# Supplementary material for: The microbiome of the buffalo digestive tract
Source: Nat Commun. 2022 Feb 10;13:823. doi: 10.1038/s41467-022-28402-9 (PMC8831627; doi:10.1038/s41467-022-28402-9)
Supplement: Supplementary file 4 — Dataset 1 [file 41467_2022_28402_MOESM4_ESM.xlsx]

## Sheet: Supplementary Data 1
Summary of sample collection. Numbers of samples from different sampling locations
Sample_name	Breed	Source	Location	Sex	Growth phase	Collection methods
FGD10_S137_L002	Mediterranean Buffalo	Feces	China:Guangxi	Female	Adult Buffalo	Collecte feces samples from the rectum of live buffalo
FGD11_S138_L002	Mediterranean Buffalo	Feces	China:Guangxi	Female	Adult Buffalo	Collecte feces samples from the rectum of live buffalo
FGD12_S139_L002	Mediterranean Buffalo	Feces	China:Guangxi	Female	Adult Buffalo	Collecte feces samples from the rectum of live buffalo
FGD13_S140_L002	Mediterranean Buffalo	Feces	China:Guangxi	Female	Adult Buffalo	Collecte feces samples from the rectum of live buffalo
FGD14_S141_L002	Mediterranean Buffalo	Feces	China:Guangxi	Female	Adult Buffalo	Collecte feces samples from the rectum of live buffalo
FGD1_S1_L003	Mediterranean Buffalo	Feces	China:Guangxi	Female	Adult Buffalo	Collecte feces samples from the rectum of live buffalo
FGD2_S2_L003	Mediterranean Buffalo	Feces	China:Guangxi	Female	Adult Buffalo	Collecte feces samples from the rectum of live buffalo
FGD3_S3_L003	Mediterranean Buffalo	Feces	China:Guangxi	Female	Adult Buffalo	Collecte feces samples from the rectum of live buffalo
FGD4_S4_L003	Mediterranean Buffalo	Feces	China:Guangxi	Female	Adult Buffalo	Collecte feces samples from the rectum of live buffalo
FGD5_S5_L003	Mediterranean Buffalo	Feces	China:Guangxi	Female	Adult Buffalo	Collecte feces samples from the rectum of live buffalo
FGD6_S6_L003	Mediterranean Buffalo	Feces	China:Guangxi	Female	Adult Buffalo	Collecte feces samples from the rectum of live buffalo
FGD7_S7_L003	Mediterranean Buffalo	Feces	China:Guangxi	Female	Adult Buffalo	Collecte feces samples from the rectum of live buffalo
FGD8_S8_L003	Mediterranean Buffalo	Feces	China:Guangxi	Female	Adult Buffalo	Collecte feces samples from the rectum of live buffalo
FGD9_S9_L003	Mediterranean Buffalo	Feces	China:Guangxi	Female	Adult Buffalo	Collecte feces samples from the rectum of live buffalo
MGD10_S151_L002	Guang Xi river buffalo	Feces	China:Guangxi	Male	Adult Buffalo	Collecte feces samples from the rectum of live buffalo
MGD11_S152_L002	Guang Xi river buffalo	Feces	China:Guangxi	Male	Adult Buffalo	Collecte feces samples from the rectum of live buffalo
MGD12_S153_L002	Guang Xi river buffalo	Feces	China:Guangxi	Male	Adult Buffalo	Collecte feces samples from the rectum of live buffalo
MGD1_S142_L002	Guang Xi river buffalo	Feces	China:Guangxi	Male	Adult Buffalo	Collecte feces samples from the rectum of live buffalo
MGD2_S143_L002	Guang Xi river buffalo	Feces	China:Guangxi	Male	Adult Buffalo	Collecte feces samples from the rectum of live buffalo
MGD3_S144_L002	Guang Xi river buffalo	Feces	China:Guangxi	Male	Adult Buffalo	Collecte feces samples from the rectum of live buffalo
MGD4_S145_L002	Guang Xi river buffalo	Feces	China:Guangxi	Male	Adult Buffalo	Collecte feces samples from the rectum of live buffalo
MGD5_S146_L002	Guang Xi river buffalo	Feces	China:Guangxi	Male	Adult Buffalo	Collecte feces samples from the rectum of live buffalo
MGD6_S147_L002	Guang Xi river buffalo	Feces	China:Guangxi	Male	Adult Buffalo	Collecte feces samples from the rectum of live buffalo
MGD7_S148_L002	Guang Xi river buffalo	Feces	China:Guangxi	Male	Adult Buffalo	Collecte feces samples from the rectum of live buffalo
MGD8_S149_L002	Guang Xi river buffalo	Feces	China:Guangxi	Male	Adult Buffalo	Collecte feces samples from the rectum of live buffalo
MGD9_S150_L002	Guang Xi river buffalo	Feces	China:Guangxi	Male	Adult Buffalo	Collecte feces samples from the rectum of live buffalo
SBCM10_S156_L002	Guang Xi swamp buffalo	Feces	China:Guangxi	Female	Adult Buffalo	Collecte feces samples from the rectum of live buffalo
SBCM11_S163_L002	Guang Xi swamp buffalo	Feces	China:Guangxi	Female	Adult Buffalo	Collecte feces samples from the rectum of live buffalo
SBCM12_S160_L002	Guang Xi swamp buffalo	Feces	China:Guangxi	Female	Adult Buffalo	Collecte feces samples from the rectum of live buffalo
SBCM13_S158_L002	Guang Xi swamp buffalo	Feces	China:Guangxi	Female	Adult Buffalo	Collecte feces samples from the rectum of live buffalo
SBCM14_S166_L002	Guang Xi swamp buffalo	Feces	China:Guangxi	Female	Adult Buffalo	Collecte feces samples from the rectum of live buffalo
SBCM1_S159_L002	Guang Xi swamp buffalo	Feces	China:Guangxi	Female	Adult Buffalo	Collecte feces samples from the rectum of live buffalo
SBCM2_S164_L002	Guang Xi swamp buffalo	Feces	China:Guangxi	Female	Adult Buffalo	Collecte feces samples from the rectum of live buffalo
SBCM3_S154_L002	Guang Xi swamp buffalo	Feces	China:Guangxi	Female	Adult Buffalo	Collecte feces samples from the rectum of live buffalo
SBCM4_S162_L002	Guang Xi swamp buffalo	Feces	China:Guangxi	Female	Adult Buffalo	Collecte feces samples from the rectum of live buffalo
SBCM5_S155_L002	Guang Xi swamp buffalo	Feces	China:Guangxi	Female	Adult Buffalo	Collecte feces samples from the rectum of live buffalo
SBCM6_S161_L002	Guang Xi swamp buffalo	Feces	China:Guangxi	Female	Adult Buffalo	Collecte feces samples from the rectum of live buffalo
SBCM7_S157_L002	Guang Xi swamp buffalo	Feces	China:Guangxi	Female	Adult Buffalo	Collecte feces samples from the rectum of live buffalo
SBCM8_S167_L002	Guang Xi swamp buffalo	Feces	China:Guangxi	Female	Adult Buffalo	Collecte feces samples from the rectum of live buffalo
SBCM9_S165_L002	Guang Xi swamp buffalo	Feces	China:Guangxi	Female	Adult Buffalo	Collecte feces samples from the rectum of live buffalo
GBCM10_S177_L002	Guang Xi swamp buffalo	Feces	China:Guangxi	Female	Adult Buffalo	Collecte feces samples from the rectum of live buffalo
GBCM11_S172_L002	Guang Xi swamp buffalo	Feces	China:Guangxi	Female	Adult Buffalo	Collecte feces samples from the rectum of live buffalo
GBCM1_S175_L002	Guang Xi swamp buffalo	Feces	China:Guangxi	Female	Adult Buffalo	Collecte feces samples from the rectum of live buffalo
GBCM2_S178_L002	Guang Xi swamp buffalo	Feces	China:Guangxi	Female	Adult Buffalo	Collecte feces samples from the rectum of live buffalo
GBCM3_S170_L002	Guang Xi swamp buffalo	Feces	China:Guangxi	Female	Adult Buffalo	Collecte feces samples from the rectum of live buffalo
GBCM4_S168_L002	Guang Xi swamp buffalo	Feces	China:Guangxi	Female	Adult Buffalo	Collecte feces samples from the rectum of live buffalo
GBCM5_S173_L002	Guang Xi swamp buffalo	Feces	China:Guangxi	Female	Adult Buffalo	Collecte feces samples from the rectum of live buffalo
GBCM6_S174_L002	Guang Xi swamp buffalo	Feces	China:Guangxi	Female	Adult Buffalo	Collecte feces samples from the rectum of live buffalo
GBCM7_S176_L002	Guang Xi swamp buffalo	Feces	China:Guangxi	Female	Adult Buffalo	Collecte feces samples from the rectum of live buffalo
GBCM8_S171_L002	Guang Xi swamp buffalo	Feces	China:Guangxi	Female	Adult Buffalo	Collecte feces samples from the rectum of live buffalo
GBCM9_S169_L002	Guang Xi swamp buffalo	Feces	China:Guangxi	Female	Adult Buffalo	Collecte feces samples from the rectum of live buffalo
GBS1_S179_L002	Guang Xi swamp buffalo	Feces	China:Guangxi	Female	Adult Buffalo	Collecte feces samples from the rectum of live buffalo
GBS2_S180_L002	Guang Xi swamp buffalo	Feces	China:Guangxi	Female	Adult Buffalo	Collecte feces samples from the rectum of live buffalo
GBS3_S181_L002	Guang Xi swamp buffalo	Feces	China:Guangxi	Female	Adult Buffalo	Collecte feces samples from the rectum of live buffalo
GBS4_S182_L002	Guang Xi swamp buffalo	Feces	China:Guangxi	Female	Adult Buffalo	Collecte feces samples from the rectum of live buffalo
HCN1	Mediterranean Buffalo	Feces	China:Guangxi	Female	Adult Buffalo	Collecte feces samples from the rectum of live buffalo
HCN2	Mediterranean Buffalo	Feces	China:Guangxi	Female	Adult Buffalo	Collecte feces samples from the rectum of live buffalo
HCN3	Mediterranean Buffalo	Feces	China:Guangxi	Female	Adult Buffalo	Collecte feces samples from the rectum of live buffalo
HCN4	Mediterranean Buffalo	Feces	China:Guangxi	Female	Adult Buffalo	Collecte feces samples from the rectum of live buffalo
HCN5	Mediterranean Buffalo	Feces	China:Guangxi	Female	Adult Buffalo	Collecte feces samples from the rectum of live buffalo
HCN6	Mediterranean Buffalo	Feces	China:Guangxi	Female	Adult Buffalo	Collecte feces samples from the rectum of live buffalo
HCN7	Mediterranean Buffalo	Feces	China:Guangxi	Female	Adult Buffalo	Collecte feces samples from the rectum of live buffalo
HCN8	Mediterranean Buffalo	Feces	China:Guangxi	Female	Adult Buffalo	Collecte feces samples from the rectum of live buffalo
HCN9	Mediterranean Buffalo	Feces	China:Guangxi	Female	Adult Buffalo	Collecte feces samples from the rectum of live buffalo
HCN10	Mediterranean Buffalo	Feces	China:Guangxi	Female	Adult Buffalo	Collecte feces samples from the rectum of live buffalo
HCN11	Mediterranean Buffalo	Feces	China:Guangxi	Female	Adult Buffalo	Collecte feces samples from the rectum of live buffalo
HCN12	Mediterranean Buffalo	Feces	China:Guangxi	Female	Adult Buffalo	Collecte feces samples from the rectum of live buffalo
HCN13	Mediterranean Buffalo	Feces	China:Guangxi	Female	Adult Buffalo	Collecte feces samples from the rectum of live buffalo
HCN14	Mediterranean Buffalo	Feces	China:Guangxi	Female	Adult Buffalo	Collecte feces samples from the rectum of live buffalo
HCN15	Mediterranean Buffalo	Feces	China:Guangxi	Female	Adult Buffalo	Collecte feces samples from the rectum of live buffalo
HCN17	Mediterranean Buffalo	Feces	China:Guangxi	Female	Adult Buffalo	Collecte feces samples from the rectum of live buffalo
HCN18	Mediterranean Buffalo	Feces	China:Guangxi	Female	Adult Buffalo	Collecte feces samples from the rectum of live buffalo
HCN19	Mediterranean Buffalo	Feces	China:Guangxi	Female	Adult Buffalo	Collecte feces samples from the rectum of live buffalo
HCN20	Mediterranean Buffalo	Feces	China:Guangxi	Female	Adult Buffalo	Collecte feces samples from the rectum of live buffalo
HCN21	Mediterranean Buffalo	Feces	China:Guangxi	Female	Adult Buffalo	Collecte feces samples from the rectum of live buffalo
HCN22	Mediterranean Buffalo	Feces	China:Guangxi	Female	Adult Buffalo	Collecte feces samples from the rectum of live buffalo
HCN23	Mediterranean Buffalo	Feces	China:Guangxi	Female	Adult Buffalo	Collecte feces samples from the rectum of live buffalo
HCN24	Mediterranean Buffalo	Feces	China:Guangxi	Female	Adult Buffalo	Collecte feces samples from the rectum of live buffalo
HCN25	Mediterranean Buffalo	Feces	China:Guangxi	Female	Adult Buffalo	Collecte feces samples from the rectum of live buffalo
HCN26	Mediterranean Buffalo	Feces	China:Guangxi	Female	Adult Buffalo	Collecte feces samples from the rectum of live buffalo
HCN27	Mediterranean Buffalo	Feces	China:Guangxi	Female	Adult Buffalo	Collecte feces samples from the rectum of live buffalo
HCN28	Mediterranean Buffalo	Feces	China:Guangxi	Female	Adult Buffalo	Collecte feces samples from the rectum of live buffalo
HCN29	Mediterranean Buffalo	Feces	China:Guangxi	Female	Adult Buffalo	Collecte feces samples from the rectum of live buffalo
HCN30	Mediterranean Buffalo	Feces	China:Guangxi	Female	Adult Buffalo	Collecte feces samples from the rectum of live buffalo
HCN31	Mediterranean Buffalo	Feces	China:Guangxi	Female	Adult Buffalo	Collecte feces samples from the rectum of live buffalo
SNS1	Nili-Ravi buffalo breeding stock	Feces	China:Guangxi	Male	Adult Buffalo	Collecte feces samples from the rectum of live buffalo
SNS2	Nili-Ravi buffalo breeding stock	Feces	China:Guangxi	Male	Adult Buffalo	Collecte feces samples from the rectum of live buffalo
SNS3	Nili-Ravi buffalo breeding stock	Feces	China:Guangxi	Female	Adult Buffalo	Collecte feces samples from the rectum of live buffalo
SNS4	Nili-Ravi buffalo breeding stock	Feces	China:Guangxi	Female	Adult Buffalo	Collecte feces samples from the rectum of live buffalo
SNS5	Nili-Ravi buffalo breeding stock	Feces	China:Guangxi	Female	Adult Buffalo	Collecte feces samples from the rectum of live buffalo
SNS6	Nili-Ravi buffalo breeding stock	Feces	China:Guangxi	Female	Adult Buffalo	Collecte feces samples from the rectum of live buffalo
SNS7	Nili-Ravi buffalo breeding stock	Feces	China:Guangxi	Female	Adult Buffalo	Collecte feces samples from the rectum of live buffalo
SNS8	Nili-Ravi buffalo breeding stock	Feces	China:Guangxi	Female	Adult Buffalo	Collecte feces samples from the rectum of live buffalo
SNS9	Nili-Ravi buffalo breeding stock	Feces	China:Guangxi	Female	Adult Buffalo	Collecte feces samples from the rectum of live buffalo
SNS10	Nili-Ravi buffalo breeding stock	Feces	China:Guangxi	Female	Adult Buffalo	Collecte feces samples from the rectum of live buffalo
SNS12	Nili-Ravi buffalo breeding stock	Feces	China:Guangxi	Female	Adult Buffalo	Collecte feces samples from the rectum of live buffalo
SNS14	Nili-Ravi buffalo breeding stock	Feces	China:Guangxi	Male	Adult Buffalo	Collecte feces samples from the rectum of live buffalo
SNS15	Nili-Ravi buffalo breeding stock	Feces	China:Guangxi	Male	Adult Buffalo	Collecte feces samples from the rectum of live buffalo
SMS1	Murrah buffalo	Feces	China:Guangxi	Female	Adult Buffalo	Collecte feces samples from the rectum of live buffalo
SMS4	Murrah buffalo	Feces	China:Guangxi	Female	Adult Buffalo	Collecte feces samples from the rectum of live buffalo
SMS5	Murrah buffalo	Feces	China:Guangxi	Female	Adult Buffalo	Collecte feces samples from the rectum of live buffalo
SMS6	Murrah buffalo	Feces	China:Guangxi	Female	Adult Buffalo	Collecte feces samples from the rectum of live buffalo
SMS7	Murrah buffalo	Feces	China:Guangxi	Female	Adult Buffalo	Collecte feces samples from the rectum of live buffalo
SMS8	Murrah buffalo	Feces	China:Guangxi	Male	Adult Buffalo	Collecte feces samples from the rectum of live buffalo
SMS9	Murrah buffalo	Feces	China:Guangxi	Female	Adult Buffalo	Collecte feces samples from the rectum of live buffalo
SMS10	Murrah buffalo	Feces	China:Guangxi	Female	Adult Buffalo	Collecte feces samples from the rectum of live buffalo
SMS11	Murrah buffalo	Feces	China:Guangxi	Female	Adult Buffalo	Collecte feces samples from the rectum of live buffalo
SMS12	Murrah buffalo	Feces	China:Guangxi	Male	Adult Buffalo	Collecte feces samples from the rectum of live buffalo
SMS13	Murrah buffalo	Feces	China:Guangxi	Female	Adult Buffalo	Collecte feces samples from the rectum of live buffalo
SMS14	Murrah buffalo	Feces	China:Guangxi	Female	Adult Buffalo	Collecte feces samples from the rectum of live buffalo
HDN7	Mediterranean Buffalo	Feces	China:Guangxi	Male	Adult Buffalo	Collecte feces samples from the rectum of live buffalo
HDN8	Mediterranean Buffalo	Feces	China:Guangxi	Male	Adult Buffalo	Collecte feces samples from the rectum of live buffalo
HDN9	Mediterranean Buffalo	Feces	China:Guangxi	Male	Adult Buffalo	Collecte feces samples from the rectum of live buffalo
HDN5	Mediterranean Buffalo	Feces	China:Guangxi	Male	Adult Buffalo	Collecte feces samples from the rectum of live buffalo
HDN2	Mediterranean Buffalo	Feces	China:Guangxi	Male	Adult Buffalo	Collecte feces samples from the rectum of live buffalo
HDN3	Mediterranean Buffalo	Feces	China:Guangxi	Female	Adult Buffalo	Collecte feces samples from the rectum of live buffalo
HDN6	Mediterranean Buffalo	Feces	China:Guangxi	Female	Adult Buffalo	Collecte feces samples from the rectum of live buffalo
HDN10	Mediterranean Buffalo	Feces	China:Guangxi	Female	Adult Buffalo	Collecte feces samples from the rectum of live buffalo
HDN1	Mediterranean Buffalo	Feces	China:Guangxi	Female	Adult Buffalo	Collecte feces samples from the rectum of live buffalo
HDN4	Mediterranean Buffalo	Feces	China:Guangxi	Female	Adult Buffalo	Collecte feces samples from the rectum of live buffalo
SZCM1	hybrid buffalo	Feces	China:Guangxi	Female	Adult Buffalo	Collecte feces samples from the rectum of live buffalo
SZCM2	hybrid buffalo	Feces	China:Guangxi	Female	Adult Buffalo	Collecte feces samples from the rectum of live buffalo
SZCM3	hybrid buffalo	Feces	China:Guangxi	Female	Adult Buffalo	Collecte feces samples from the rectum of live buffalo
SZCM4	hybrid buffalo	Feces	China:Guangxi	Female	Adult Buffalo	Collecte feces samples from the rectum of live buffalo
SZCM5	hybrid buffalo	Feces	China:Guangxi	Female	Adult Buffalo	Collecte feces samples from the rectum of live buffalo
SZCM6	hybrid buffalo	Feces	China:Guangxi	Female	Adult Buffalo	Collecte feces samples from the rectum of live buffalo
SZCM7	hybrid buffalo	Feces	China:Guangxi	Female	Adult Buffalo	Collecte feces samples from the rectum of live buffalo
SZCM8	hybrid buffalo	Feces	China:Guangxi	Female	Adult Buffalo	Collecte feces samples from the rectum of live buffalo
SZCM9	hybrid buffalo	Feces	China:Guangxi	Female	Adult Buffalo	Collecte feces samples from the rectum of live buffalo
SZCM10	hybrid buffalo	Feces	China:Guangxi	Female	Adult Buffalo	Collecte feces samples from the rectum of live buffalo
SZCM11	hybrid buffalo	Feces	China:Guangxi	Female	Adult Buffalo	Collecte feces samples from the rectum of live buffalo
SZCM12	hybrid buffalo	Feces	China:Guangxi	Female	Adult Buffalo	Collecte feces samples from the rectum of live buffalo
SZCM13	hybrid buffalo	Feces	China:Guangxi	Female	Adult Buffalo	Collecte feces samples from the rectum of live buffalo
SZCM14	hybrid buffalo	Feces	China:Guangxi	Female	Adult Buffalo	Collecte feces samples from the rectum of live buffalo
SZCM15	hybrid buffalo	Feces	China:Guangxi	Female	Adult Buffalo	Collecte feces samples from the rectum of live buffalo
SZCM16	hybrid buffalo	Feces	China:Guangxi	Female	Adult Buffalo	Collecte feces samples from the rectum of live buffalo
SZCM17	hybrid buffalo	Feces	China:Guangxi	Female	Adult Buffalo	Collecte feces samples from the rectum of live buffalo
SZCM18	hybrid buffalo	Feces	China:Guangxi	Female	Adult Buffalo	Collecte feces samples from the rectum of live buffalo
SZCM19	hybrid buffalo	Feces	China:Guangxi	Female	Adult Buffalo	Collecte feces samples from the rectum of live buffalo
SZCM20	hybrid buffalo	Feces	China:Guangxi	Female	Adult Buffalo	Collecte feces samples from the rectum of live buffalo
SZCM21	hybrid buffalo	Feces	China:Guangxi	Female	Adult Buffalo	Collecte feces samples from the rectum of live buffalo
SZCM22	hybrid buffalo	Feces	China:Guangxi	Female	Adult Buffalo	Collecte feces samples from the rectum of live buffalo
SZCM23	hybrid buffalo	Feces	China:Guangxi	Female	Adult Buffalo	Collecte feces samples from the rectum of live buffalo
SZCM24	hybrid buffalo	Feces	China:Guangxi	Female	Adult Buffalo	Collecte feces samples from the rectum of live buffalo
SZCM25	hybrid buffalo	Feces	China:Guangxi	Female	Adult Buffalo	Collecte feces samples from the rectum of live buffalo
SZCM26	hybrid buffalo	Feces	China:Guangxi	Female	Adult Buffalo	Collecte feces samples from the rectum of live buffalo
SZCM27	hybrid buffalo	Feces	China:Guangxi	Female	Adult Buffalo	Collecte feces samples from the rectum of live buffalo
SZCM28	hybrid buffalo	Feces	China:Guangxi	Female	Adult Buffalo	Collecte feces samples from the rectum of live buffalo
SZCM29	hybrid buffalo	Feces	China:Guangxi	Female	Adult Buffalo	Collecte feces samples from the rectum of live buffalo
SZCM30	hybrid buffalo	Feces	China:Guangxi	Female	Adult Buffalo	Collecte feces samples from the rectum of live buffalo
LCN1	Guang Xi swamp buffalo	Feces	China:Guangxi	Female	Adult Buffalo	Collecte feces samples from the rectum of live buffalo
LCN2	Guang Xi swamp buffalo	Feces	China:Guangxi	Female	Adult Buffalo	Collecte feces samples from the rectum of live buffalo
LCN3	Guang Xi swamp buffalo	Feces	China:Guangxi	Female	Adult Buffalo	Collecte feces samples from the rectum of live buffalo
LCN4	Guang Xi swamp buffalo	Feces	China:Guangxi	Male	Adult Buffalo	Collecte feces samples from the rectum of live buffalo
LCN5	Guang Xi swamp buffalo	Feces	China:Guangxi	Female	Adult Buffalo	Collecte feces samples from the rectum of live buffalo
LCN6	Guang Xi swamp buffalo	Feces	China:Guangxi	Female	Adult Buffalo	Collecte feces samples from the rectum of live buffalo
LCN7	Guang Xi swamp buffalo	Feces	China:Guangxi	Female	Adult Buffalo	Collecte feces samples from the rectum of live buffalo
LCN8	Guang Xi swamp buffalo	Feces	China:Guangxi	Female	Adult Buffalo	Collecte feces samples from the rectum of live buffalo
LCN9	Guang Xi swamp buffalo	Feces	China:Guangxi	Female	Adult Buffalo	Collecte feces samples from the rectum of live buffalo
LCN10	Guang Xi swamp buffalo	Feces	China:Guangxi	Female	Adult Buffalo	Collecte feces samples from the rectum of live buffalo
LCN11	Guang Xi swamp buffalo	Feces	China:Guangxi	Female	Adult Buffalo	Collecte feces samples from the rectum of live buffalo
LCN12	Guang Xi swamp buffalo	Feces	China:Guangxi	Female	Adult Buffalo	Collecte feces samples from the rectum of live buffalo
LCN13	Guang Xi swamp buffalo	Feces	China:Guangxi	Male	Adult Buffalo	Collecte feces samples from the rectum of live buffalo
LCN14	Guang Xi swamp buffalo	Feces	China:Guangxi	Female	Adult Buffalo	Collecte feces samples from the rectum of live buffalo
LCN15	Guang Xi swamp buffalo	Feces	China:Guangxi	Female	Adult Buffalo	Collecte feces samples from the rectum of live buffalo
LCN16	Guang Xi swamp buffalo	Feces	China:Guangxi	Female	Adult Buffalo	Collecte feces samples from the rectum of live buffalo
LCN17	Guang Xi swamp buffalo	Feces	China:Guangxi	Female	Adult Buffalo	Collecte feces samples from the rectum of live buffalo
LCN18	Guang Xi swamp buffalo	Feces	China:Guangxi	Female	Adult Buffalo	Collecte feces samples from the rectum of live buffalo
LCN19	Guang Xi swamp buffalo	Feces	China:Guangxi	Female	Adult Buffalo	Collecte feces samples from the rectum of live buffalo
LCN20	Guang Xi swamp buffalo	Feces	China:Guangxi	Female	Adult Buffalo	Collecte feces samples from the rectum of live buffalo
LCN21	Guang Xi swamp buffalo	Feces	China:Guangxi	Female	Adult Buffalo	Collecte feces samples from the rectum of live buffalo
LCN22	Guang Xi swamp buffalo	Feces	China:Guangxi	Female	Adult Buffalo	Collecte feces samples from the rectum of live buffalo
LCN23	Guang Xi swamp buffalo	Feces	China:Guangxi	Female	Adult Buffalo	Collecte feces samples from the rectum of live buffalo
LCN24	Guang Xi swamp buffalo	Feces	China:Guangxi	Female	Adult Buffalo	Collecte feces samples from the rectum of live buffalo
LCN25	Guang Xi swamp buffalo	Feces	China:Guangxi	Female	Adult Buffalo	Collecte feces samples from the rectum of live buffalo
XBCN	Xin Yang swamp buffalo	Feces	China:Henan	Female	Adult Buffalo	Collecte feces samples from the rectum of live buffalo
XBCN1	Xin Yang swamp buffalo	Feces	China:Henan	Female	Adult Buffalo	Collecte feces samples from the rectum of live buffalo
XBCN12	Xin Yang swamp buffalo	Feces	China:Henan	Female	Adult Buffalo	Collecte feces samples from the rectum of live buffalo
XBCN16	Xin Yang swamp buffalo	Feces	China:Henan	Female	Adult Buffalo	Collecte feces samples from the rectum of live buffalo
XBCN18	Xin Yang swamp buffalo	Feces	China:Henan	Female	Adult Buffalo	Collecte feces samples from the rectum of live buffalo
XBCN2	Xin Yang swamp buffalo	Feces	China:Henan	Female	Adult Buffalo	Collecte feces samples from the rectum of live buffalo
XBCN24	Xin Yang swamp buffalo	Feces	China:Henan	Female	Adult Buffalo	Collecte feces samples from the rectum of live buffalo
XBCN25	Xin Yang swamp buffalo	Feces	China:Henan	Female	Adult Buffalo	Collecte feces samples from the rectum of live buffalo
XBCN28	Xin Yang swamp buffalo	Feces	China:Henan	Female	Adult Buffalo	Collecte feces samples from the rectum of live buffalo
XBCN29	Xin Yang swamp buffalo	Feces	China:Henan	Female	Adult Buffalo	Collecte feces samples from the rectum of live buffalo
XBCN3	Xin Yang swamp buffalo	Feces	China:Henan	Female	Adult Buffalo	Collecte feces samples from the rectum of live buffalo
XBCN30	Xin Yang swamp buffalo	Feces	China:Henan	Female	Adult Buffalo	Collecte feces samples from the rectum of live buffalo
XBCN31	Xin Yang swamp buffalo	Feces	China:Henan	Female	Adult Buffalo	Collecte feces samples from the rectum of live buffalo
XBCN32	Xin Yang swamp buffalo	Feces	China:Henan	Female	Adult Buffalo	Collecte feces samples from the rectum of live buffalo
XBCN34	Xin Yang swamp buffalo	Feces	China:Henan	Female	Adult Buffalo	Collecte feces samples from the rectum of live buffalo
XBCN35	Xin Yang swamp buffalo	Feces	China:Henan	Female	Adult Buffalo	Collecte feces samples from the rectum of live buffalo
XBCN6	Xin Yang swamp buffalo	Feces	China:Henan	Female	Adult Buffalo	Collecte feces samples from the rectum of live buffalo
XBCN9	Xin Yang swamp buffalo	Feces	China:Henan	Female	Adult Buffalo	Collecte feces samples from the rectum of live buffalo
XBDN1	Xin Yang swamp buffalo	Feces	China:Henan	Female	Adult Buffalo	Collecte feces samples from the rectum of live buffalo
XBDN2	Xin Yang swamp buffalo	Feces	China:Henan	Female	Adult Buffalo	Collecte feces samples from the rectum of live buffalo
XBDN3	Xin Yang swamp buffalo	Feces	China:Henan	Female	Adult Buffalo	Collecte feces samples from the rectum of live buffalo
XBDN4	Xin Yang swamp buffalo	Feces	China:Henan	Female	Adult Buffalo	Collecte feces samples from the rectum of live buffalo
XBDN5	Xin Yang swamp buffalo	Feces	China:Henan	Female	Adult Buffalo	Collecte feces samples from the rectum of live buffalo
XBDN6	Xin Yang swamp buffalo	Feces	China:Henan	Female	Adult Buffalo	Collecte feces samples from the rectum of live buffalo
XBDN7	Xin Yang swamp buffalo	Feces	China:Henan	Female	Adult Buffalo	Collecte feces samples from the rectum of live buffalo
XBCN10	Xin Yang swamp buffalo	Feces	China:Henan	Female	Adult Buffalo	Collecte feces samples from the rectum of live buffalo
XBCN11	Xin Yang swamp buffalo	Feces	China:Henan	Female	Adult Buffalo	Collecte feces samples from the rectum of live buffalo
XBCN13	Xin Yang swamp buffalo	Feces	China:Henan	Female	Adult Buffalo	Collecte feces samples from the rectum of live buffalo
XBCN14	Xin Yang swamp buffalo	Feces	China:Henan	Female	Adult Buffalo	Collecte feces samples from the rectum of live buffalo
XBCN15	Xin Yang swamp buffalo	Feces	China:Henan	Female	Adult Buffalo	Collecte feces samples from the rectum of live buffalo
XBCN17	Xin Yang swamp buffalo	Feces	China:Henan	Female	Adult Buffalo	Collecte feces samples from the rectum of live buffalo
XBCN19	Xin Yang swamp buffalo	Feces	China:Henan	Female	Adult Buffalo	Collecte feces samples from the rectum of live buffalo
XBCN20	Xin Yang swamp buffalo	Feces	China:Henan	Female	Adult Buffalo	Collecte feces samples from the rectum of live buffalo
XBCN21	Xin Yang swamp buffalo	Feces	China:Henan	Female	Adult Buffalo	Collecte feces samples from the rectum of live buffalo
XBCN22	Xin Yang swamp buffalo	Feces	China:Henan	Female	Adult Buffalo	Collecte feces samples from the rectum of live buffalo
XBCN26	Xin Yang swamp buffalo	Feces	China:Henan	Female	Adult Buffalo	Collecte feces samples from the rectum of live buffalo
XBCN27	Xin Yang swamp buffalo	Feces	China:Henan	Female	Adult Buffalo	Collecte feces samples from the rectum of live buffalo
XBCN33	Xin Yang swamp buffalo	Feces	China:Henan	Female	Adult Buffalo	Collecte feces samples from the rectum of live buffalo
XBCN5	Xin Yang swamp buffalo	Feces	China:Henan	Female	Adult Buffalo	Collecte feces samples from the rectum of live buffalo
XBCN7	Xin Yang swamp buffalo	Feces	China:Henan	Female	Adult Buffalo	Collecte feces samples from the rectum of live buffalo
XBCN8	Xin Yang swamp buffalo	Feces	China:Henan	Female	Adult Buffalo	Collecte feces samples from the rectum of live buffalo
ABCN1	An Hui swamp buffalo	Feces	China: Anhui	Female	Adult Buffalo	Collecte feces samples from the rectum of live buffalo
ABCN10	An Hui swamp buffalo	Feces	China: Anhui	Female	Adult Buffalo	Collecte feces samples from the rectum of live buffalo
ABCN11	An Hui swamp buffalo	Feces	China: Anhui	Female	Adult Buffalo	Collecte feces samples from the rectum of live buffalo
ABCN12	An Hui swamp buffalo	Feces	China: Anhui	Female	Adult Buffalo	Collecte feces samples from the rectum of live buffalo
ABCN13	An Hui swamp buffalo	Feces	China: Anhui	Female	Adult Buffalo	Collecte feces samples from the rectum of live buffalo
ABCN14	An Hui swamp buffalo	Feces	China: Anhui	Female	Adult Buffalo	Collecte feces samples from the rectum of live buffalo
ABCN15	An Hui swamp buffalo	Feces	China: Anhui	Female	Adult Buffalo	Collecte feces samples from the rectum of live buffalo
ABCN16	An Hui swamp buffalo	Feces	China: Anhui	Female	Adult Buffalo	Collecte feces samples from the rectum of live buffalo
ABCN17	An Hui swamp buffalo	Feces	China: Anhui	Female	Adult Buffalo	Collecte feces samples from the rectum of live buffalo
ABCN18	An Hui swamp buffalo	Feces	China: Anhui	Female	Adult Buffalo	Collecte feces samples from the rectum of live buffalo
ABCN19	An Hui swamp buffalo	Feces	China: Anhui	Female	Adult Buffalo	Collecte feces samples from the rectum of live buffalo
ABCN2	An Hui swamp buffalo	Feces	China: Anhui	Female	Adult Buffalo	Collecte feces samples from the rectum of live buffalo
ABCN20	An Hui swamp buffalo	Feces	China: Anhui	Female	Adult Buffalo	Collecte feces samples from the rectum of live buffalo
ABCN21	An Hui swamp buffalo	Feces	China: Anhui	Female	Adult Buffalo	Collecte feces samples from the rectum of live buffalo
ABCN22	An Hui swamp buffalo	Feces	China: Anhui	Female	Adult Buffalo	Collecte feces samples from the rectum of live buffalo
ABCN23	An Hui swamp buffalo	Feces	China: Anhui	Female	Adult Buffalo	Collecte feces samples from the rectum of live buffalo
ABCN24	An Hui swamp buffalo	Feces	China: Anhui	Female	Adult Buffalo	Collecte feces samples from the rectum of live buffalo
ABCN25	An Hui swamp buffalo	Feces	China: Anhui	Female	Adult Buffalo	Collecte feces samples from the rectum of live buffalo
ABCN26	An Hui swamp buffalo	Feces	China: Anhui	Female	Adult Buffalo	Collecte feces samples from the rectum of live buffalo
ABCN27	An Hui swamp buffalo	Feces	China: Anhui	Female	Adult Buffalo	Collecte feces samples from the rectum of live buffalo
ABCN28	An Hui swamp buffalo	Feces	China: Anhui	Female	Adult Buffalo	Collecte feces samples from the rectum of live buffalo
ABCN29	An Hui swamp buffalo	Feces	China: Anhui	Female	Adult Buffalo	Collecte feces samples from the rectum of live buffalo
ABCN3	An Hui swamp buffalo	Feces	China: Anhui	Female	Adult Buffalo	Collecte feces samples from the rectum of live buffalo
ABCN30	An Hui swamp buffalo	Feces	China: Anhui	Female	Adult Buffalo	Collecte feces samples from the rectum of live buffalo
ABCN31	An Hui swamp buffalo	Feces	China: Anhui	Female	Adult Buffalo	Collecte feces samples from the rectum of live buffalo
ABCN32	An Hui swamp buffalo	Feces	China: Anhui	Female	Adult Buffalo	Collecte feces samples from the rectum of live buffalo
ABCN33	An Hui swamp buffalo	Feces	China: Anhui	Female	Adult Buffalo	Collecte feces samples from the rectum of live buffalo
ABCN4	An Hui swamp buffalo	Feces	China: Anhui	Female	Adult Buffalo	Collecte feces samples from the rectum of live buffalo
ABCN5	An Hui swamp buffalo	Feces	China: Anhui	Female	Adult Buffalo	Collecte feces samples from the rectum of live buffalo
ABCN6	An Hui swamp buffalo	Feces	China: Anhui	Female	Adult Buffalo	Collecte feces samples from the rectum of live buffalo
ABCN7	An Hui swamp buffalo	Feces	China: Anhui	Female	Adult Buffalo	Collecte feces samples from the rectum of live buffalo
ABCN8	An Hui swamp buffalo	Feces	China: Anhui	Female	Adult Buffalo	Collecte feces samples from the rectum of live buffalo
ABCN9	An Hui swamp buffalo	Feces	China: Anhui	Female	Adult Buffalo	Collecte feces samples from the rectum of live buffalo
ABDN1	An Hui swamp buffalo	Feces	China: Anhui	Female	Adult Buffalo	Collecte feces samples from the rectum of live buffalo
ABGD10	An Hui swamp buffalo	Feces	China: Anhui	Female	Adult Buffalo	Collecte feces samples from the rectum of live buffalo
ABGD11	An Hui swamp buffalo	Feces	China: Anhui	Female	Adult Buffalo	Collecte feces samples from the rectum of live buffalo
ABGD2	An Hui swamp buffalo	Feces	China: Anhui	Female	Adult Buffalo	Collecte feces samples from the rectum of live buffalo
ABGD3	An Hui swamp buffalo	Feces	China: Anhui	Female	Adult Buffalo	Collecte feces samples from the rectum of live buffalo
ABGD4	An Hui swamp buffalo	Feces	China: Anhui	Female	Adult Buffalo	Collecte feces samples from the rectum of live buffalo
ABGD5	An Hui swamp buffalo	Feces	China: Anhui	Female	Adult Buffalo	Collecte feces samples from the rectum of live buffalo
ABGD6	An Hui swamp buffalo	Feces	China: Anhui	Female	Adult Buffalo	Collecte feces samples from the rectum of live buffalo
ABGD7	An Hui swamp buffalo	Feces	China: Anhui	Female	Adult Buffalo	Collecte feces samples from the rectum of live buffalo
ABGD8	An Hui swamp buffalo	Feces	China: Anhui	Female	Adult Buffalo	Collecte feces samples from the rectum of live buffalo
ABGD9	An Hui swamp buffalo	Feces	China: Anhui	Female	Adult Buffalo	Collecte feces samples from the rectum of live buffalo
BLJ1	Penang river buffalo	Feces	China: Yunnan	Female	Adult Buffalo	Collecte feces samples from the rectum of live buffalo
BLJ10	Penang river buffalo	Feces	China: Yunnan	Female	Adult Buffalo	Collecte feces samples from the rectum of live buffalo
BLJ11	Penang river buffalo	Feces	China: Yunnan	Female	Adult Buffalo	Collecte feces samples from the rectum of live buffalo
BLJ12	Penang river buffalo	Feces	China: Yunnan	Female	Adult Buffalo	Collecte feces samples from the rectum of live buffalo
BLJ13	Penang river buffalo	Feces	China: Yunnan	Female	Adult Buffalo	Collecte feces samples from the rectum of live buffalo
BLJ14	Penang river buffalo	Feces	China: Yunnan	Female	Adult Buffalo	Collecte feces samples from the rectum of live buffalo
BLJ15	Penang river buffalo	Feces	China: Yunnan	Female	Adult Buffalo	Collecte feces samples from the rectum of live buffalo
BLJ16	Penang river buffalo	Feces	China: Yunnan	Female	Adult Buffalo	Collecte feces samples from the rectum of live buffalo
BLJ17	Penang river buffalo	Feces	China: Yunnan	Female	Adult Buffalo	Collecte feces samples from the rectum of live buffalo
BLJ18	Penang river buffalo	Feces	China: Yunnan	Female	Adult Buffalo	Collecte feces samples from the rectum of live buffalo
BLJ19	Penang river buffalo	Feces	China: Yunnan	Female	Adult Buffalo	Collecte feces samples from the rectum of live buffalo
BLJ20	Penang river buffalo	Feces	China: Yunnan	Female	Adult Buffalo	Collecte feces samples from the rectum of live buffalo
BLJ21	Penang river buffalo	Feces	China: Yunnan	Female	Adult Buffalo	Collecte feces samples from the rectum of live buffalo
BLJ22	Penang river buffalo	Feces	China: Yunnan	Female	Adult Buffalo	Collecte feces samples from the rectum of live buffalo
BLJ23	Penang river buffalo	Feces	China: Yunnan	Female	Adult Buffalo	Collecte feces samples from the rectum of live buffalo
BLJ24	Penang river buffalo	Feces	China: Yunnan	Female	Adult Buffalo	Collecte feces samples from the rectum of live buffalo
BLJ25	Penang river buffalo	Feces	China: Yunnan	Female	Adult Buffalo	Collecte feces samples from the rectum of live buffalo
BLJ26	Penang river buffalo	Feces	China: Yunnan	Female	Adult Buffalo	Collecte feces samples from the rectum of live buffalo
BLJ27	Penang river buffalo	Feces	China: Yunnan	Female	Adult Buffalo	Collecte feces samples from the rectum of live buffalo
BLJ28	Penang river buffalo	Feces	China: Yunnan	Female	Adult Buffalo	Collecte feces samples from the rectum of live buffalo
BLJ29	Penang river buffalo	Feces	China: Yunnan	Female	Adult Buffalo	Collecte feces samples from the rectum of live buffalo
BLJ30	Penang river buffalo	Feces	China: Yunnan	Female	Adult Buffalo	Collecte feces samples from the rectum of live buffalo
BLJ31	Penang river buffalo	Feces	China: Yunnan	Female	Adult Buffalo	Collecte feces samples from the rectum of live buffalo
BLJ32	Penang river buffalo	Feces	China: Yunnan	Female	Adult Buffalo	Collecte feces samples from the rectum of live buffalo
BLJ33	Penang river buffalo	Feces	China: Yunnan	Female	Adult Buffalo	Collecte feces samples from the rectum of live buffalo
BLJ35	Penang river buffalo	Feces	China: Yunnan	Female	Adult Buffalo	Collecte feces samples from the rectum of live buffalo
BLJ5	Penang river buffalo	Feces	China: Yunnan	Female	Adult Buffalo	Collecte feces samples from the rectum of live buffalo
BLJ6	Penang river buffalo	Feces	China: Yunnan	Female	Adult Buffalo	Collecte feces samples from the rectum of live buffalo
BLJ7	Penang river buffalo	Feces	China: Yunnan	Female	Adult Buffalo	Collecte feces samples from the rectum of live buffalo
BLJ8	Penang river buffalo	Feces	China: Yunnan	Female	Adult Buffalo	Collecte feces samples from the rectum of live buffalo
BLJ9	Penang river buffalo	Feces	China: Yunnan	Female	Adult Buffalo	Collecte feces samples from the rectum of live buffalo
MCN14	Myanmar swamp buffalo	Feces	Myanmar	Male	Adult Buffalo	Collecte feces samples from the rectum of live buffalo
MCN15	Myanmar swamp buffalo	Feces	Myanmar	Male	Adult Buffalo	Collecte feces samples from the rectum of live buffalo
MCN16	Myanmar swamp buffalo	Feces	Myanmar	Male	Adult Buffalo	Collecte feces samples from the rectum of live buffalo
MCN17	Myanmar swamp buffalo	Feces	Myanmar	Male	Adult Buffalo	Collecte feces samples from the rectum of live buffalo
MCN18	Myanmar swamp buffalo	Feces	Myanmar	Male	Adult Buffalo	Collecte feces samples from the rectum of live buffalo
MCN19	Myanmar swamp buffalo	Feces	Myanmar	Female	Adult Buffalo	Collecte feces samples from the rectum of live buffalo
MCN20	Myanmar swamp buffalo	Feces	Myanmar	Female	Adult Buffalo	Collecte feces samples from the rectum of live buffalo
MCN21	Myanmar swamp buffalo	Feces	Myanmar	Female	Adult Buffalo	Collecte feces samples from the rectum of live buffalo
MCN22	Myanmar swamp buffalo	Feces	Myanmar	Female	Adult Buffalo	Collecte feces samples from the rectum of live buffalo
MCN23	Myanmar swamp buffalo	Feces	Myanmar	Female	Adult Buffalo	Collecte feces samples from the rectum of live buffalo
MCN24	Myanmar swamp buffalo	Feces	Myanmar	Female	Adult Buffalo	Collecte feces samples from the rectum of live buffalo
MCN26	Myanmar swamp buffalo	Feces	Myanmar	Female	Adult Buffalo	Collecte feces samples from the rectum of live buffalo
MCN27	Myanmar swamp buffalo	Feces	Myanmar	Female	Adult Buffalo	Collecte feces samples from the rectum of live buffalo
MCN28	Myanmar swamp buffalo	Feces	Myanmar	Female	Adult Buffalo	Collecte feces samples from the rectum of live buffalo
MCN29	Myanmar swamp buffalo	Feces	Myanmar	Female	Adult Buffalo	Collecte feces samples from the rectum of live buffalo
MCN30	Myanmar swamp buffalo	Feces	Myanmar	Female	Adult Buffalo	Collecte feces samples from the rectum of live buffalo
MCN31	Myanmar swamp buffalo	Feces	Myanmar	Female	Adult Buffalo	Collecte feces samples from the rectum of live buffalo
MCN32	Myanmar swamp buffalo	Feces	Myanmar	Female	Adult Buffalo	Collecte feces samples from the rectum of live buffalo
MCN33	Myanmar swamp buffalo	Feces	Myanmar	Female	Adult Buffalo	Collecte feces samples from the rectum of live buffalo
YCN20	De Hong swamp buffalo	Feces	China: Yunnan	Female	Adult Buffalo	Collecte feces samples from the rectum of live buffalo
YCN26	De Hong swamp buffalo	Feces	China: Yunnan	Female	Adult Buffalo	Collecte feces samples from the rectum of live buffalo
YCN4	De Hong swamp buffalo	Feces	China: Yunnan	Female	Adult Buffalo	Collecte feces samples from the rectum of live buffalo
YCN7	De Hong swamp buffalo	Feces	China: Yunnan	Female	Adult Buffalo	Collecte feces samples from the rectum of live buffalo
YCN8	De Hong swamp buffalo	Feces	China: Yunnan	Female	Adult Buffalo	Collecte feces samples from the rectum of live buffalo
MCN10	Myanmar swamp buffalo	Feces	Myanmar	Male	Adult Buffalo	Collecte feces samples from the rectum of live buffalo
MCN11	Myanmar swamp buffalo	Feces	Myanmar	Male	Adult Buffalo	Collecte feces samples from the rectum of live buffalo
MCN12	Myanmar swamp buffalo	Feces	Myanmar	Male	Adult Buffalo	Collecte feces samples from the rectum of live buffalo
MCN13	Myanmar swamp buffalo	Feces	Myanmar	Female	Adult Buffalo	Collecte feces samples from the rectum of live buffalo
MCN2	Myanmar swamp buffalo	Feces	Myanmar	Male	Adult Buffalo	Collecte feces samples from the rectum of live buffalo
MCN3	Myanmar swamp buffalo	Feces	Myanmar	Male	Adult Buffalo	Collecte feces samples from the rectum of live buffalo
MCN35	Myanmar swamp buffalo	Feces	Myanmar	Female	Adult Buffalo	Collecte feces samples from the rectum of live buffalo
MCN4	Myanmar swamp buffalo	Feces	Myanmar	Male	Adult Buffalo	Collecte feces samples from the rectum of live buffalo
MCN5	Myanmar swamp buffalo	Feces	Myanmar	Male	Adult Buffalo	Collecte feces samples from the rectum of live buffalo
MCN6	Myanmar swamp buffalo	Feces	Myanmar	Male	Adult Buffalo	Collecte feces samples from the rectum of live buffalo
MCN7	Myanmar swamp buffalo	Feces	Myanmar	Male	Adult Buffalo	Collecte feces samples from the rectum of live buffalo
MCN8	Myanmar swamp buffalo	Feces	Myanmar	Male	Adult Buffalo	Collecte feces samples from the rectum of live buffalo
YCN10	De Hong swamp buffalo	Feces	China: Yunnan	Female	Adult Buffalo	Collecte feces samples from the rectum of live buffalo
YCN11	De Hong swamp buffalo	Feces	China: Yunnan	Female	Adult Buffalo	Collecte feces samples from the rectum of live buffalo
YCN12	De Hong swamp buffalo	Feces	China: Yunnan	Female	Adult Buffalo	Collecte feces samples from the rectum of live buffalo
YCN14	De Hong swamp buffalo	Feces	China: Yunnan	Female	Adult Buffalo	Collecte feces samples from the rectum of live buffalo
YCN15	De Hong swamp buffalo	Feces	China: Yunnan	Female	Adult Buffalo	Collecte feces samples from the rectum of live buffalo
YCN16	De Hong swamp buffalo	Feces	China: Yunnan	Female	Adult Buffalo	Collecte feces samples from the rectum of live buffalo
YCN17	De Hong swamp buffalo	Feces	China: Yunnan	Female	Adult Buffalo	Collecte feces samples from the rectum of live buffalo
YCN18	De Hong swamp buffalo	Feces	China: Yunnan	Female	Adult Buffalo	Collecte feces samples from the rectum of live buffalo
YCN19	De Hong swamp buffalo	Feces	China: Yunnan	Female	Adult Buffalo	Collecte feces samples from the rectum of live buffalo
YCN21	De Hong swamp buffalo	Feces	China: Yunnan	Female	Adult Buffalo	Collecte feces samples from the rectum of live buffalo
YCN22	De Hong swamp buffalo	Feces	China: Yunnan	Female	Adult Buffalo	Collecte feces samples from the rectum of live buffalo
YCN23	De Hong swamp buffalo	Feces	China: Yunnan	Female	Adult Buffalo	Collecte feces samples from the rectum of live buffalo
YCN24	De Hong swamp buffalo	Feces	China: Yunnan	Female	Adult Buffalo	Collecte feces samples from the rectum of live buffalo
YCN25	De Hong swamp buffalo	Feces	China: Yunnan	Female	Adult Buffalo	Collecte feces samples from the rectum of live buffalo
YCN27	De Hong swamp buffalo	Feces	China: Yunnan	Female	Adult Buffalo	Collecte feces samples from the rectum of live buffalo
YCN28	De Hong swamp buffalo	Feces	China: Yunnan	Female	Adult Buffalo	Collecte feces samples from the rectum of live buffalo
YCN29	De Hong swamp buffalo	Feces	China: Yunnan	Female	Adult Buffalo	Collecte feces samples from the rectum of live buffalo
YCN30	De Hong swamp buffalo	Feces	China: Yunnan	Female	Adult Buffalo	Collecte feces samples from the rectum of live buffalo
YCN31	De Hong swamp buffalo	Feces	China: Yunnan	Female	Adult Buffalo	Collecte feces samples from the rectum of live buffalo
YCN32	De Hong swamp buffalo	Feces	China: Yunnan	Female	Adult Buffalo	Collecte feces samples from the rectum of live buffalo
YCN33	De Hong swamp buffalo	Feces	China: Yunnan	Female	Adult Buffalo	Collecte feces samples from the rectum of live buffalo
YCN34	De Hong swamp buffalo	Feces	China: Yunnan	Female	Adult Buffalo	Collecte feces samples from the rectum of live buffalo
YCN35	De Hong swamp buffalo	Feces	China: Yunnan	Female	Adult Buffalo	Collecte feces samples from the rectum of live buffalo
YCN5	De Hong swamp buffalo	Feces	China: Yunnan	Female	Adult Buffalo	Collecte feces samples from the rectum of live buffalo
YCN6	De Hong swamp buffalo	Feces	China: Yunnan	Female	Adult Buffalo	Collecte feces samples from the rectum of live buffalo
YCN9	De Hong swamp buffalo	Feces	China: Yunnan	Female	Adult Buffalo	Collecte feces samples from the rectum of live buffalo
KCN10	Hai Nan swamp buffalo	Feces	China:Hainan	Female	Adult Buffalo	Collecte feces samples from the rectum of live buffalo
KCN11	Hai Nan swamp buffalo	Feces	China:Hainan	Female	Adult Buffalo	Collecte feces samples from the rectum of live buffalo
KCN12	Hai Nan swamp buffalo	Feces	China:Hainan	Female	Adult Buffalo	Collecte feces samples from the rectum of live buffalo
KCN13	Hai Nan swamp buffalo	Feces	China:Hainan	Female	Adult Buffalo	Collecte feces samples from the rectum of live buffalo
KCN15	Hai Nan swamp buffalo	Feces	China:Hainan	Female	Adult Buffalo	Collecte feces samples from the rectum of live buffalo
KCN16	Hai Nan swamp buffalo	Feces	China:Hainan	Female	Adult Buffalo	Collecte feces samples from the rectum of live buffalo
KCN17	Hai Nan swamp buffalo	Feces	China:Hainan	Female	Adult Buffalo	Collecte feces samples from the rectum of live buffalo
KCN18	Hai Nan swamp buffalo	Feces	China:Hainan	Female	Adult Buffalo	Collecte feces samples from the rectum of live buffalo
KCN19	Hai Nan swamp buffalo	Feces	China:Hainan	Female	Adult Buffalo	Collecte feces samples from the rectum of live buffalo
KCN2	Hai Nan swamp buffalo	Feces	China:Hainan	Female	Adult Buffalo	Collecte feces samples from the rectum of live buffalo
KCN20	Hai Nan swamp buffalo	Feces	China:Hainan	Female	Adult Buffalo	Collecte feces samples from the rectum of live buffalo
KCN21	Hai Nan swamp buffalo	Feces	China:Hainan	Female	Adult Buffalo	Collecte feces samples from the rectum of live buffalo
KCN22	Hai Nan swamp buffalo	Feces	China:Hainan	Female	Adult Buffalo	Collecte feces samples from the rectum of live buffalo
KCN23	Hai Nan swamp buffalo	Feces	China:Hainan	Female	Adult Buffalo	Collecte feces samples from the rectum of live buffalo
KCN25	Hai Nan swamp buffalo	Feces	China:Hainan	Female	Adult Buffalo	Collecte feces samples from the rectum of live buffalo
KCN26	Hai Nan swamp buffalo	Feces	China:Hainan	Female	Adult Buffalo	Collecte feces samples from the rectum of live buffalo
KCN29	Hai Nan swamp buffalo	Feces	China:Hainan	Female	Adult Buffalo	Collecte feces samples from the rectum of live buffalo
KCN3	Hai Nan swamp buffalo	Feces	China:Hainan	Female	Adult Buffalo	Collecte feces samples from the rectum of live buffalo
KCN30	Hai Nan swamp buffalo	Feces	China:Hainan	Female	Adult Buffalo	Collecte feces samples from the rectum of live buffalo
KCN31	Hai Nan swamp buffalo	Feces	China:Hainan	Female	Adult Buffalo	Collecte feces samples from the rectum of live buffalo
KCN32	Hai Nan swamp buffalo	Feces	China:Hainan	Female	Adult Buffalo	Collecte feces samples from the rectum of live buffalo
KCN33	Hai Nan swamp buffalo	Feces	China:Hainan	Female	Adult Buffalo	Collecte feces samples from the rectum of live buffalo
KCN35	Hai Nan swamp buffalo	Feces	China:Hainan	Female	Adult Buffalo	Collecte feces samples from the rectum of live buffalo
KCN4	Hai Nan swamp buffalo	Feces	China:Hainan	Female	Adult Buffalo	Collecte feces samples from the rectum of live buffalo
KCN5	Hai Nan swamp buffalo	Feces	China:Hainan	Female	Adult Buffalo	Collecte feces samples from the rectum of live buffalo
KCN6	Hai Nan swamp buffalo	Feces	China:Hainan	Female	Adult Buffalo	Collecte feces samples from the rectum of live buffalo
KCN7	Hai Nan swamp buffalo	Feces	China:Hainan	Female	Adult Buffalo	Collecte feces samples from the rectum of live buffalo
KCN8	Hai Nan swamp buffalo	Feces	China:Hainan	Female	Adult Buffalo	Collecte feces samples from the rectum of live buffalo
KCN14	Hai Nan swamp buffalo	Feces	China:Hainan	Female	Adult Buffalo	Collecte feces samples from the rectum of live buffalo
KCN27	Hai Nan swamp buffalo	Feces	China:Hainan	Female	Adult Buffalo	Collecte feces samples from the rectum of live buffalo
KCN9	Hai Nan swamp buffalo	Feces	China:Hainan	Female	Adult Buffalo	Collecte feces samples from the rectum of live buffalo
M1	Italy river buffalo	Feces	China:Hubei	Female	Adult Buffalo	Collecte feces samples from the rectum of live buffalo
M2	Italy river buffalo	Feces	China:Hubei	Male	Adult Buffalo	Collecte feces samples from the rectum of live buffalo
M3	Italy river buffalo	Feces	China:Hubei	Male	Adult Buffalo	Collecte feces samples from the rectum of live buffalo
M5	Italy river buffalo	Feces	China:Hubei	Male	Adult Buffalo	Collecte feces samples from the rectum of live buffalo
M6	Italy river buffalo	Feces	China:Hubei	Female	Adult Buffalo	Collecte feces samples from the rectum of live buffalo
M7	Italy river buffalo	Feces	China:Hubei	Female	Adult Buffalo	Collecte feces samples from the rectum of live buffalo
M8	Italy river buffalo	Feces	China:Hubei	Female	Adult Buffalo	Collecte feces samples from the rectum of live buffalo
M9	Italy river buffalo	Feces	China:Hubei	Male	Adult Buffalo	Collecte feces samples from the rectum of live buffalo
M10	Italy river buffalo	Feces	China:Hubei	Male	Adult Buffalo	Collecte feces samples from the rectum of live buffalo
M11	Italy river buffalo	Feces	China:Hubei	Female	Adult Buffalo	Collecte feces samples from the rectum of live buffalo
M12	Italy river buffalo	Feces	China:Hubei	Female	Adult Buffalo	Collecte feces samples from the rectum of live buffalo
M14	Italy river buffalo	Feces	China:Hubei	Male	Adult Buffalo	Collecte feces samples from the rectum of live buffalo
M15	Italy river buffalo	Feces	China:Hubei	Female	Adult Buffalo	Collecte feces samples from the rectum of live buffalo
M16	Italy river buffalo	Feces	China:Hubei	Male	Adult Buffalo	Collecte feces samples from the rectum of live buffalo
M18	Italy river buffalo	Feces	China:Hubei	Female	Adult Buffalo	Collecte feces samples from the rectum of live buffalo
GFL1	Guang Xi swamp buffalo	Rumen	China:Guangxi	Female	Adult Buffalo	Slaughter
NL10	Guang Xi swamp buffalo	Rumen	China:Guangxi	Female	Adult Buffalo	Slaughter
NL12	Guang Xi swamp buffalo	Rumen	China:Guangxi	Female	Adult Buffalo	Slaughter
NL13	Guang Xi swamp buffalo	Rumen	China:Guangxi	Female	Adult Buffalo	Slaughter
NL15	Guang Xi swamp buffalo	Rumen	China:Guangxi	Female	Adult Buffalo	Slaughter
NL16	Guang Xi swamp buffalo	Rumen	China:Guangxi	Female	Adult Buffalo	Slaughter
NL17	Guang Xi swamp buffalo	Rumen	China:Guangxi	Female	Adult Buffalo	Slaughter
NL18	Guang Xi swamp buffalo	Rumen	China:Guangxi	Female	Adult Buffalo	Slaughter
NL19	Guang Xi swamp buffalo	Rumen	China:Guangxi	Female	Adult Buffalo	Slaughter
NL21	Guang Xi swamp buffalo	Rumen	China:Guangxi	Female	Adult Buffalo	Slaughter
NL22	Guang Xi swamp buffalo	Rumen	China:Guangxi	Female	Adult Buffalo	Slaughter
NL24	Guang Xi swamp buffalo	Rumen	China:Guangxi	Female	Adult Buffalo	Slaughter
NL25	Guang Xi swamp buffalo	Rumen	China:Guangxi	Female	Adult Buffalo	Slaughter
NL26	Guang Xi swamp buffalo	Rumen	China:Guangxi	Female	Adult Buffalo	Slaughter
NL27	Guang Xi swamp buffalo	Rumen	China:Guangxi	Female	Adult Buffalo	Slaughter
NL28	Guang Xi swamp buffalo	Rumen	China:Guangxi	Female	Adult Buffalo	Slaughter
NL29	Guang Xi swamp buffalo	Rumen	China:Guangxi	Female	Adult Buffalo	Slaughter
NL31	Guang Xi swamp buffalo	Rumen	China:Guangxi	Female	Adult Buffalo	Slaughter
NL32	Guang Xi swamp buffalo	Rumen	China:Guangxi	Female	Adult Buffalo	Slaughter
NL33	Guang Xi swamp buffalo	Rumen	China:Guangxi	Female	Adult Buffalo	Slaughter
NL14	Guang Xi swamp buffalo	Rumen	China:Guangxi	Female	Adult Buffalo	Slaughter
NL2	Guang Xi swamp buffalo	Rumen	China:Guangxi	Female	Adult Buffalo	Slaughter
NL3	Guang Xi swamp buffalo	Rumen	China:Guangxi	Female	Adult Buffalo	Slaughter
NL35	Guang Xi swamp buffalo	Rumen	China:Guangxi	Female	Adult Buffalo	Slaughter
NL4	Guang Xi swamp buffalo	Rumen	China:Guangxi	Female	Adult Buffalo	Slaughter
NL5	Guang Xi swamp buffalo	Rumen	China:Guangxi	Female	Adult Buffalo	Slaughter
NL7	Guang Xi swamp buffalo	Rumen	China:Guangxi	Female	Adult Buffalo	Slaughter
NL1	Guang Xi swamp buffalo	Rumen	China:Guangxi	Female	Adult Buffalo	Slaughter
NL34	Guang Xi swamp buffalo	Rumen	China:Guangxi	Female	Adult Buffalo	Slaughter
NL8	Guang Xi swamp buffalo	Rumen	China:Guangxi	Female	Adult Buffalo	Slaughter
NL9	Guang Xi swamp buffalo	Rumen	China:Guangxi	Female	Adult Buffalo	Slaughter
S-1_BDME192032754-1a	Murrah buffalo	Rumen	China:Guangxi	Female	Adult Buffalo	Use a stomach tube to extract rumen fluid from the rumen of live cattle
S-2_BDME192032755-1a	Murrah buffalo	Rumen	China:Guangxi	Female	Adult Buffalo	Use a stomach tube to extract rumen fluid from the rumen of live cattle
S-3_BDME192032756-1a	Murrah buffalo	Rumen	China:Guangxi	Female	Adult Buffalo	Use a stomach tube to extract rumen fluid from the rumen of live cattle
S-4_BDME192032757-1a	Murrah buffalo	Rumen	China:Guangxi	Female	Adult Buffalo	Use a stomach tube to extract rumen fluid from the rumen of live cattle
S-5_BDME192032758-1a	Murrah buffalo	Rumen	China:Guangxi	Female	Adult Buffalo	Use a stomach tube to extract rumen fluid from the rumen of live cattle
S-6_BDME192032759-1a	hybrid buffalo	Rumen	China:Guangxi	Female	Adult Buffalo	Use a stomach tube to extract rumen fluid from the rumen of live cattle
S-7_BDME192032760-1a	Murrah buffalo	Rumen	China:Guangxi	Female	Adult Buffalo	Use a stomach tube to extract rumen fluid from the rumen of live cattle
S-8_BDME192032761-1a	hybrid buffalo	Rumen	China:Guangxi	Female	Adult Buffalo	Use a stomach tube to extract rumen fluid from the rumen of live cattle
S-9_BDME192032762-1a	Nili-Ravi buffalo breeding stock	Rumen	China:Guangxi	Female	Adult Buffalo	Use a stomach tube to extract rumen fluid from the rumen of live cattle
S-11_BDME192032764-1a	Nili-Ravi buffalo breeding stock	Rumen	China:Guangxi	Female	Adult Buffalo	Use a stomach tube to extract rumen fluid from the rumen of live cattle
S-12_BDME192032765-1a	Nili-Ravi buffalo breeding stock	Rumen	China:Guangxi	Female	Adult Buffalo	Use a stomach tube to extract rumen fluid from the rumen of live cattle
S-13_BDME192032766-1a	Nili-Ravi buffalo breeding stock	Rumen	China:Guangxi	Female	Adult Buffalo	Use a stomach tube to extract rumen fluid from the rumen of live cattle
S-14_BDME192032767-1a	Nili-Ravi buffalo breeding stock	Rumen	China:Guangxi	Female	Adult Buffalo	Use a stomach tube to extract rumen fluid from the rumen of live cattle
S-15_BDME192032768-1a	hybrid buffalo	Rumen	China:Guangxi	Female	Adult Buffalo	Use a stomach tube to extract rumen fluid from the rumen of live cattle
S-16_BDME192032769-1a	hybrid buffalo	Rumen	China:Guangxi	Female	Adult Buffalo	Use a stomach tube to extract rumen fluid from the rumen of live cattle
S-17_BDME192032770-1a	hybrid buffalo	Rumen	China:Guangxi	Female	Adult Buffalo	Use a stomach tube to extract rumen fluid from the rumen of live cattle
S-18_BDME192032771-1a	Mediterranean Buffalo	Rumen	China:Guangxi	Female	Adult Buffalo	Use a stomach tube to extract rumen fluid from the rumen of live cattle
S-19_BDME192032772-1a	hybrid buffalo	Rumen	China:Guangxi	Female	Adult Buffalo	Use a stomach tube to extract rumen fluid from the rumen of live cattle
S-20_BDME192032773-1a	hybrid buffalo	Rumen	China:Guangxi	Female	Adult Buffalo	Use a stomach tube to extract rumen fluid from the rumen of live cattle
S-21_BDME192032774-1a	hybrid buffalo	Rumen	China:Guangxi	Female	Adult Buffalo	Use a stomach tube to extract rumen fluid from the rumen of live cattle
S-22_BDME192032775-1a	hybrid buffalo	Rumen	China:Guangxi	Female	Adult Buffalo	Use a stomach tube to extract rumen fluid from the rumen of live cattle
S-23_BDME192032776-1a	hybrid buffalo	Rumen	China:Guangxi	Female	Adult Buffalo	Use a stomach tube to extract rumen fluid from the rumen of live cattle
S-24_BDME192032777-1a	Murrah buffalo	Rumen	China:Guangxi	Female	Adult Buffalo	Use a stomach tube to extract rumen fluid from the rumen of live cattle
S-25_BDME192032778-1a	hybrid buffalo	Rumen	China:Guangxi	Female	Adult Buffalo	Use a stomach tube to extract rumen fluid from the rumen of live cattle
S-26_BDME192032779-1a	Murrah buffalo	Rumen	China:Guangxi	Female	Adult Buffalo	Use a stomach tube to extract rumen fluid from the rumen of live cattle
S-27_BDME192032780-1a	Murrah buffalo	Rumen	China:Guangxi	Female	Adult Buffalo	Use a stomach tube to extract rumen fluid from the rumen of live cattle
S-28_BDME192032781-1a	Murrah buffalo	Rumen	China:Guangxi	Female	Adult Buffalo	Use a stomach tube to extract rumen fluid from the rumen of live cattle
S-29_BDME192032782-1a	hybrid buffalo	Rumen	China:Guangxi	Female	Adult Buffalo	Use a stomach tube to extract rumen fluid from the rumen of live cattle
S-30_BDME192032783-1a	hybrid buffalo	Rumen	China:Guangxi	Female	Adult Buffalo	Use a stomach tube to extract rumen fluid from the rumen of live cattle
S-31_BDME192032784-1a	hybrid buffalo	Rumen	China:Guangxi	Female	Adult Buffalo	Use a stomach tube to extract rumen fluid from the rumen of live cattle
S-32_BDME192032785-1a	hybrid buffalo	Rumen	China:Guangxi	Female	Adult Buffalo	Use a stomach tube to extract rumen fluid from the rumen of live cattle
S-33_BDME192032786-1a	hybrid buffalo	Rumen	China:Guangxi	Female	Adult Buffalo	Use a stomach tube to extract rumen fluid from the rumen of live cattle
S-34_BDME192032787-1a	hybrid buffalo	Rumen	China:Guangxi	Female	Adult Buffalo	Use a stomach tube to extract rumen fluid from the rumen of live cattle
S-36_BDME192032788-1a	hybrid buffalo	Rumen	China:Guangxi	Female	Adult Buffalo	Use a stomach tube to extract rumen fluid from the rumen of live cattle
S-37_BDME192032789-1a	hybrid buffalo	Rumen	China:Guangxi	Female	Adult Buffalo	Use a stomach tube to extract rumen fluid from the rumen of live cattle
S-38_BDME192032790-1a	hybrid buffalo	Rumen	China:Guangxi	Female	Adult Buffalo	Use a stomach tube to extract rumen fluid from the rumen of live cattle
S-39_BDME192032791-1a	hybrid buffalo	Rumen	China:Guangxi	Female	Adult Buffalo	Use a stomach tube to extract rumen fluid from the rumen of live cattle
S-40_BDME192032792-1a	hybrid buffalo	Rumen	China:Guangxi	Female	Adult Buffalo	Use a stomach tube to extract rumen fluid from the rumen of live cattle
S-41_BDME192032793-1a	hybrid buffalo	Rumen	China:Guangxi	Female	Adult Buffalo	Use a stomach tube to extract rumen fluid from the rumen of live cattle
S-42_BDME192032794-1a	hybrid buffalo	Rumen	China:Guangxi	Female	Adult Buffalo	Use a stomach tube to extract rumen fluid from the rumen of live cattle
S-43_BDME192032795-1a	hybrid buffalo	Rumen	China:Guangxi	Female	Adult Buffalo	Use a stomach tube to extract rumen fluid from the rumen of live cattle
S-44_BDME192032796-1a	hybrid buffalo	Rumen	China:Guangxi	Female	Adult Buffalo	Use a stomach tube to extract rumen fluid from the rumen of live cattle
S-45_BDME192032797-1a	hybrid buffalo	Rumen	China:Guangxi	Female	Adult Buffalo	Use a stomach tube to extract rumen fluid from the rumen of live cattle
S-46_BDME192032798-1a	hybrid buffalo	Rumen	China:Guangxi	Female	Adult Buffalo	Use a stomach tube to extract rumen fluid from the rumen of live cattle
S-47_BDME192032799-1a	hybrid buffalo	Rumen	China:Guangxi	Female	Adult Buffalo	Use a stomach tube to extract rumen fluid from the rumen of live cattle
S-48_BDME192032800-1a	hybrid buffalo	Rumen	China:Guangxi	Female	Adult Buffalo	Use a stomach tube to extract rumen fluid from the rumen of live cattle
S-49_BDME192032801-1a	hybrid buffalo	Rumen	China:Guangxi	Female	Adult Buffalo	Use a stomach tube to extract rumen fluid from the rumen of live cattle
S-50_BDME192032802-1a	hybrid buffalo	Rumen	China:Guangxi	Female	Adult Buffalo	Use a stomach tube to extract rumen fluid from the rumen of live cattle
S-51_BDME192032803-1a	hybrid buffalo	Rumen	China:Guangxi	Female	Adult Buffalo	Use a stomach tube to extract rumen fluid from the rumen of live cattle
S-52_BDME192032804-1a	hybrid buffalo	Rumen	China:Guangxi	Female	Adult Buffalo	Use a stomach tube to extract rumen fluid from the rumen of live cattle
S-53_BDME192032805-1a	hybrid buffalo	Rumen	China:Guangxi	Female	Adult Buffalo	Use a stomach tube to extract rumen fluid from the rumen of live cattle
S-54_BDME192032806-1a	hybrid buffalo	Rumen	China:Guangxi	Female	Adult Buffalo	Use a stomach tube to extract rumen fluid from the rumen of live cattle
S-55_BDME192032807-1a	hybrid buffalo	Rumen	China:Guangxi	Female	Adult Buffalo	Use a stomach tube to extract rumen fluid from the rumen of live cattle
S-56_BDME192032808-1a	hybrid buffalo	Rumen	China:Guangxi	Female	Adult Buffalo	Use a stomach tube to extract rumen fluid from the rumen of live cattle
S-57_BDME192032809-1a	hybrid buffalo	Rumen	China:Guangxi	Female	Adult Buffalo	Use a stomach tube to extract rumen fluid from the rumen of live cattle
S-58_BDME192032810-1a	hybrid buffalo	Rumen	China:Guangxi	Female	Adult Buffalo	Use a stomach tube to extract rumen fluid from the rumen of live cattle
S-59_BDME192032811-1a	hybrid buffalo	Rumen	China:Guangxi	Female	Adult Buffalo	Use a stomach tube to extract rumen fluid from the rumen of live cattle
S-60_BDME192032812-1a	hybrid buffalo	Rumen	China:Guangxi	Female	Adult Buffalo	Use a stomach tube to extract rumen fluid from the rumen of live cattle
S-61_BDME192032813-1a	hybrid buffalo	Rumen	China:Guangxi	Female	Adult Buffalo	Use a stomach tube to extract rumen fluid from the rumen of live cattle
S-62_BDME192032814-1a	hybrid buffalo	Rumen	China:Guangxi	Female	Adult Buffalo	Use a stomach tube to extract rumen fluid from the rumen of live cattle
S-63_BDME192032815-1a	hybrid buffalo	Rumen	China:Guangxi	Female	Adult Buffalo	Use a stomach tube to extract rumen fluid from the rumen of live cattle
S-64_BDME192032816-1a	hybrid buffalo	Rumen	China:Guangxi	Female	Adult Buffalo	Use a stomach tube to extract rumen fluid from the rumen of live cattle
S-11-071_FDME192071055-1a	hybrid buffalo	Rumen	China:Guangxi	Female	Calf	Use a stomach tube to extract rumen fluid from the rumen of live cattle
S-17-0037_FDME192071048-1a	hybrid buffalo	Rumen	China:Guangxi	Male	Calf	Use a stomach tube to extract rumen fluid from the rumen of live cattle
S-18-0084_FDME192071051-1a	hybrid buffalo	Rumen	China:Guangxi	Female	Calf	Use a stomach tube to extract rumen fluid from the rumen of live cattle
S-19-0086_FDME192071060-1a	hybrid buffalo	Rumen	China:Guangxi	Male	Calf	Use a stomach tube to extract rumen fluid from the rumen of live cattle
S-1_FDME192071053-1a	hybrid buffalo	Rumen	China:Guangxi	Female	Calf	Use a stomach tube to extract rumen fluid from the rumen of live cattle
S-20-0040_FDME192071062-1a	hybrid buffalo	Rumen	China:Guangxi	Female	Calf	Use a stomach tube to extract rumen fluid from the rumen of live cattle
S-2-0033_FDME192071052-1a	hybrid buffalo	Rumen	China:Guangxi	Female	Calf	Use a stomach tube to extract rumen fluid from the rumen of live cattle
S-21_FDME192071056-1a	hybrid buffalo	Rumen	China:Guangxi	Male	Calf	Use a stomach tube to extract rumen fluid from the rumen of live cattle
S-21_FDME192071058-1a	hybrid buffalo	Rumen	China:Guangxi	Female	Calf	Use a stomach tube to extract rumen fluid from the rumen of live cattle
S-22_FDME192071049-1a	hybrid buffalo	Rumen	China:Guangxi	Female	Calf	Use a stomach tube to extract rumen fluid from the rumen of live cattle
S-23_FDME192071050-1a	hybrid buffalo	Rumen	China:Guangxi	Male	Calf	Use a stomach tube to extract rumen fluid from the rumen of live cattle
S-24-0082_FDME192071063-1a	hybrid buffalo	Rumen	China:Guangxi	Male	Calf	Use a stomach tube to extract rumen fluid from the rumen of live cattle
S-35_FDME192071059-1a	hybrid buffalo	Rumen	China:Guangxi	Male	Calf	Use a stomach tube to extract rumen fluid from the rumen of live cattle
S-4_FDME192071061-1a	hybrid buffalo	Rumen	China:Guangxi	Female	Calf	Use a stomach tube to extract rumen fluid from the rumen of live cattle
S-5-0083_FDME192071057-1a	hybrid buffalo	Rumen	China:Guangxi	Female	Calf	Use a stomach tube to extract rumen fluid from the rumen of live cattle
S-7-0038_FDME192071054-1a	hybrid buffalo	Rumen	China:Guangxi	Male	Calf	Use a stomach tube to extract rumen fluid from the rumen of live cattle
S-8-0036_FDME192071065-1a	hybrid buffalo	Rumen	China:Guangxi	Male	Calf	Use a stomach tube to extract rumen fluid from the rumen of live cattle
S-9-0039_FDME192071066-1a	hybrid buffalo	Rumen	China:Guangxi	Female	Calf	Use a stomach tube to extract rumen fluid from the rumen of live cattle
S-24_FDME192071042-1a	hybrid buffalo	Rumen	China:Guangxi	Female	Calf	Use a stomach tube to extract rumen fluid from the rumen of live cattle
S-25_FDME192071039-1a	hybrid buffalo	Rumen	China:Guangxi	Female	Calf	Use a stomach tube to extract rumen fluid from the rumen of live cattle
S-26_FDME192071045-1a	hybrid buffalo	Rumen	China:Guangxi	Female	Calf	Use a stomach tube to extract rumen fluid from the rumen of live cattle
S-28_FDME192071034-1a	hybrid buffalo	Rumen	China:Guangxi	Male	Calf	Use a stomach tube to extract rumen fluid from the rumen of live cattle
S-29_FDME192071030-1a	hybrid buffalo	Rumen	China:Guangxi	Female	Calf	Use a stomach tube to extract rumen fluid from the rumen of live cattle
S-509_FDME192071031-1a	hybrid buffalo	Rumen	China:Guangxi	Female	Calf	Use a stomach tube to extract rumen fluid from the rumen of live cattle
S-511_FDME192071032-1a	hybrid buffalo	Rumen	China:Guangxi	Male	Calf	Use a stomach tube to extract rumen fluid from the rumen of live cattle
S-515_FDME192071036-1a	hybrid buffalo	Rumen	China:Guangxi	Female	Calf	Use a stomach tube to extract rumen fluid from the rumen of live cattle
S-516_FDME192071037-1a	hybrid buffalo	Rumen	China:Guangxi	Male	Calf	Use a stomach tube to extract rumen fluid from the rumen of live cattle
S-517_FDME192071046-1a	hybrid buffalo	Rumen	China:Guangxi	Female	Calf	Use a stomach tube to extract rumen fluid from the rumen of live cattle
S-518_FDME192071038-1a	hybrid buffalo	Rumen	China:Guangxi	Male	Calf	Use a stomach tube to extract rumen fluid from the rumen of live cattle
S-519_FDME192071040-1a	hybrid buffalo	Rumen	China:Guangxi	Female	Calf	Use a stomach tube to extract rumen fluid from the rumen of live cattle
S-520_FDME192071044-1a	hybrid buffalo	Rumen	China:Guangxi	Female	Calf	Use a stomach tube to extract rumen fluid from the rumen of live cattle
S-521_FDME192071035-1a	hybrid buffalo	Rumen	China:Guangxi	Female	Calf	Use a stomach tube to extract rumen fluid from the rumen of live cattle
S-523_FDME192071043-1a	hybrid buffalo	Rumen	China:Guangxi	Female	Calf	Use a stomach tube to extract rumen fluid from the rumen of live cattle
S-64_FDME192071033-1a	hybrid buffalo	Rumen	China:Guangxi	Female	Calf	Use a stomach tube to extract rumen fluid from the rumen of live cattle
S-75_FDME192071041-1a	hybrid buffalo	Rumen	China:Guangxi	Male	Calf	Use a stomach tube to extract rumen fluid from the rumen of live cattle
S-97_FDME192071047-1a	hybrid buffalo	Rumen	China:Guangxi	Female	Calf	Use a stomach tube to extract rumen fluid from the rumen of live cattle
GFW1	Guang Xi swamp buffalo	Reticulum	China:Guangxi	Female	Adult Buffalo	Slaughter
NW10	Guang Xi swamp buffalo	Reticulum	China:Guangxi	Female	Adult Buffalo	Slaughter
NW12	Guang Xi swamp buffalo	Reticulum	China:Guangxi	Female	Adult Buffalo	Slaughter
NW13	Guang Xi swamp buffalo	Reticulum	China:Guangxi	Female	Adult Buffalo	Slaughter
NW15	Guang Xi swamp buffalo	Reticulum	China:Guangxi	Female	Adult Buffalo	Slaughter
NW16	Guang Xi swamp buffalo	Reticulum	China:Guangxi	Female	Adult Buffalo	Slaughter
NW19	Guang Xi swamp buffalo	Reticulum	China:Guangxi	Female	Adult Buffalo	Slaughter
NW21	Guang Xi swamp buffalo	Reticulum	China:Guangxi	Female	Adult Buffalo	Slaughter
NW24	Guang Xi swamp buffalo	Reticulum	China:Guangxi	Female	Adult Buffalo	Slaughter
NW25	Guang Xi swamp buffalo	Reticulum	China:Guangxi	Female	Adult Buffalo	Slaughter
NW26	Guang Xi swamp buffalo	Reticulum	China:Guangxi	Female	Adult Buffalo	Slaughter
NW27	Guang Xi swamp buffalo	Reticulum	China:Guangxi	Female	Adult Buffalo	Slaughter
NW28	Guang Xi swamp buffalo	Reticulum	China:Guangxi	Female	Adult Buffalo	Slaughter
NW29	Guang Xi swamp buffalo	Reticulum	China:Guangxi	Female	Adult Buffalo	Slaughter
NW31	Guang Xi swamp buffalo	Reticulum	China:Guangxi	Female	Adult Buffalo	Slaughter
NW32	Guang Xi swamp buffalo	Reticulum	China:Guangxi	Female	Adult Buffalo	Slaughter
NW33	Guang Xi swamp buffalo	Reticulum	China:Guangxi	Female	Adult Buffalo	Slaughter
NW6	Guang Xi swamp buffalo	Reticulum	China:Guangxi	Female	Adult Buffalo	Slaughter
NW18	Guang Xi swamp buffalo	Reticulum	China:Guangxi	Female	Adult Buffalo	Slaughter
NW2	Guang Xi swamp buffalo	Reticulum	China:Guangxi	Female	Adult Buffalo	Slaughter
NW3	Guang Xi swamp buffalo	Reticulum	China:Guangxi	Female	Adult Buffalo	Slaughter
NW35	Guang Xi swamp buffalo	Reticulum	China:Guangxi	Female	Adult Buffalo	Slaughter
NW4	Guang Xi swamp buffalo	Reticulum	China:Guangxi	Female	Adult Buffalo	Slaughter
NW5	Guang Xi swamp buffalo	Reticulum	China:Guangxi	Female	Adult Buffalo	Slaughter
NW7	Guang Xi swamp buffalo	Reticulum	China:Guangxi	Female	Adult Buffalo	Slaughter
NW8	Guang Xi swamp buffalo	Reticulum	China:Guangxi	Female	Adult Buffalo	Slaughter
NW30	Guang Xi swamp buffalo	Reticulum	China:Guangxi	Female	Adult Buffalo	Slaughter
NW34	Guang Xi swamp buffalo	Reticulum	China:Guangxi	Female	Adult Buffalo	Slaughter
GFB1	Guang Xi swamp buffalo	Omasum	China:Guangxi	Female	Adult Buffalo	Slaughter
NB15	Guang Xi swamp buffalo	Omasum	China:Guangxi	Female	Adult Buffalo	Slaughter
NB16	Guang Xi swamp buffalo	Omasum	China:Guangxi	Female	Adult Buffalo	Slaughter
NB17	Guang Xi swamp buffalo	Omasum	China:Guangxi	Female	Adult Buffalo	Slaughter
NB18	Guang Xi swamp buffalo	Omasum	China:Guangxi	Female	Adult Buffalo	Slaughter
NB19	Guang Xi swamp buffalo	Omasum	China:Guangxi	Female	Adult Buffalo	Slaughter
NB21	Guang Xi swamp buffalo	Omasum	China:Guangxi	Female	Adult Buffalo	Slaughter
NB22	Guang Xi swamp buffalo	Omasum	China:Guangxi	Female	Adult Buffalo	Slaughter
NB25	Guang Xi swamp buffalo	Omasum	China:Guangxi	Female	Adult Buffalo	Slaughter
NB26	Guang Xi swamp buffalo	Omasum	China:Guangxi	Female	Adult Buffalo	Slaughter
NB27	Guang Xi swamp buffalo	Omasum	China:Guangxi	Female	Adult Buffalo	Slaughter
NB28	Guang Xi swamp buffalo	Omasum	China:Guangxi	Female	Adult Buffalo	Slaughter
NB29	Guang Xi swamp buffalo	Omasum	China:Guangxi	Female	Adult Buffalo	Slaughter
NB30	Guang Xi swamp buffalo	Omasum	China:Guangxi	Female	Adult Buffalo	Slaughter
NB31	Guang Xi swamp buffalo	Omasum	China:Guangxi	Female	Adult Buffalo	Slaughter
NB32	Guang Xi swamp buffalo	Omasum	China:Guangxi	Female	Adult Buffalo	Slaughter
NB33	Guang Xi swamp buffalo	Omasum	China:Guangxi	Female	Adult Buffalo	Slaughter
NB34	Guang Xi swamp buffalo	Omasum	China:Guangxi	Female	Adult Buffalo	Slaughter
NB10	Guang Xi swamp buffalo	Omasum	China:Guangxi	Female	Adult Buffalo	Slaughter
NB2	Guang Xi swamp buffalo	Omasum	China:Guangxi	Female	Adult Buffalo	Slaughter
NB24	Guang Xi swamp buffalo	Omasum	China:Guangxi	Female	Adult Buffalo	Slaughter
NB3	Guang Xi swamp buffalo	Omasum	China:Guangxi	Female	Adult Buffalo	Slaughter
NB35	Guang Xi swamp buffalo	Omasum	China:Guangxi	Female	Adult Buffalo	Slaughter
NB4	Guang Xi swamp buffalo	Omasum	China:Guangxi	Female	Adult Buffalo	Slaughter
NB6	Guang Xi swamp buffalo	Omasum	China:Guangxi	Female	Adult Buffalo	Slaughter
NB1	Guang Xi swamp buffalo	Omasum	China:Guangxi	Female	Adult Buffalo	Slaughter
NB13	Guang Xi swamp buffalo	Omasum	China:Guangxi	Female	Adult Buffalo	Slaughter
NB14	Guang Xi swamp buffalo	Omasum	China:Guangxi	Female	Adult Buffalo	Slaughter
NB5	Guang Xi swamp buffalo	Omasum	China:Guangxi	Female	Adult Buffalo	Slaughter
NB7	Guang Xi swamp buffalo	Omasum	China:Guangxi	Female	Adult Buffalo	Slaughter
NB8	Guang Xi swamp buffalo	Omasum	China:Guangxi	Female	Adult Buffalo	Slaughter
NB9	Guang Xi swamp buffalo	Omasum	China:Guangxi	Female	Adult Buffalo	Slaughter
NZ15	Guang Xi swamp buffalo	Abomasum	China:Guangxi	Female	Adult Buffalo	Slaughter
NZ18	Guang Xi swamp buffalo	Abomasum	China:Guangxi	Female	Adult Buffalo	Slaughter
NZ21	Guang Xi swamp buffalo	Abomasum	China:Guangxi	Female	Adult Buffalo	Slaughter
NZ25	Guang Xi swamp buffalo	Abomasum	China:Guangxi	Female	Adult Buffalo	Slaughter
NZ27	Guang Xi swamp buffalo	Abomasum	China:Guangxi	Female	Adult Buffalo	Slaughter
NZ10	Guang Xi swamp buffalo	Abomasum	China:Guangxi	Female	Adult Buffalo	Slaughter
NZ22	Guang Xi swamp buffalo	Abomasum	China:Guangxi	Female	Adult Buffalo	Slaughter
NZ33	Guang Xi swamp buffalo	Abomasum	China:Guangxi	Female	Adult Buffalo	Slaughter
NZ1	Guang Xi swamp buffalo	Abomasum	China:Guangxi	Female	Adult Buffalo	Slaughter
NZ11	Guang Xi swamp buffalo	Abomasum	China:Guangxi	Female	Adult Buffalo	Slaughter
NZ16	Guang Xi swamp buffalo	Abomasum	China:Guangxi	Female	Adult Buffalo	Slaughter
NZ2	Guang Xi swamp buffalo	Abomasum	China:Guangxi	Female	Adult Buffalo	Slaughter
NZ24	Guang Xi swamp buffalo	Abomasum	China:Guangxi	Female	Adult Buffalo	Slaughter
NZ26	Guang Xi swamp buffalo	Abomasum	China:Guangxi	Female	Adult Buffalo	Slaughter
NZ29	Guang Xi swamp buffalo	Abomasum	China:Guangxi	Female	Adult Buffalo	Slaughter
NZ3	Guang Xi swamp buffalo	Abomasum	China:Guangxi	Female	Adult Buffalo	Slaughter
NZ32	Guang Xi swamp buffalo	Abomasum	China:Guangxi	Female	Adult Buffalo	Slaughter
NZ35	Guang Xi swamp buffalo	Abomasum	China:Guangxi	Female	Adult Buffalo	Slaughter
NZ4	Guang Xi swamp buffalo	Abomasum	China:Guangxi	Female	Adult Buffalo	Slaughter
NZ5	Guang Xi swamp buffalo	Abomasum	China:Guangxi	Female	Adult Buffalo	Slaughter
NZ6	Guang Xi swamp buffalo	Abomasum	China:Guangxi	Female	Adult Buffalo	Slaughter
NZ7	Guang Xi swamp buffalo	Abomasum	China:Guangxi	Female	Adult Buffalo	Slaughter
NM15	Guang Xi swamp buffalo	Cecum	China:Guangxi	Female	Adult Buffalo	Slaughter
NM17	Guang Xi swamp buffalo	Cecum	China:Guangxi	Female	Adult Buffalo	Slaughter
NM18	Guang Xi swamp buffalo	Cecum	China:Guangxi	Female	Adult Buffalo	Slaughter
NM19	Guang Xi swamp buffalo	Cecum	China:Guangxi	Female	Adult Buffalo	Slaughter
NM27	Guang Xi swamp buffalo	Cecum	China:Guangxi	Female	Adult Buffalo	Slaughter
NM33	Guang Xi swamp buffalo	Cecum	China:Guangxi	Female	Adult Buffalo	Slaughter
NM14	Guang Xi swamp buffalo	Cecum	China:Guangxi	Female	Adult Buffalo	Slaughter
NM16	Guang Xi swamp buffalo	Cecum	China:Guangxi	Female	Adult Buffalo	Slaughter
NM2	Guang Xi swamp buffalo	Cecum	China:Guangxi	Female	Adult Buffalo	Slaughter
NM21	Guang Xi swamp buffalo	Cecum	China:Guangxi	Female	Adult Buffalo	Slaughter
NM22	Guang Xi swamp buffalo	Cecum	China:Guangxi	Female	Adult Buffalo	Slaughter
NM24	Guang Xi swamp buffalo	Cecum	China:Guangxi	Female	Adult Buffalo	Slaughter
NM25	Guang Xi swamp buffalo	Cecum	China:Guangxi	Female	Adult Buffalo	Slaughter
NM26	Guang Xi swamp buffalo	Cecum	China:Guangxi	Female	Adult Buffalo	Slaughter
NM28	Guang Xi swamp buffalo	Cecum	China:Guangxi	Female	Adult Buffalo	Slaughter
NM29	Guang Xi swamp buffalo	Cecum	China:Guangxi	Female	Adult Buffalo	Slaughter
NM3	Guang Xi swamp buffalo	Cecum	China:Guangxi	Female	Adult Buffalo	Slaughter
NM30	Guang Xi swamp buffalo	Cecum	China:Guangxi	Female	Adult Buffalo	Slaughter
NM31	Guang Xi swamp buffalo	Cecum	China:Guangxi	Female	Adult Buffalo	Slaughter
NM32	Guang Xi swamp buffalo	Cecum	China:Guangxi	Female	Adult Buffalo	Slaughter
NM34	Guang Xi swamp buffalo	Cecum	China:Guangxi	Female	Adult Buffalo	Slaughter
NM35	Guang Xi swamp buffalo	Cecum	China:Guangxi	Female	Adult Buffalo	Slaughter
NM4	Guang Xi swamp buffalo	Cecum	China:Guangxi	Female	Adult Buffalo	Slaughter
NM5	Guang Xi swamp buffalo	Cecum	China:Guangxi	Female	Adult Buffalo	Slaughter
NM6	Guang Xi swamp buffalo	Cecum	China:Guangxi	Female	Adult Buffalo	Slaughter
NM8	Guang Xi swamp buffalo	Cecum	China:Guangxi	Female	Adult Buffalo	Slaughter
NM9	Guang Xi swamp buffalo	Cecum	China:Guangxi	Female	Adult Buffalo	Slaughter
NM1	Guang Xi swamp buffalo	Cecum	China:Guangxi	Female	Adult Buffalo	Slaughter
NM10	Guang Xi swamp buffalo	Cecum	China:Guangxi	Female	Adult Buffalo	Slaughter
NM12	Guang Xi swamp buffalo	Cecum	China:Guangxi	Female	Adult Buffalo	Slaughter
NM7	Guang Xi swamp buffalo	Cecum	China:Guangxi	Female	Adult Buffalo	Slaughter
NJ15	Guang Xi swamp buffalo	Colon	China:Guangxi	Female	Adult Buffalo	Slaughter
NJ17	Guang Xi swamp buffalo	Colon	China:Guangxi	Female	Adult Buffalo	Slaughter
NJ18	Guang Xi swamp buffalo	Colon	China:Guangxi	Female	Adult Buffalo	Slaughter
NJ19	Guang Xi swamp buffalo	Colon	China:Guangxi	Female	Adult Buffalo	Slaughter
NJ22	Guang Xi swamp buffalo	Colon	China:Guangxi	Female	Adult Buffalo	Slaughter
NJ25	Guang Xi swamp buffalo	Colon	China:Guangxi	Female	Adult Buffalo	Slaughter
NJ27	Guang Xi swamp buffalo	Colon	China:Guangxi	Female	Adult Buffalo	Slaughter
NJ33	Guang Xi swamp buffalo	Colon	China:Guangxi	Female	Adult Buffalo	Slaughter
NJ1	Guang Xi swamp buffalo	Colon	China:Guangxi	Female	Adult Buffalo	Slaughter
NJ11	Guang Xi swamp buffalo	Colon	China:Guangxi	Female	Adult Buffalo	Slaughter
NJ12	Guang Xi swamp buffalo	Colon	China:Guangxi	Female	Adult Buffalo	Slaughter
NJ14	Guang Xi swamp buffalo	Colon	China:Guangxi	Female	Adult Buffalo	Slaughter
NJ16	Guang Xi swamp buffalo	Colon	China:Guangxi	Female	Adult Buffalo	Slaughter
NJ2	Guang Xi swamp buffalo	Colon	China:Guangxi	Female	Adult Buffalo	Slaughter
NJ21	Guang Xi swamp buffalo	Colon	China:Guangxi	Female	Adult Buffalo	Slaughter
NJ24	Guang Xi swamp buffalo	Colon	China:Guangxi	Female	Adult Buffalo	Slaughter
NJ26	Guang Xi swamp buffalo	Colon	China:Guangxi	Female	Adult Buffalo	Slaughter
NJ28	Guang Xi swamp buffalo	Colon	China:Guangxi	Female	Adult Buffalo	Slaughter
NJ29	Guang Xi swamp buffalo	Colon	China:Guangxi	Female	Adult Buffalo	Slaughter
NJ30	Guang Xi swamp buffalo	Colon	China:Guangxi	Female	Adult Buffalo	Slaughter
NJ31	Guang Xi swamp buffalo	Colon	China:Guangxi	Female	Adult Buffalo	Slaughter
NJ32	Guang Xi swamp buffalo	Colon	China:Guangxi	Female	Adult Buffalo	Slaughter
NJ34	Guang Xi swamp buffalo	Colon	China:Guangxi	Female	Adult Buffalo	Slaughter
NJ35	Guang Xi swamp buffalo	Colon	China:Guangxi	Female	Adult Buffalo	Slaughter
NJ6	Guang Xi swamp buffalo	Colon	China:Guangxi	Female	Adult Buffalo	Slaughter
NJ9	Guang Xi swamp buffalo	Colon	China:Guangxi	Female	Adult Buffalo	Slaughter
NJ13	Guang Xi swamp buffalo	Colon	China:Guangxi	Female	Adult Buffalo	Slaughter
NJ4	Guang Xi swamp buffalo	Colon	China:Guangxi	Female	Adult Buffalo	Slaughter
NJ5	Guang Xi swamp buffalo	Colon	China:Guangxi	Female	Adult Buffalo	Slaughter
NJ7	Guang Xi swamp buffalo	Colon	China:Guangxi	Female	Adult Buffalo	Slaughter
NK15	Guang Xi swamp buffalo	Jejunum	China:Guangxi	Female	Adult Buffalo	Slaughter
NK30	Guang Xi swamp buffalo	Jejunum	China:Guangxi	Female	Adult Buffalo	Slaughter
NK33	Guang Xi swamp buffalo	Jejunum	China:Guangxi	Female	Adult Buffalo	Slaughter
NK1	Guang Xi swamp buffalo	Jejunum	China:Guangxi	Female	Adult Buffalo	Slaughter
NK13	Guang Xi swamp buffalo	Jejunum	China:Guangxi	Female	Adult Buffalo	Slaughter
NK17	Guang Xi swamp buffalo	Jejunum	China:Guangxi	Female	Adult Buffalo	Slaughter
NK21	Guang Xi swamp buffalo	Jejunum	China:Guangxi	Female	Adult Buffalo	Slaughter
NK22	Guang Xi swamp buffalo	Jejunum	China:Guangxi	Female	Adult Buffalo	Slaughter
NK26	Guang Xi swamp buffalo	Jejunum	China:Guangxi	Female	Adult Buffalo	Slaughter
NK29	Guang Xi swamp buffalo	Jejunum	China:Guangxi	Female	Adult Buffalo	Slaughter
NK3	Guang Xi swamp buffalo	Jejunum	China:Guangxi	Female	Adult Buffalo	Slaughter
NK32	Guang Xi swamp buffalo	Jejunum	China:Guangxi	Female	Adult Buffalo	Slaughter
NK34	Guang Xi swamp buffalo	Jejunum	China:Guangxi	Female	Adult Buffalo	Slaughter
NK35	Guang Xi swamp buffalo	Jejunum	China:Guangxi	Female	Adult Buffalo	Slaughter
NK4	Guang Xi swamp buffalo	Jejunum	China:Guangxi	Female	Adult Buffalo	Slaughter
NK6	Guang Xi swamp buffalo	Jejunum	China:Guangxi	Female	Adult Buffalo	Slaughter
NK10	Guang Xi swamp buffalo	Jejunum	China:Guangxi	Female	Adult Buffalo	Slaughter
NK11	Guang Xi swamp buffalo	Jejunum	China:Guangxi	Female	Adult Buffalo	Slaughter
NK12	Guang Xi swamp buffalo	Jejunum	China:Guangxi	Female	Adult Buffalo	Slaughter
NK18	Guang Xi swamp buffalo	Jejunum	China:Guangxi	Female	Adult Buffalo	Slaughter
NK2	Guang Xi swamp buffalo	Jejunum	China:Guangxi	Female	Adult Buffalo	Slaughter
NK5	Guang Xi swamp buffalo	Jejunum	China:Guangxi	Female	Adult Buffalo	Slaughter
NK7	Guang Xi swamp buffalo	Jejunum	China:Guangxi	Female	Adult Buffalo	Slaughter
NK9	Guang Xi swamp buffalo	Jejunum	China:Guangxi	Female	Adult Buffalo	Slaughter
