# Supplementary material for: The microbiome of the buffalo digestive tract
Source: Nat Commun. 2022 Feb 10;13:823. doi: 10.1038/s41467-022-28402-9 (PMC8831627; doi:10.1038/s41467-022-28402-9)
Supplement: Supplementary file 6 — Dataset 3 [file 41467_2022_28402_MOESM6_ESM.xlsx]

## Sheet: Supplementary Data 3
Correlation indexes between archaea and other genera
Genus	Correlation index	P-value (Pair-wise Wilcoxon Rank Sum Test)
Archaea	1	0
UBA3637	0.605074	1.80193e-18
UBA1784	0.586732	4.87897e-43
UBA3624	0.58263	1.6834e-12
CAG.1252	0.570191	5.80407e-17
UBA1732	0.546996	1.87152e-34
UBA11452	0.543486	4.84792e-26
UBA1067	0.528534	2.00297e-20
UBA1254	0.523064	0.000501821
UBA2450	0.521091	2.73461e-13
Gastranaerophilus	0.513849	0.00722605
UBA3054	0.513797	1.12265e-27
UBA1259	0.512862	3.86397e-10
UBA3700	0.50586	8.9191e-23
RUG666	0.493615	0.00277173
UBA1731	0.492773	1.3851e-10
CAG.1782	0.4863	0.0367977
UBA11517	0.486087	3.73082e-06
Rs.D84	0.480843	6.23463e-19
UBA1177	0.478491	1.50216e-11
UBA1407	0.473813	2.67963e-08
UBA3857	0.472386	0.0041487
UBA1174	0.471914	1.30335e-43
RUG334	0.4705	1.30128e-08
UBA1181	0.465922	6.35868e-18
UBA1436	0.459183	8.33811e-08
UBA3207	0.450775	1.92475e-24
UBA11549	0.446568	0.0408756
F082	0.443479	1.87267e-10
UBA1212	0.437012	7.61114e-06
UBA1201	0.431723	0.0123989
CAG.475	0.425383	4.69661e-14
UBA1179	0.419568	2.4363e-18
UBA7862	0.416874	5.7733e-07
Bact.19	0.413979	1.00546e-11
UBA1715	0.40873	0.00461773
QFNR01	0.404343	0.00310144
GCA.900199385	0.399851	9.86739e-10
UBA4951	0.396546	1.69451e-28
UBA1756	0.394386	5.1367e-16
UBA1205	0.394079	0.000307039
UBA1188	0.390861	0.00801408
UBA1231	0.388874	0.00327048
Fibrobacter.all	0.387243	3.15539e-10
Saccharofermentans	0.386257	8.22901e-08
UBA3792	0.373733	5.69816e-09
XBB1006	0.372175	2.35666e-20
RUG572	0.369677	1.43386e-07
UBA2868	0.368092	0.0109992
UBA4636	0.364276	7.54437e-22
ISDg	0.353514	9.54036e-06
UBA9845	0.351114	7.2867e-08
UBA9732	0.336365	1.4068e-16
Firm.04	0.328802	4.95978e-05
Firm.16	0.328361	0.00503963
RUG563	0.322839	9.42156e-06
UBA7004	0.314866	3.7984e-13
RUG472	0.314677	0.0162646
UBA3824	0.307965	0.00329899
Desulfovibrio	0.304204	3.60284e-11
F23.D06	0.295594	5.21152e-14
Acetobacter	0.266638	0.0235339
UBA1712.A	0.265601	0.0242358
UBA1777	0.258016	0.0310248
Treponema.all	0.256166	0.000125187
Bact.11	0.254339	0.00261553
Firm.07	0.233444	0.000888356
UBA7642	0.215085	0.0402386
CETP13	0.20589	0.0236432
UBA1711	0.199832	0.0408686
Sutterella	0.192983	0.00501993
CAG.313	0.192858	5.60663e-09
CAG.1435	0.175304	0.000689777
UBA1723	0.154611	0.00867812
UBA1195	0.130659	2.98356e-05
UBA5429	0.123437	0.00099553
RUG023	0.0961366	0.0346066
Megasphaera	0.0943907	0.0301345
Succinivibrio	0.0895049	0.00887373
Kandleria	0.0660442	1.98329e-07
UBA1820	0.0592074	0.0417094
Selenomonas.all	0.0557343	0.0198253
Butyricimonas	0.0555725	0.0003402
SZUA.448	0.0249439	0.00403691
Oribacterium	0.0213955	0.021307
CAG.791	0.0190304	0.0130763
UBA1738	0.0128721	0.00116245
Prevotella	0.0095765	0.0196307
UBA11963	0.00820605	0.0278017
CAG.272	-0.00386554	0.0045147
G11	-0.0143459	2.007e-05
QALS01	-0.029355	0.00133463
Odoribacter	-0.0332196	0.0118747
RUG163	-0.053094	0.0161041
UBA1752	-0.0796518	0.000473771
UBA11540	-0.0851939	0.0129175
Anaerovibrio	-0.0877655	0.0436201
CAG.582	-0.101849	0.0279914
CAG.605	-0.105211	0.0159854
Flavonifractor	-0.107204	0.0037272
UBA4372	-0.110522	3.51916e-05
RUG420	-0.113388	0.0151549
Solobacterium	-0.114833	0.0131198
CAG.177	-0.116393	1.2887e-05
Escherichia	-0.122099	0.046827
UBA11524	-0.124723	4.21877e-05
UBA1189	-0.133544	3.07681e-08
Alistipes.all	-0.137353	9.44246e-06
UBA3388	-0.140583	3.56043e-05
UBA6857	-0.141601	2.2999e-08
UBA6398	-0.145452	0.0316253
RUG806	-0.148215	0.0141258
Parabacteroides	-0.148537	0.00849501
CAG.279	-0.148611	0.0117191
UBA737	-0.14971	2.82457e-06
CAG.877	-0.160782	0.0251381
Acetivibrio	-0.161039	0.000294449
Eubacterium.all	-0.164209	0.00390768
UBA8612	-0.168903	8.7558e-08
CAG.510	-0.173276	0.0032388
CAG.411	-0.18438	0.0132039
CAG.594	-0.191965	0.0047789
UBA1081	-0.193256	6.08412e-07
DTU089	-0.199982	3.52895e-09
RC9	-0.207411	9.2821e-08
CAG.521	-0.210473	3.68737e-05
UBA4644	-0.214342	4.17058e-07
UBA1775	-0.216476	9.63394e-05
Faecalibacterium	-0.220151	0.000643506
Faecalicatena	-0.222278	0.00661877
CAG.180	-0.223625	3.32745e-05
Acetatifactor	-0.235896	0.000292336
Butyricicoccus	-0.239966	0.0479411
UBA7185	-0.241124	0.000423685
F0040	-0.241476	0.0474849
CAG.110	-0.249234	2.40804e-16
UBA636	-0.252881	0.0260262
CAG.194	-0.253861	0.0364483
Barnesiella	-0.258649	4.02455e-05
CAG.590	-0.260354	0.0119662
Holdemanella	-0.268048	0.026401
CAG.273	-0.270945	0.000136135
UBA9506	-0.272024	1.38376e-09
UBA1773	-0.276172	2.60774e-08
CAG.145	-0.286398	2.94164e-08
CAG.303	-0.29877	0.00877843
SZUA.378	-0.30711	2.33438e-06
M3	-0.326163	1.26878e-06
CAG.831	-0.329811	0.0166215
Lawsonibacter	-0.339195	1.23299e-11
Oscillibacter	-0.364895	4.66429e-07
CAG.81	-0.366819	7.23042e-10
Phascolarctobacterium.all	-0.375183	1.43861e-12
CAG.45	-0.386123	0.000523685
Tyzzerella	-0.391243	3.61154e-13
Agathobacter	-0.402781	2.74274e-10
Prevotellamassilia	-0.404755	0.000271313
Dorea	-0.411631	0.0313214
Anaerotignum	-0.416906	2.79176e-05
Paraprevotella	-0.418393	0.00177045
Coprococcus	-0.422399	0.0227829
COE1	-0.432181	1.10501e-05
Roseburia	-0.462622	5.91914e-06
Bacteroides.all	-0.471393	5.77047e-06
UBA2882	-0.483287	0.024493
