# Supplementary material for: The microbiome of the buffalo digestive tract
Source: Nat Commun. 2022 Feb 10;13:823. doi: 10.1038/s41467-022-28402-9 (PMC8831627; doi:10.1038/s41467-022-28402-9)
Supplement: Supplementary file 7 — Dataset 4 [file 41467_2022_28402_MOESM7_ESM.xlsx]

## Sheet: Supplementary Data 4
Differences in the relative abundance of different genera according to LEfSe
sampleID	Zag111	Zag1	XBB1006	UBA9845	UBA9732	UBA9722	UBA9506	UBA9502	UBA9475	UBA866	UBA8612	UBA7862	UBA7642	UBA7488	UBA738	UBA737	UBA733	UBA7185	UBA7173_A	UBA7004	UBA6984	UBA6857	UBA6414	UBA6398	UBA6382	UBA636	UBA6345	UBA629	UBA5920	UBA5578	UBA5489	UBA5429	UBA5364	UBA4951	UBA4855	UBA4717	UBA4644	UBA4636	UBA4626	UBA4372	UBA4363	UBA4334	UBA3857	UBA3839	UBA3824	UBA3792	UBA3789	UBA3766	UBA3738
ABCN1	9.24e-05	0.000228837	3.29e-05	9.19e-06	0.000214454	6.39e-06	0.000183726	4.03e-05	1.74e-05	2.24e-05	0.000709773	0.000180891	3.12e-05	0.000483549	8.86e-05	0.00847369	7.45e-05	9.81e-05	0.000567064	0.000124721	0.000297558	0.00928212	3.3e-05	1.69e-05	2.82e-05	0.000171867	0.000983675	3.02e-05	0.000810911	0.000148319	0.000929252	0.000107291	0.000256559	4.8e-05	0.000201284	0.000361976	5.77e-05	0.000635368	0.000998557	0.00735236	1.23e-06	0.000147491	0.000116571	3.08e-05	7.95e-05	0.000315794	0.000939127	3.1e-06	6.23e-05
ABCN10	0.000111215	0.0001665	3.44e-05	5.47e-06	0.000261726	5e-06	0.000215184	2.4e-05	1.94e-05	3.1e-05	0.000557145	5.28e-05	2.67e-05	8.79e-05	7.19e-05	0.00996786	6.66e-05	7.21e-05	0.00108025	9.29e-05	0.000165861	0.00403395	2.61e-05	2.6e-05	2.12e-05	0.000118647	0.000634524	2.05e-05	0.00204553	8.96e-05	0.000126758	0.000127222	0.000166079	4.28e-05	0.000207778	0.000332977	0.000120167	0.000264668	0.00048913	0.00854378	1.19e-06	0.00119929	0.000104506	3.38e-05	0.000102692	0.000197206	0.000415184	3.7e-06	3.94e-05
ABCN11	0.000138581	0.000317831	3.37e-05	9.66e-06	0.000239849	5.94e-06	0.000210043	3.41e-05	1.89e-05	2.76e-05	0.00106212	0.000174542	3.33e-05	0.000485748	0.000116457	0.00578881	7.78e-05	7.29e-05	0.00015587	0.000117883	0.00041408	0.00435098	3.22e-05	2.6e-05	1.95e-05	0.000172785	0.000646224	2.96e-05	0.00405416	0.000136673	0.00184473	0.00325039	0.000235031	5.6e-05	0.00021754	0.000526138	0.000151685	0.000479804	0.00103125	0.00536702	1.25e-06	0.000538219	0.000143579	5.21e-05	9.11e-05	0.000283325	0.000726917	2.97e-06	5.75e-05
ABCN12	0.000141719	0.000345741	3.67e-05	1.44e-05	0.000247086	6.65e-06	0.000213216	3.52e-05	1.56e-05	2.57e-05	0.000766566	0.000196701	3.55e-05	0.000267838	0.000102263	0.00462515	7.35e-05	7.06e-05	0.000264589	0.000134679	0.000664263	0.00664612	4.64e-05	2.52e-05	2.21e-05	0.000192328	0.00243593	2.63e-05	0.00602418	0.000221671	0.0019926	0.000115953	0.000349418	5.79e-05	0.000248888	0.000408593	0.000109508	0.000443701	0.00133122	0.00695242	1.43e-06	0.00067791	0.000141286	3.57e-05	8.85e-05	0.00036744	0.00101812	2.69e-06	5.92e-05
ABCN13	0.000136592	0.000228303	3.85e-05	5.15e-06	0.000188515	6.97e-06	0.000305081	4.81e-05	2.15e-05	2.73e-05	0.00101126	5.69e-05	2.47e-05	3.18e-05	0.000134468	0.0112763	4.92e-05	9.6e-05	0.00307191	9.26e-05	0.000238155	0.00956153	4.89e-05	1.72e-05	2.38e-05	0.000128064	0.000446005	3.14e-05	0.000367826	0.000219212	0.000645664	0.000131333	0.000303275	3.98e-05	0.000135	0.000232923	0.000150075	0.000169205	0.000583717	0.0198583	1.33e-06	0.00106513	9.56e-05	4.63e-05	7.31e-05	0.000240768	0.00145408	2.68e-06	5.11e-05
ABCN14	0.000101211	0.00021172	3.51e-05	8.18e-06	0.000183301	7.7e-06	0.000250901	3.73e-05	1.15e-05	3.89e-05	0.000544433	7.14e-05	2.88e-05	9.07e-05	6.03e-05	0.0151413	8.02e-05	6.44e-05	0.0146671	0.00022082	0.000227278	0.00369291	2.66e-05	6.46e-05	2.04e-05	0.00017668	0.000904034	2.53e-05	0.00278497	0.0001177	0.000265949	0.000110208	0.000202431	4.46e-05	0.000308796	0.000242247	6.09e-05	0.00066796	0.000511205	0.00995479	1.41e-06	0.00137064	8.69e-05	0.00010834	8.41e-05	0.000203631	0.000778073	3.48e-06	4.18e-05
ABCN15	8.09e-05	0.000230697	3.3e-05	6.4e-06	0.000195423	5.28e-06	0.000174682	2.83e-05	1.46e-05	2.5e-05	0.000643994	0.000216476	2.98e-05	0.000192691	5.66e-05	0.00668477	6.25e-05	5.85e-05	0.000584582	0.000123259	0.000204796	0.00679541	2.23e-05	8.78e-05	1.85e-05	0.000119046	0.00103579	2.35e-05	0.00333775	9.01e-05	0.000158027	0.000102052	0.000146791	4.41e-05	0.000172111	0.000445893	5.73e-05	0.000219416	0.000666446	0.00742203	1.34e-06	0.000568629	0.000118359	2.74e-05	0.000120493	0.000224109	0.000578026	5.62e-06	4.27e-05
ABCN16	0.000152816	0.00032796	3.85e-05	9.73e-06	0.000200988	6.61e-06	0.000265369	4.21e-05	1.76e-05	2.82e-05	0.000591303	0.000103847	3.01e-05	5.27e-05	8.83e-05	0.0064315	6.92e-05	8.57e-05	0.00195169	0.000125564	0.000301086	0.00638482	4.7e-05	1.89e-05	2.09e-05	0.000154831	0.000701874	2.83e-05	0.000539461	0.000193607	0.00117434	9.13e-05	0.0003202	5.24e-05	0.000252244	0.000296733	6.02e-05	0.000315282	0.000978181	0.00653809	1.43e-06	0.000684665	0.000111057	2.77e-05	7.69e-05	0.000406304	0.00125883	3.99e-06	5.13e-05
ABCN17	8.22e-05	0.00016597	3.1e-05	7.93e-06	0.00019521	5.47e-06	0.000240652	3.24e-05	1.9e-05	3.02e-05	0.00106697	0.000101991	2.36e-05	0.000151829	0.000104366	0.00741543	5.63e-05	0.000104965	0.000742308	0.000131832	0.000162447	0.00908943	3.19e-05	6.62e-05	1.74e-05	0.00013265	0.000886214	2.65e-05	0.000584097	0.000162041	0.000160737	9.8e-05	0.000201166	4.56e-05	0.000175815	0.000490842	0.000145592	0.000305305	0.000903576	0.00712555	1.07e-06	0.000673029	0.000110055	2.46e-05	7.18e-05	0.000261558	0.000956276	2.66e-06	5.55e-05
ABCN18	0.000106177	0.00020874	3.75e-05	1.11e-05	0.000227601	6.41e-06	0.000212575	3.64e-05	1.75e-05	2.62e-05	0.000943648	0.000174093	3.33e-05	0.000432577	8.79e-05	0.00482576	6.71e-05	8.82e-05	0.000840429	0.000125515	0.000207406	0.00989908	3.63e-05	2.52e-05	5.34e-05	0.000164202	0.00190857	2.54e-05	0.00137953	0.000159526	0.00029264	0.00011141	0.000264583	4.71e-05	0.000203298	0.000443146	8.41e-05	0.000348355	0.00144532	0.00783661	1.35e-06	0.000439503	0.0001239	2.96e-05	8.9e-05	0.000290668	0.00104639	3.02e-06	6.13e-05
ABCN19	6.67e-05	0.00013865	2.85e-05	7.06e-06	0.0002013	5.21e-06	0.000326275	3.42e-05	1.88e-05	2.54e-05	0.000760145	5.39e-05	2.49e-05	0.00104115	7.04e-05	0.00706753	6.03e-05	0.000172798	0.000475275	0.000181532	0.000140717	0.00897304	2.83e-05	1.33e-05	1.58e-05	0.000131471	0.000410403	2.09e-05	0.00065818	9.25e-05	0.000141773	0.000112517	0.00017423	4.93e-05	0.000179986	0.000538974	7.71e-05	0.00042454	0.00049843	0.00514903	1.04e-06	0.000366704	0.000111967	2.84e-05	7.75e-05	0.000377604	0.000699694	2.65e-06	4.28e-05
ABCN2	0.000239798	0.000430083	3.36e-05	9.42e-06	0.000207588	6.61e-06	0.000211853	4.22e-05	1.67e-05	5.31e-05	0.000827747	0.000184617	2.95e-05	0.000127862	8.16e-05	0.00736825	6.18e-05	6.85e-05	0.00164322	0.000155861	0.000382736	0.00662539	4.27e-05	2.39e-05	2.48e-05	0.000156861	0.000778936	2.44e-05	0.000996913	0.000207203	0.00111533	0.000106836	0.000296843	4.02e-05	0.000198451	0.000329901	6.1e-05	0.000424489	0.00110591	0.00733167	1.33e-06	0.000254336	0.00011265	3.14e-05	9.12e-05	0.000208875	0.00122036	2.75e-06	4.91e-05
ABCN20	0.000117816	0.000314054	3.42e-05	1.17e-05	0.000224352	5.92e-06	0.000183494	3.39e-05	1.85e-05	2.58e-05	0.000924498	0.000175488	3.42e-05	0.000594196	9.35e-05	0.00511376	7.04e-05	7.04e-05	0.000245769	0.000139876	0.000524067	0.00851654	5.11e-05	3.07e-05	1.83e-05	0.000166269	0.00103839	2.72e-05	0.0052408	0.000205007	0.0016665	0.00406532	0.000309223	5.64e-05	0.000209103	0.000636087	0.000156673	0.000343194	0.00480571	0.00855354	1.18e-06	0.000589512	0.000133839	2.68e-05	8.83e-05	0.00035839	0.00095083	3.01e-06	6.29e-05
ABCN21	5.61e-05	9.17e-05	2.28e-05	5.04e-06	0.0001747	4.59e-06	0.000150667	4.46e-05	1.43e-05	1.89e-05	0.000608739	4.46e-05	2.12e-05	3.88e-05	5.98e-05	0.00543509	5e-05	8.52e-05	0.00039193	0.000116155	9.35e-05	0.00931426	2.7e-05	2.22e-05	1.72e-05	0.000156399	0.000846614	2.45e-05	0.000748259	9.7e-05	0.000125634	0.00012051	0.000146625	4.43e-05	0.00015564	0.000428224	6.93e-05	0.000207802	0.000482066	0.00911559	1.03e-06	0.000411925	0.000104343	2.58e-05	5.48e-05	0.000306148	0.000699848	2.88e-06	3.79e-05
ABCN22	0.000147703	0.00022857	3.74e-05	8.95e-06	0.00023625	6.77e-06	0.000219557	3.63e-05	1.89e-05	2.51e-05	0.000911369	0.000121776	2.66e-05	5.17e-05	0.000106674	0.0085086	5.91e-05	9.84e-05	0.000475205	0.000128531	0.000218784	0.0102071	3.97e-05	2.85e-05	1.86e-05	0.000161005	0.00141973	2.84e-05	0.000907915	0.000172572	0.000217842	0.000115062	0.000248116	4.8e-05	0.000200202	0.000461982	0.000136624	0.000244543	0.00125683	0.00708016	1.31e-06	0.000729349	0.00013017	2.87e-05	8.53e-05	0.00040841	0.00114694	3.89e-06	7.14e-05
ABCN23	0.000104509	0.000192397	2.65e-05	6.87e-06	0.000177998	4.9e-06	0.000209985	2.74e-05	1.59e-05	2.12e-05	0.00080254	0.000120609	2.45e-05	0.000515235	8.5e-05	0.00622786	5.19e-05	0.00010007	0.000622841	8.9e-05	0.000201353	0.012005	2.7e-05	2.08e-05	1.77e-05	0.000169882	0.000931129	2.15e-05	0.00231908	0.000121628	0.000154996	0.000139384	0.000177559	3.73e-05	0.000130773	0.000423067	8.43e-05	0.000331822	0.00105044	0.0125143	1.1e-06	0.000244287	0.000103582	4.37e-05	7.01e-05	0.000206818	0.000826439	2.18e-06	4.79e-05
ABCN24	7.58e-05	0.000189106	4.49e-05	4.96e-06	0.000235302	5.39e-06	0.000203954	3.04e-05	1.95e-05	2.47e-05	0.000709139	0.000100881	2.44e-05	3.31e-05	9.53e-05	0.00538045	5.69e-05	0.00015808	0.000225699	0.000103706	0.000198765	0.00543723	1.71e-05	2.03e-05	1.9e-05	0.000122679	0.000715054	2.33e-05	0.000858138	5.97e-05	0.000181368	0.000110022	0.000107166	4.46e-05	0.000113825	0.000581757	0.000107199	0.000233418	0.000275515	0.0110254	1.06e-06	0.000503504	0.000133205	3.81e-05	0.000113131	0.000242875	0.000414723	7.61e-06	4.66e-05
ABCN25	0.000116112	0.000155359	2.91e-05	6.85e-06	0.00018888	5.2e-06	0.000193723	3.07e-05	1.66e-05	2.74e-05	0.000770222	0.000104621	2.75e-05	2.23e-05	7.37e-05	0.0141825	5.66e-05	8.92e-05	0.00125982	0.000133453	0.000158691	0.00956972	3.26e-05	2.68e-05	3.46e-05	0.000126735	0.00129615	2.3e-05	0.000947019	0.000139341	0.000151179	8.67e-05	0.000198626	4.4e-05	0.000173312	0.000421521	0.000149028	0.000240434	0.000756698	0.00716133	9.78e-07	0.000686399	0.000119468	2.18e-05	7.01e-05	0.000238967	0.000741522	3.18e-06	5.21e-05
ABCN26	0.00011664	0.000244609	4.54e-05	9.08e-06	0.000217059	8.46e-06	0.000316077	6.81e-05	2.66e-05	3.37e-05	0.00175137	0.000103122	3.09e-05	8.51e-05	0.00013435	0.00626554	5.24e-05	0.000106022	0.00201656	0.000144677	0.000243797	0.00848059	4.45e-05	2.6e-05	2.37e-05	0.000171972	0.000441061	3.24e-05	0.00401387	0.00017814	0.000719539	0.000117995	0.000293571	4.5e-05	0.000158306	0.000370712	9.17e-05	0.000261072	0.00137236	0.00936742	1.2e-06	0.00112883	0.000117874	3.9e-05	7.47e-05	0.000241742	0.00131615	3.98e-06	5.73e-05
ABCN27	0.000102046	0.000133363	3.75e-05	3.8e-06	0.000216474	5.99e-06	0.000449241	5.67e-05	2.02e-05	2.76e-05	0.000691818	4.97e-05	2.46e-05	1.34e-05	9.09e-05	0.0243466	5.74e-05	0.000127037	0.00117017	7.49e-05	0.000128799	0.0100415	3.15e-05	1.43e-05	2.6e-05	0.000119475	0.000222724	2.7e-05	0.000812764	0.000140337	8.41e-05	0.00012104	0.000222074	4.26e-05	0.000131523	0.000359392	9.88e-05	0.00023675	0.000240186	0.0197867	1.69e-06	0.00341238	0.000107442	8.15e-05	7.81e-05	0.000300948	0.000907703	3.91e-06	5.2e-05
ABCN28	2.34e-05	7.58e-05	3.01e-05	5.47e-06	0.00016642	6.22e-06	0.000266288	3.09e-05	1.18e-05	2.52e-05	0.000422945	0.00018389	2.59e-05	5.95e-05	5.27e-05	0.00885741	6.21e-05	8.3e-05	0.00182426	0.000378741	0.000100181	0.0111916	4.26e-05	1.59e-05	1.69e-05	0.000183782	0.00103593	2.58e-05	0.000545242	0.00018301	0.000149091	8.77e-05	0.000297259	6.23e-05	0.00026458	0.000347316	5.88e-05	0.00019439	0.000718676	0.0143142	1.34e-06	0.00134242	9.63e-05	5.11e-05	7.38e-05	0.000378942	0.00198626	3.64e-06	4.42e-05
ABCN29	9.91e-05	0.000218013	3.81e-05	8.13e-06	0.000251993	6.54e-06	0.000216259	4.29e-05	1.81e-05	7.31e-05	0.000726313	8.6e-05	3.71e-05	9.67e-05	0.000122603	0.00706361	6.25e-05	6.82e-05	0.00336124	0.00012425	0.000252617	0.00668408	4.75e-05	1.72e-05	1.93e-05	0.000210308	0.000572772	2.81e-05	0.0112606	0.000177009	0.00410556	8.77e-05	0.000331643	4.65e-05	0.000159513	0.000328036	0.000120245	0.000244567	0.000894845	0.00949399	2.22e-06	0.00130322	0.000113881	3.89e-05	9.46e-05	0.00022194	0.00115414	3.06e-06	4.75e-05
ABCN3	5.76e-05	7.96e-05	4.13e-05	5.15e-06	0.000186017	8.79e-06	0.000310975	6.71e-05	1.59e-05	2.99e-05	0.000603542	3.24e-05	2.67e-05	1.49e-05	7.43e-05	0.0124045	5.1e-05	0.000141003	0.011706	0.000169897	8.76e-05	0.00845428	3.04e-05	2.02e-05	3.69e-05	0.000196806	0.000187702	5.35e-05	0.00107285	0.000148314	8.44e-05	0.000101011	0.000274281	4.48e-05	0.00021033	0.000192713	7.41e-05	0.000181326	0.000154231	0.0229308	1.17e-06	0.000549629	7.51e-05	4.08e-05	7.74e-05	0.000189025	0.00203567	3.2e-06	5.46e-05
ABCN30	3.76e-05	8.4e-05	3.1e-05	3.78e-06	0.000193205	5.83e-06	0.00025976	3.22e-05	1.5e-05	2.5e-05	0.000595413	3.39e-05	2.47e-05	2.7e-05	7.02e-05	0.00584423	6.16e-05	0.000134156	0.000509605	0.000138505	8.87e-05	0.0103166	2.06e-05	6.92e-05	2.26e-05	0.000140369	0.000344217	2.54e-05	0.00125022	0.000106327	9.71e-05	0.000139543	0.000197353	4.97e-05	0.000245132	0.000309005	6.76e-05	0.000250704	0.000149525	0.012715	1.08e-06	0.00108659	9.19e-05	3.63e-05	7.59e-05	0.000207343	0.000610387	2.51e-06	3.42e-05
ABCN31	0.000110979	0.000190355	2.89e-05	1.15e-05	0.000196175	5.49e-06	0.000186966	2.49e-05	1.52e-05	2.12e-05	0.000535938	0.000150796	2.72e-05	0.000261468	6.75e-05	0.00393999	6.58e-05	0.000105755	0.0013324	0.000211436	0.000204488	0.00917382	5.36e-05	1.57e-05	1.85e-05	0.000210069	0.00105094	2.14e-05	0.00307036	0.000208984	0.000241514	0.000123504	0.000300498	4.5e-05	0.000219769	0.000475852	6.18e-05	0.00029598	0.00141026	0.00763808	1.22e-06	0.000739707	0.000112006	2.87e-05	7.7e-05	0.000235839	0.00157725	2.75e-06	4.98e-05
ABCN32	9.83e-05	0.00022648	3.25e-05	8.05e-06	0.000198433	5.34e-06	0.000339268	3.2e-05	1.46e-05	2.62e-05	0.00056794	0.000123946	3.06e-05	8.83e-05	6.07e-05	0.0104714	6.68e-05	6.72e-05	0.000597842	0.000133314	0.000215103	0.00813988	3.65e-05	2.23e-05	1.68e-05	0.000170769	0.000827389	2.62e-05	0.00076064	0.000132242	0.000364657	0.000110818	0.000227208	4.92e-05	0.000228498	0.000550266	7.13e-05	0.000286157	0.00075466	0.00846007	1.07e-06	0.000586231	0.000122997	3.49e-05	8.82e-05	0.000251056	0.000895719	2.6e-06	5.46e-05
ABCN33	0.000108155	0.000235285	3.45e-05	1.31e-05	0.000223283	6.36e-06	0.000203349	2.6e-05	1.56e-05	2.75e-05	0.000645612	0.000177821	3.55e-05	0.000154085	7.01e-05	0.0061353	7.65e-05	9.87e-05	0.000588696	0.000144018	0.000266928	0.0101005	3.63e-05	2.13e-05	2e-05	0.00016399	0.000986266	2.84e-05	0.00282178	0.000153529	0.000449803	0.000280772	0.000246694	5.75e-05	0.000223288	0.000495112	8.08e-05	0.000474322	0.00211968	0.00736768	1.25e-06	0.000470149	0.000133091	6.92e-05	9.76e-05	0.000310353	0.000785322	2.81e-06	6.13e-05
ABCN4	0.000154246	0.000402225	4.23e-05	1.17e-05	0.000235195	9.47e-06	0.000269325	4.13e-05	1.45e-05	2.55e-05	0.000597577	0.00016878	3.07e-05	0.000103173	8.97e-05	0.0101169	6.96e-05	4.67e-05	0.0095532	0.000139634	0.000376671	0.00548597	4.33e-05	1.68e-05	8.5e-05	0.000205566	0.00088622	3.27e-05	0.00929051	0.000277713	0.000862261	0.000115822	0.000441866	4.91e-05	0.000251477	0.000325885	5.04e-05	0.000698345	0.00113773	0.0104255	1.5e-06	0.00210165	0.00010516	5.57e-05	0.00012148	0.000183513	0.00106399	3.22e-06	4.37e-05
ABCN5	0.000147737	0.000248708	4.14e-05	8.37e-06	0.000267839	7.67e-06	0.000279242	4.79e-05	2.47e-05	3.33e-05	0.00175459	0.000131908	3.65e-05	0.000217766	0.000206546	0.0094642	7.48e-05	0.000110294	0.000512689	0.000118763	0.000371645	0.010523	5.06e-05	2.54e-05	2.51e-05	0.000173899	0.00102577	3.51e-05	0.0048779	0.00026698	0.00131155	0.000181953	0.000355308	6.16e-05	0.000271161	0.000341316	0.000183352	0.000377332	0.00134577	0.0121479	1.52e-06	0.000504439	0.000145251	3.36e-05	8.48e-05	0.000284848	0.000989213	3.38e-06	5.97e-05
ABCN6	0.000110729	0.000270535	3.79e-05	9.69e-06	0.000229997	6.8e-06	0.000363405	3.96e-05	2.37e-05	3.09e-05	0.000915569	0.000220053	2.72e-05	0.000435795	0.000131688	0.0118159	7.01e-05	9.24e-05	0.000790609	0.000128878	0.000924309	0.00938748	4e-05	2.56e-05	2.16e-05	0.000228814	0.000671097	2.86e-05	0.00107785	0.000186966	0.00212098	0.000125426	0.000265846	5.17e-05	0.000201123	0.000400491	0.000114816	0.00053327	0.00124394	0.0104168	1.32e-06	0.000487201	0.000148431	4.29e-05	9.18e-05	0.000268331	0.00112447	3.05e-06	5.2e-05
ABCN7	0.000116972	0.000209163	3.44e-05	9.6e-06	0.000200829	6.9e-06	0.000247899	3.89e-05	2.04e-05	4.59e-05	0.001345	0.000183003	3.11e-05	0.000146958	9.14e-05	0.00925428	6.18e-05	0.000113023	0.00101004	0.000163164	0.000218286	0.0131531	3.76e-05	2.58e-05	2.57e-05	0.000171148	0.00144096	2.8e-05	0.00100599	0.000144008	0.000245734	0.000145628	0.000230246	4.47e-05	0.000186741	0.00029581	0.00011968	0.000295452	0.00123688	0.0120289	1.31e-06	0.000992697	9.95e-05	3.56e-05	8.36e-05	0.000212622	0.000823889	2.68e-06	4.7e-05
ABCN8	0.000144612	0.000298506	3.99e-05	7.69e-06	0.000183016	6.24e-06	0.000279468	3.47e-05	2.05e-05	2.94e-05	0.000701101	0.000149994	2.65e-05	0.000103646	9.11e-05	0.00863938	6.29e-05	0.000112998	0.00130906	0.000125624	0.000289519	0.00912265	2.96e-05	2.97e-05	2.17e-05	0.000168561	0.000537978	2.6e-05	0.00145601	0.000104605	0.00032114	0.000114458	0.000198394	4.7e-05	0.000173035	0.00037538	0.000121563	0.000378797	0.0014095	0.0125464	1.03e-06	0.000443628	9.49e-05	3.41e-05	7.05e-05	0.000208932	0.000699356	2.43e-06	3.62e-05
ABCN9	0.000100569	0.000155545	3.51e-05	3.81e-06	0.000226584	6.98e-06	0.000320281	4.51e-05	2.14e-05	2.42e-05	0.000694135	3.48e-05	2.67e-05	1.55e-05	0.000157164	0.0112975	5.58e-05	0.000134476	0.00372163	8.22e-05	0.000166871	0.00713322	4.45e-05	2.12e-05	2.84e-05	0.000122475	0.000316316	3.44e-05	0.00124037	0.00015236	9.89e-05	0.000139191	0.000244339	4.57e-05	0.000150594	0.000224906	0.00010913	0.00013211	0.000225955	0.0377242	1.29e-06	0.00174786	0.000100257	7.46e-05	7.87e-05	0.000254888	0.00115226	5.04e-06	5.42e-05
ABDN1	6.74e-05	0.000184009	4.09e-05	1.82e-05	0.000272012	6.73e-06	0.000247798	0.000155129	2.67e-05	6.03e-05	0.0020995	0.000288431	2.78e-05	0.00355007	0.000137872	0.00245722	6.14e-05	0.00023421	0.000175824	0.000136985	0.000585418	0.00328912	5.79e-05	6.13e-05	2.81e-05	0.00024766	0.00122943	4.44e-05	0.000186024	0.000269879	0.0018336	7.74e-05	0.000522233	8.7e-05	0.000258424	0.000288904	4.81e-05	0.000264023	0.000787684	0.00459614	1.77e-06	0.000108342	0.00066793	4.45e-05	0.000284716	0.000207499	0.000990928	2.76e-06	5.72e-05
ABGD10	9.93e-05	0.000179161	3.05e-05	7.28e-06	0.000196485	5.4e-06	0.000189517	3.94e-05	1.58e-05	2.14e-05	0.000672532	0.000101656	3.16e-05	4.42e-05	7.42e-05	0.00925589	6.48e-05	6.83e-05	0.000458097	0.000134917	0.000276207	0.00833678	3.34e-05	1.91e-05	1.69e-05	0.000183719	0.00153592	2.51e-05	0.00249265	0.000159058	0.000435895	8.48e-05	0.00026845	4.98e-05	0.000312081	0.0003951	6.82e-05	0.00032801	0.000651113	0.008322	2.4e-06	0.000377601	0.000120944	2.75e-05	7.18e-05	0.000284236	0.00113981	3.54e-06	5.11e-05
ABGD11	0.000182255	0.000211938	3.36e-05	4.19e-06	0.000178653	6.4e-06	0.000353767	7.05e-05	2.01e-05	2.01e-05	0.000506057	4.95e-05	2.07e-05	1.8e-05	8.94e-05	0.00913519	4.97e-05	0.000183992	0.00781861	9.57e-05	0.000198548	0.00771062	2.39e-05	1.48e-05	2.96e-05	0.000162994	0.000718617	3.77e-05	0.00326892	0.000112347	9.09e-05	0.000112293	0.000214446	3.81e-05	0.000230889	0.000226829	6.22e-05	0.000345028	0.000176467	0.0120986	1.19e-06	0.000540807	7.21e-05	5.39e-05	6.91e-05	0.00015377	0.000839324	2.96e-06	3.25e-05
ABGD2	0.000482409	0.000408629	6.6e-05	6.21e-06	0.00017322	7.53e-06	0.000276805	4.67e-05	1.68e-05	2.47e-05	0.000491937	4.36e-05	3.16e-05	4.92e-05	8.57e-05	0.0130366	8.37e-05	7.26e-05	0.00800333	0.000107507	0.000308782	0.00404362	3.83e-05	5.33e-05	1.93e-05	0.000165572	0.00105882	2.92e-05	0.00274624	0.000186977	0.000145671	8.38e-05	0.000328319	4.5e-05	0.000221272	0.000401277	7.72e-05	0.000363676	0.000615533	0.00961635	1.65e-06	0.00391908	8.8e-05	4.38e-05	8.64e-05	0.000174637	0.00190146	2.78e-06	4.26e-05
ABGD3	6.03e-05	0.000155408	3.8e-05	6.28e-06	0.000238358	5.55e-06	0.000225493	3.57e-05	1.93e-05	2.84e-05	0.000735387	0.000113482	2.6e-05	9.72e-05	9.74e-05	0.00509175	6.33e-05	8.67e-05	9.89e-05	0.000106043	0.000259664	0.00608885	3.92e-05	2.25e-05	1.9e-05	0.000156325	0.00069145	3.04e-05	0.000867554	0.000171325	0.000466867	0.00508385	0.000279713	4.89e-05	0.000152734	0.00050459	0.000101174	0.000454557	0.000463134	0.00817543	1.16e-06	0.000289959	0.000140343	2.98e-05	8e-05	0.000663003	0.000947842	4.6e-06	8.48e-05
ABGD4	7.14e-05	0.000159239	3.35e-05	6.49e-06	0.00025602	6.21e-06	0.000219726	3.81e-05	1.67e-05	2.53e-05	0.000932469	9.49e-05	2.97e-05	6.79e-05	0.000109292	0.00654956	7.73e-05	6.45e-05	8.43e-05	0.000106954	0.000424376	0.00518035	2.9e-05	3.06e-05	1.97e-05	0.000168854	0.00122659	3.14e-05	0.0030268	0.000139033	0.000612868	9.73e-05	0.000214987	4.62e-05	0.000170757	0.000554928	0.000100639	0.00126127	0.000770099	0.00678208	1.47e-06	0.000300961	0.000227461	3.26e-05	8.33e-05	0.000385848	0.000804092	3.47e-06	6.01e-05
ABGD5	0.000111112	0.000235887	2.73e-05	7.45e-06	0.000232229	4.79e-06	0.000206371	3.94e-05	1.78e-05	2.16e-05	0.000681255	0.000131395	2.49e-05	0.000158915	0.000103963	0.00416431	5.53e-05	7.96e-05	0.000201476	9.26e-05	0.000530394	0.010204	3.07e-05	1.7e-05	1.73e-05	0.000178409	0.00102353	2.08e-05	0.0025565	0.000117013	0.0014109	0.000109721	0.000247474	4.82e-05	0.000146506	0.000471965	5.93e-05	0.000453072	0.000905076	0.00758456	9.79e-07	0.000254069	0.000114436	2.99e-05	6.72e-05	0.000251793	0.000901267	2.4e-06	4.93e-05
ABGD6	0.000133663	0.000250266	3.79e-05	8.96e-06	0.000214983	6.87e-06	0.000317295	4.79e-05	1.65e-05	2.62e-05	0.000583253	0.000112659	2.85e-05	0.000608888	8.95e-05	0.00550364	6.33e-05	4.82e-05	0.00053581	0.000131839	0.000246243	0.0073991	3.47e-05	1.82e-05	3.34e-05	0.000168574	0.000900581	3.04e-05	0.00310754	0.00014485	0.000677389	7.9e-05	0.00026323	4.78e-05	0.000238411	0.000642548	6.47e-05	0.000349687	0.000895263	0.0056729	1.11e-06	0.000371475	0.000121173	2.94e-05	7.71e-05	0.000263743	0.00103425	4.69e-06	5.17e-05
ABGD7	0.000110539	0.000299961	2.93e-05	9.74e-06	0.00021574	5.87e-06	0.000149681	2.96e-05	1.49e-05	2.19e-05	0.000678532	0.000170589	3.04e-05	0.00163351	5.75e-05	0.00446856	7.01e-05	7.89e-05	0.000527918	0.000111955	0.000280159	0.00780389	3.55e-05	1.83e-05	2.21e-05	0.000169124	0.00100497	2.52e-05	0.0019791	0.000132706	0.000221258	9.71e-05	0.000275798	4.87e-05	0.000237514	0.000471101	5.73e-05	0.000460458	0.00155095	0.00416822	1.13e-06	0.000156418	0.000118493	2.92e-05	8.43e-05	0.000312371	0.00122062	2.81e-06	5.59e-05
ABGD8	0.000122491	0.000271694	3.37e-05	1.07e-05	0.00019738	5.88e-06	0.000253196	3.38e-05	1.64e-05	2.39e-05	0.000525764	9.23e-05	3.18e-05	0.000174996	7.57e-05	0.00702572	7.33e-05	5.25e-05	0.000623523	0.000152644	0.000280268	0.005108	4.22e-05	2.91e-05	2.33e-05	0.000199848	0.00137622	2.46e-05	0.000438611	0.000149327	0.00174357	7.56e-05	0.00028425	4.63e-05	0.000204566	0.000406852	6.08e-05	0.000371174	0.00157147	0.00971247	1.66e-06	0.000401865	0.000127041	2.36e-05	8.1e-05	0.000331765	0.00125436	3e-06	5.1e-05
ABGD9	4.32e-05	0.000114921	3.13e-05	6.2e-06	0.000196599	5.43e-06	0.000347736	3.82e-05	1.82e-05	2.3e-05	0.000746681	4.57e-05	2.58e-05	0.00195535	6.83e-05	0.00652747	5.81e-05	7.86e-05	0.000763165	0.000111397	0.00012321	0.0143918	3.13e-05	1.26e-05	1.91e-05	0.000144522	0.000595279	2.2e-05	0.00144429	0.000106819	0.000103824	0.000112566	0.000176833	4.05e-05	0.000188862	0.000359122	7.67e-05	0.00023528	0.00042497	0.0108859	1.35e-06	0.000358882	0.000103425	7.68e-05	7.73e-05	0.000249605	0.000886397	2.4e-06	4.42e-05
BLJ1	2.25e-05	6.91e-05	3.17e-05	6.59e-06	0.000263381	6.24e-06	0.000126995	3.87e-05	1.65e-05	2.95e-05	0.000673626	3.89e-05	2.92e-05	7.46e-05	6.89e-05	0.00240264	6.98e-05	3.3e-05	6.01e-05	0.000151207	0.000145941	0.0119774	1.79e-05	1.52e-05	1.54e-05	0.000180404	0.000238182	3.58e-05	0.0017028	6.62e-05	0.000209738	4.62e-05	0.00011022	5.96e-05	0.000172149	0.00052439	4.06e-05	0.000331325	0.000323138	0.00712018	1.18e-06	0.00012884	0.000147099	2.34e-05	7.59e-05	0.0003422	0.000514856	2.89e-06	6.09e-05
BLJ10	7.89e-05	6.62e-05	4.57e-05	3.65e-06	0.000272253	1.06e-05	0.000345644	7.44e-05	1.7e-05	3.17e-05	0.000384087	2.15e-05	3.61e-05	2.37e-05	8.07e-05	0.00342759	8.95e-05	8.17e-05	0.000111975	0.000137419	7.14e-05	0.0121771	2.31e-05	2.92e-05	3.54e-05	0.000262665	0.000154511	6.07e-05	0.000472557	0.00010953	0.000103676	3.37e-05	0.000167575	6.91e-05	0.000278792	0.000337338	4.18e-05	0.00020362	0.000135342	0.00857956	1.24e-06	0.000345899	0.000181975	4.65e-05	9.35e-05	0.001446	0.00084599	1.16e-05	0.000158206
BLJ11	0.000301047	0.000227064	4.76e-05	4.98e-06	0.000246232	9.49e-06	0.0004232	7.2e-05	1.88e-05	3.17e-05	0.000939351	3.58e-05	4.03e-05	2.69e-05	7.74e-05	0.00750114	8.28e-05	0.000172918	0.00190964	0.000114526	0.000149274	0.0154926	4.95e-05	6.19e-05	3.57e-05	0.000359902	0.000629171	5.96e-05	0.00023673	0.000152573	0.000130213	3.88e-05	0.000298184	6.73e-05	0.000206497	0.000351071	0.000100629	0.000205636	0.00119532	0.0192289	1.6e-06	0.00113576	0.000139932	5.79e-05	0.000104982	0.00049244	0.00259575	5.11e-06	0.000158776
BLJ12	3.63e-05	9.03e-05	4.49e-05	5.83e-06	0.000194169	8.64e-06	0.000235982	7.37e-05	1.91e-05	2.3e-05	0.000445774	3.99e-05	3.54e-05	2.45e-05	6.24e-05	0.00559113	7.09e-05	7.31e-05	0.000717442	0.00027528	0.000104313	0.0100175	3.47e-05	2.86e-05	5.72e-05	0.000263697	0.000505309	4.42e-05	0.000242698	0.000141868	0.000137807	3.54e-05	0.000239467	5.61e-05	0.000384539	0.000312354	6.6e-05	0.000193575	0.000302494	0.0163536	1.06e-06	0.000419853	0.000101244	3.03e-05	8.05e-05	0.000254235	0.0013528	5.2e-06	6.56e-05
BLJ13	4.57e-05	0.000112464	3.52e-05	5.5e-06	0.000208587	6.77e-06	0.000232079	4.12e-05	1.43e-05	2.54e-05	0.000486515	7.16e-05	3.33e-05	0.000226232	5.32e-05	0.00376817	6.36e-05	6.63e-05	0.000174064	0.000189418	0.000114839	0.00722327	2.99e-05	4.79e-05	2.34e-05	0.000218026	0.000608946	2.9e-05	0.000657737	0.000118371	0.000114339	3.8e-05	0.000214115	5.38e-05	0.000279749	0.000427167	4.71e-05	0.000284678	0.000278972	0.0128689	1.12e-06	0.000564039	0.000109611	3.54e-05	9.28e-05	0.000312207	0.00215071	7.97e-06	6.73e-05
BLJ14	5.62e-05	0.000115495	2.95e-05	4.04e-06	0.000193443	5.25e-06	0.000180198	3.4e-05	1.59e-05	2.55e-05	0.000517051	4.85e-05	2.66e-05	0.00026787	6.39e-05	0.00476005	6.26e-05	4.91e-05	9.91e-05	0.00017789	0.000119161	0.0108025	2.44e-05	3.26e-05	1.64e-05	0.000170211	0.000497242	2.48e-05	0.000359445	9.28e-05	0.000107632	3.96e-05	0.000171254	4.21e-05	0.000172467	0.00038841	6.63e-05	0.000211684	0.000319169	0.0148731	1.19e-06	0.000101193	0.000113501	2.95e-05	7.35e-05	0.00027577	0.00055523	2.56e-06	7.44e-05
BLJ15	0.00022146	0.000245728	4.2e-05	8.28e-06	0.000248993	7.72e-06	0.000368006	5.03e-05	1.99e-05	3.03e-05	0.00105752	9.06e-05	3.01e-05	0.000376368	8.74e-05	0.0114852	6.63e-05	8.71e-05	0.000621261	0.000117707	0.000220649	0.0119247	5.95e-05	4.54e-05	2.97e-05	0.000296997	0.000865301	3.82e-05	0.00051267	0.00024623	0.000155398	5.34e-05	0.000372879	5.34e-05	0.000258064	0.000346609	0.000105629	0.000172287	0.000692669	0.0219855	1.45e-06	0.000781743	0.000119713	4.65e-05	8.81e-05	0.000308293	0.00230031	4.94e-06	8.57e-05
BLJ16	2.13e-05	4.75e-05	4.73e-05	3.35e-06	0.000212471	8.74e-06	0.000152148	0.000321765	2.21e-05	2.34e-05	0.000273071	2.07e-05	2.87e-05	3.19e-05	7.52e-05	0.00456655	6.06e-05	5.69e-05	0.000236447	0.000151399	6.65e-05	0.00492423	2.88e-05	2.27e-05	1.74e-05	0.00023955	0.00012321	4.31e-05	0.000333969	0.000108679	6.67e-05	4.03e-05	0.000195747	4.42e-05	0.000265112	0.000210189	4.04e-05	0.000107426	7.79e-05	0.0181509	9.36e-07	0.000234803	9.5e-05	2.51e-05	8.05e-05	0.000290719	0.0015704	3.43e-06	7.22e-05
BLJ17	4.49e-05	8.21e-05	3.9e-05	4.59e-06	0.000270218	8.11e-06	0.000316109	4.25e-05	1.85e-05	2.7e-05	0.000589645	4.05e-05	3.06e-05	3.18e-05	6.28e-05	0.0068155	6.78e-05	8.06e-05	0.000356453	0.000130269	0.000102392	0.0150557	5.33e-05	4.6e-05	2.29e-05	0.000188194	0.000894219	4.08e-05	0.000208134	0.00017235	0.000128336	4.5e-05	0.000246056	5.92e-05	0.000298647	0.000452213	6.06e-05	0.000227767	0.000459004	0.0156187	1.23e-06	0.000732056	0.000140026	5.18e-05	8.77e-05	0.000345223	0.00150667	8.82e-06	9.14e-05
BLJ18	9.54e-05	0.000158835	4.55e-05	5.76e-06	0.000268854	7.49e-06	0.000324905	5.28e-05	2.2e-05	3.19e-05	0.000987051	5.08e-05	2.74e-05	5.3e-05	9.06e-05	0.0105504	6.65e-05	9.12e-05	0.000690043	0.000133258	0.000148685	0.0169556	4.56e-05	8.59e-05	4.38e-05	0.000190666	0.00108748	3.8e-05	0.000333728	0.000175325	0.000124161	4.7e-05	0.000282748	5.13e-05	0.000175283	0.000376329	9.28e-05	0.000190817	0.000446643	0.0184775	1.33e-06	0.00083626	0.000129014	4e-05	8.97e-05	0.000587779	0.00201432	5.48e-06	0.000135107
BLJ19	0.000219613	0.000334227	5.88e-05	9.16e-06	0.000292866	1.01e-05	0.000810757	4.56e-05	1.84e-05	3.72e-05	0.00116605	6.64e-05	4.2e-05	5.95e-05	8.26e-05	0.0103973	8.38e-05	9.32e-05	0.000366438	0.000145158	0.000292566	0.0113262	0.000115106	0.000106349	2.84e-05	0.000275792	0.00110485	4.16e-05	0.000422841	0.000367146	0.000162668	5.27e-05	0.000534162	5.97e-05	0.000258464	0.000374676	8.96e-05	0.000233049	0.000847258	0.0235831	1.7e-06	0.000951431	0.000156753	4.92e-05	0.000129413	0.000396492	0.00273206	1.11e-05	0.000142549
BLJ20	9.53e-05	0.000226122	4.31e-05	5.97e-06	0.000234257	7.81e-06	0.000406649	4.48e-05	2.23e-05	3.85e-05	0.000802383	5.83e-05	3.04e-05	4.05e-05	0.000100997	0.0152261	6.16e-05	0.000102107	0.000137477	0.000125976	0.000174182	0.0123534	6.37e-05	7.44e-05	2.66e-05	0.000195641	0.00087974	3.02e-05	0.000359778	0.000266856	0.000121481	4.35e-05	0.000549888	5.07e-05	0.000220905	0.000370064	0.000117884	0.000196731	0.000344797	0.0219308	1.4e-06	0.000900549	0.000120189	3.89e-05	8.56e-05	0.00030194	0.002089	4.66e-06	8.57e-05
BLJ21	9.14e-05	0.000148289	4.66e-05	8.28e-06	0.000239996	9.2e-06	0.000520967	4.3e-05	1.49e-05	3.83e-05	0.00103692	4.7e-05	3.68e-05	2.77e-05	6.45e-05	0.0152029	8.23e-05	0.000123628	0.000145819	0.000142342	0.000137529	0.00997154	0.000138793	8.96e-05	3.06e-05	0.000202565	0.000603901	3.33e-05	0.00046207	0.000305269	0.000131326	6.08e-05	0.000376366	5.28e-05	0.000213365	0.0003926	8.85e-05	0.000209904	0.000672678	0.0301636	1.71e-06	0.00088614	0.000121748	5.19e-05	0.000104328	0.000217692	0.0032551	1.61e-05	8.71e-05
BLJ22	8.34e-05	0.000127523	5.3e-05	6.84e-06	0.000291011	1.03e-05	0.000527447	6.7e-05	1.91e-05	4.04e-05	0.000759472	4.97e-05	4.88e-05	7.5e-05	8.84e-05	0.0172845	7.96e-05	0.000136828	0.000346002	0.000169298	0.000145618	0.010629	0.000101272	0.000115566	4.08e-05	0.000233399	0.00116524	4.82e-05	0.000561804	0.000368465	0.000132617	4.53e-05	0.000488263	5.95e-05	0.00027234	0.000338837	7.41e-05	0.000186332	0.000412926	0.0352333	1.59e-06	0.00112196	0.000124384	5.8e-05	0.00011812	0.000328621	0.0035223	8.66e-06	0.000107377
BLJ23	6.46e-05	8.73e-05	4.62e-05	8.17e-06	0.000270416	8.58e-06	0.000335174	7.4e-05	1.92e-05	3.25e-05	0.000523287	3.06e-05	3.23e-05	4.25e-05	8.11e-05	0.00886235	6.38e-05	0.000123135	0.00028102	0.000129875	0.000108873	0.0164087	5.02e-05	4.94e-05	2.74e-05	0.00018787	0.00018643	3.48e-05	0.000478888	0.000201171	8.41e-05	6.01e-05	0.000281676	4.88e-05	0.000191171	0.000288327	0.000100356	0.000146719	0.000107672	0.0283385	1.42e-06	0.000937582	0.000113362	7.51e-05	0.000115158	0.000233958	0.00192984	3.44e-06	7.93e-05
BLJ24	3.34e-05	9.27e-05	4.94e-05	5.79e-06	0.000288563	8.44e-06	0.000387692	3.97e-05	1.83e-05	3.02e-05	0.000572773	4.09e-05	3.28e-05	5.49e-05	8.25e-05	0.014902	7.11e-05	8.81e-05	0.000130648	0.000123961	0.000115642	0.0116474	5.93e-05	8.33e-05	2.22e-05	0.000205453	0.000308894	3.69e-05	0.000508461	0.000222855	0.000176958	5.37e-05	0.000364145	5.53e-05	0.000207743	0.000274289	6.88e-05	0.000178565	0.000233663	0.038903	1.52e-06	0.00141621	0.0001229	6.77e-05	9.06e-05	0.000384426	0.00234213	7.6e-06	0.000108614
BLJ25	5.13e-05	0.000117637	5.6e-05	6.44e-06	0.000315612	9.1e-06	0.000453327	5.42e-05	2e-05	3.2e-05	0.000775527	7.06e-05	4.06e-05	3.55e-05	8.4e-05	0.0127946	8.17e-05	8.1e-05	0.000232583	0.000143997	0.000131548	0.0137976	6.5e-05	0.000179965	2.54e-05	0.000250592	0.000737135	4.57e-05	0.000210903	0.000285016	0.00012432	4.11e-05	0.000423767	6.77e-05	0.000305025	0.000319347	0.000122561	0.000230681	0.000341784	0.0266993	1.62e-06	0.00311814	0.000155761	6.76e-05	0.000104866	0.000376405	0.00237312	1.12e-05	0.000181572
BLJ26	0.000168361	0.000459844	3.99e-05	1.16e-05	0.000253694	6.73e-06	0.000270346	3.4e-05	1.68e-05	2.97e-05	0.000625686	0.000146991	3.75e-05	4.15e-05	6.37e-05	0.00428702	8.76e-05	6.25e-05	0.00011438	0.000161874	0.000376608	0.00675092	4.38e-05	5.51e-05	1.91e-05	0.000222623	0.0019352	3.44e-05	0.000474439	0.000189638	0.00023999	4.59e-05	0.000309648	5.84e-05	0.000285996	0.000594175	4.22e-05	0.000313713	0.0011985	0.00518161	1.27e-06	0.00028145	0.000168148	3.63e-05	8.43e-05	0.00108285	0.00115493	5.13e-06	0.000156875
BLJ27	8.23e-05	0.000139001	4.99e-05	9.01e-06	0.000382656	8.56e-06	0.000398497	4.76e-05	1.79e-05	4.41e-05	0.000652025	0.00011466	4.32e-05	3.04e-05	8.03e-05	0.0121163	7.8e-05	6.27e-05	0.000211755	0.000160227	0.000151577	0.0120788	9.57e-05	0.000228586	0.000197253	0.00023887	0.00122354	4.25e-05	0.000352393	0.000352028	0.000189573	5.16e-05	0.000582334	6.73e-05	0.000239647	0.000417226	7.19e-05	0.000238948	0.000684061	0.0377273	1.83e-06	0.00114193	0.000166507	5.01e-05	0.000108524	0.000383097	0.00314557	1.87e-05	0.000160068
BLJ28	4.21e-05	9.97e-05	5.14e-05	6.02e-06	0.000269978	8.86e-06	0.000485564	4.86e-05	1.68e-05	2.9e-05	0.000639893	4.29e-05	3.72e-05	5.93e-05	6.74e-05	0.0159765	7.31e-05	8.96e-05	0.000162478	0.000133736	0.000114265	0.0115737	6.19e-05	0.00013665	2.69e-05	0.000227655	0.000372688	4.08e-05	0.00049257	0.000228525	0.000174146	5.49e-05	0.000365638	5.92e-05	0.000197972	0.000319958	6.31e-05	0.000204982	0.000280317	0.0406449	1.65e-06	0.00136318	0.000168556	6.14e-05	9.74e-05	0.000422726	0.00251111	9.08e-06	9.79e-05
BLJ29	0.000138729	0.000183572	5.47e-05	1.09e-05	0.000363565	1.12e-05	0.000380703	6.34e-05	2.32e-05	3.59e-05	0.00102794	5.92e-05	4.17e-05	0.000134849	8.51e-05	0.0117885	8.73e-05	8.07e-05	0.000138389	0.000155564	0.00018104	0.0138916	9.29e-05	4.95e-05	2.41e-05	0.000302263	0.000521676	5.34e-05	0.000362027	0.000381738	0.000153575	4.89e-05	0.00062073	6.46e-05	0.000306068	0.000416279	8.24e-05	0.000208735	0.000664252	0.0246174	1.54e-06	0.000414053	0.000191464	4.4e-05	9.97e-05	0.000532612	0.0035065	7.2e-06	0.000258505
BLJ30	0.000129378	0.000153903	4.36e-05	7.75e-06	0.000231937	8.62e-06	0.00037117	5.7e-05	2.1e-05	6.23e-05	0.000593004	4.28e-05	2.95e-05	3.11e-05	8.72e-05	0.0141536	6.79e-05	8.97e-05	0.000570347	0.000134819	0.000160054	0.0147967	5.75e-05	4.39e-05	2.46e-05	0.000180372	0.000448752	4.38e-05	0.000203014	0.000190279	0.000129292	5.6e-05	0.000301679	5.38e-05	0.000217591	0.000269951	7.04e-05	0.000180634	0.000772074	0.0173035	1.43e-06	0.00157285	0.000115381	5.3e-05	8.58e-05	0.000295633	0.00227957	1.03e-05	6.8e-05
BLJ31	0.000338951	0.000393048	4.99e-05	1.1e-05	0.00030902	1e-05	0.000518868	6.3e-05	1.92e-05	3.69e-05	0.00107758	7.83e-05	4.34e-05	0.000105205	7.48e-05	0.012674	8.8e-05	6.82e-05	0.000360577	0.00014059	0.000327476	0.0113013	6.03e-05	5.85e-05	2.6e-05	0.000218399	0.000785048	4.33e-05	0.000354654	0.000258177	0.000207494	5.41e-05	0.000394745	6.4e-05	0.00025468	0.000380942	8.7e-05	0.000250159	0.000812144	0.0180301	1.57e-06	0.00136542	0.000177869	5.56e-05	0.00011206	0.000339451	0.00216526	6.76e-06	0.000141398
BLJ32	2.72e-05	6.49e-05	4.63e-05	3.6e-06	0.000222098	9.41e-06	0.0001532	0.000319664	2.21e-05	2.45e-05	0.000304668	2.43e-05	3.05e-05	4.46e-05	7.04e-05	0.00477139	6.19e-05	5.08e-05	0.000260895	0.000177582	7.78e-05	0.00662976	2.92e-05	2.47e-05	1.74e-05	0.000267326	0.000142873	5.59e-05	0.0004135	0.000116339	7.1e-05	3.22e-05	0.000208795	5.04e-05	0.000294329	0.000214935	4.51e-05	0.000121026	9.26e-05	0.0216022	9.68e-07	0.000248998	0.000112691	2.77e-05	8.42e-05	0.000303369	0.00156407	3.64e-06	9.72e-05
BLJ33	0.000157109	0.000279995	3.46e-05	9.98e-06	0.000214205	5.93e-06	0.000222718	2.97e-05	1.39e-05	2.55e-05	0.000612076	0.000157554	3.48e-05	0.0105832	6.14e-05	0.00356255	6.64e-05	5.42e-05	7.6e-05	0.000136828	0.000262638	0.00697076	3.15e-05	4.1e-05	1.84e-05	0.000229396	0.00206598	2.76e-05	0.000772253	0.000130107	0.000256874	5.91e-05	0.000199944	5.23e-05	0.00022444	0.000422225	4.93e-05	0.000256467	0.000880621	0.00991746	1.44e-06	0.000304712	0.000137959	2.47e-05	7.87e-05	0.000246448	0.000581249	3.7e-06	7.92e-05
BLJ35	0.000200612	0.000451109	4.3e-05	1.01e-05	0.000295289	6.5e-06	0.000222146	4.12e-05	2.37e-05	3.03e-05	0.000420274	0.0001677	3.53e-05	0.00345096	0.000247042	0.00233368	7.67e-05	9.56e-05	9.79e-05	0.000113696	0.000761671	0.0142741	4.09e-05	4.02e-05	3.48e-05	0.000218102	0.000412455	3.83e-05	0.00138102	0.000120949	0.000139212	4.66e-05	0.000394938	6.17e-05	0.000221419	0.000276019	5.49e-05	0.000267755	0.00046497	0.0163748	1.43e-06	0.000366126	0.000141538	4.22e-05	0.000105688	0.000344969	0.000919377	3.73e-06	0.000128268
BLJ5	4.74e-05	4.9e-05	4.34e-05	3.2e-06	0.000350935	1.27e-05	0.000295047	5.86e-05	1.54e-05	3.28e-05	0.000371541	2.12e-05	3.32e-05	2.33e-05	7.89e-05	0.00268342	8.45e-05	6.05e-05	9.15e-05	0.000139987	5.51e-05	0.0095933	2.56e-05	2.91e-05	3.54e-05	0.000255106	0.000149556	6.8e-05	0.000485192	0.0001134	0.000116241	3.84e-05	0.000170718	7e-05	0.000320564	0.000383185	3.36e-05	0.000200591	0.00012288	0.00677181	1.11e-06	0.000260363	0.000214804	5.21e-05	7.66e-05	0.00202866	0.000984235	1.73e-05	0.000187137
BLJ6	1.51e-05	4.17e-05	5.69e-05	6.3e-06	0.000275305	9.1e-06	0.000260086	6.95e-05	2.04e-05	3.7e-05	0.000486307	2.81e-05	4.06e-05	0.000501854	6.9e-05	0.00365714	7.96e-05	8.23e-05	0.000164204	0.000115124	5.53e-05	0.0186942	5.08e-05	5.34e-05	2.7e-05	0.000190194	0.000125026	3.85e-05	0.000291752	0.000111081	8.73e-05	3.89e-05	0.000221388	5.75e-05	0.000237528	0.000341841	7.05e-05	0.00018041	0.00018575	0.023368	1.54e-06	0.000716678	0.000143711	4.41e-05	0.000129122	0.000661919	0.00082008	5.05e-06	0.000171033
BLJ7	2.65e-05	5.24e-05	4.16e-05	3.36e-06	0.000184768	9.63e-06	0.000186355	0.000472771	2.07e-05	2.06e-05	0.000257482	1.94e-05	2.6e-05	2e-05	5.92e-05	0.00584933	4.63e-05	5.23e-05	0.000326453	0.000136433	7.11e-05	0.00459236	3.71e-05	2.83e-05	1.77e-05	0.000221527	9.18e-05	3.98e-05	0.000367938	0.000133304	5.68e-05	3.84e-05	0.000245834	3.75e-05	0.000208796	0.000134909	3.61e-05	8.48e-05	7.57e-05	0.0271071	9.25e-07	0.000256072	8.66e-05	2.6e-05	6.12e-05	0.000242825	0.00223453	3.31e-06	6.04e-05
BLJ8	0.000127735	0.000270635	4.53e-05	8.01e-06	0.000255071	8.55e-06	0.000413003	4.53e-05	2.13e-05	2.88e-05	0.00128752	9.16e-05	3.8e-05	0.000163314	0.000108895	0.00965686	7.17e-05	6.69e-05	0.000358225	0.000141894	0.000218595	0.0127686	5.87e-05	6.84e-05	2.71e-05	0.000189198	0.00144411	3.47e-05	0.000332995	0.000227645	0.000188404	6.16e-05	0.000381574	5.66e-05	0.000225378	0.000477111	0.000119996	0.000223088	0.00073534	0.0171607	1.77e-06	0.000409253	0.000121868	4.19e-05	0.000107603	0.000254797	0.00266692	3.45e-06	9.57e-05
BLJ9	4.17e-05	7.44e-05	4.65e-05	4.94e-06	0.000265789	8.11e-06	0.000505725	5.08e-05	1.74e-05	2.57e-05	0.00070242	3.92e-05	3.53e-05	2.06e-05	7.76e-05	0.00938093	7.19e-05	7.76e-05	0.000371497	0.000117872	9.22e-05	0.0095759	5.76e-05	4.83e-05	3.3e-05	0.00020198	0.000884384	3.73e-05	0.00041518	0.00017787	0.000116317	5.17e-05	0.000278726	6.06e-05	0.000184761	0.000403759	9.49e-05	0.000205427	0.000361308	0.0192632	1.45e-06	0.00082927	0.000132658	4.2e-05	9.87e-05	0.000325992	0.00227052	5.88e-06	7.88e-05
FGD1_S1_L003	3.02e-05	0.000112558	6.5e-05	4.6e-06	0.000425833	1.08e-05	0.00140235	0.000301614	6.69e-05	6.78e-05	0.00635217	4.14e-05	2.59e-05	1.16e-05	0.000729204	0.0123325	9.05e-05	7.7e-05	5.72e-05	9.8e-05	0.000437139	0.0140742	6.55e-05	1.74e-05	2.1e-05	0.000181149	0.000185154	6.37e-05	0.000143336	0.00029728	0.000283755	3.7e-05	0.000524091	5.46e-05	0.000103828	0.000596147	0.000508305	0.000155114	0.000151156	0.021532	9.48e-07	0.000133061	0.00025673	2.7e-05	7.12e-05	0.000787854	0.00214183	6.05e-06	0.00029643
FGD10_S137_L002	1.93e-05	7.02e-05	5.75e-05	4.17e-06	0.00023914	1.2e-05	0.000847655	0.000234763	4.41e-05	4.68e-05	0.0016477	2.5e-05	2.17e-05	8.01e-06	0.000336704	0.0181277	6.73e-05	0.000348972	5.62e-05	7.96e-05	0.000109382	0.0284387	3.54e-05	1.84e-05	2.29e-05	0.000152056	0.000271489	9.79e-05	0.000155315	0.000176342	7.81e-05	3.44e-05	0.0004989	3.88e-05	9.1e-05	0.000453489	0.000327898	0.000109521	0.000149047	0.0362958	7.22e-07	0.000153111	0.000172981	6.87e-05	4.76e-05	0.000389439	0.0015027	6.74e-06	0.000129684
FGD11_S138_L002	2.14e-05	9.1e-05	6.78e-05	6.05e-06	0.00032593	1.22e-05	0.00128035	0.00018464	5.45e-05	6.56e-05	0.00345433	3.86e-05	2.53e-05	1.27e-05	0.000895688	0.0267297	9.91e-05	0.000155587	6.14e-05	0.000105628	0.000126842	0.0205865	7.22e-05	2.56e-05	2.45e-05	0.000191771	0.000382247	9.4e-05	0.000271708	0.000318763	0.000191646	3.92e-05	0.000752431	5.1e-05	0.000123288	0.000562234	0.00049825	0.000163053	0.0002169	0.0228588	1.04e-06	0.000133813	0.000215241	3.9e-05	6.33e-05	0.000767657	0.00265891	1.04e-05	0.000167189
FGD12_S139_L002	2.62e-05	0.000115157	5.87e-05	4.13e-06	0.000262335	1.14e-05	0.000841352	0.000236238	4.92e-05	4.9e-05	0.00826727	3.05e-05	2.17e-05	1.36e-05	0.000478839	0.0181155	7.54e-05	0.000380027	0.000105502	8.17e-05	0.000128463	0.00930758	5.97e-05	1.71e-05	2.11e-05	0.000202841	0.000206802	6.51e-05	0.000156745	0.000246967	8.23e-05	3.19e-05	0.000751588	4.09e-05	0.000100932	0.000293458	0.000352729	0.000129896	0.000217597	0.0226504	8.05e-07	0.000129473	0.000161824	3.89e-05	5.36e-05	0.000471423	0.00236231	5.92e-06	0.000147134
FGD13_S140_L002	2.51e-05	0.00014416	5.53e-05	5.05e-06	0.000248874	1.17e-05	0.000998068	0.000148945	4.57e-05	5.31e-05	0.00113684	3.32e-05	2.09e-05	1.07e-05	0.000481048	0.0266617	7.9e-05	0.000175042	7.24e-05	9.23e-05	0.000128108	0.0173553	9.24e-05	4.35e-05	2.65e-05	0.000204499	0.000490058	7.16e-05	0.000136476	0.000400639	9.03e-05	3.69e-05	0.00100012	4.27e-05	0.000121101	0.000410633	0.0003564	0.000141189	0.000183318	0.02341	8.12e-07	0.000103257	0.000158671	2.75e-05	5.93e-05	0.000682049	0.00273187	5.06e-06	0.000165997
FGD14_S141_L002	3.41e-05	0.000251803	6.62e-05	5.77e-06	0.000333051	1.21e-05	0.00156622	0.00046502	5.84e-05	5.06e-05	0.00265443	4.74e-05	2.66e-05	1.42e-05	0.000512249	0.0174528	8.69e-05	0.000216122	8.13e-05	0.000115689	0.00014627	0.0107014	0.000100134	2.38e-05	2.08e-05	0.000217801	0.000368101	6.28e-05	0.000140173	0.000526734	0.000109512	3.28e-05	0.00142393	4.54e-05	0.000146704	0.000400906	0.000442789	0.000153533	0.000290152	0.0289199	8.66e-07	0.000130768	0.000192172	5.11e-05	6.39e-05	0.00158867	0.00761067	5.94e-06	0.000189236
FGD2_S2_L003	2.3e-05	7.9e-05	6.99e-05	6.16e-06	0.000350554	1.25e-05	0.00129878	0.000426539	6.15e-05	5.89e-05	0.00415251	5.26e-05	2.43e-05	9.75e-06	0.000654132	0.0094587	8.11e-05	6.36e-05	5.7e-05	0.000108866	0.000348952	0.0128484	6.09e-05	1.33e-05	2.3e-05	0.000198519	0.000307801	7.43e-05	0.000248783	0.000264975	0.000663852	4.87e-05	0.00051367	5.27e-05	0.000120637	0.000740618	0.000371581	0.000159155	0.000313877	0.022759	1.12e-06	0.000659033	0.000223596	3.3e-05	7.45e-05	0.000751013	0.00232507	8.03e-06	0.000262899
FGD3_S3_L003	2.25e-05	6.89e-05	8.63e-05	7.02e-06	0.000366481	1.71e-05	0.00111491	0.000291393	6.43e-05	5.95e-05	0.00265841	3.96e-05	2.08e-05	1.45e-05	0.000567879	0.0102366	9.18e-05	0.000326039	5.92e-05	0.000133153	0.000110821	0.0147783	0.000210928	1.26e-05	1.76e-05	0.00028588	0.000235643	9.03e-05	0.000283578	0.000591497	8.84e-05	2.77e-05	0.00153878	5.56e-05	0.000166535	0.00078358	0.000268126	0.000143727	0.000155126	0.0320912	9.27e-07	0.00066637	0.000226897	2.26e-05	6.64e-05	0.000940084	0.00594632	7.33e-06	0.000289144
FGD4_S4_L003	1.24e-05	4.73e-05	5.06e-05	3.44e-06	0.00024071	9.3e-06	0.000598872	0.000155604	3.92e-05	3.86e-05	0.00279988	2.32e-05	1.71e-05	8.08e-06	0.000288713	0.0115504	6.1e-05	7.97e-05	7.09e-05	8.01e-05	8.09e-05	0.016946	2.98e-05	1.42e-05	2.5e-05	0.000175972	0.00014227	5.08e-05	0.000270802	0.000107363	0.000155464	7.26e-05	0.000243934	3.87e-05	8.08e-05	0.000323666	0.000221027	0.000112144	0.000158071	0.0496955	8.56e-07	0.000158969	0.000133071	4.19e-05	5.28e-05	0.000475374	0.0010771	3.92e-06	0.000169733
FGD5_S5_L003	1.9e-05	6.94e-05	6.17e-05	3.98e-06	0.000379282	1.03e-05	0.00138309	0.000110768	6.7e-05	5.95e-05	0.0083536	4.2e-05	2.6e-05	1.17e-05	0.000673588	0.0112984	9.62e-05	0.000192774	6.29e-05	8.25e-05	0.000312665	0.0179595	4.31e-05	1.64e-05	2.22e-05	0.000144948	0.000178273	5.77e-05	0.000189094	0.000128323	0.000233925	4.09e-05	0.000248708	5.47e-05	7.92e-05	0.000571315	0.00050101	0.000169001	0.000186526	0.0332168	1.14e-06	0.000144459	0.000253103	6.15e-05	7.03e-05	0.00125399	0.000805103	5.7e-06	0.000217583
FGD6_S6_L003	3.13e-05	0.000186575	4.35e-05	5.74e-06	0.000233504	8.13e-06	0.000656249	0.000114396	4.46e-05	5.22e-05	0.00209378	6.95e-05	2.1e-05	1.17e-05	0.000478583	0.0170208	6.27e-05	7.02e-05	6.72e-05	8.14e-05	9.88e-05	0.0237668	5.31e-05	1.96e-05	2.82e-05	0.000149941	0.000911293	6.37e-05	0.000151955	0.000230828	0.000437196	5.1e-05	0.000602202	3.48e-05	0.000116232	0.000479293	0.000397613	0.000175844	0.000624809	0.0325476	7.63e-07	0.000107454	0.000133613	3.68e-05	5.49e-05	0.000563353	0.00219883	4.32e-06	0.000103393
FGD7_S7_L003	3.28e-05	0.000296282	5.55e-05	5.36e-06	0.000281583	8.64e-06	0.000856923	9.15e-05	4.27e-05	5.2e-05	0.0034483	7.18e-05	2.35e-05	1.44e-05	0.000320498	0.0185525	7.17e-05	7.27e-05	8.29e-05	8.57e-05	0.000123021	0.0128357	4.39e-05	1.16e-05	2.31e-05	0.00016627	0.000479605	5.61e-05	0.00013816	0.000214013	0.000817021	5.35e-05	0.000501284	4.35e-05	0.000105081	0.000501844	0.000451491	0.000164167	0.000298202	0.0257184	8.41e-07	0.000112978	0.000164658	2.08e-05	5.71e-05	0.00192532	0.00192417	5.05e-06	0.000144009
FGD8_S8_L003	1.72e-05	0.000108453	5.79e-05	3.31e-06	0.000302912	9.6e-06	0.000851087	0.000164462	5.28e-05	7.1e-05	0.00322644	2.14e-05	2.87e-05	1.1e-05	0.000331039	0.0208974	8.58e-05	5.44e-05	9.33e-05	7.56e-05	0.000114303	0.0356188	2.74e-05	1.83e-05	7.75e-05	0.000144819	0.00014179	8.87e-05	0.000223265	0.000188533	7.19e-05	4.37e-05	0.000382859	3.97e-05	0.000106808	0.00084427	0.000331047	0.000130869	9.79e-05	0.0402031	1.29e-06	0.000281472	0.000155547	4.13e-05	7.3e-05	0.000477064	0.00174947	4.93e-06	0.000113456
FGD9_S9_L003	2.44e-05	0.000109205	8.01e-05	6.49e-06	0.000299244	1.52e-05	0.000847879	0.000279455	5.87e-05	8.06e-05	0.00289167	3.64e-05	3.38e-05	1.23e-05	0.000483927	0.0202618	8e-05	0.000869975	6.55e-05	0.000135734	0.000122689	0.014003	9.8e-05	3.12e-05	4.42e-05	0.000253246	0.000329739	0.000190845	0.000352062	0.0004334	9.92e-05	3.7e-05	0.00134617	5.18e-05	0.000164815	0.000284126	0.000450913	0.000144348	0.000268359	0.0115241	1.04e-06	0.0001818	0.000168889	5e-05	6.55e-05	0.000536604	0.0055224	1.14e-05	0.000144616
GBCM1_S175_L002	2.47e-05	0.000114641	5.75e-05	3.53e-06	0.00042048	1.08e-05	0.000954103	8.27e-05	5.55e-05	5.22e-05	0.0020369	3.48e-05	2.42e-05	9.81e-06	0.00102006	0.0200942	8.87e-05	5.12e-05	0.00085709	7.75e-05	0.000102646	0.00830338	6.03e-05	1.4e-05	2.99e-05	0.000162708	0.000166173	6.21e-05	0.00163506	0.000228815	0.000113694	6.08e-05	0.000385505	5.67e-05	9.88e-05	0.00235394	0.00032964	0.000143172	0.000150271	0.0455126	1.87e-06	0.00214913	0.000237208	5.34e-05	7.28e-05	0.000817297	0.00216763	1.19e-05	0.000207372
GBCM10_S177_L002	1.51e-05	5.05e-05	5.3e-05	3.28e-06	0.000376936	1.12e-05	0.00123725	0.000296535	4.79e-05	8.62e-05	0.00150337	2.49e-05	2.21e-05	1.13e-05	0.00047357	0.0146098	8.25e-05	5.67e-05	0.000164582	6.09e-05	7.14e-05	0.00805739	3.35e-05	2.01e-05	2.67e-05	0.000402977	0.000121775	0.000102254	0.000449263	0.000122295	6.2e-05	5.66e-05	0.000243668	5.09e-05	6.8e-05	0.00124804	0.000267068	0.000126593	9.76e-05	0.0681602	1.16e-06	0.00187934	0.000200812	6.86e-05	6.11e-05	0.000747267	0.00124148	8.89e-06	0.000259733
GBCM11_S172_L002	1.86e-05	5.58e-05	6.25e-05	4.92e-06	0.000393142	1.22e-05	0.000716933	9.61e-05	5.34e-05	5.29e-05	0.00211208	4.71e-05	2.34e-05	1.41e-05	0.000506749	0.0203868	9.52e-05	7.29e-05	0.000444574	0.000113038	8.46e-05	0.00843159	8.11e-05	1.18e-05	2.62e-05	0.000243026	0.000261946	9.09e-05	0.000669163	0.000332823	8.48e-05	6.01e-05	0.000589185	5.16e-05	0.000133941	0.000462706	0.000301017	0.000152824	0.000201442	0.0367611	1.06e-06	0.00089983	0.000204592	3.61e-05	6.53e-05	0.00078167	0.00359734	1.23e-05	0.000244648
GBCM2_S178_L002	9.24e-06	4.11e-05	4.43e-05	2.36e-06	0.000303387	9.21e-06	0.000710174	0.00128077	4.76e-05	0.000288129	0.000859247	2.74e-05	1.57e-05	9.3e-06	0.000274592	0.00954637	6.46e-05	5.68e-05	0.000233493	4.84e-05	7.98e-05	0.00485209	1.69e-05	1.74e-05	3.47e-05	0.00175783	9.42e-05	0.000188769	0.000359988	7.56e-05	6.2e-05	3.76e-05	0.000121877	4.14e-05	6.75e-05	0.000654534	0.000185694	0.000127904	7.87e-05	0.0410118	1.74e-06	0.00179078	0.000165458	8.5e-05	6.58e-05	0.000678282	0.000927383	1.09e-05	0.000186449
GBCM3_S170_L002	2.24e-05	7.15e-05	4.67e-05	4.65e-06	0.000357607	9.49e-06	0.000667085	6.32e-05	4.64e-05	4.41e-05	0.00101746	4.11e-05	1.94e-05	1.12e-05	0.000683502	0.016561	7.93e-05	3.81e-05	0.000101616	9.61e-05	0.000122409	0.00896362	0.000109102	1.61e-05	2.43e-05	0.000345852	0.000185508	5.49e-05	0.000279265	0.000484404	0.00013007	5.78e-05	0.000658521	4.53e-05	0.000115816	0.000485157	0.000195065	0.00013137	0.000177146	0.031748	1.21e-06	0.000571681	0.000189583	6.25e-05	6.65e-05	0.000545316	0.00333972	6.06e-06	0.000204324
GBCM4_S168_L002	2.36e-05	8.69e-05	6.55e-05	5.12e-06	0.000360831	1.18e-05	0.00140826	9.17e-05	4.56e-05	4.79e-05	0.00197446	3.62e-05	2.39e-05	1.23e-05	0.000548072	0.0174034	9.82e-05	5.96e-05	0.000106559	0.000110802	9.38e-05	0.0134223	0.000114628	1.55e-05	2.43e-05	0.00020881	0.000207064	6.7e-05	0.000454937	0.000488191	7.9e-05	7.69e-05	0.000912315	5.27e-05	0.000124413	0.00119858	0.000253244	0.000131904	0.000148868	0.0668971	1.01e-06	0.00158615	0.000198538	6.26e-05	6.25e-05	0.000701158	0.00436706	9.01e-06	0.000228098
GBCM5_S173_L002	2.06e-05	5.57e-05	5.78e-05	4.08e-06	0.000394983	1.15e-05	0.000888656	9.13e-05	4.57e-05	4.61e-05	0.00205738	4.11e-05	2.5e-05	1.13e-05	0.000384518	0.0163721	8.92e-05	0.000100005	9.24e-05	9.62e-05	8.57e-05	0.00755949	0.000102656	1.21e-05	2.11e-05	0.000162436	0.000207292	7.8e-05	0.000239317	0.000416129	7.7e-05	0.00014135	0.000817346	4.97e-05	0.000112796	0.000748614	0.000284917	0.000159753	0.000136763	0.0361781	1.19e-06	0.00219336	0.000204491	4.58e-05	6.58e-05	0.000947688	0.00385246	1.33e-05	0.00021048
GBCM6_S174_L002	1.86e-05	6.51e-05	6.32e-05	4.51e-06	0.00038345	1.29e-05	0.00106993	0.000109958	4.17e-05	4.37e-05	0.00114557	2.92e-05	2.44e-05	1.39e-05	0.000446126	0.0189182	9.42e-05	5.36e-05	0.000202705	0.000104893	7.42e-05	0.00914571	9.66e-05	1.75e-05	2.65e-05	0.000200683	0.000177161	9.22e-05	0.000525375	0.000409351	6.53e-05	5.17e-05	0.000753365	4.62e-05	0.000131221	0.000402176	0.000241936	0.000122087	0.000101823	0.0369562	1.1e-06	0.00151381	0.000194475	5.21e-05	5.88e-05	0.00072927	0.00508684	1.97e-05	0.000267505
GBCM7_S176_L002	1.16e-05	3.96e-05	4.68e-05	2.21e-06	0.000523908	1.17e-05	0.000500754	8.45e-05	3.74e-05	4.41e-05	0.000728723	1.69e-05	2.74e-05	8.67e-06	0.000431697	0.01946	9.12e-05	3.65e-05	0.00102599	5.95e-05	5.33e-05	0.00589485	2.02e-05	1.84e-05	3.73e-05	0.000176523	7.33e-05	0.000110707	0.000687309	7.59e-05	4.99e-05	5.99e-05	0.000134729	5.7e-05	6.46e-05	0.000375233	0.000158899	0.000115853	4.79e-05	0.0925816	1.53e-06	0.00287481	0.000234003	8.25e-05	6.79e-05	0.0014395	0.000713584	1.21e-05	0.000495056
GBCM8_S171_L002	4.38e-05	0.000130447	6.71e-05	5.28e-06	0.000529151	1.28e-05	0.0010761	0.000114043	5.29e-05	5.41e-05	0.00106394	4.59e-05	3.03e-05	1.63e-05	0.00109368	0.0154047	0.00010852	5.95e-05	0.000104209	0.00011683	0.000138632	0.00783914	0.000137233	1.76e-05	2.89e-05	0.000249534	0.000209185	0.000100555	0.000936696	0.000588509	0.000187606	0.000477184	0.000866638	6.45e-05	0.0001529	0.00250825	0.000489358	0.000151916	0.000184446	0.0311351	1.49e-06	0.00214317	0.000290971	6.95e-05	7.3e-05	0.00106613	0.00437863	1.86e-05	0.000370041
GBCM9_S169_L002	1.42e-05	4.74e-05	5.75e-05	3.2e-06	0.000438679	1.48e-05	0.00100363	8.92e-05	4.24e-05	4.35e-05	0.0019811	2.6e-05	2.54e-05	1.13e-05	0.000303281	0.0224184	9.82e-05	8.33e-05	0.000110915	9.6e-05	8.3e-05	0.00698002	8.18e-05	1.33e-05	2.75e-05	0.000175864	0.000128826	9.95e-05	0.000229787	0.000316562	6.71e-05	5.26e-05	0.000498078	4.99e-05	0.000103259	0.000488983	0.00020414	0.000192439	0.000135295	0.0319408	1.15e-06	0.00163564	0.000211503	5.3e-05	6.92e-05	0.00139266	0.00324343	2.11e-05	0.000448119
GBS1_S179_L002	1.18e-05	8.12e-05	3.33e-05	2.06e-06	0.000172594	9.06e-06	0.000217031	0.00307841	5.87e-05	0.000691721	0.000353609	3.4e-05	8.3e-06	1.38e-05	0.000106845	0.00304841	3.34e-05	0.00010299	0.000195754	3.03e-05	0.000123411	0.00169896	1.81e-05	3.43e-05	4.51e-05	0.00644577	9.37e-05	0.000366895	0.000134431	8.8e-05	5.52e-05	1.49e-05	0.000176893	2.44e-05	9.08e-05	0.000186314	6.72e-05	9.87e-05	5.75e-05	0.0145603	2.61e-06	0.000671406	0.000103441	7.88e-05	6.3e-05	0.00033973	0.000916232	4.6e-06	6.77e-05
GBS2_S180_L002	2.7e-05	0.000200127	2.88e-05	3.8e-06	0.000156478	9.38e-06	0.000110144	0.00327503	9.96e-05	0.000728817	0.000637113	3.17e-05	1e-05	2.31e-05	0.000116636	0.00182954	3.4e-05	0.000179435	0.000191822	3.42e-05	0.000113506	0.0014832	3.19e-05	4.21e-05	6.34e-05	0.0119913	0.000230617	0.000231989	8.4e-05	0.000150947	4.83e-05	1.01e-05	0.00029793	2.39e-05	0.000163199	7.95e-05	6.34e-05	7.62e-05	6.04e-05	0.00704499	1.92e-06	0.000244763	0.000116224	8.52e-05	6.96e-05	0.000441885	0.0012724	3.42e-06	7.11e-05
GBS3_S181_L002	4.24e-05	0.000287723	3.6e-05	5.34e-06	0.000190477	9.59e-06	0.000109608	0.0027756	0.000116001	0.000774838	0.00113744	3.53e-05	1.18e-05	3.04e-05	0.000195316	0.00222235	3.84e-05	0.000208068	0.000114559	4.06e-05	0.000119277	0.00217801	4.77e-05	3.44e-05	5.32e-05	0.0168511	0.000446227	0.000142973	9.2e-05	0.000232717	6.81e-05	1.19e-05	0.000444923	2.79e-05	0.000235137	7.11e-05	0.000111253	8.66e-05	8.68e-05	0.00491193	1.19e-06	0.000115813	0.000160812	9.55e-05	6.84e-05	0.00068115	0.00175966	3.66e-06	0.000114865
GBS4_S182_L002	4.2e-05	0.000275584	4.5e-05	5.3e-06	0.000234497	8.81e-06	0.000201346	0.0017683	0.000127019	0.000999072	0.00287013	3.78e-05	1.67e-05	3.56e-05	0.000298882	0.00309609	5.6e-05	0.000279372	0.000131963	5.29e-05	0.000138533	0.00399664	6.16e-05	2.88e-05	5.41e-05	0.0138409	0.000853112	0.000102244	0.000130274	0.00025022	7.47e-05	2.83e-05	0.000471345	3.66e-05	0.000203886	0.000143224	0.000186376	0.000121765	0.000108182	0.00400875	1.09e-06	0.000103537	0.00021494	9.88e-05	7.02e-05	0.000738617	0.00164743	6.24e-06	0.00019466
GFB1	4.25e-06	1.41e-05	0.000318204	2.57e-06	0.0171686	6.38e-06	1.97e-05	4.66e-05	1.68e-05	2.45e-05	7.85e-05	1.41e-05	4.43e-05	7.63e-06	9.83e-05	0.000281602	0.000228684	9.71e-06	8.19e-05	0.000856391	3.58e-05	0.000347696	5.83e-06	4.04e-05	0.00107344	9.85e-05	4.23e-05	0.000269466	7.05e-05	2.31e-05	3.16e-05	2.93e-05	3.4e-05	0.000815043	0.000118505	1.93e-05	1.53e-05	0.000206226	3.05e-05	0.00917678	5.2e-06	0.000362374	0.00940461	0.000183334	0.000249255	0.00713926	9.78e-05	4.93e-06	0.000789226
GFL1	1.13e-05	5.46e-05	0.000460258	6.69e-06	0.0723481	1.46e-05	3.51e-05	5.17e-05	2.07e-05	3.42e-05	0.000131314	3.14e-05	9.13e-05	1.95e-05	0.000114309	0.000572317	0.000546983	1.3e-05	5.6e-05	0.00028631	0.000143917	0.000648592	1.85e-05	2.37e-05	0.00726491	0.000228568	0.0001459	0.000111789	0.000174006	6.62e-05	7.74e-05	2.73e-05	0.000127811	0.00263904	0.000357979	6.81e-05	1.94e-05	0.00540187	8.7e-05	0.00736629	4.12e-06	0.000989738	0.00367151	0.000296725	0.000367221	0.0367785	0.000321178	9.26e-06	0.000173472
GFW1	1.02e-05	4.14e-05	0.000368097	4.37e-06	0.0607372	1.37e-05	3.29e-05	4.52e-05	2.36e-05	3.18e-05	0.000115947	2.74e-05	8.01e-05	1.6e-05	9.45e-05	0.000542831	0.00058482	1.27e-05	5.13e-05	0.00026834	0.000119355	0.0005983	1.45e-05	2.03e-05	0.0064183	0.000198803	0.000108467	0.000105049	0.000148202	5.65e-05	7.08e-05	2.88e-05	0.000111673	0.00399702	0.000338981	6.29e-05	1.86e-05	0.00407419	6.09e-05	0.00661216	3.62e-06	0.000782103	0.00364122	0.000231218	0.000466404	0.0297301	0.000258502	9.15e-06	0.000183352
HCN1	7.15e-05	0.000178231	5.54e-05	8.92e-06	0.000299251	1.12e-05	0.000703537	0.000155056	3.59e-05	3.8e-05	0.0014571	0.000112485	3.76e-05	0.000142262	0.000210029	0.00649004	9.04e-05	0.000239423	7.54e-05	0.000145492	0.000818933	0.00898728	7.95e-05	3.06e-05	2.73e-05	0.000202491	0.000731976	5.83e-05	0.000407499	0.000425882	0.00160178	5.07e-05	0.000751515	5.64e-05	0.000246435	0.000844442	0.000231309	0.000250666	0.000490455	0.0303824	1.5e-06	0.00153461	0.000161863	4.06e-05	0.00010655	0.00456408	0.00194618	4.86e-06	0.000101712
HCN10	7.44e-05	0.000103033	5.03e-05	5.47e-06	0.000304503	8.85e-06	0.000608373	7.31e-05	2.68e-05	2.99e-05	0.000755989	3.18e-05	3.64e-05	2.23e-05	0.000108453	0.012952	8.81e-05	0.000279586	0.000930991	0.000115021	0.000126693	0.0057734	7.93e-05	0.000129012	3.93e-05	0.000231064	0.000275235	5.99e-05	0.000182076	0.000317832	0.000115119	4.23e-05	0.000724379	4.72e-05	0.000164703	0.000414864	0.000233175	0.000145149	0.0021221	0.0507345	1.62e-06	0.00266802	0.000140605	5.42e-05	0.00017587	0.00437751	0.00434627	4.42e-06	0.000163511
HCN11	8.59e-05	0.000241022	4.68e-05	1.18e-05	0.000315054	8.99e-06	0.000256399	0.000108252	3.59e-05	4.41e-05	0.000800968	0.000235098	3.66e-05	0.000192709	0.000237218	0.00482177	9.04e-05	0.000189549	7.76e-05	0.00012756	0.000391099	0.0107612	5.09e-05	7.14e-05	3.06e-05	0.000229079	0.00234214	6.51e-05	0.000529857	0.000210544	0.00106459	4.44e-05	0.000375804	5.64e-05	0.000183735	0.00135665	0.000151482	0.000315334	0.00156073	0.0179257	1.4e-06	0.00043365	0.000192298	3.32e-05	0.000100094	0.003103	0.00156398	5.54e-06	0.00013465
HCN12	6.56e-05	0.000124934	3.27e-05	7.2e-06	0.000245592	6.33e-06	0.000293562	7.67e-05	3.1e-05	3e-05	0.000680971	0.000100825	2.67e-05	3.49e-05	0.00016568	0.00433675	6.75e-05	0.000213181	0.000147918	8.8e-05	0.000127156	0.0086213	2.6e-05	2.55e-05	2.01e-05	0.000160174	0.000861812	4.09e-05	0.000558663	9.36e-05	0.000146784	6.59e-05	0.00020351	4.16e-05	0.000191009	0.00117046	0.000162824	0.000288488	0.000737922	0.0114234	1.01e-06	0.000759066	0.000210129	2.21e-05	6.7e-05	0.00150064	0.000864639	4.13e-06	9.41e-05
HCN13	2.65e-05	7.74e-05	5.78e-05	4.47e-06	0.000402674	1.25e-05	0.000928046	9.48e-05	3.45e-05	3.98e-05	0.00103488	3.51e-05	3.65e-05	2.72e-05	0.000147555	0.00893139	9.48e-05	0.000230693	0.00157275	0.000116719	9.46e-05	0.0149009	7.11e-05	3.42e-05	3.69e-05	0.000199432	0.000162539	7.42e-05	0.000194038	0.000368645	0.000103115	7.08e-05	0.000354167	5.98e-05	0.000165775	0.00045686	0.00019629	0.000171186	0.000141384	0.0322974	1.63e-06	0.000390971	0.000216026	5.86e-05	0.000103324	0.0065149	0.00144317	2e-05	0.000204054
HCN14	1.54e-05	5.7e-05	4.74e-05	4.94e-06	0.000284536	9.62e-06	0.000255392	0.000106857	2.63e-05	2.62e-05	0.0003717	2.69e-05	4.04e-05	2.33e-05	0.000111443	0.00420756	9.57e-05	0.000247842	0.00271696	0.000256542	6.7e-05	0.00293129	3.8e-05	6.18e-05	6.06e-05	0.000221684	0.000125624	7.03e-05	0.000309695	0.000336278	0.000109458	3.78e-05	0.000291389	5.67e-05	0.000368411	0.00111787	0.000137567	0.000210985	0.000305467	0.0244583	1.71e-06	0.00129228	0.000140018	6.35e-05	0.000111238	0.000969023	0.00212036	8.23e-06	0.000141307
HCN15	5.53e-05	9.69e-05	4.12e-05	3.43e-06	0.000192817	8.22e-06	0.000357196	0.000134539	2.96e-05	3.21e-05	0.000828202	2.64e-05	1.97e-05	1.93e-05	0.000139049	0.00444035	6.05e-05	0.000315362	9.62e-05	9.89e-05	8.56e-05	0.00959218	3.77e-05	3.64e-05	2.44e-05	0.000145244	0.000290602	4.01e-05	0.000315496	0.000148952	9.2e-05	4.68e-05	0.000494135	3.77e-05	0.00017328	0.000498058	0.000172007	0.000179955	0.000350908	0.0173782	7.66e-07	0.0014406	0.000103633	3.55e-05	6.28e-05	0.00186856	0.00195377	3.24e-06	6.72e-05
HCN17	3.78e-05	7.52e-05	2.91e-05	3.79e-06	0.000191459	5.51e-06	0.000314314	6.94e-05	2.47e-05	2.72e-05	0.000800805	3.04e-05	1.94e-05	1.25e-05	0.000116326	0.00743932	6.84e-05	0.00018855	7.06e-05	0.000172236	6.64e-05	0.00486501	1.71e-05	6.29e-05	2.11e-05	0.000143045	0.000641775	3.05e-05	0.000619371	4.99e-05	0.000154255	4.56e-05	9.36e-05	4.57e-05	0.000272077	0.00266422	0.000175901	0.000261132	9.68e-05	0.0124427	9.91e-07	0.0010038	0.000112845	4.84e-05	7.18e-05	0.000484941	0.000480702	3.66e-06	6.07e-05
HCN18	3.95e-05	9.12e-05	6.24e-05	6.3e-06	0.000252502	1.18e-05	0.000602677	0.00011763	2.65e-05	3.16e-05	0.00103365	3.43e-05	3.77e-05	2.31e-05	9.65e-05	0.0106251	7.61e-05	0.000358197	0.000517522	0.00015984	0.00010626	0.00875569	8.39e-05	7.65e-05	4.65e-05	0.000232557	0.000326007	5.52e-05	0.000225695	0.000359938	0.000118284	3.98e-05	0.000618106	5.22e-05	0.000266753	0.000480844	0.000137188	0.000143168	0.000277962	0.0576857	1.75e-06	0.00135628	0.000115527	6.92e-05	0.000104537	0.00207654	0.00553696	4.89e-06	0.000122692
HCN19	4.76e-05	7.66e-05	6.84e-05	6.02e-06	0.000309324	1.44e-05	0.000489341	0.000160731	2.78e-05	2.8e-05	0.000558956	3.64e-05	4.26e-05	2.27e-05	0.000107401	0.00666094	8.87e-05	0.000279181	0.000802178	0.000185083	9.34e-05	0.00487076	9.45e-05	6.1e-05	4.14e-05	0.000301157	0.000221754	8.92e-05	0.00027894	0.000350893	0.000111913	4.61e-05	0.000828045	5.58e-05	0.000194729	0.000636307	0.000128238	0.000155449	0.000133092	0.0500562	1.69e-06	0.00109983	0.000160612	8.62e-05	0.0001182	0.00260228	0.00528428	1.12e-05	0.000165022
HCN2	4.91e-05	0.0001059	5.6e-05	6.69e-06	0.000313446	1.24e-05	0.000914656	0.000111505	2.83e-05	3.37e-05	0.000834142	7.03e-05	3.21e-05	4.65e-05	0.000181307	0.011533	7.23e-05	0.000322783	7.12e-05	0.000126702	0.000114033	0.011272	6.88e-05	2.56e-05	3.23e-05	0.00022812	0.000331227	4.98e-05	0.000293373	0.000231432	0.000147099	4.34e-05	0.000450854	5.45e-05	0.000196699	0.000542762	9.85e-05	0.000232762	0.000547845	0.031918	1.42e-06	0.00106	0.000156337	5.63e-05	8.71e-05	0.0132378	0.00251162	7.5e-06	0.000185433
HCN20	6.73e-05	6.02e-05	5.02e-05	5.46e-06	0.000275297	9.65e-06	0.000412413	9.06e-05	2.44e-05	2.99e-05	0.000714064	2.49e-05	3.71e-05	1.35e-05	9.97e-05	0.00876785	7.52e-05	0.000389752	0.000730993	0.000129043	8.36e-05	0.00410651	4.81e-05	4.4e-05	3.6e-05	0.000178529	0.000175689	5.96e-05	0.00015969	0.000248331	9.12e-05	5.6e-05	0.000400798	4.87e-05	0.00020084	0.000952084	0.000206254	0.000133497	0.000109918	0.0610114	1.52e-06	0.000613674	0.000119436	5.49e-05	0.000104348	0.0036617	0.00205714	4.83e-06	0.000108832
HCN21	6.07e-05	0.000130829	4.18e-05	7.03e-06	0.000223696	8e-06	0.000616715	0.000110892	3.05e-05	2.7e-05	0.000871642	8.33e-05	2.3e-05	4.81e-05	0.000161056	0.0042147	6.86e-05	0.000190279	7.37e-05	9.12e-05	0.000142451	0.00613074	4.05e-05	4.69e-05	2.05e-05	0.000148935	0.000643746	4.63e-05	0.000484261	0.000210922	0.000203156	5.78e-05	0.000362681	3.86e-05	0.00015526	0.00134543	0.000161675	0.000187748	0.000877767	0.0166236	8.95e-07	0.000923176	0.000117777	3.14e-05	6.39e-05	0.0033122	0.00124864	3.59e-06	7.63e-05
HCN22	4.82e-05	0.000156537	2.88e-05	1.03e-05	0.00019399	5.97e-06	0.0002329	6.5e-05	2.83e-05	3.12e-05	0.00103072	0.000211137	2.15e-05	0.00124482	0.000139181	0.00440359	6.51e-05	0.000250588	8.84e-05	0.000123624	0.00022759	0.0105225	3.37e-05	4.14e-05	2e-05	0.000161424	0.0016959	3.11e-05	0.000162477	0.000132316	0.000259831	5.22e-05	0.000242123	3.8e-05	0.000158233	0.000717793	0.000121179	0.00033439	0.00142515	0.0168274	1.07e-06	0.000504978	0.000122995	2.94e-05	6.1e-05	0.00181432	0.00116658	2.64e-06	7.37e-05
HCN23	6.79e-05	0.000207051	3.77e-05	1.13e-05	0.000209828	6.48e-06	0.000339947	7.53e-05	2.91e-05	2.99e-05	0.000791018	0.000199235	2.49e-05	0.000251584	0.000147254	0.00507074	7.14e-05	0.000254032	8.46e-05	0.000120015	0.000232335	0.0108384	4.64e-05	4.27e-05	2.43e-05	0.00016433	0.00120946	3.56e-05	0.000895509	0.00018727	0.000219525	3.77e-05	0.000362299	4.53e-05	0.000174548	0.000759483	0.000143668	0.000305134	0.00132897	0.0185658	1.03e-06	0.00047056	0.000137432	4.69e-05	6.5e-05	0.0005627	0.00137389	2.88e-06	6.92e-05
HCN24	3.47e-05	0.000125411	3.22e-05	6.89e-06	0.000217183	5.99e-06	0.000274706	7.23e-05	2.76e-05	3.11e-05	0.000773161	0.000112977	1.92e-05	5.31e-05	0.000128282	0.0049664	6.85e-05	0.000221891	8.91e-05	9.55e-05	0.000109078	0.0107507	2.62e-05	2.4e-05	2.11e-05	0.00014251	0.000938881	3.01e-05	0.00075265	0.000106284	0.000171986	6.23e-05	0.000275554	4.44e-05	0.000140818	0.000768626	0.000120686	0.00034721	0.00129813	0.0223815	9.64e-07	0.000554407	0.000124842	3.84e-05	6.53e-05	0.000565188	0.00100253	2.59e-06	5.74e-05
HCN25	2.88e-05	0.000103093	4.04e-05	4.72e-06	0.000213365	8.56e-06	0.000443554	8.93e-05	2.77e-05	2.66e-05	0.000577527	4.85e-05	2.2e-05	1.93e-05	0.000129532	0.0143386	6.04e-05	0.000362723	0.00014461	0.000109483	0.000105201	0.00956685	3.28e-05	5.64e-05	2.85e-05	0.000144118	0.000384401	4.74e-05	0.000629541	0.000104878	0.000194079	4.36e-05	0.000245122	3.86e-05	0.000148396	0.00154075	0.000123375	0.000183343	0.000513644	0.0205853	1.09e-06	0.000923717	0.000120264	3.52e-05	5.5e-05	0.000599204	0.00161291	3.21e-06	8.09e-05
HCN26	0.000113646	0.000252694	3.38e-05	7.23e-06	0.000220076	7.14e-06	0.000313424	6.91e-05	2.81e-05	3.12e-05	0.000675707	0.000199127	2.31e-05	0.000281593	0.000152824	0.00419028	6.6e-05	0.000334716	0.000134825	0.000122468	0.000226148	0.0132493	3.06e-05	3.15e-05	3.02e-05	0.000165445	0.00113884	2.95e-05	0.000379078	0.000120448	0.000156489	5.04e-05	0.000268089	3.54e-05	0.00015761	0.0005723	0.00013164	0.000372092	0.000989101	0.0195431	1.17e-06	0.000407007	0.000121189	3.59e-05	7.2e-05	0.00102105	0.00144467	2.9e-06	6.68e-05
HCN27	9.86e-05	0.00024068	4.09e-05	8.03e-06	0.000266869	8.38e-06	0.00037039	8.84e-05	2.27e-05	2.86e-05	0.00058184	0.000217484	4.1e-05	0.00200855	0.000117422	0.00586867	8.33e-05	0.000187312	9.15e-05	0.000134496	0.000212263	0.00616934	2.85e-05	4.99e-05	3.06e-05	0.000231868	0.00112916	3.69e-05	0.000598609	0.000122335	0.000170244	5.27e-05	0.000288476	5.15e-05	0.000259527	0.0011595	0.000121699	0.000280443	0.000610352	0.0170777	1.45e-06	0.000853732	0.000139716	4.34e-05	0.000103356	0.00100676	0.00145245	3.6e-06	8.47e-05
HCN28	8e-05	0.000193894	4.32e-05	7.98e-06	0.000268279	8.35e-06	0.00029464	8.28e-05	2.94e-05	3.97e-05	0.000769644	0.000204086	3.3e-05	0.00019231	0.000162392	0.00465515	7.55e-05	0.000252877	0.000136302	0.00011612	0.000188919	0.0102614	4.61e-05	3.08e-05	9.51e-05	0.00015449	0.00060674	4.29e-05	0.000781781	0.000181633	0.000153805	4.83e-05	0.000411046	5.12e-05	0.000167863	0.000939453	0.000153163	0.000236978	0.00077398	0.0281897	1.53e-06	0.000546866	0.000143131	4.26e-05	9.7e-05	0.000710407	0.00186462	3.64e-06	0.000114814
HCN29	0.000114227	0.000316621	3.38e-05	8.62e-06	0.00023617	7.81e-06	0.000274639	6.25e-05	2.4e-05	2.45e-05	0.000704898	0.000215586	3.23e-05	0.000943483	0.000134134	0.00900693	8.12e-05	0.000241273	9.08e-05	0.000120752	0.000290884	0.00457984	3.29e-05	9.08e-05	2.99e-05	0.000163895	0.00137427	2.73e-05	0.00060957	0.000155013	0.000388726	5.58e-05	0.000277345	5.34e-05	0.000230625	0.000594949	0.000103084	0.00025582	0.000756591	0.0248107	1.46e-06	0.000676615	0.00013923	6.79e-05	9.28e-05	0.000281982	0.00166738	3.15e-06	6.87e-05
HCN3	6.88e-05	0.000118455	5.54e-05	5.35e-06	0.000315314	1.07e-05	0.00101383	9.76e-05	3.44e-05	3.64e-05	0.00105582	3.6e-05	3.34e-05	2.03e-05	0.000179243	0.0199062	8.66e-05	0.000363741	0.001248	0.000125724	0.000144312	0.00989308	0.000124603	4.25e-05	2.88e-05	0.000285761	0.000239421	6.63e-05	0.000252161	0.000515458	9.73e-05	4.77e-05	0.00107888	4.98e-05	0.000158613	0.000449751	0.000145339	0.000147266	0.000248938	0.0539506	1.31e-06	0.000720167	0.000150764	5.31e-05	8.6e-05	0.00434194	0.00600212	5.36e-06	0.000207162
HCN30	9.76e-05	0.000304873	4.15e-05	9.07e-06	0.000219728	7.25e-06	0.000336616	7.3e-05	3.05e-05	3.2e-05	0.000657152	0.000141774	2.18e-05	0.000217289	0.000131936	0.00645704	6.22e-05	0.000202879	0.000114882	0.000142806	0.000277653	0.00721808	3.83e-05	4.71e-05	2.18e-05	0.000136651	0.000896786	3.57e-05	0.000662029	0.000143803	0.000372772	4.6e-05	0.000350687	4.12e-05	0.000145795	0.00263065	0.000192337	0.00023867	0.00169894	0.0146578	1.08e-06	0.000717275	0.0001364	2.89e-05	6.78e-05	0.0010389	0.00105061	3.23e-06	7.51e-05
HCN31	3.19e-05	0.000134288	4.09e-05	7.32e-06	0.000216025	8.64e-06	0.000277435	9.86e-05	2.18e-05	2.32e-05	0.000560153	0.000143351	3.05e-05	3.12e-05	9.75e-05	0.00401253	6.96e-05	0.000199359	0.000109691	0.000159909	0.000107508	0.0103731	2.48e-05	0.000103333	2.54e-05	0.000162144	0.000633029	3.99e-05	0.000924214	0.000110158	0.000145552	5.89e-05	0.000233361	4.35e-05	0.000227287	0.000935744	0.000102675	0.000246045	0.000739694	0.0144751	1.2e-06	0.000642904	0.000115304	3.22e-05	8.04e-05	0.00063206	0.00117616	3.02e-06	7.7e-05
HCN4	2.11e-05	7.31e-05	5.51e-05	4.95e-06	0.000375057	1.17e-05	0.000725589	0.000106473	3.54e-05	4.15e-05	0.00114582	5.38e-05	3.53e-05	1.66e-05	0.000176425	0.00825495	8.98e-05	0.00036238	8.12e-05	0.000121526	0.000106864	0.014145	6e-05	2.75e-05	3.19e-05	0.000166524	0.000342045	5.88e-05	0.000386331	0.000251038	0.000122914	4.08e-05	0.000483768	4.98e-05	0.000143889	0.00163732	0.000152875	0.000175523	0.000387145	0.0221768	1.26e-06	0.000815826	0.000217398	5.55e-05	9.12e-05	0.00555318	0.00196559	1.46e-05	0.00011512
HCN5	2.98e-05	6.09e-05	5.13e-05	6.1e-06	0.000296821	9.34e-06	0.000851614	0.000128114	3.08e-05	3.44e-05	0.00122907	2.78e-05	2.95e-05	1.31e-05	0.000149552	0.00694526	7.84e-05	0.000380393	0.000110038	9.51e-05	0.00012287	0.0113996	0.000102996	3.22e-05	2.86e-05	0.000179999	0.000216567	5.72e-05	0.000323789	0.00027673	9.93e-05	6.4e-05	0.00105784	4.53e-05	0.00012506	0.00825924	0.000153812	0.000152695	0.000473644	0.0441442	1.49e-06	0.00050207	0.000153779	4.97e-05	9.84e-05	0.00335315	0.00263089	5.13e-06	0.000116065
HCN6	3.41e-05	9.16e-05	6.05e-05	7.21e-06	0.00029606	1.16e-05	0.00071928	0.000115491	3.69e-05	3.41e-05	0.00110192	0.000102998	3.68e-05	2.82e-05	0.000175988	0.0154317	7.97e-05	0.000257935	0.000894856	0.000145182	0.00011046	0.0106098	0.000110948	4.04e-05	3.24e-05	0.000218464	0.000476339	5.53e-05	0.000391224	0.000512401	0.000134382	4.46e-05	0.00119763	5.26e-05	0.000187175	0.00252203	0.000209293	0.000198737	0.000588657	0.0444418	1.16e-06	0.00155101	0.000163083	5.32e-05	8.47e-05	0.00878279	0.0035616	9.64e-06	0.000119573
HCN7	3.53e-05	6.5e-05	4.96e-05	4.11e-06	0.000256945	8.76e-06	0.000765098	9.26e-05	2.99e-05	3.31e-05	0.000935333	3.03e-05	2.86e-05	1.38e-05	0.000160209	0.0172286	8.91e-05	0.000225995	8.96e-05	0.00015691	9.21e-05	0.00818106	3.37e-05	5.04e-05	2.88e-05	0.000170484	0.000398869	5.32e-05	0.000441085	8.37e-05	0.000151366	4.15e-05	0.000171645	5.35e-05	0.000232527	0.00382577	0.000276509	0.000210767	0.000100651	0.0329281	1.32e-06	0.00118391	0.000137657	8.76e-05	9.5e-05	0.000991242	0.000792697	7.19e-06	9.18e-05
HCN8	3.04e-05	7.7e-05	5.02e-05	6.08e-06	0.00025247	9.74e-06	0.000441865	8.06e-05	2.4e-05	2.88e-05	0.000799383	3.61e-05	3.82e-05	1.95e-05	8.22e-05	0.00830382	8.51e-05	0.000309273	0.000733196	0.00016441	8.57e-05	0.00668616	5.55e-05	8.56e-05	4.6e-05	0.000227801	0.000350437	5.07e-05	0.000252628	0.000281241	0.000129122	4.1e-05	0.000453289	4.95e-05	0.000244518	0.000497541	0.000115468	0.000152507	0.000233883	0.0630284	1.67e-06	0.00178444	0.000117602	0.000140568	0.000121415	0.00172343	0.00401447	4.04e-06	0.000121938
HCN9	1.32e-05	4.83e-05	4.63e-05	4.34e-06	0.000262315	1.01e-05	0.000339903	0.000123371	2.43e-05	3.57e-05	0.000365483	2.95e-05	3.3e-05	1.48e-05	7.8e-05	0.00461209	7.44e-05	0.000309247	0.000127604	0.000196321	6.75e-05	0.00423173	8.43e-05	2.35e-05	3.51e-05	0.000235972	0.000134838	5.33e-05	0.000235511	0.000247612	9.9e-05	4.53e-05	0.00055897	4.88e-05	0.000170078	0.000536571	8.68e-05	0.000122039	0.000117181	0.0325185	1.35e-06	0.0011602	0.000115204	7.28e-05	0.000100913	0.0014669	0.00262887	5.77e-06	0.000140093
HDN1	3.45e-05	0.00466476	6.59e-05	6.23e-06	0.000311071	1.05e-05	0.000594369	0.000337917	6.64e-05	0.000124235	0.000500255	5.01e-05	2.59e-05	1.63e-05	0.000930363	0.00886447	7.25e-05	0.0101847	0.000218397	0.000119699	0.000976239	0.00439919	0.00010038	3.17e-05	0.00020508	0.000248642	0.00126697	0.000104323	0.000418714	0.000477689	0.000152046	2.77e-05	0.00702235	6.97e-05	0.000716397	0.000240084	0.000997422	0.000486207	0.000266662	0.0153196	3.62e-06	0.000391844	0.00014399	0.00011567	0.000161569	0.000349063	0.00218873	5.9e-06	9.19e-05
HDN10	2.62e-05	0.000415844	2e-05	1.25e-05	0.000116858	9.03e-06	0.000163101	0.00310061	0.000121587	0.00168549	0.000114525	1.91e-05	2.61e-05	1.58e-05	9.83e-05	0.000559605	8.1e-05	6.92e-05	0.000191575	0.000163635	0.000152985	0.000546201	1.8e-05	5.45e-05	3.68e-05	0.0183534	0.000256351	4.94e-05	0.000198755	0.000122837	0.000168783	9.32e-06	0.000439256	2.99e-05	0.000162947	1.69e-05	2.9e-05	0.000144825	0.000107062	0.0019163	2.47e-06	8.54e-05	7.97e-05	4.5e-05	6.74e-05	0.000164862	0.000471596	3.19e-06	4.37e-05
HDN2	0.000123986	0.000412856	6.33e-05	1.13e-05	0.000363497	1.08e-05	0.000367468	0.0008512	0.000121952	0.000164022	0.000458153	0.000346688	4.23e-05	2.78e-05	0.00897537	0.00531756	0.000177048	0.00989649	0.00026862	0.000123384	0.0025001	0.00254333	0.000112676	4.07e-05	6.75e-05	0.000932074	0.000611301	0.00010291	0.000311354	0.000541447	0.000137052	2.47e-05	0.0123908	6.48e-05	0.00329848	0.00014249	0.00327818	0.000175063	0.000174571	0.022609	2.7e-06	0.000185282	0.000218631	7.06e-05	0.000172223	0.000566378	0.00303406	4.66e-06	0.000141086
HDN3	0.000144986	0.000458076	5.41e-05	1.3e-05	0.000348578	9.97e-06	0.000351829	0.000857545	0.000101842	0.000135869	0.000445036	0.000406948	3.84e-05	2.67e-05	0.00719087	0.00562686	0.000226162	0.0101251	0.000260909	0.000107041	0.00288221	0.00249601	0.000100749	3.43e-05	6.9e-05	0.000977545	0.000703812	8.79e-05	0.000351107	0.000426073	0.000138329	2.57e-05	0.0086973	6.37e-05	0.0028971	0.000179255	0.00296204	0.000208073	0.000182542	0.0262361	2.45e-06	0.000190321	0.000176146	7.07e-05	0.000140551	0.000463461	0.00232134	4.41e-06	0.000108907
HDN4	7.84e-05	0.000696734	7.43e-05	1.16e-05	0.000404955	2.19e-05	0.00036159	0.00034139	4.71e-05	6.92e-05	0.000416133	6.15e-05	0.000109688	2.77e-05	9.35e-05	0.00345318	0.000118725	0.00273104	0.000687311	0.000286384	0.00143288	0.00371912	5.66e-05	5.12e-05	0.00903534	0.000881311	0.000948988	0.000151919	0.00192845	0.000263456	0.000194774	3.68e-05	0.000608253	0.000160365	0.0262379	0.000384724	0.000267175	0.000464862	0.000254626	0.030158	6.49e-06	0.000843923	0.000232207	0.000203541	0.000343897	0.00664016	0.00171896	3.8e-05	0.000161851
HDN5	5.87e-05	0.000185176	6.77e-05	1.11e-05	0.000217913	1.71e-05	0.000283542	0.000428176	6.48e-05	7.7e-05	0.000410378	6.11e-05	3.27e-05	1.38e-05	0.000197997	0.00334624	7.26e-05	0.00313456	0.00022561	0.000105184	0.000231649	0.0028084	4.43e-05	2.67e-05	0.000359755	0.000210084	0.00782208	7.65e-05	0.000209137	0.000339227	0.000106478	4.58e-05	0.00328609	4.32e-05	0.000401487	0.000184385	0.000282122	0.00010363	0.000545029	0.0276432	2.23e-06	0.000489287	0.000100268	0.000121927	0.000146365	0.000201043	0.00266995	5.5e-06	5.6e-05
HDN6	5.56e-05	0.000211375	6.73e-05	1e-05	0.000482429	1.31e-05	0.00031545	0.000992974	8.23e-05	0.00016654	0.000714428	6.51e-05	4.87e-05	1.39e-05	0.000857044	0.00467947	0.000107604	0.00408302	0.000155325	0.000128527	0.0191524	0.00602656	0.000124952	0.000102197	0.00258059	0.00985608	0.000813509	9.88e-05	0.000582562	0.000548285	0.000131744	1.96e-05	0.0609032	0.000155608	0.00510256	0.000149687	0.000807367	0.000220179	0.000973274	0.0534794	2.14e-06	0.000237508	0.000226904	0.000155391	0.000195284	0.000518521	0.00309551	5.02e-06	0.000146075
HDN7	6.84e-05	0.000227211	5.92e-05	8.09e-06	0.00022099	1.06e-05	0.000463855	0.000328598	3.56e-05	6.44e-05	0.000496122	6.23e-05	4.47e-05	2.4e-05	0.000127066	0.0070455	7.17e-05	0.00211166	0.000214144	0.000143692	0.000232672	0.00383717	2.74e-05	2.43e-05	0.00176042	0.000237305	0.0132444	8.99e-05	0.000217915	0.00019812	0.00017383	3.49e-05	0.000665919	5.98e-05	0.000354801	0.000568493	0.000130571	0.000172769	0.000408636	0.01227	4.41e-06	0.000366192	0.0001188	7.77e-05	0.000136547	0.000209732	0.00147532	4.46e-06	6.62e-05
HDN8	2.52e-05	0.0098965	1.37e-05	1.57e-06	8.92e-05	6.51e-06	2.29e-05	0.00180301	3.53e-05	8.67e-05	4.17e-05	1.19e-05	2.4e-05	9.7e-06	3.12e-05	0.000212565	3.82e-05	3.74e-05	0.000176324	3.63e-05	2.7e-05	0.000356596	5.1e-06	9.64e-05	0.00852913	0.000325239	3.8e-05	0.000106621	6.39e-05	2.5e-05	3.52e-05	6.27e-06	5.09e-05	2.48e-05	5.15e-05	7.69e-06	1.06e-05	3.06e-05	2.78e-05	0.0282349	5.16e-06	0.000685781	5.64e-05	0.000229259	0.000277021	8.83e-05	0.000107714	1.61e-06	2.49e-05
HDN9	6.14e-06	2.95e-05	2.33e-05	1.45e-06	0.000156684	6.59e-06	1.5e-05	0.0144002	3.41e-05	0.00011261	7.35e-05	1.29e-05	2.26e-05	2.77e-05	2.69e-05	0.000293416	6.42e-05	3.59e-05	0.000225423	3.2e-05	2.17e-05	0.00022533	3.97e-06	6.16e-05	9.98e-05	0.000169675	3.56e-05	0.000139085	8.15e-05	1.76e-05	3.81e-05	9.35e-06	3.38e-05	4.33e-05	7.86e-05	7.1e-06	8.26e-06	4.22e-05	8.8e-05	0.0135704	2.18e-06	0.000190027	6.05e-05	9.19e-05	0.000124817	0.000446401	9.89e-05	1.99e-06	3.02e-05
KCN10	8.97e-05	0.00019525	5.35e-05	1.04e-05	0.000262625	9.09e-06	0.000291803	4.78e-05	2.49e-05	2.94e-05	0.000708725	0.000251069	4.67e-05	9.13e-05	7.49e-05	0.00411762	8.59e-05	0.000109449	0.000104377	0.000300873	0.000212007	0.0122883	4.04e-05	2.33e-05	2.75e-05	0.000201985	0.000957263	2.92e-05	0.000381548	0.000171015	0.000208833	0.000109905	0.000305728	6.5e-05	0.000194923	0.00062549	7.3e-05	0.000338799	0.00140923	0.0148495	1.8e-06	0.000259586	0.000154055	5.43e-05	0.000150652	0.000293565	0.000820487	3.48e-06	5.41e-05
KCN11	9.94e-05	0.000280588	4.04e-05	5.91e-06	0.000216539	7.93e-06	0.000453863	0.000102128	4.12e-05	3.21e-05	0.000647037	4.74e-05	2.35e-05	8.21e-05	0.000121286	0.00519652	5.01e-05	0.000191988	0.0020265	0.000113715	0.000314879	0.0129166	1.27e-05	1.22e-05	3.04e-05	0.000126122	0.000776415	3.39e-05	0.00034367	4.75e-05	0.000134246	8.6e-05	0.000128629	4.52e-05	0.00011412	0.000391853	9.81e-05	0.000223991	0.000396413	0.00691815	1.27e-06	0.00013901	0.000144683	7.76e-05	0.000108126	0.000278625	0.000219469	3.8e-06	5.13e-05
KCN12	7.19e-05	0.000228745	5.88e-05	1.03e-05	0.000278118	7.14e-06	0.000199287	6.11e-05	2.98e-05	3.23e-05	0.000570928	0.000141342	3.95e-05	0.000324741	0.000105803	0.00351676	7.36e-05	9.59e-05	0.000311751	0.00022927	0.000236498	0.00802012	2.22e-05	1.52e-05	1.63e-05	0.000160426	0.000886194	3.34e-05	0.000242397	9.17e-05	0.000199934	0.000110314	0.000154166	6.41e-05	0.000148759	0.000555519	7.93e-05	0.000312593	0.00129031	0.00425349	1.24e-06	0.000261297	0.000167117	3.85e-05	0.000139365	0.000334382	0.000370682	3.28e-06	5.64e-05
KCN13	2.96e-05	8.05e-05	3.91e-05	6.59e-06	0.000239137	6.65e-06	0.0001486	9.09e-05	2.65e-05	2.44e-05	0.000438382	0.000110667	2.62e-05	0.000201693	5.54e-05	0.00257692	4.81e-05	5.19e-05	8.26e-05	0.00013804	9.37e-05	0.00627565	1.11e-05	1.17e-05	1.9e-05	0.000118632	0.000820838	2.95e-05	0.000106409	4.24e-05	0.000162925	3.8e-05	9.2e-05	4.89e-05	0.000102686	0.000390271	4.12e-05	0.000194138	0.000761888	0.0030282	8.59e-07	0.000131806	0.000152094	3.54e-05	8e-05	0.000325117	0.000214139	3.01e-06	4.75e-05
KCN14	9.82e-05	0.000291111	5.03e-05	1.58e-05	0.000242468	9.34e-06	0.000393084	7.65e-05	3.42e-05	3.22e-05	0.000578493	0.000231221	4.1e-05	7.33e-05	5.67e-05	0.00398231	7.79e-05	9.36e-05	0.000232042	0.000271235	0.000352554	0.0120975	3.63e-05	2.97e-05	2.07e-05	0.000231431	0.00432601	3.96e-05	0.000182482	0.000165653	0.000305369	9.17e-05	0.000269656	6.12e-05	0.000234692	0.000518976	7.33e-05	0.000449476	0.00251142	0.00454585	1.36e-06	9.15e-05	0.000142854	4.85e-05	0.00012012	0.000254808	0.000658962	4.5e-06	6.09e-05
KCN15	5.34e-05	0.000134519	5.44e-05	8.97e-06	0.000394633	9.52e-06	0.000171319	6.61e-05	2.93e-05	3.4e-05	0.000754218	0.000122713	5.12e-05	6.66e-05	0.000114232	0.0034349	9.25e-05	8.02e-05	7.35e-05	0.000349665	0.000160593	0.0128376	2.82e-05	3.01e-05	3.19e-05	0.000207589	0.00061991	4.36e-05	0.000346478	0.000119545	0.000471911	9.46e-05	0.000242576	7.65e-05	0.000172477	0.000519664	9.02e-05	0.000383462	0.00107444	0.0047477	1.66e-06	0.000134811	0.000177914	6.77e-05	0.000123329	0.000331255	0.000497438	4.25e-06	6.94e-05
KCN16	5.14e-05	0.000138631	4.4e-05	9.82e-06	0.000258388	8.53e-06	0.00019437	7.17e-05	3.06e-05	2.98e-05	0.000581546	9.11e-05	3.63e-05	5.16e-05	6.09e-05	0.00302922	7.37e-05	8.32e-05	0.000210719	0.000291972	0.000177551	0.00814219	1.84e-05	1.92e-05	4.46e-05	0.000170317	0.000932352	4.31e-05	0.000135702	6.96e-05	0.000204734	5.76e-05	0.000135748	6.93e-05	0.000148546	0.000494617	4.47e-05	0.000380827	0.000954952	0.00708704	1.28e-06	7.83e-05	0.000158811	5.89e-05	0.000101816	0.000283817	0.000313617	5.67e-06	5.38e-05
KCN17	4.78e-05	0.000139335	6.97e-05	7.61e-06	0.000244093	8.37e-06	0.000159688	6.3e-05	3.38e-05	2.6e-05	0.000592237	6.41e-05	3.93e-05	1.83e-05	6.5e-05	0.00332042	6.91e-05	0.000327026	0.00023988	0.000224098	0.000135257	0.0101116	2.4e-05	1.44e-05	2.68e-05	0.000215462	0.00113276	3.22e-05	0.000141149	0.000103774	0.000180098	7.71e-05	0.00018688	5.92e-05	0.000192788	0.000466765	7.24e-05	0.000386355	0.0012604	0.00503396	1.37e-06	0.000103404	0.000135046	4.69e-05	0.000154604	0.000294338	0.000632165	3.73e-06	4.88e-05
KCN18	6.89e-05	0.000190784	5.82e-05	1.53e-05	0.000295867	9.73e-06	0.000337228	5.47e-05	2.68e-05	3.1e-05	0.000928744	0.000282825	4.86e-05	8.31e-05	0.000100641	0.00420664	7.94e-05	8.39e-05	0.000103441	0.000358158	0.000227945	0.0161893	6.05e-05	1.84e-05	2.12e-05	0.000264668	0.000998628	4.28e-05	0.000165031	0.000243016	0.000279208	9.98e-05	0.000424176	6.7e-05	0.000255411	0.000576235	8.97e-05	0.000454623	0.00180556	0.00400868	1.6e-06	9.11e-05	0.00018066	4.9e-05	0.000119043	0.000314225	0.00108497	3.69e-06	7.8e-05
KCN19	4.93e-05	9.65e-05	3.11e-05	1.13e-05	0.000199641	5.7e-06	0.000346844	4.73e-05	2.58e-05	2.6e-05	0.000545645	0.000139078	2.39e-05	0.00138535	7.14e-05	0.00313108	4.54e-05	7.39e-05	0.000122072	0.000232293	0.000108205	0.00893538	2.53e-05	1.55e-05	2.72e-05	0.000151929	0.000643223	2.56e-05	0.000164751	7.75e-05	0.000185539	5.95e-05	0.000145695	4.19e-05	0.000139824	0.000527173	6.7e-05	0.000341042	0.00108207	0.00307406	8.11e-07	6.27e-05	0.00012777	5.89e-05	5.51e-05	0.000255248	0.000376315	3.13e-06	4.74e-05
KCN2	8.24e-05	0.000218671	5.45e-05	1.33e-05	0.000307482	8.49e-06	0.000178552	4.67e-05	2.31e-05	3.29e-05	0.000814532	0.000190112	5.14e-05	0.000779627	7e-05	0.00370429	8.74e-05	5.45e-05	8.04e-05	0.000438875	0.000240552	0.0100797	3.45e-05	2.15e-05	2.4e-05	0.000221065	0.00122617	3.18e-05	0.00054008	0.000126761	0.000294253	8.69e-05	0.000238675	6.88e-05	0.000205842	0.000742652	5.75e-05	0.000499079	0.00167771	0.003711	1.58e-06	8.57e-05	0.00017598	3.84e-05	0.000129852	0.000357759	0.000715547	3.45e-06	6.05e-05
KCN20	5.55e-05	0.000179395	4.57e-05	1.18e-05	0.000212158	7.83e-06	0.000214629	5.59e-05	2.06e-05	2.52e-05	0.000686492	0.000145768	3.81e-05	2.54e-05	6.83e-05	0.00423677	6.18e-05	7.59e-05	0.000126227	0.000326884	0.000169946	0.011441	3.41e-05	1.61e-05	2.44e-05	0.000253224	0.00185975	3.8e-05	0.00032345	0.000135484	0.000201698	6.69e-05	0.000265678	5.78e-05	0.000203059	0.000760167	6.65e-05	0.000360924	0.00121534	0.00303872	1.07e-06	7.16e-05	0.00015172	5.86e-05	8.12e-05	0.000458824	0.000786465	3.41e-06	6.02e-05
KCN21	6.86e-05	0.000164761	4.04e-05	1.13e-05	0.000214398	7.56e-06	0.000359316	0.000307278	2.52e-05	3.53e-05	0.000613628	9.3e-05	4.07e-05	2.78e-05	6.7e-05	0.00348541	7.58e-05	7e-05	0.000250227	0.000296339	0.000185365	0.00946775	2.37e-05	1.38e-05	3.99e-05	0.000276227	0.0011758	3.83e-05	0.00011653	0.000111091	0.000273524	6.28e-05	0.000228315	6.1e-05	0.000230734	0.000431932	5.71e-05	0.000269047	0.00133679	0.00451036	1.2e-06	7.65e-05	0.000155093	3.76e-05	0.000104697	0.000474554	0.00065165	5.35e-06	4.7e-05
KCN22	8.12e-05	0.000165721	4.59e-05	1.39e-05	0.000260917	8.22e-06	0.000223207	6.66e-05	3.17e-05	3.26e-05	0.00083161	0.000198301	4.16e-05	0.000102489	9.22e-05	0.00515917	7.89e-05	9.92e-05	0.000215505	0.00049445	0.000194064	0.0106328	3.99e-05	1.88e-05	2.58e-05	0.00023831	0.00131707	3.92e-05	0.00015172	0.000156648	0.000245452	6.39e-05	0.000275235	7.87e-05	0.000206875	0.000525253	7.31e-05	0.000343413	0.0024546	0.0042558	1.34e-06	9.26e-05	0.000179804	4.21e-05	0.000110698	0.000290689	0.000668656	3.86e-06	5.8e-05
KCN23	5.85e-05	0.000182287	4.93e-05	1.19e-05	0.000294114	9.73e-06	0.000225462	5.88e-05	2.34e-05	3.32e-05	0.000792184	0.000155112	5.21e-05	0.000287197	6.71e-05	0.00349882	8.38e-05	7.97e-05	0.00026125	0.000468674	0.00018582	0.0119579	5.01e-05	2.73e-05	3.47e-05	0.000261285	0.00097667	4.19e-05	0.000370249	0.000196823	0.000204885	6.53e-05	0.00033056	6.95e-05	0.000257425	0.000541467	5.8e-05	0.000381196	0.00137528	0.00463884	1.75e-06	0.000126868	0.000158796	5.84e-05	0.000135478	0.000283792	0.00119544	3.53e-06	7.16e-05
KCN25	1.86e-05	4.72e-05	3.55e-05	4.9e-06	0.000239462	6.69e-06	0.000139529	5.39e-05	2.68e-05	2.66e-05	0.000722029	6.44e-05	2.79e-05	2.37e-05	7.06e-05	0.0028484	5.48e-05	8.87e-05	8.76e-05	0.000280956	6.37e-05	0.013611	2.27e-05	1.41e-05	2.6e-05	0.000155535	0.000280728	3.12e-05	0.000347028	8.67e-05	0.000105316	6.1e-05	0.000148111	4.5e-05	0.00012547	0.000422524	6.33e-05	0.00020221	0.000600299	0.00532919	1.08e-06	0.000102944	0.000153751	3.42e-05	6.76e-05	0.000346653	0.000588387	2.86e-06	5.25e-05
KCN26	5.83e-05	0.000154643	4.76e-05	1.22e-05	0.000265379	8.01e-06	0.000156523	4.63e-05	2.02e-05	2.84e-05	0.000793918	0.000292395	4.37e-05	0.000242346	7.16e-05	0.0034587	8.29e-05	6.86e-05	5.98e-05	0.000269929	0.000174538	0.00714707	2.82e-05	2.05e-05	2.14e-05	0.000183853	0.00130017	3.3e-05	0.000531495	0.000126269	0.000237258	7.54e-05	0.000213804	6.36e-05	0.000183205	0.000543712	5.3e-05	0.00037935	0.00142151	0.00397488	1.56e-06	0.000190636	0.000153578	4.8e-05	0.000108758	0.000325664	0.000577105	3.36e-06	5.43e-05
KCN27	1.8e-05	4.17e-05	4.79e-05	6.12e-06	0.000318427	9.22e-06	0.000214727	7.34e-05	2.56e-05	3.13e-05	0.000612854	4.93e-05	6.19e-05	5.9e-05	6.09e-05	0.00329094	9.47e-05	6.56e-05	6.9e-05	0.000542329	6.94e-05	0.0200737	3.03e-05	2.69e-05	2.92e-05	0.000216089	0.00028363	4.09e-05	0.000329543	0.000119606	0.000153539	5.23e-05	0.000207343	7.52e-05	0.000203587	0.000504509	3.65e-05	0.000260412	0.0010558	0.0039399	1.85e-06	0.00010201	0.000172024	4.6e-05	0.000130967	0.000425616	0.000810264	3.83e-06	7.18e-05
KCN29	9.22e-05	0.000307116	3.91e-05	1.3e-05	0.000242261	7.1e-06	0.000194588	7.99e-05	3.19e-05	2.96e-05	0.000815386	0.000458245	2.96e-05	4.95e-05	8.5e-05	0.00387504	6.41e-05	9.46e-05	0.000294436	0.000306345	0.000276009	0.00873783	2.26e-05	1.53e-05	1.57e-05	0.00018541	0.00207137	3.42e-05	0.000354702	9.54e-05	0.00129345	5.73e-05	0.000209093	5.01e-05	0.00016704	0.000558739	6.59e-05	0.000528262	0.0021855	0.00223494	1.16e-06	5.71e-05	0.000168772	3.27e-05	0.00012694	0.000319842	0.000524613	3.26e-06	4.65e-05
KCN3	6.18e-05	0.00016044	4.54e-05	8.82e-06	0.000308017	8.87e-06	0.000140944	6.93e-05	2.3e-05	2.83e-05	0.000846144	0.00014745	4.69e-05	0.000414756	6.92e-05	0.00347761	8.21e-05	8.52e-05	6.16e-05	0.000324102	0.0001695	0.0135948	2.78e-05	2.38e-05	2.76e-05	0.00019379	0.000779321	4.28e-05	0.000581678	0.000123758	0.000183205	9.11e-05	0.000208415	0.000121592	0.000196948	0.000551309	6.63e-05	0.000396848	0.00104353	0.00691902	1.52e-06	9.55e-05	0.000158913	3.81e-05	0.00010697	0.000316943	0.000588066	3.39e-06	6.43e-05
KCN30	3.58e-05	0.000108451	6.26e-05	9.4e-06	0.000254065	7.01e-06	0.000237997	0.000204566	3.9e-05	4.14e-05	0.000670358	7.12e-05	2.97e-05	1.12e-05	9.14e-05	0.0029873	4.73e-05	0.00014205	0.000479285	9.71e-05	0.000106888	0.00630679	2.01e-05	1.15e-05	1.27e-05	9.97e-05	0.000300893	3.99e-05	0.000182773	6.05e-05	0.000172782	4.49e-05	0.000147483	4.51e-05	0.000104078	0.000285988	7.38e-05	0.000215165	0.000417968	0.00495613	8.37e-07	6.39e-05	0.000198472	7.08e-05	0.000221351	0.00029536	0.000296171	3.26e-06	4.56e-05
KCN31	5.44e-05	0.000162611	3.39e-05	1.42e-05	0.000180332	6.51e-06	0.000182759	7.09e-05	2.07e-05	2.12e-05	0.000559255	0.000147097	2.52e-05	0.000205416	6.27e-05	0.00292934	5.16e-05	7.12e-05	0.000246112	0.000264121	0.000178929	0.00894903	2.34e-05	1.45e-05	2.48e-05	0.000158247	0.00144172	2.89e-05	0.000113645	8.73e-05	0.000184291	6.68e-05	0.000193785	4.33e-05	0.000147814	0.000503448	5.68e-05	0.000377637	0.00116514	0.00239501	7.47e-07	5.65e-05	0.000124239	5.33e-05	5.57e-05	0.000288683	0.000574829	2.71e-06	4.34e-05
KCN32	1.65e-05	4.7e-05	4.36e-05	5.63e-06	0.000251689	7.26e-06	0.00012762	4.69e-05	2e-05	2.85e-05	0.000658527	4.76e-05	4.1e-05	2.46e-05	4.76e-05	0.00276754	7.5e-05	4.25e-05	5.18e-05	0.000265481	6.04e-05	0.0106785	1.69e-05	3.4e-05	1.58e-05	0.000194532	0.00040474	4.85e-05	0.000323949	6.54e-05	0.000149593	5.93e-05	0.000116856	6.05e-05	0.000138236	0.000605096	3.82e-05	0.000406935	0.00058453	0.00253839	1.24e-06	9.02e-05	0.000147324	5.6e-05	0.000123469	0.000677727	0.000339255	3.53e-06	5.4e-05
KCN33	5.17e-05	0.000142621	4.13e-05	8.51e-06	0.000232296	6.78e-06	0.000240532	4.9e-05	3.26e-05	3.1e-05	0.000946717	0.000112463	2.93e-05	6.83e-05	8.87e-05	0.0052201	5.52e-05	7.69e-05	0.00013438	0.000320581	0.000149951	0.0128652	3.97e-05	1.41e-05	1.99e-05	0.000178247	0.00128713	3.26e-05	0.000325756	0.000154113	0.000183156	6.42e-05	0.000241601	4.95e-05	0.000166417	0.000540404	7.81e-05	0.000484005	0.00108462	0.00527767	1.16e-06	0.000100563	0.000149862	3.76e-05	7.49e-05	0.000339743	0.000821001	3e-06	5.28e-05
KCN35	1.79e-05	5.01e-05	4.06e-05	5.61e-06	0.000253345	7.91e-06	0.000136003	5.25e-05	1.93e-05	2.81e-05	0.000647939	5.13e-05	4.09e-05	2.29e-05	4.79e-05	0.00282687	6.94e-05	4.1e-05	4.75e-05	0.00027931	6.53e-05	0.00949868	1.7e-05	3.51e-05	1.84e-05	0.000192903	0.000426733	3.73e-05	0.000304619	8.01e-05	0.000143888	5.73e-05	0.000127138	5.61e-05	0.000154315	0.000595485	3.72e-05	0.000433035	0.000615695	0.00237719	1.16e-06	8.32e-05	0.000140592	4.75e-05	0.000105323	0.000625154	0.000355013	3.44e-06	5.05e-05
KCN4	4.61e-05	0.000105374	4.42e-05	8.64e-06	0.000276847	7.79e-06	0.000142546	4.21e-05	2.26e-05	2.98e-05	0.00100405	0.000128322	4.19e-05	2.69e-05	6.09e-05	0.00336264	7.44e-05	0.000190262	6.28e-05	0.000252095	0.00011674	0.0141763	2.28e-05	1.95e-05	1.97e-05	0.000179543	0.00100781	3.61e-05	0.000285091	8.3e-05	0.000174046	6.13e-05	0.000158294	0.000113318	0.000162429	0.000491903	5e-05	0.000260357	0.000886893	0.00479916	1.46e-06	0.000105522	0.000214751	8.98e-05	0.00012247	0.000353912	0.000417484	3.53e-06	6.37e-05
KCN5	4.8e-05	0.000120729	5.37e-05	6.99e-06	0.000358836	9.17e-06	0.000241091	5.62e-05	3.05e-05	3.27e-05	0.000709718	9.16e-05	4.25e-05	4.36e-05	0.000115652	0.00367535	7.62e-05	9.73e-05	7.22e-05	0.000245722	0.000145213	0.013301	2.45e-05	2.33e-05	2.74e-05	0.00015692	0.000486644	4.12e-05	0.000314163	0.000103602	0.000381054	7.11e-05	0.000219339	6.6e-05	0.000137065	0.00049923	0.00011137	0.000327145	0.000835407	0.00666385	1.52e-06	0.000143362	0.000172246	5.83e-05	0.000111295	0.000334043	0.000405427	3.83e-06	5.55e-05
KCN6	4.47e-05	0.000130614	3.67e-05	6.75e-06	0.000182704	6.86e-06	0.000162801	0.000222196	3.49e-05	2.77e-05	0.000546182	8.71e-05	2.51e-05	2.15e-05	6.76e-05	0.00304228	4.98e-05	0.000166445	8.9e-05	0.000184196	0.000265429	0.0201305	2.01e-05	1.45e-05	1.56e-05	0.000155409	0.000580395	4.14e-05	0.000102004	8.91e-05	0.000149845	4.97e-05	0.000199336	3.98e-05	0.000149401	0.000392764	9.79e-05	0.000398742	0.000939168	0.00296977	8.43e-07	8.72e-05	0.000118511	0.000136277	9.01e-05	0.000234914	0.000573587	2.64e-06	4.01e-05
KCN7	5.85e-05	0.000139057	0.000464891	9.69e-06	0.00026442	7.93e-06	0.000145622	4.02e-05	2.48e-05	2.93e-05	0.000915631	0.000134482	4.55e-05	6.25e-05	6.4e-05	0.00370641	8.6e-05	0.000115096	9.55e-05	0.000285115	0.000161646	0.0125472	2.96e-05	2.37e-05	2.24e-05	0.000192885	0.000761902	3.59e-05	0.00044554	0.000134395	0.000194198	0.000136837	0.000195102	5.99e-05	0.00018697	0.000547218	6.21e-05	0.000355203	0.00145505	0.00446605	1.53e-06	0.00010338	0.000157265	8.34e-05	0.000143826	0.00032228	0.00060436	3.59e-06	5.6e-05
KCN8	8.3e-05	0.000155362	4.61e-05	8.85e-06	0.000224346	7.75e-06	0.00014628	5.37e-05	1.98e-05	2.53e-05	0.000601636	0.000113753	4.4e-05	5.83e-05	6.39e-05	0.00317025	6.97e-05	7e-05	6.33e-05	0.00017026	0.000155162	0.010152	1.82e-05	1.47e-05	3.11e-05	0.00017156	0.000746737	3.35e-05	0.000349172	8.09e-05	0.000185212	0.000107072	0.000127437	6.23e-05	0.000142403	0.000571662	5.93e-05	0.000511469	0.001095	0.00213668	1.05e-06	7.95e-05	0.000159642	4.12e-05	9.15e-05	0.000558991	0.000383776	3.63e-06	4.91e-05
KCN9	7.26e-05	0.000202131	4.98e-05	1.26e-05	0.00027155	8.86e-06	0.00015661	5.33e-05	2.47e-05	2.95e-05	0.000734005	0.000223385	4.43e-05	0.000859979	5.49e-05	0.00338688	7.72e-05	0.000117556	6.1e-05	0.000395367	0.0002008	0.0133867	3.32e-05	2.11e-05	2.06e-05	0.000199283	0.00137749	4.12e-05	0.000582494	0.000148483	0.000249382	0.000111315	0.000230639	5.55e-05	0.000197031	0.000585301	4.47e-05	0.000404095	0.00189414	0.00335285	1.35e-06	0.000157432	0.000154763	4.97e-05	9.82e-05	0.000294235	0.000840111	3.54e-06	5.33e-05
LCN1	5.78e-05	0.00026417	0	3.29e-06	0.000411937	0	0.000150187	0	2.99e-05	0	0.000960999	0	5.46e-06	0	0	0.00348869	0	0.000131058	0	0.000188619	8.64e-05	0.00913176	0	0	0	0.000167468	0	3.61e-06	4.03e-06	0	9.27e-05	0.00115869	0.000140436	1.51e-05	2.66e-05	0	7.28e-05	0.000148841	0.000133094	0.0201261	1.96e-05	3.93e-06	0	0	0.000112685	6.32e-05	0.000411898	0	8.93e-05
LCN10	2.1e-05	6.89e-05	4.55e-05	4.99e-06	0.000221656	8.68e-06	0.000970892	7.75e-05	1.99e-05	2.72e-05	0.00542915	7.3e-05	3e-05	1.57e-05	8.36e-05	0.00575989	6.13e-05	7.88e-05	0.000156506	0.000153738	8.96e-05	0.0151685	2.94e-05	1.96e-05	2.33e-05	0.000183117	0.000427735	3.83e-05	0.00013312	0.000109217	0.000114485	7.47e-05	0.000292762	4.01e-05	0.000177866	0.000351082	9.82e-05	0.000311584	0.000370765	0.0191736	1.28e-06	0.000149733	0.000135377	5.73e-05	7.48e-05	0.000429367	0.00078184	5.33e-06	5.49e-05
LCN11	8.44e-06	3.32e-05	4.62e-05	3.78e-06	0.000179396	7.29e-06	0.000932878	0.0001089	2.38e-05	3.52e-05	0.00280617	2.02e-05	2.28e-05	1.08e-05	5.77e-05	0.0116919	6.07e-05	9.3e-05	0.000840375	9.68e-05	5.25e-05	0.0110959	3.22e-05	1.8e-05	4.83e-05	0.000313705	9.94e-05	4.12e-05	0.000120875	0.000118247	0.000108575	0.00014412	0.00023266	4.96e-05	0.000150587	0.000296769	5.93e-05	0.00018878	0.000101117	0.0178915	1.96e-06	0.000205221	0.000113039	3.28e-05	5.45e-05	0.00018849	0.000924241	4.14e-06	4.96e-05
LCN12	2.78e-05	9.03e-05	4.02e-05	1.11e-05	0.000219686	7.41e-06	0.000599485	5.2e-05	2.47e-05	2.71e-05	0.00244944	0.000235526	2.67e-05	0.000397649	0.000203729	0.00458619	6.45e-05	8.32e-05	0.000782472	0.000103778	0.000126153	0.0111758	3.34e-05	1.31e-05	1.61e-05	0.000172758	0.000539358	2.58e-05	0.000331892	0.000158565	0.000206026	0.000167469	0.000289852	4.42e-05	0.000154885	0.000389132	0.000100466	0.000500586	0.000912002	0.0111897	9.87e-07	0.000758734	0.000115123	2.96e-05	6.55e-05	0.000226664	0.00125279	2.94e-06	5.9e-05
LCN13	9.36e-05	0.000221911	6.33e-05	9.23e-06	0.000205574	1.21e-05	0.000715728	0.000117122	2.72e-05	3.33e-05	0.00127935	0.000155488	3.74e-05	0.00188505	0.000154449	0.00570839	7.64e-05	0.000172092	0.000653236	0.000136392	0.000192146	0.00975241	4.38e-05	1.66e-05	1.95e-05	0.000205098	0.000890642	5.37e-05	0.000382614	0.000195789	0.000539978	6.58e-05	0.000318629	8.23e-05	0.000204935	0.000791467	6.42e-05	0.00021037	0.000565594	0.0176772	1.14e-05	0.0010501	0.000112616	3.05e-05	8.33e-05	0.000232151	0.000916864	3.7e-06	4.84e-05
LCN14	5.11e-05	0.000105015	4.92e-05	1.17e-05	0.000205739	8.98e-06	0.000519699	7.72e-05	2.68e-05	4.01e-05	0.000632118	0.000188406	3.15e-05	6.47e-05	0.000172812	0.00370355	6.9e-05	0.000106275	0.000785403	0.000124193	0.000123007	0.0122412	1.67e-05	1.42e-05	1.78e-05	0.000275548	0.00063205	3.33e-05	0.00121823	6.46e-05	0.000385493	8.57e-05	0.000151907	5.44e-05	0.000229554	0.000495926	9.21e-05	0.000300434	0.00108875	0.0108557	1.34e-06	0.00157094	0.0001147	3.14e-05	8.12e-05	0.000205594	0.000382818	5.16e-06	5.34e-05
LCN15	3.09e-05	6.34e-05	4.27e-05	2.02e-05	0.00021869	7.95e-06	0.000420633	6.5e-05	2.46e-05	5.15e-05	0.00188209	7.53e-05	2.91e-05	2.11e-05	0.000119443	0.00783223	6.82e-05	0.000134984	0.00129859	0.000128328	8.02e-05	0.0113717	2.25e-05	1.5e-05	3.69e-05	0.000178617	0.00092817	3.8e-05	0.000346937	9.97e-05	0.000159005	0.000148658	0.000189676	4.55e-05	0.000143962	0.00025278	6.66e-05	0.000186546	0.000310961	0.0161705	1.35e-06	0.0022848	0.0001	4.44e-05	7.82e-05	0.000268256	0.000400361	4.91e-06	6.07e-05
LCN16	0.0001234	9.65e-05	0	0	0.00080057	0	0	0	0	0	0.00212012	0	0	0.00272324	0.000684141	0.00379896	0.00111146	0	0.00824302	0	0	0.0269202	0.000401164	0	0	0.000291763	5.74e-05	0	0	0	0	0	0	0	0.000100524	0	0.000101193	0.000937136	0.00135746	0.016141	0	0.000151973	0	0	0	0	1.87e-05	1.63e-05	0
LCN17	5.04e-05	0.000132545	4.2e-05	2.44e-05	0.000227397	7.61e-06	0.00035563	3.79e-05	2.23e-05	2.71e-05	0.00120929	0.000247095	2.97e-05	0.000158543	0.000127879	0.00378377	6.56e-05	7.22e-05	0.00046137	0.000150348	0.00016802	0.02331	2.76e-05	1.18e-05	1.57e-05	0.000182202	0.00555193	2.74e-05	0.000842317	0.000156387	0.000376888	7.44e-05	0.000276582	4.87e-05	0.000186695	0.000475554	8.38e-05	0.00045478	0.00308217	0.0104315	1.14e-06	0.000544757	0.000129375	3.62e-05	8.41e-05	0.000298004	0.00083316	2.89e-06	5.94e-05
LCN18	6.05e-05	0.000162573	3.9e-05	1.59e-05	0.000212506	6.78e-06	0.000419986	5.11e-05	2.61e-05	2.68e-05	0.00448885	0.000262998	2.68e-05	0.000281783	0.000197502	0.00703847	6.13e-05	8.52e-05	0.000983132	0.000120659	0.000189502	0.0272175	3.15e-05	1.47e-05	1.53e-05	0.000174552	0.00107151	3.39e-05	0.000419969	0.000203928	0.00028426	6.14e-05	0.000242393	5.3e-05	0.000199074	0.000497532	0.000102768	0.000270729	0.000686713	0.0139025	1.42e-06	0.000352213	0.000122377	3.72e-05	7.14e-05	0.000265611	0.0012372	3.44e-06	5.21e-05
LCN19	4.61e-05	0.000116679	5.49e-05	8.97e-06	0.000217578	1.09e-05	0.000398026	7.26e-05	2.91e-05	3.94e-05	0.00195575	0.000261365	3.43e-05	1.86e-05	0.000274816	0.00593969	6.98e-05	0.000109027	0.00100989	0.000129847	0.000188645	0.0103156	4.91e-05	1.85e-05	2.37e-05	0.000221262	0.00219692	3.95e-05	0.000380884	0.000130116	0.000752875	8.15e-05	0.000275277	5.23e-05	0.000217135	0.000964641	0.000107367	0.000239103	0.00125721	0.0116035	1.33e-06	0.00148694	0.000123133	4.39e-05	9.11e-05	0.000250861	0.000835768	4.14e-06	6.09e-05
LCN2	7.63e-06	2.7e-05	3.81e-05	7.51e-06	0.000174733	7.46e-06	0.000625564	8.2e-05	2.51e-05	4.04e-05	0.0124096	3.4e-05	2.55e-05	1.26e-05	7.48e-05	0.0165693	6.03e-05	0.000106877	0.000365267	0.000166604	5.68e-05	0.0103277	7.02e-05	3.38e-05	3e-05	0.000330073	0.000196795	6.04e-05	0.000127167	0.000184773	0.000133145	7.79e-05	0.000394753	4.3e-05	0.000194089	0.00025353	0.00022358	0.000120096	0.000224435	0.0154855	1.14e-06	0.000215172	9.67e-05	4.69e-05	7.04e-05	0.000200844	0.0016319	3.9e-06	4.62e-05
LCN20	1.73e-05	4.85e-05	4.96e-05	5.35e-06	0.00021278	8.57e-06	0.00177538	0.000126643	2.25e-05	3.58e-05	0.00451168	5.21e-05	2.84e-05	1.43e-05	0.000101656	0.00703139	6.22e-05	0.000124749	0.000119791	0.000120898	8.88e-05	0.0172112	2.86e-05	2.57e-05	6.86e-05	0.000196898	0.00031133	4.32e-05	0.000120089	0.000121151	0.000116273	0.000102585	0.00026711	3.93e-05	0.000518571	0.000273516	0.000102135	0.000225072	0.000252582	0.0266004	6.87e-06	0.000216884	0.000129813	4.77e-05	7.83e-05	0.000485453	0.000733576	4.86e-06	6.54e-05
LCN21	6.35e-05	0.000100342	2.95e-05	2.42e-05	0.000167448	6.92e-06	0.000404461	0.000248925	3.22e-05	5.55e-05	0.00240249	5.02e-05	2.88e-05	1.24e-05	5.22e-05	0.00539841	5.01e-05	0.000357048	0.000531455	0.000169442	0.000161949	0.00579918	2.37e-05	2.01e-05	4.27e-05	0.000405816	0.000215303	4.22e-05	0.00150682	0.000124685	0.000160607	3.64e-05	0.000236684	5.52e-05	0.000345052	0.000199888	3.63e-05	0.000109445	0.000144601	0.0443596	8.64e-06	0.000208546	7.73e-05	5.29e-05	7.64e-05	0.000175743	0.0010076	3.13e-06	5.05e-05
LCN22	1.24e-05	5.85e-05	4.27e-05	2.64e-05	0.000256377	8.18e-06	0.000371004	0.000301965	5.12e-05	5.8e-05	0.00216184	4.56e-05	3.18e-05	1.15e-05	8.99e-05	0.00248951	0.000146622	0.000357726	0.000245249	0.00019102	0.000100662	0.00244869	4.56e-05	8.01e-05	0.00017979	0.000609334	0.000168128	6.71e-05	0.00167317	0.000255367	0.000180849	2.56e-05	0.000730663	8.52e-05	0.000499724	0.000174945	5.63e-05	0.000132177	8.99e-05	0.0452696	3.66e-06	0.000351287	0.000161693	0.000141397	0.00015173	0.000463085	0.00117636	4.6e-06	4.59e-05
LCN24	6.32e-05	0.000234897	8.79e-05	2.55e-05	0.000239303	1.55e-05	0.000488871	0.00228574	9.21e-05	0.00014725	0.0075671	0.00806643	4.44e-05	2.1e-05	0.000113409	0.0115987	7.57e-05	0.0010532	0.000816704	0.000192242	0.000239399	0.00394737	2.95e-05	0.000127767	0.00024545	0.000280998	0.000618092	9.26e-05	0.000199441	0.000119276	0.000263793	2.72e-05	0.00034037	5.56e-05	0.000290831	0.000270479	7.68e-05	0.0002095	0.000344878	0.0197069	4.41e-06	0.000331812	0.000151722	0.000180513	0.000237696	0.00023917	0.000713569	6.94e-06	6.55e-05
LCN25	3.24e-05	8.79e-05	4.86e-05	5.99e-06	0.000197257	8.85e-06	0.000329119	6.95e-05	3.28e-05	3.36e-05	0.00140244	0.000165609	3.25e-05	2.37e-05	0.000154703	0.0065384	6.91e-05	0.000107866	0.00109782	0.000219993	0.000112917	0.0168264	3.83e-05	1.67e-05	3.38e-05	0.000160162	0.000997082	4.54e-05	0.000282345	0.000263397	0.000129948	8.69e-05	0.000316069	4.68e-05	0.000150275	0.00029732	0.000131595	0.00025339	0.000576915	0.0242862	1.59e-06	0.00107775	0.000112954	3.44e-05	9.16e-05	0.000343896	0.00072127	3.49e-06	5.35e-05
LCN3	3.49e-05	5.38e-05	0	0	0.000111072	0	0.000950748	0.000171258	3.65e-05	3.59e-05	0.00253632	0	4.38e-06	5.4e-05	0	0.0120801	7.41e-06	7.23e-05	7.72e-05	0	0.000778782	0.0177767	1.72e-05	0	5.09e-06	0.00032598	0.00139491	1.78e-06	0.000405209	0.000288336	0.000117794	0	0.000121373	0	0.000165787	0.00110382	0.000150357	0.000231173	0.000696225	0.0110576	0	3.47e-05	1.87e-05	0	0	2.01e-05	0.00030731	0	0
LCN5	9.62e-05	0.000182984	6.48e-05	1.02e-05	0.00021367	1.05e-05	0.000833354	9.18e-05	3.2e-05	3.55e-05	0.00241814	0.00019209	3.04e-05	1.73e-05	0.0002377	0.00700538	6.09e-05	9.62e-05	0.000361352	0.000132805	0.000178783	0.0108506	5.46e-05	2.95e-05	2.14e-05	0.000167228	0.00117453	4.74e-05	0.000259732	0.000253087	0.000234963	0.000128531	0.000548162	4.41e-05	0.000180731	0.00050486	0.000158068	0.000415464	0.0006847	0.0141752	1.21e-06	0.000144036	0.000128486	3.59e-05	8.17e-05	0.000243033	0.00125413	3.98e-06	6.1e-05
LCN6	0.000129319	0.000267437	4.76e-05	9.43e-06	0.000265484	7.27e-06	0.00167995	3.67e-05	2.35e-05	3.34e-05	0.00243204	0.000183771	3.19e-05	0.000102192	0.000181298	0.0112527	6.82e-05	8.69e-05	0.000166611	0.000113302	0.000282135	0.0140595	5.75e-05	5.11e-05	6.93e-05	0.000222038	0.000922497	3.07e-05	0.000251623	0.000186755	0.000279819	9.23e-05	0.00034673	4.87e-05	0.000150913	0.000528356	0.00020361	0.000342455	0.000852564	0.0102064	1.25e-06	0.000101686	0.000134846	2.47e-05	7.74e-05	0.000268092	0.000936931	3.22e-06	6.36e-05
LCN7	0.00011143	0.000266162	3.89e-05	1.11e-05	0.000244538	8.04e-06	0.000728487	6.77e-05	2.46e-05	3.32e-05	0.00486684	0.00015591	3.33e-05	2.48e-05	0.000178756	0.00570456	6.63e-05	8.42e-05	0.00015856	0.000122764	0.000452438	0.010696	3.84e-05	3.48e-05	2.13e-05	0.000198338	0.00808447	3.45e-05	0.000130198	0.000178028	0.00630419	0.000100207	0.00029033	4.83e-05	0.000163769	0.00061481	9.69e-05	0.000384877	0.00206152	0.0139163	1.65e-06	9.75e-05	0.00013768	3.28e-05	7.74e-05	0.000299834	0.000984033	3.47e-06	5.43e-05
LCN8	0.000134395	0.000192995	4.3e-05	7.58e-06	0.000237321	7.81e-06	0.000711549	6.51e-05	2.16e-05	3.99e-05	0.00237812	0.000197718	2.89e-05	1.63e-05	0.000134718	0.0117709	6.6e-05	8.95e-05	0.000559602	0.000115594	0.000178509	0.0114491	5.17e-05	4.42e-05	2.4e-05	0.00018383	0.0013907	3.03e-05	0.000182285	0.00021317	0.000800168	0.000130894	0.000379793	4.32e-05	0.000182256	0.000316718	0.000129129	0.000361129	0.000816547	0.0144592	1.31e-06	0.000134425	0.000118569	2.55e-05	8.39e-05	0.000236615	0.0008475	3.24e-06	6.11e-05
LCN9	4.34e-05	0.000110342	6.04e-05	1.01e-05	0.000235901	8.45e-06	0.00256408	8.93e-05	2.44e-05	3.08e-05	0.00166978	0.000183515	3.61e-05	2.09e-05	9.78e-05	0.00450102	7.24e-05	0.000105559	0.000379006	0.00013521	0.000125417	0.0184066	5.22e-05	1.89e-05	2.68e-05	0.000208615	0.000893239	4.31e-05	0.000153806	0.000215859	0.000227256	9.18e-05	0.0004286	5.25e-05	0.000247557	0.000404838	0.000133128	0.00380389	0.000685333	0.00945976	6.33e-06	0.000136597	0.000140127	3.18e-05	0.000107911	0.000259124	0.00126702	5e-06	5.44e-05
M1	2.23e-05	8.28e-05	4.53e-05	3.36e-06	0.000159443	1.47e-05	2.17e-05	0.000672321	1.15e-05	5.52e-05	5.52e-05	2.47e-05	1.65e-05	6.45e-06	2.31e-05	0.000315868	4.5e-05	1.82e-05	0.000247079	0.000194986	6.73e-05	0.000306121	2.94e-05	0.000912662	0.00310577	0.000672592	0.000126676	0.000648701	0.000114971	7.49e-05	0.000124469	1.01e-05	5.22e-05	5.63e-05	0.000200837	6.09e-05	4.32e-06	5.3e-05	9.1e-05	0.0274097	6.43e-07	0.000201485	0.000266907	0.000148412	0.000254068	4.65e-05	0.000327258	1.57e-06	2.22e-05
M10	8.4e-05	0.000361509	4.53e-05	1.39e-05	0.000583176	8.48e-06	0.000126465	0.000507272	6.66e-05	9.66e-05	0.000474856	0.000232634	5.13e-05	0.0116104	0.000388063	0.00217622	0.000275821	0.000254905	9.59e-05	0.000258391	0.000267261	0.00880592	5.73e-05	6.63e-05	0.000141559	0.000459655	0.0010275	7.47e-05	0.0309608	0.000210972	0.00970608	3.61e-05	0.00483836	6.6e-05	0.000459764	0.000105706	0.000195485	0.000134904	0.000197406	0.00798299	2.74e-06	0.000217445	0.000336306	9.79e-05	0.00017959	0.000459184	0.00089947	4.4e-06	0.000201607
M11	1.56e-05	8.34e-05	1.89e-05	2.56e-06	0.000162484	2.97e-06	0.00015911	0.00066833	5.28e-05	0.00160158	0.000144813	8.13e-06	2.9e-05	1.75e-05	0.000107343	0.00195833	0.014036	0.000689173	0.000185677	3.06e-05	7.33e-05	0.00135508	2.84e-06	6.24e-05	0.000779058	0.0200762	3.65e-05	0.000191427	0.00291094	1.46e-05	0.000205867	1.95e-05	0.000275157	9.6e-05	0.000105325	6.42e-05	0.000195778	9.13e-05	9.19e-05	0.0224409	6.72e-06	0.000521458	0.000165525	0.000307286	0.000259602	0.00021601	9.91e-05	2.22e-06	4.28e-05
M12	8.58e-06	2.64e-05	3.57e-05	5.06e-06	0.000168961	7.17e-06	0.000272906	0.000139492	3.19e-05	3.68e-05	0.000501985	2.12e-05	2.47e-05	9.66e-06	7.14e-05	0.00304041	9.15e-05	0.000567342	0.000171356	0.000117131	5.24e-05	0.0028315	3.71e-05	1.82e-05	7.87e-05	0.000581427	0.000104579	4.28e-05	0.000120951	0.000218822	0.000114543	2.82e-05	0.000288598	4.05e-05	0.000224041	0.000187449	8.74e-05	0.000163925	0.000155573	0.00688636	1.02e-06	0.000184666	0.000106687	4.4e-05	6.91e-05	0.000417737	0.0010308	2.65e-06	5.1e-05
M14	1.33e-05	6.4e-05	8.09e-05	7.99e-06	0.000221612	1.69e-05	0.000465515	0.000418229	3.98e-05	6.62e-05	0.00209781	3.59e-05	3.72e-05	1.3e-05	8.41e-05	0.00843158	8.3e-05	0.000726062	0.00108641	0.00014978	5.89e-05	0.00674335	4.17e-05	4.14e-05	0.000108836	0.00150949	0.00112414	0.000122138	0.000580179	0.000180775	0.000134108	4.52e-05	0.00760861	4.82e-05	0.000259656	0.000355228	5.73e-05	0.000172891	0.000164986	0.0108735	2.19e-06	0.000331542	0.000120383	5.91e-05	0.000124031	0.0002328	0.00113725	6.31e-06	5.87e-05
M15	3.16e-05	0.000167511	6.51e-05	1.08e-05	0.000390412	1.07e-05	0.000452379	0.000218605	3.67e-05	5.26e-05	0.00117961	6.25e-05	3.73e-05	1.91e-05	0.000206938	0.0041078	0.000100004	0.000515155	0.000282189	0.000128947	0.000142237	0.00359493	8.5e-05	8.33e-05	0.000157042	0.000753549	0.000408639	0.000126597	0.00634843	0.000271281	0.000185228	4.08e-05	0.000963133	4.65e-05	0.000376596	0.000229668	0.000115167	0.000188504	0.00184568	0.0419252	3.57e-06	0.000300976	0.000147777	7.07e-05	0.000130642	0.000445029	0.00142	5.13e-06	9.39e-05
M16	2.15e-05	5.8e-05	5.29e-05	6.85e-06	0.000302682	1.1e-05	0.000206672	0.000911444	5.27e-05	0.000263043	0.000492389	4.05e-05	3.76e-05	2.03e-05	0.000286231	0.00178042	0.000154261	0.000258387	0.000527402	0.000162407	9.44e-05	0.00414322	9.6e-05	6.94e-05	0.000127505	0.00108437	0.000190433	6.74e-05	0.00092028	0.000396226	0.000125461	3.89e-05	0.00270579	8.5e-05	0.000270527	6.84e-05	0.000248982	9.59e-05	0.000236461	0.0251386	4.59e-06	0.000250309	0.000369514	0.000108011	0.000282795	0.000252491	0.00143353	3.99e-06	6.6e-05
M18	2.31e-05	9.48e-05	4.77e-05	1.75e-05	0.000270226	1.05e-05	0.000373367	0.000373142	4.03e-05	9.84e-05	0.000875299	7.04e-05	4.76e-05	1.98e-05	0.000276324	0.00506349	8.29e-05	0.000990759	0.00135437	0.000103336	0.000178712	0.00442187	3.54e-05	4.13e-05	8.88e-05	0.00119026	0.000979617	8.96e-05	0.000336946	0.000123435	0.000225805	6.57e-05	0.00430321	4.81e-05	0.000181371	0.00036746	0.000337304	0.000280113	0.00412411	0.0122604	1.17e-06	0.000170341	0.000169376	5.3e-05	0.000127863	0.000365806	0.000752039	3.98e-06	7.49e-05
M2	6.68e-06	3.45e-05	2.19e-05	2.64e-06	0.000112021	8.41e-06	1.78e-05	0.0014978	8.8e-05	0.00078252	6.61e-05	2e-05	1.72e-05	3.38e-05	3.53e-05	0.000290274	3.85e-05	6.56e-05	0.00013789	4.08e-05	3.77e-05	0.000231974	5.61e-06	2.67e-05	0.000221886	0.0188574	4.8e-05	3.38e-05	8.58e-05	2.54e-05	6.28e-05	1.09e-05	4.53e-05	2.21e-05	7.2e-05	8.07e-06	1.44e-05	0.000992054	3.1e-05	0.0055578	8.85e-07	7.55e-05	7.14e-05	3.72e-05	0.000113307	8e-05	0.000102951	2.05e-06	2.47e-05
M3	7.33e-06	4.24e-05	1.26e-05	3.03e-06	9.08e-05	1.74e-05	1.85e-05	0.0017781	6.46e-05	0.000322738	5.9e-05	2.74e-05	1.45e-05	2.46e-05	3.13e-05	0.000270477	4.22e-05	0.000113516	0.000105664	4.73e-05	2.65e-05	0.000221901	8.6e-06	2.53e-05	9.44e-05	0.017044	4.05e-05	3.25e-05	6.81e-05	4.06e-05	8.8e-05	1.22e-05	6.27e-05	3.48e-05	0.00012544	5.73e-06	1.22e-05	4.36e-05	4.19e-05	0.00306677	8.49e-07	8.75e-05	4.66e-05	6.52e-05	9.11e-05	8.69e-05	0.000188196	1.51e-06	3.55e-05
M5	5.93e-05	0.000233511	3.66e-05	7.77e-06	0.000156492	5.56e-06	0.000332773	0.000141451	2.91e-05	3.78e-05	0.000334163	2.73e-05	1.87e-05	0.000295899	0.000141662	0.00462312	6.57e-05	0.00132628	0.000171047	0.000162684	0.000235095	0.00313633	4.6e-05	6.64e-05	7.46e-05	0.00048889	0.000218458	3.61e-05	0.00073677	0.000186486	0.000270259	4.55e-05	0.00130188	6.12e-05	0.00036895	0.000231813	0.000111003	0.000128407	0.000527922	0.0180681	2.83e-06	0.000307776	0.000159775	7.08e-05	0.000132033	0.000444343	0.0015566	2.23e-06	5e-05
M6	1.37e-05	0.000116882	6.2e-05	6.79e-06	0.000233866	1.08e-05	0.000888782	0.000244882	3.65e-05	5.87e-05	0.00368814	3.36e-05	2.66e-05	1.35e-05	0.000238759	0.0071035	8.63e-05	0.000991642	0.000121804	0.000106743	8.82e-05	0.00513232	5.1e-05	4.81e-05	6.33e-05	0.00113766	0.000290841	9.57e-05	0.0010143	0.000217452	0.000128454	5.04e-05	0.0100782	4.37e-05	0.000206972	0.00133217	0.000279935	0.000171231	0.000745955	0.0105999	2.26e-05	0.000219483	0.00014324	5.08e-05	8.1e-05	0.000312893	0.00118976	4.7e-06	6.72e-05
M7	0.000101383	0.00111929	5.66e-05	7.67e-06	0.000333453	1.02e-05	0.000461679	0.000441847	6.42e-05	7.66e-05	0.000405596	3.52e-05	3.67e-05	1.15e-05	0.000121949	0.0138182	0.00039751	0.000439372	0.000418728	0.000147428	0.000964268	0.00343345	7.35e-05	7.81e-05	0.000571481	0.00927015	0.000765356	0.000180639	0.00413405	0.000251862	0.000152477	2.11e-05	0.00363669	9.22e-05	0.0028635	0.000213791	0.000327303	0.000129057	0.000121884	0.032259	2.09e-05	0.000489853	0.00014058	0.000190048	0.000226926	0.000336525	0.00100872	6.12e-06	7.3e-05
M8	1.77e-05	5.52e-05	7.27e-05	1.49e-05	0.000332023	1.63e-05	0.000212647	0.00025391	2.98e-05	4.78e-05	0.000277399	3.71e-05	4.13e-05	2.34e-05	8.66e-05	0.0045518	0.000342762	0.000320044	0.00106209	0.000238226	7.94e-05	0.00245855	5.78e-05	2.92e-05	0.000166721	0.000649268	0.000279549	0.00011921	0.000184627	0.000260643	0.000139403	4.95e-05	0.00207343	8.72e-05	0.000368334	0.000167408	6.83e-05	0.000161604	0.000247304	0.00946974	1.87e-06	0.000242809	9.19e-05	6.3e-05	0.000143154	0.00228671	0.00124957	5.26e-06	6.95e-05
M9	1e-05	6.8e-05	5.01e-05	5.33e-06	0.000195585	7.57e-06	0.000300139	0.000225146	4.02e-05	5.49e-05	0.000430684	2.42e-05	2.8e-05	1.12e-05	0.000140979	0.00546593	0.000156366	0.000738596	0.000238598	0.000137223	6.75e-05	0.00338932	8.13e-05	3.15e-05	5.73e-05	0.000703664	0.000126308	6.78e-05	0.000120464	0.000223358	0.000114338	4.83e-05	0.00134814	5.64e-05	0.000323527	0.000275599	0.0001701	0.000242766	0.000904132	0.014936	1.17e-06	0.000195833	0.000117348	3.61e-05	6.45e-05	0.000228028	0.00110469	4.17e-06	5.23e-05
MCN10	2.35e-05	7.4e-05	4.79e-05	6.34e-06	0.000296571	7.73e-06	0.000154365	4.94e-05	1.9e-05	3.15e-05	0.00101588	4.75e-05	3.98e-05	3.76e-05	7.79e-05	0.00298342	7.71e-05	4.34e-05	0.000115653	0.000251945	0.000133534	0.0182463	2.8e-05	1.73e-05	2.49e-05	0.000231496	0.000270276	4.73e-05	0.000941651	9.49e-05	0.000161302	4.36e-05	0.000175372	6.27e-05	0.000180235	0.000492563	4.13e-05	0.000305503	0.000574426	0.00492805	1.46e-06	0.000162216	0.000157858	3.41e-05	0.000114576	0.000395824	0.000643052	3.78e-06	8.37e-05
MCN11	4.85e-05	0.000153971	4.2e-05	8.97e-06	0.000293535	6.45e-06	0.000158469	4.24e-05	2.11e-05	2.75e-05	0.000706286	0.000133351	3.88e-05	0.000726491	9.47e-05	0.00322275	7.83e-05	7.89e-05	6.78e-05	0.000170404	0.000185403	0.0115811	2.61e-05	1.21e-05	1.45e-05	0.0001824	0.0017645	3.8e-05	0.00131567	9.98e-05	0.000178516	4.22e-05	0.000176147	5.65e-05	0.000170199	0.000453678	5.55e-05	0.000475487	0.00105157	0.00727468	1.33e-06	0.000133661	0.000158701	2.52e-05	0.000103078	0.000384026	0.00059789	3.37e-06	7.13e-05
MCN12	2.36e-05	7.22e-05	5e-05	5.63e-06	0.000260878	6.92e-06	0.000295701	6.95e-05	1.86e-05	3.96e-05	0.000921358	7.75e-05	3.62e-05	0.000651084	8.21e-05	0.00307894	6.78e-05	5.37e-05	7.89e-05	0.000204062	0.000118604	0.0152353	1.92e-05	1.69e-05	3.6e-05	0.000150412	0.000387548	3.27e-05	0.00148799	8.85e-05	0.000142358	4.02e-05	0.000153855	5.82e-05	0.000151359	0.000493238	3.93e-05	0.000300675	0.000403872	0.02262	1.5e-06	0.000271693	0.00014917	5.35e-05	0.000117109	0.000289588	0.000386685	3.24e-06	7.26e-05
MCN13	6.71e-05	0.000182204	4.48e-05	1.17e-05	0.000258512	7.94e-06	0.000323539	5.11e-05	2.97e-05	3.97e-05	0.0012821	0.000231381	4.53e-05	0.000217815	0.000102841	0.00632484	7.67e-05	0.00017394	0.00120469	0.000247273	0.000230925	0.00485038	4.39e-05	2.75e-05	3.62e-05	0.000236342	0.00128446	3.59e-05	0.000952789	0.00016398	0.000230455	5.94e-05	0.000283022	6.01e-05	0.000190043	0.000362883	0.000109165	0.000265776	0.00159345	0.0101609	1.47e-06	0.000133079	0.000128534	0.00016163	0.000121786	0.000254806	0.000688818	3.48e-06	5.98e-05
MCN14	6.45e-05	0.000186742	3.42e-05	1.27e-05	0.000274275	6.39e-06	0.000146586	3.14e-05	1.85e-05	2.85e-05	0.000569585	0.000213755	3.76e-05	0.000404088	7.55e-05	0.0035171	7.73e-05	6.05e-05	7.9e-05	0.000236611	0.000216342	0.00555662	2.12e-05	3.7e-05	1.78e-05	0.000209595	0.00231967	2.81e-05	0.000562954	9.13e-05	0.000261897	4.2e-05	0.00017868	6.18e-05	0.000226135	0.000515441	5.64e-05	0.000488056	0.000993935	0.00530628	1.29e-06	0.00011215	0.000157034	4.24e-05	8.98e-05	0.000724847	0.000624862	3.22e-06	5.67e-05
MCN15	4.16e-05	0.00010755	3.78e-05	9.41e-06	0.000266359	6.16e-06	0.00016673	7e-05	2e-05	2.8e-05	0.000515289	0.000214603	4.06e-05	0.00178549	7.35e-05	0.00293312	7.27e-05	6.17e-05	6.27e-05	0.000224382	0.000133665	0.00628228	2.22e-05	1.88e-05	1.38e-05	0.000215987	0.00101403	3.43e-05	0.000795235	8.39e-05	0.000196378	5.34e-05	0.000181774	5.48e-05	0.000176237	0.000545579	3.64e-05	0.000756648	0.000973058	0.0032486	1.01e-06	0.000115821	0.000159038	2.46e-05	8.59e-05	0.000305018	0.000479975	3.25e-06	7.27e-05
MCN16	8.27e-05	0.000227886	3.29e-05	8.97e-06	0.000247562	6.26e-06	0.000142293	4.86e-05	1.69e-05	3.16e-05	0.000889832	0.000123171	3.64e-05	0.00125493	0.000101908	0.00293	7.46e-05	5.35e-05	0.000200982	0.00022355	0.000337594	0.00550668	2.11e-05	2.28e-05	1.51e-05	0.000215458	0.000992534	2.6e-05	0.000856447	9.71e-05	0.000321697	5.19e-05	0.000162373	5.51e-05	0.000222843	0.000525545	4.35e-05	0.000726312	0.000783671	0.00275957	1.21e-06	6.77e-05	0.000155028	4.17e-05	8.24e-05	0.000317967	0.000484672	3.8e-06	5.65e-05
MCN17	5.97e-05	0.000177497	4.22e-05	1e-05	0.000335805	6.42e-06	0.000161626	4.05e-05	1.74e-05	2.77e-05	0.000776149	0.000215168	3.93e-05	0.00043207	9.13e-05	0.00278226	7.33e-05	5.18e-05	0.000250351	0.000241026	0.000199824	0.00538781	2.5e-05	1.49e-05	1.49e-05	0.000201376	0.000978782	4.53e-05	0.000895337	0.000105547	0.000228387	5.21e-05	0.000194475	6.16e-05	0.00019713	0.000529233	4.07e-05	0.000846692	0.00107824	0.00348025	1.22e-06	8.03e-05	0.000168068	2.93e-05	0.000104834	0.000460043	0.000693426	3.31e-06	9.81e-05
MCN18	6.74e-05	0.000184451	3.39e-05	8.42e-06	0.000247445	5.4e-06	0.000258316	3.06e-05	1.6e-05	3.12e-05	0.000696151	0.000156597	3.21e-05	0.000568896	7.41e-05	0.0025947	6.95e-05	3.84e-05	0.000135736	0.000145211	0.0001872	0.00936856	2.29e-05	1.76e-05	1.5e-05	0.000147958	0.000619382	3.48e-05	0.000651596	0.000100495	0.000189735	4.2e-05	0.000162762	4.85e-05	0.000163621	0.000549476	4.99e-05	0.000429054	0.00139839	0.0035342	1.04e-06	0.000133292	0.000137041	0.000112396	8.53e-05	0.000286022	0.000639415	4.3e-06	5.72e-05
MCN19	5.79e-05	0.000169524	3.5e-05	1.31e-05	0.000294584	5.93e-06	0.000144747	3.39e-05	1.72e-05	2.55e-05	0.000907328	0.000163536	3.5e-05	0.000181119	7.95e-05	0.00290994	7.5e-05	8.78e-05	5.53e-05	0.000160403	0.000211602	0.00788261	2.18e-05	1.82e-05	1.36e-05	0.000189567	0.00285573	2.94e-05	0.000898397	9.6e-05	0.000255893	5.54e-05	0.000168745	5.97e-05	0.000461579	0.000556965	4.38e-05	0.000595513	0.00195517	0.00380298	1.09e-06	8.34e-05	0.000172192	2.42e-05	7.98e-05	0.000334344	0.000445882	3.25e-06	5.86e-05
MCN2	1.77e-05	5.45e-05	4.25e-05	8.09e-06	0.000258386	6.93e-06	0.000270744	5.96e-05	2.84e-05	3.42e-05	0.00151812	9.1e-05	2.84e-05	1.8e-05	0.000101873	0.00360472	6.34e-05	4.76e-05	7.15e-05	0.000104999	0.0001824	0.0184483	4.14e-05	1.46e-05	9.89e-05	0.000145789	0.000496982	3.92e-05	0.00097832	0.000119845	0.000313345	0.000152582	0.000242975	4.75e-05	0.000135023	0.000560394	0.000144209	0.000356366	0.000692805	0.0142557	1.29e-06	0.000103292	0.000144133	5.29e-05	8.94e-05	0.000333615	0.000686486	3.41e-06	7.81e-05
MCN20	5.38e-05	0.000172733	3.47e-05	1.54e-05	0.000282027	6.25e-06	0.000128698	4.97e-05	1.94e-05	3.01e-05	0.00160732	0.000219485	4.31e-05	3.45e-05	6.99e-05	0.00304257	7.6e-05	4.99e-05	0.000147687	0.000243994	0.000197447	0.00485921	3.31e-05	3.71e-05	1.61e-05	0.000257266	0.00197907	3.29e-05	0.00097354	0.000135604	0.000328983	6.07e-05	0.000266931	6.77e-05	0.000250393	0.000508171	4.03e-05	0.00104885	0.00217651	0.00210134	2.09e-06	6.86e-05	0.000212602	2.79e-05	0.000110718	0.000594098	0.000606427	7.87e-06	7.21e-05
MCN21	6.09e-05	0.00019368	3.42e-05	1.26e-05	0.00027868	5.91e-06	0.000112918	3.4e-05	1.71e-05	2.54e-05	0.000939678	0.000190346	3.74e-05	5.61e-05	6.6e-05	0.00278972	7.61e-05	5.62e-05	6.99e-05	0.000421195	0.000228151	0.00799226	2.45e-05	2.36e-05	1.5e-05	0.000197464	0.00205671	2.91e-05	0.000911363	9.24e-05	0.000233352	6.09e-05	0.000199161	0.000107943	0.000930291	0.000548308	4.28e-05	0.000753457	0.00166224	0.0046535	1.25e-06	5.38e-05	0.000151737	2.53e-05	9.02e-05	0.000334412	0.000468257	2.91e-06	4.82e-05
MCN22	6.35e-05	0.000168593	3.55e-05	1.02e-05	0.000246034	6.22e-06	0.000220496	3.83e-05	1.64e-05	2.57e-05	0.000574461	0.000139088	4.47e-05	0.000642791	6.21e-05	0.00226625	8.04e-05	6.07e-05	0.000100318	0.000256153	0.000181602	0.0049852	2.32e-05	1.7e-05	1.63e-05	0.000195295	0.000646053	2.62e-05	0.000616851	0.000101446	0.000194376	4.85e-05	0.000169616	9.02e-05	0.000258112	0.000517941	3.31e-05	0.000485827	0.00138333	0.00412536	1.33e-06	7.17e-05	0.000142924	2.76e-05	9.52e-05	0.000309476	0.000465667	3.14e-06	5.78e-05
MCN23	3.91e-05	0.000112714	3.33e-05	1.14e-05	0.00025968	6.54e-06	0.000189028	3.78e-05	1.67e-05	3.03e-05	0.000646733	0.000185143	4.15e-05	0.00012753	6.1e-05	0.00288038	8.01e-05	5.05e-05	0.000164753	0.000299358	0.000189653	0.00518221	2.43e-05	1.76e-05	2.22e-05	0.000228262	0.00124006	2.91e-05	0.000790885	0.000124394	0.000245544	6.03e-05	0.000195993	6.6e-05	0.000225695	0.000684403	5.32e-05	0.000544479	0.00155714	0.00314952	1.19e-06	6.48e-05	0.000151599	4.43e-05	9.95e-05	0.000307817	0.00121196	4e-06	5.54e-05
MCN24	3.1e-05	0.000106618	3.99e-05	1.05e-05	0.000357703	6.89e-06	0.000215139	3.57e-05	1.97e-05	3.02e-05	0.00057302	0.000112681	4.09e-05	0.00131365	7.06e-05	0.00300583	8.96e-05	6.63e-05	7.73e-05	0.00034495	0.000185303	0.00714724	2.11e-05	1.85e-05	2.94e-05	0.000215903	0.000590128	3.98e-05	0.000788989	0.00010042	0.000264424	4.46e-05	0.000175744	7.38e-05	0.000196588	0.000524196	3.98e-05	0.000627792	0.000952168	0.00592228	1.21e-06	0.000105263	0.000170678	3.65e-05	9.28e-05	0.0003657	0.00071076	7.37e-06	6.37e-05
MCN26	4.56e-05	0.000145654	0.000144429	8.79e-06	0.000228189	5.32e-06	0.000132153	3.56e-05	2.25e-05	3.43e-05	0.00100238	0.000195462	3.12e-05	0.000103266	8.47e-05	0.00318168	5.93e-05	6.14e-05	6.81e-05	0.000137046	0.000221862	0.00518764	2.57e-05	1.39e-05	1.17e-05	0.00015288	0.00166372	2.81e-05	0.000513882	9.14e-05	0.00129408	0.000207598	0.000173552	4.83e-05	0.000149793	0.00049198	4.75e-05	0.00044626	0.00627252	0.00630862	9.95e-07	0.000141977	0.000137708	3e-05	7.67e-05	0.000298453	0.000452666	2.56e-06	5.61e-05
MCN27	5.38e-05	0.000182267	4.24e-05	1.12e-05	0.000300138	6.47e-06	0.000181837	3.18e-05	1.78e-05	3.42e-05	0.000656265	0.000147924	3.71e-05	0.000451226	7.53e-05	0.00304959	7.95e-05	6.38e-05	0.000209526	0.000256015	0.000175579	0.00934205	2.32e-05	2.37e-05	2.04e-05	0.000167393	0.00102264	3.6e-05	0.000595293	7.31e-05	0.000191705	5.96e-05	0.000134357	5.97e-05	0.000187311	0.000566307	3.47e-05	0.00075836	0.000749029	0.00374284	1.11e-06	0.000189517	0.00016576	3.04e-05	8.4e-05	0.000820217	0.000556309	3.5e-06	7.23e-05
MCN28	4.33e-05	0.000127832	4.38e-05	1.51e-05	0.000330292	6.85e-06	0.000174137	3.95e-05	1.95e-05	2.74e-05	0.000862128	0.000173828	3.92e-05	0.000234345	0.000102861	0.00808338	8.1e-05	4.51e-05	9.11e-05	0.000144699	0.00019304	0.0053816	2.6e-05	1.6e-05	2.04e-05	0.000223807	0.00140274	3.91e-05	0.000711545	0.000131815	0.00231134	4.86e-05	0.000271914	6.83e-05	0.000235246	0.00051531	5.82e-05	0.000685947	0.00143506	0.00710025	1.36e-06	0.000121695	0.000173913	2.65e-05	8.85e-05	0.000436326	0.000515084	5.46e-06	6.72e-05
MCN29	5.27e-05	0.000165525	3.95e-05	1.41e-05	0.00026593	7.89e-06	0.000149692	5.13e-05	2.04e-05	2.91e-05	0.000541613	0.000220306	3.66e-05	0.000220021	8.29e-05	0.00339992	0.00018822	6.82e-05	0.000133003	0.00039264	0.000194725	0.00387268	3.16e-05	1.75e-05	1.21e-05	0.000202274	0.00151025	3.25e-05	0.000587031	0.000107016	0.000253552	5.19e-05	0.000222957	0.000141372	0.000218881	0.000578892	3.78e-05	0.00111717	0.00210697	0.0029074	1.07e-06	5.33e-05	0.000179641	2.66e-05	8.46e-05	0.000353182	0.000561049	3.58e-06	6.24e-05
MCN3	2.29e-05	7.22e-05	3.9e-05	5.32e-06	0.00028091	6.68e-06	0.000221721	3.73e-05	2.14e-05	2.98e-05	0.000634786	4.11e-05	3.65e-05	4.6e-05	7.69e-05	0.00325378	7.89e-05	7.41e-05	7.79e-05	0.000205416	0.000135126	0.00847708	2.79e-05	1.75e-05	2.58e-05	0.000226484	0.000277991	4.36e-05	0.00101921	0.000108898	0.000117868	5.16e-05	0.000180787	5.07e-05	0.000167795	0.000334918	7.41e-05	0.000211642	0.000407982	0.00730023	1.68e-06	0.000305137	0.000165651	4.94e-05	0.000113826	0.000313411	0.00073284	3.9e-06	7.69e-05
MCN30	6.71e-05	0.000193563	3.53e-05	8.02e-06	0.000278135	6.85e-06	0.000146947	3.44e-05	1.62e-05	2.94e-05	0.000646407	0.000184566	3.71e-05	0.00257786	5.52e-05	0.00279139	7.51e-05	6.02e-05	0.000232463	0.000231699	0.000215524	0.00887296	2.47e-05	2.96e-05	1.93e-05	0.000208097	0.00117149	3.39e-05	0.000605479	0.000109401	0.000222789	5.83e-05	0.000169755	6.18e-05	0.000182507	0.000563306	4.1e-05	0.000643644	0.000726186	0.00467562	1.31e-06	0.000137754	0.000159433	2.98e-05	8.41e-05	0.000336641	0.000828403	4.1e-06	5.5e-05
MCN31	5.91e-05	0.000167521	3.99e-05	1.37e-05	0.000284235	6.91e-06	0.000158897	4.33e-05	1.49e-05	2.48e-05	0.000506091	0.000217875	3.74e-05	0.00277393	8.46e-05	0.00260101	7.49e-05	5.12e-05	8.09e-05	0.00027115	0.00019166	0.0066441	2.61e-05	1.5e-05	1.98e-05	0.000208303	0.0018449	4.35e-05	0.000607602	0.000117294	0.000250081	4.69e-05	0.000193452	6.26e-05	0.000207611	0.000501049	2.6e-05	0.000404901	0.00144889	0.00783686	1.45e-06	7.91e-05	0.000252606	7.61e-05	0.000101525	0.000498607	0.000601581	3.37e-06	7.2e-05
MCN32	4.93e-05	0.00013975	3.58e-05	1.25e-05	0.000262248	7.89e-06	0.000185596	5.31e-05	1.83e-05	2.88e-05	0.000716434	0.000130187	4.55e-05	2.91e-05	8.07e-05	0.00281692	0.000110282	5.13e-05	6.73e-05	0.000330574	0.000187622	0.00440946	2.24e-05	3.88e-05	1.5e-05	0.00018594	0.00162177	4.05e-05	0.000927216	8.15e-05	0.000246878	5.74e-05	0.000165178	6.27e-05	0.000206846	0.000549791	3.5e-05	0.00058864	0.00126194	0.00399911	1.22e-06	0.000172315	0.000170686	3.19e-05	8.48e-05	0.000628381	0.000502422	3.71e-06	5.26e-05
MCN33	6.55e-05	0.00020343	3.26e-05	9.11e-06	0.000247339	5.35e-06	0.000145316	4.18e-05	1.61e-05	2.83e-05	0.000498666	0.000154603	3.59e-05	0.000427468	7.63e-05	0.00276756	7.49e-05	5.16e-05	0.000249454	0.000159494	0.000292137	0.00442114	1.91e-05	1.72e-05	1.57e-05	0.000218778	0.000990404	2.67e-05	0.00377294	8.44e-05	0.000209293	0.000260732	0.000135323	5.33e-05	0.000242651	0.000525347	4.19e-05	0.000561923	0.00125711	0.00402046	1.22e-06	0.000115335	0.00014355	6.1e-05	8.86e-05	0.000301924	0.000470891	5.65e-06	5.62e-05
MCN35	4.86e-05	0.000156318	4.2e-05	9.18e-06	0.000263028	7.42e-06	0.000302405	4.19e-05	2.6e-05	3.61e-05	0.000802278	0.000269646	3.89e-05	6.3e-05	9.81e-05	0.00410636	7.92e-05	0.000165639	0.000125855	0.000200002	0.00019154	0.00972058	3.75e-05	1.82e-05	0.000202694	0.000187948	0.000859983	3.35e-05	0.00111467	0.000130978	0.000186619	5.32e-05	0.000243648	6.53e-05	0.000206215	0.000491822	7.26e-05	0.000656169	0.00150445	0.00455511	1.42e-06	0.000106001	0.000166821	4.2e-05	0.000103737	0.000346064	0.000600234	3.16e-06	6.19e-05
MCN4	2.73e-05	8.51e-05	4.47e-05	6.99e-06	0.000261618	7.48e-06	0.000156788	4.41e-05	1.9e-05	2.9e-05	0.000933493	5.06e-05	3.27e-05	0.000346939	7.05e-05	0.00342178	7.17e-05	8.65e-05	0.00014603	0.000228954	0.000110376	0.0212446	3.04e-05	1.43e-05	1.74e-05	0.000177079	0.000290286	4.3e-05	0.000872699	0.000134606	0.000149776	5.79e-05	0.000170436	5.5e-05	0.000173332	0.000432675	3.41e-05	0.000338411	0.000886462	0.0056112	1.26e-06	9.06e-05	0.000143121	3.06e-05	8.69e-05	0.000350052	0.000914735	3.68e-06	7.62e-05
MCN5	2.24e-05	7.17e-05	4.55e-05	5.78e-06	0.000297631	7.21e-06	0.000145828	4.99e-05	2.35e-05	3.08e-05	0.000707391	4.1e-05	3.96e-05	0.000140691	9.06e-05	0.00251558	7.32e-05	7.24e-05	7.14e-05	0.000205671	9.46e-05	0.0190088	3.19e-05	1.58e-05	1.87e-05	0.000198572	0.000232701	3.82e-05	0.00111726	0.000121158	0.000119079	0.00010205	0.000198532	5.06e-05	0.000213056	0.000502056	5.63e-05	0.000250625	0.00055864	0.00538581	1.48e-06	9e-05	0.000160944	3.58e-05	9.54e-05	0.000386637	0.000750608	4.18e-06	8.82e-05
MCN6	2.45e-05	7.86e-05	5.04e-05	8.91e-06	0.00033478	7.93e-06	0.000162504	4.71e-05	2.45e-05	3.76e-05	0.000807485	0.000221739	4.79e-05	2.95e-05	0.000125872	0.00382752	8.85e-05	4.27e-05	0.00152228	0.00018087	0.000102317	0.0142601	4.4e-05	1.62e-05	3.19e-05	0.000238602	0.000445867	4.27e-05	0.0012681	0.000137613	0.000177381	4.99e-05	0.000234256	7.2e-05	0.000214954	0.000574202	6.39e-05	0.000317071	0.000801781	0.00882829	1.6e-06	8.51e-05	0.000215223	0.000670436	0.000186951	0.000390641	0.000680025	6.46e-06	8.38e-05
MCN7	2.51e-05	7.64e-05	4.44e-05	5.71e-06	0.00026017	8.36e-06	0.000176569	5.36e-05	1.84e-05	2.93e-05	0.000763511	4.01e-05	3.56e-05	3.06e-05	5.21e-05	0.00351365	6.78e-05	8.28e-05	9.92e-05	0.000227683	0.000101005	0.0146366	4.13e-05	1.91e-05	2.83e-05	0.000219771	0.000259476	4.74e-05	0.000969125	0.000138478	0.000125359	0.000110191	0.000230148	5.82e-05	0.000178316	0.000271881	3.5e-05	0.000182128	0.000639177	0.0107004	1.74e-06	0.000419476	0.000121638	6.23e-05	0.00011622	0.000401077	0.00118644	7.57e-06	9.01e-05
MCN8	2.65e-05	9.06e-05	4.13e-05	5.79e-06	0.000291032	6.36e-06	0.000173968	4.44e-05	2.31e-05	3.47e-05	0.000767541	5.35e-05	3.92e-05	0.000171743	7.96e-05	0.00334771	6.82e-05	9.26e-05	7.18e-05	0.000171806	0.000195672	0.017703	2.43e-05	2.1e-05	2.45e-05	0.000153246	0.000359163	3.5e-05	0.000988802	8.18e-05	0.00014358	5.16e-05	0.000140896	5.67e-05	0.00015014	0.000438145	6.96e-05	0.000279766	0.000472352	0.0171191	1.44e-06	0.000274099	0.00015346	4.65e-05	0.000106985	0.000367352	0.000562837	3.2e-06	7.37e-05
MGD1_S142_L002	3.47e-05	0.000176179	6.41e-05	6.36e-06	0.000327205	1.52e-05	0.00107634	0.000176287	5.32e-05	5.59e-05	0.00940355	4.59e-05	2.52e-05	1.33e-05	0.000519168	0.0165202	7.95e-05	0.000110872	6.46e-05	0.000113262	0.000168772	0.0153141	7.97e-05	3.25e-05	2.84e-05	0.00020614	0.00127806	8.37e-05	0.000202867	0.000568334	0.0001	5.43e-05	0.00142909	5.38e-05	0.000143671	0.000627232	0.000220154	0.000138605	0.000349791	0.0454985	1.13e-06	0.000960819	0.000187047	5.69e-05	6.68e-05	0.000735294	0.00529014	1.5e-05	0.000184504
MGD10_S151_L002	1.35e-05	5.35e-05	6.51e-05	3.93e-06	0.000293969	1.04e-05	0.000510901	0.000234254	5.34e-05	5.2e-05	0.00281513	2.74e-05	1.86e-05	6.72e-06	0.000399539	0.0159592	6.1e-05	0.000125205	4.81e-05	5.49e-05	6.87e-05	0.0101262	2.38e-05	3.41e-05	2.62e-05	0.000129656	0.000169991	7.15e-05	0.000219461	0.000129557	7.83e-05	4.56e-05	0.000298391	4e-05	6.37e-05	0.000343119	0.000386581	0.000110397	0.000115136	0.0686655	7.27e-07	0.000159111	0.000174363	3.67e-05	5.7e-05	0.00052009	0.00531635	1.23e-05	0.000208549
MGD11_S152_L002	2.38e-05	0.000127517	6.19e-05	4.81e-06	0.000373751	1.1e-05	0.000873891	0.000197486	6.17e-05	6.21e-05	0.00551487	4.27e-05	2.36e-05	8.86e-06	0.000885369	0.0236883	7.71e-05	0.000132891	6.11e-05	6.59e-05	0.000557948	0.0175156	2.47e-05	2.13e-05	2.54e-05	0.000138303	0.000216357	9.03e-05	0.000175146	0.000100843	0.000215052	4.24e-05	0.000265108	4.82e-05	8.89e-05	0.000628603	0.000397912	0.000126461	0.000216004	0.0329468	8.51e-07	0.000828874	0.000226009	3.22e-05	6.73e-05	0.000777824	0.00129641	6.85e-06	0.000222388
MGD12_S153_L002	2.3e-05	0.000100181	4.26e-05	3.78e-06	0.000271217	9.12e-06	0.000803203	0.000136997	4.78e-05	4.94e-05	0.0107211	2.42e-05	1.74e-05	8.23e-06	0.000522301	0.0179738	6.5e-05	7.28e-05	5.85e-05	6.1e-05	0.000151675	0.013388	5.37e-05	2.91e-05	2.01e-05	0.000139114	0.000150405	6.5e-05	0.000177131	0.000203804	6.88e-05	3.54e-05	0.000569516	3.76e-05	8.7e-05	0.000522989	0.000247678	0.000117884	0.00011779	0.0435482	7.24e-07	0.000123317	0.000160474	4.47e-05	4.75e-05	0.000671334	0.00197918	4.82e-06	0.000138583
MGD2_S143_L002	3.55e-05	0.00016252	6.04e-05	4.31e-06	0.000289299	1.11e-05	0.00117902	0.000170614	4.57e-05	4.97e-05	0.00344634	3.19e-05	2.16e-05	1.12e-05	0.000449189	0.0162125	7.37e-05	0.00038901	6.31e-05	7.97e-05	0.000163065	0.0291764	4.26e-05	0.000372685	3.27e-05	0.00015066	0.000224881	7.18e-05	0.000372107	0.000212389	0.000106083	2.27e-05	0.000656209	3.83e-05	0.000115898	0.000520225	0.000367442	0.000149483	0.00018426	0.0397102	1.02e-06	0.000194555	0.000159488	3.75e-05	6.61e-05	0.000491887	0.00438294	6.58e-06	0.000135261
MGD3_S144_L002	1.9e-05	8.91e-05	5.5e-05	7.15e-06	0.000264612	9.58e-06	0.000912326	0.000103536	4.45e-05	4.88e-05	0.0042691	6.9e-05	2.4e-05	1.14e-05	0.000524571	0.0146713	6.45e-05	9.28e-05	7.48e-05	7.56e-05	9.55e-05	0.0178711	5.26e-05	1.82e-05	2.94e-05	0.000143361	0.000921143	6.35e-05	0.000272682	0.000221708	0.00107746	4.23e-05	0.000547055	4.36e-05	0.000103	0.00112168	0.000384964	0.000169314	0.000822346	0.0475248	8.99e-07	0.000729019	0.000173269	4.27e-05	5.99e-05	0.000514467	0.00167236	4.78e-06	0.000109618
MGD4_S145_L002	2.79e-05	0.000112235	7.1e-05	5.05e-06	0.000374195	1.51e-05	0.000677983	0.000223829	5.84e-05	5.81e-05	0.00689108	3.03e-05	3.04e-05	1.13e-05	0.00064286	0.0125937	8.87e-05	0.000338764	5.84e-05	8.17e-05	0.000160322	0.0155596	5.29e-05	1.89e-05	2.37e-05	0.000180284	0.000197391	9.71e-05	0.000279104	0.000222224	8.08e-05	3.62e-05	0.000556148	5.38e-05	9.87e-05	0.000361125	0.000555223	0.000119356	0.000176539	0.0529057	1.02e-06	0.000186619	0.000219082	4.27e-05	6.87e-05	0.00141278	0.00384036	7.32e-06	0.000197997
MGD5_S146_L002	2.29e-05	0.00010661	5.78e-05	4.51e-06	0.000334369	1.29e-05	0.00105128	0.000152597	4.14e-05	5.16e-05	0.00118152	2.64e-05	2.5e-05	1.1e-05	0.000361183	0.016371	8.18e-05	7.12e-05	4.94e-05	7.99e-05	0.000141466	0.0238764	2.99e-05	2.03e-05	2.8e-05	0.000194703	0.000147512	9.79e-05	0.0002485	0.000149767	7.34e-05	2.57e-05	0.000379836	4.52e-05	0.00010056	0.000375765	0.000297157	0.000108797	0.000126585	0.0391151	1.06e-06	0.000313444	0.000232897	4.04e-05	7.25e-05	0.000795363	0.00296345	1e-05	0.00026238
MGD6_S147_L002	2.11e-05	7.24e-05	6.67e-05	5.63e-06	0.00033677	1.43e-05	0.00067172	0.000222299	5.14e-05	5.16e-05	0.00274405	3.01e-05	2.29e-05	1.11e-05	0.000414286	0.0176755	7.17e-05	0.000535996	6.19e-05	9.18e-05	0.000105062	0.0101814	4.04e-05	6.99e-05	2.54e-05	0.000201051	0.000414919	9.82e-05	0.000366871	0.000252301	8.59e-05	2.97e-05	0.000713081	4.23e-05	0.000123011	0.000475226	0.000263551	0.000127677	0.000105147	0.0384787	9.53e-07	0.000152806	0.000193216	3.78e-05	6.31e-05	0.00142937	0.00653954	1.1e-05	0.000280843
MGD7_S148_L002	2.97e-05	0.000139538	5.03e-05	4.76e-06	0.000244021	1.04e-05	0.000998572	0.000140811	4.12e-05	4.67e-05	0.00589699	3.13e-05	1.73e-05	8.44e-06	0.000322737	0.0113724	8.03e-05	7.72e-05	7.53e-05	7.99e-05	0.000149098	0.0318566	5.05e-05	1.65e-05	2.63e-05	0.000180398	0.000244791	7.05e-05	0.00018863	0.000252991	7.86e-05	3.91e-05	0.00076184	3.22e-05	0.000124622	0.000413278	0.000298545	0.000123577	0.000176081	0.0401547	7.74e-07	0.000333068	0.000139763	3.55e-05	5.16e-05	0.000605745	0.0271898	6.63e-06	0.000129647
MGD8_S149_L002	1.89e-05	7.22e-05	7.09e-05	4.05e-06	0.000323458	1.33e-05	0.000839492	0.00021063	5.84e-05	5.77e-05	0.00179926	2.59e-05	2.5e-05	8.19e-06	0.000585698	0.0165069	7.05e-05	0.000511383	6.27e-05	6.66e-05	8.21e-05	0.014494	2.84e-05	1.42e-05	2.51e-05	0.000131707	0.000241616	0.000106781	0.000226673	0.000122163	6.41e-05	3.77e-05	0.000352888	4.52e-05	7.67e-05	0.00061389	0.000374575	0.000123684	0.000113782	0.040959	7.79e-07	0.00113638	0.000201096	3.87e-05	5.35e-05	0.000581578	0.0014787	2.97e-05	0.00016629
MGD9_S150_L002	1.34e-05	5.84e-05	6.22e-05	3.61e-06	0.000380498	1.09e-05	0.000674832	0.000160228	8.82e-05	5.42e-05	0.00268191	2.52e-05	2.1e-05	9.51e-06	0.000939732	0.0135245	8.58e-05	0.000156907	5.93e-05	5.59e-05	8.22e-05	0.0162133	1.64e-05	3.32e-05	2.39e-05	0.000127613	8.58e-05	0.000107002	0.000194904	7.68e-05	5.73e-05	2.83e-05	0.00020569	5.01e-05	6.95e-05	0.000669011	0.000509449	0.000113083	6.75e-05	0.0210712	1.05e-06	0.000141562	0.000199779	5.11e-05	6.84e-05	0.000619959	0.00179536	9.31e-06	0.000228251
NB1	4.75e-05	0.000146632	0.000435472	2.32e-05	0.020695	2.24e-05	6.57e-05	5.88e-05	1.91e-05	4.23e-05	0.000200119	7.01e-05	0.000120546	5.18e-05	0.000100079	0.00121245	0.000718161	1.9e-05	0.000731286	0.000908016	0.000238915	0.000987214	6.61e-05	3.79e-05	0.00077195	0.000272475	0.000189987	0.000201623	0.000147816	0.000300935	0.000118798	3.01e-05	0.000336011	0.00454476	0.000322706	4.21e-05	1.48e-05	0.000561661	0.000166412	0.0156124	8.71e-06	0.00100365	0.0018612	0.0135526	0.00463535	0.00624034	0.00162445	1.68e-05	0.000184071
NB10	5.02e-05	0.000135334	0.0024467	4.1e-05	0.003993	3.21e-05	5.39e-05	6.96e-05	1.44e-05	3.12e-05	0.000180301	6.24e-05	8.13e-05	4.64e-05	6.21e-05	0.000864501	0.000436037	1.48e-05	7.06e-05	0.00236593	0.000392432	0.00096914	4.89e-05	2.89e-05	0.000544619	0.000182259	0.000162945	0.000162647	0.000150875	0.000106427	0.000100793	2.97e-05	0.000160353	0.00175572	0.000218082	3.35e-05	1.07e-05	0.0003612	0.00010474	0.0296575	1.15e-05	0.0015422	0.00217841	0.00188599	0.0349682	0.00184928	0.00247592	3.73e-05	0.000141977
NB13	1.31e-05	3.67e-05	0.000127746	1.41e-05	0.0569085	1.2e-05	2.55e-05	2.91e-05	1.33e-05	3.35e-05	0.000106639	5.51e-05	5.68e-05	1.41e-05	5.8e-05	0.000488325	0.000816255	1.04e-05	7.56e-05	0.00113174	7.19e-05	0.000598962	1.39e-05	2.78e-05	0.000601362	0.000103446	7.4e-05	5.22e-05	0.000111541	3.3e-05	5.85e-05	2.31e-05	6.18e-05	0.000697005	0.000147823	2.42e-05	1.01e-05	0.000205326	4.81e-05	0.038717	1.08e-05	0.000983287	0.000492536	0.00173538	0.00301242	0.00091852	0.000136793	5.96e-06	0.000130129
NB14	5.32e-06	1.44e-05	0.0013114	5.77e-06	0.004779	1.1e-05	2.57e-05	9.21e-05	3.65e-05	4.52e-05	0.00012559	1.86e-05	3.83e-05	1.15e-05	0.000225146	0.000488816	9.96e-05	1.49e-05	5.34e-05	6.7e-05	5.8e-05	0.000656654	7.92e-06	6.14e-05	0.000249639	8.06e-05	5.39e-05	8.67e-05	6.32e-05	3.31e-05	4.47e-05	3.36e-05	4.77e-05	7.21e-05	3.68e-05	2.16e-05	4.22e-05	0.000151892	3.39e-05	0.0231239	5.62e-06	0.00047006	0.00299163	0.000831767	0.000427057	0.00488277	0.000165458	8.33e-06	0.000175632
NB15	2.31e-05	7.23e-05	0.000160678	0.000104998	0.00988494	1.41e-05	4.75e-05	3.96e-05	1.74e-05	3.14e-05	0.000167089	0.000672151	0.000126889	3.88e-05	8.92e-05	0.000670506	0.000525664	1.61e-05	7.86e-05	0.00122711	0.000233538	0.000836861	5.81e-05	2.57e-05	0.000162816	0.000215333	0.000185517	8.23e-05	0.000128532	0.000262753	0.000111046	2.84e-05	0.000285415	0.00762207	0.000373734	4.4e-05	1.43e-05	0.000375758	0.00010341	0.0190854	5.63e-06	0.000261955	0.000788206	0.000588642	0.00354515	0.00297187	0.000882717	9.14e-06	0.000122343
NB16	2.46e-05	8.29e-05	0.000283705	6.64e-05	0.0102539	1.82e-05	7.77e-05	4.12e-05	1.37e-05	3.4e-05	0.000182971	0.000326712	0.00012515	6.63e-05	6.17e-05	0.000820861	0.00112656	1.85e-05	9.14e-05	0.00486713	0.000467171	0.00098529	5.66e-05	3.17e-05	0.000209763	0.000318906	0.000262482	8.74e-05	0.000164009	0.000230572	0.000164939	3.24e-05	0.000452475	0.00171588	0.000452257	4.41e-05	1.07e-05	0.000883101	0.000153054	0.0122301	6.9e-06	0.000323645	0.00244485	0.000602563	0.00768337	0.000954443	0.00117644	2.03e-05	0.000104502
NB17	3.06e-05	0.000122511	0.000290599	1.82e-05	0.0209226	1.86e-05	5.61e-05	4.6e-05	2.07e-05	4.25e-05	0.00021497	9.7e-05	0.000145639	3.51e-05	0.000101575	0.000764646	0.000656975	1.88e-05	9.4e-05	0.000452758	0.000127578	0.00107726	4.49e-05	3.37e-05	0.00055811	0.000286141	0.00017671	0.000183861	0.000141228	0.000239249	0.000109575	2.98e-05	0.000286282	0.00496029	0.00052236	4.69e-05	1.65e-05	0.000359439	0.000109521	0.0169621	7.29e-06	0.000762319	0.00233009	0.0026297	0.00689049	0.0107382	0.00109344	1.45e-05	0.000184032
NB18	3.76e-05	0.000112143	0.000195	0.000199248	0.0400591	9.8e-06	8.12e-05	3.37e-05	2.36e-05	3.66e-05	0.000168804	0.00152857	0.000154752	7.8e-05	0.000142728	0.00227686	0.0011759	1.6e-05	8e-05	0.0050065	0.000503178	0.000894605	5.66e-05	3.31e-05	0.000253157	0.000327987	0.000238032	8.29e-05	0.00014672	0.000197888	0.000146855	4.03e-05	0.000301442	0.00168194	0.00052542	3.95e-05	1.77e-05	0.00227262	0.000132667	0.0134771	8.63e-06	0.000377809	0.000992697	0.000883672	0.0074325	0.00721386	0.0019035	6.28e-06	0.000136207
NB19	1.74e-05	5.54e-05	0.000861312	5.21e-06	0.0265387	2.67e-05	4.52e-05	7.95e-05	3.08e-05	4.78e-05	0.000221754	4.74e-05	8.39e-05	1.76e-05	0.000136861	0.000755104	0.000314811	1.67e-05	9.76e-05	0.000246296	0.00012832	0.00114896	2.6e-05	3.23e-05	0.000576237	0.000144104	0.00010972	0.000186045	0.00101144	0.000104678	6.98e-05	4.8e-05	0.000145804	0.000379234	0.000247142	4.77e-05	2.01e-05	0.000370892	5.97e-05	0.0245781	8.48e-06	0.00102134	0.00298332	0.00363053	0.000754837	0.00806366	0.000522271	2.26e-05	0.000171721
NB2	2.8e-05	7.91e-05	0.000123428	4.11e-05	0.017681	1.9e-05	4.42e-05	4.85e-05	2.57e-05	4.11e-05	0.000185296	0.000135488	0.000139168	3.85e-05	0.000156054	0.000719726	0.00155938	1.66e-05	6.08e-05	0.00229158	0.000396842	0.000974027	3.84e-05	2.75e-05	0.000313667	0.000320163	0.00021175	0.000147587	0.000124217	0.00019944	0.000101151	3.13e-05	0.000233423	0.00719385	0.000656278	3.87e-05	1.98e-05	0.000602891	0.000121958	0.0188822	7.98e-06	0.00191905	0.00176291	0.00126526	0.0188172	0.00812012	0.0008459	1.46e-05	0.000253733
NB21	3.06e-05	0.000101821	0.000180279	5.39e-06	0.0267807	2.88e-05	4.14e-05	6.67e-05	2.26e-05	4.21e-05	0.000176878	0.000100752	8.78e-05	4.51e-05	0.000135091	0.000712246	0.000365421	1.49e-05	6.89e-05	0.000313859	0.000252049	0.000919763	3.92e-05	2.52e-05	0.000281774	0.000140907	0.000113727	0.000164405	0.000116165	0.000176149	7.91e-05	2.85e-05	0.000196064	0.000186064	0.000156781	3.47e-05	1.73e-05	0.000335619	8.93e-05	0.0647119	7.45e-06	0.00102551	0.00713469	0.00541257	0.000463729	0.00235504	0.000766518	3.11e-05	0.00015588
NB22	3.74e-05	9.66e-05	0.000150368	6.02e-05	0.0499011	1.5e-05	5.55e-05	2.99e-05	1.73e-05	2.87e-05	0.000128816	0.000995696	9.87e-05	2.82e-05	8.72e-05	0.000489824	0.000338553	1.37e-05	7.41e-05	0.000366744	0.000176517	0.000744134	3.98e-05	2.88e-05	0.000711889	0.00019466	0.000191129	8.91e-05	0.000124051	0.000138367	0.000129978	4.52e-05	0.000194729	0.000257141	0.000362596	3.25e-05	1.56e-05	0.000457729	0.00010931	0.0288886	7.26e-06	0.000538198	0.000922241	0.00155744	0.000465262	0.00225758	0.00101968	8.71e-06	0.000132796
NB24	4.43e-05	0.000170335	0.000330343	1.21e-05	0.00455905	2.72e-05	4.26e-05	6.72e-05	2.08e-05	4.17e-05	0.000199176	7.8e-05	8.27e-05	4.15e-05	0.000131593	0.0011439	0.000276637	1.79e-05	7.7e-05	0.000252029	0.000317701	0.00102504	2.67e-05	3e-05	0.00049649	0.00017073	0.000120798	0.000174241	0.000124178	0.000129092	8.69e-05	4.63e-05	0.000183768	0.000723375	0.000228111	4.64e-05	1.59e-05	0.000453547	7.93e-05	0.0374971	1.02e-05	0.0013366	0.00186207	0.00359735	0.00245209	0.00222456	0.00053041	4.24e-05	0.00016875
NB25	2.64e-05	8.63e-05	0.000123491	5.9e-05	0.0278481	1.83e-05	5.43e-05	3.78e-05	1.56e-05	3.2e-05	0.000189757	0.00022173	0.000149211	0.000144818	7.38e-05	0.000801198	0.00264538	1.96e-05	7.45e-05	0.00172024	0.000264518	0.000955455	3.26e-05	3.95e-05	0.000366616	0.000292493	0.000236902	0.000109791	0.000172315	0.000138059	0.000156681	2.33e-05	0.000218311	0.0118692	0.000717147	3.98e-05	1.14e-05	0.00052551	0.000147633	0.0187128	6.3e-06	0.00398226	0.00348382	0.00243785	0.000772291	0.000858511	0.000880563	1.69e-05	0.000152447
NB26	4.22e-05	0.000127316	0.000369685	9.32e-05	0.0170661	1.84e-05	5.26e-05	4.38e-05	1.43e-05	3.17e-05	0.000154438	0.000659106	0.000151424	6.9e-05	6.49e-05	0.000719185	0.000839431	1.77e-05	6.73e-05	0.00329541	0.00041087	0.000897382	6.86e-05	2.81e-05	0.000250509	0.000347058	0.000416055	0.000139965	0.000164019	0.000342423	0.000320497	2.76e-05	0.000525477	0.00541485	0.000659663	3.86e-05	1.1e-05	0.00173853	0.000247008	0.0109682	5.2e-06	0.00051996	0.00136923	0.000835213	0.00134025	0.00254046	0.00157973	1.48e-05	0.000131463
NB27	1.94e-05	5.75e-05	6.54e-05	1.02e-05	0.00893609	1.07e-05	4.84e-05	2.96e-05	1.85e-05	3.21e-05	0.000133034	3.86e-05	6.03e-05	2.63e-05	0.000106361	0.000746973	0.000148901	1.54e-05	6.38e-05	0.000342289	0.000177408	0.000639168	3.76e-05	2.05e-05	0.000170205	0.000111446	0.000119748	6.63e-05	9.53e-05	0.00016557	7.15e-05	3.45e-05	0.00019406	0.000656306	0.000111521	3.58e-05	1.28e-05	0.000372649	6.59e-05	0.00907346	5.07e-06	0.000263665	0.00165592	0.000561767	0.00415976	0.00307933	0.000942158	6.69e-06	0.000121414
NB28	2.22e-05	6.46e-05	0.000455649	2.15e-05	0.0133139	1.71e-05	8.28e-05	5.1e-05	2.1e-05	4.18e-05	0.00019636	7.06e-05	0.000131918	5.95e-05	0.000103896	0.000757593	0.000432948	1.98e-05	8.23e-05	0.00533998	0.000138764	0.000987407	9.22e-05	3.39e-05	0.000234937	0.000309945	0.000199224	0.000136692	0.000170812	0.00031146	0.000107659	3.99e-05	0.000455581	0.00588013	0.000468422	4.02e-05	1.52e-05	0.000379345	0.000131113	0.013482	1.01e-05	0.000649522	0.00159641	0.00118639	0.0160949	0.00353985	0.00151173	1.39e-05	0.00016349
NB29	3.89e-05	0.000118541	9.64e-05	3.35e-05	0.0284563	1.66e-05	5.95e-05	3.07e-05	1.51e-05	3.07e-05	0.000142378	5.96e-05	0.000109124	8.52e-05	7.19e-05	0.000640638	0.000423251	1.59e-05	0.000201494	0.00124439	0.000295795	0.000757006	5.74e-05	3.5e-05	0.000240966	0.000230399	0.000209379	0.000116961	0.000134036	0.000269606	0.000121017	2.99e-05	0.000344284	0.00413032	0.000424704	3.01e-05	1.14e-05	0.000286553	0.00014624	0.0162639	6.33e-06	0.00134606	0.000633671	0.00118854	0.00542457	0.00201047	0.00141635	2.68e-05	0.000122136
NB3	4.56e-05	0.0001437	0.000650534	2.15e-05	0.0150137	1.52e-05	3.3e-05	4.23e-05	2.08e-05	3.78e-05	0.000137096	0.000356058	7.26e-05	2.22e-05	0.000115793	0.00062295	0.000381527	1.05e-05	5.12e-05	0.000269224	0.000310658	0.000698721	4.87e-05	2.07e-05	0.000303405	0.000143164	0.000137637	0.000102148	7.65e-05	0.000224058	7.14e-05	6.15e-05	0.0002766	0.00329667	0.000234357	3.06e-05	1.63e-05	0.000478937	7.98e-05	0.0395286	6.82e-06	0.000618028	0.00145551	0.00153348	0.00233972	0.00640887	0.00119911	1.29e-05	0.000123864
NB30	6.97e-06	1.86e-05	0.000147868	3.32e-06	0.0171939	1.06e-05	3.74e-05	3.55e-05	3.49e-05	4.71e-05	0.000172155	4.45e-05	5.99e-05	1.32e-05	0.000171665	0.000518183	0.00018377	1.41e-05	6.2e-05	0.000278556	3.85e-05	0.000882343	1.03e-05	2.61e-05	0.000180185	0.000116023	5.61e-05	8.22e-05	0.000246659	4.35e-05	4.85e-05	3.26e-05	6.11e-05	0.000274661	9.09e-05	3.25e-05	2.58e-05	0.000240832	4.2e-05	0.0216775	7.86e-06	0.000582029	0.0272163	0.0028296	0.000502918	0.0151793	0.000306956	8.5e-06	0.000195131
NB31	9.67e-06	3.29e-05	0.00028486	2.61e-05	0.0252922	1.51e-05	2.66e-05	3.35e-05	1.09e-05	2.1e-05	0.000101235	2.83e-05	5.18e-05	2.01e-05	4.71e-05	0.000619793	0.000916309	9.73e-06	9.6e-05	0.00161994	0.000111207	0.000532677	5.05e-06	2.45e-05	0.000393562	9.66e-05	5.9e-05	9.29e-05	8.23e-05	2.58e-05	4.42e-05	2.19e-05	3.87e-05	0.0113216	0.000173385	2.02e-05	7.49e-06	0.000236971	4.18e-05	0.0324191	4.49e-06	0.000841471	0.00062845	0.00444582	0.00284578	0.00173296	0.00011351	5.72e-06	0.000159576
NB32	2.97e-05	9.03e-05	0.000184177	7.9e-05	0.0395384	1.3e-05	5.01e-05	5.08e-05	2e-05	4.12e-05	0.000164935	0.000178006	0.000170912	0.000113179	9.9e-05	0.000730551	0.00077967	1.59e-05	7.39e-05	0.00356336	0.000504875	0.000813017	4.5e-05	2.37e-05	0.000177889	0.000284661	0.000227606	8.7e-05	0.000110907	0.000257384	0.000128785	3.14e-05	0.000326788	0.00206539	0.000568206	3.71e-05	1.6e-05	0.00601485	0.000133889	0.0153063	6.63e-06	0.000336809	0.00151121	0.000565471	0.00583589	0.00261937	0.00128542	1.08e-05	0.00012572
NB33	9.66e-06	3.32e-05	0.00140489	1.9e-05	0.0189894	1.23e-05	4.98e-05	3.23e-05	2.33e-05	4.38e-05	0.000157633	3.77e-05	6.83e-05	2.82e-05	0.000113936	0.000589373	0.000348855	1.29e-05	6.09e-05	0.00045097	8.83e-05	0.000841195	1.48e-05	1.54e-05	9.57e-05	0.000160861	8.25e-05	8.01e-05	9.51e-05	6.91e-05	6.44e-05	2.46e-05	0.000104115	0.00146519	0.000209744	3.82e-05	1.97e-05	0.00840508	5.81e-05	0.0104026	3.36e-06	0.000221728	0.0123528	0.000506815	0.000752723	0.00340358	0.000242747	9.16e-06	0.000169053
NB34	1.7e-05	4.8e-05	0.000241859	6.23e-05	0.0229499	1.11e-05	4.87e-05	4.76e-05	2.05e-05	3.66e-05	0.000162482	0.000143123	0.000142917	3.71e-05	0.000124551	0.00114797	0.00067568	1.51e-05	4.91e-05	0.00120819	9.92e-05	0.000898028	2.98e-05	1.95e-05	0.000274404	0.000306854	0.000208241	8.13e-05	0.00011129	0.000138325	9.58e-05	4.5e-05	0.000221349	0.0111898	0.000736022	3.73e-05	1.56e-05	0.00610974	0.00016032	0.0133451	5.61e-06	0.000617264	0.0170548	0.000868992	0.000427484	0.00179739	0.000636512	1.09e-05	0.000156314
NB35	2.51e-05	8e-05	0.00147271	8.57e-06	0.0119831	1.52e-05	4.26e-05	4.82e-05	1.74e-05	3.39e-05	0.000172494	0.000357514	7.39e-05	6.48e-05	9.47e-05	0.00075018	0.00051978	1.31e-05	6.62e-05	0.00130984	0.000213419	0.000824575	5.55e-05	2.33e-05	0.000394521	0.000159902	0.00013835	0.000106512	9.68e-05	0.000212796	6.69e-05	2.75e-05	0.000252569	0.00117728	0.000219294	3.16e-05	1.4e-05	0.000666554	7.84e-05	0.0205516	6.24e-06	0.000649911	0.00688507	0.00184738	0.0029689	0.00853663	0.00109207	1.2e-05	0.000127766
NB4	6.11e-05	0.000204262	0.000527242	4.19e-05	0.0120786	2.58e-05	6.62e-05	7.05e-05	1.92e-05	4.06e-05	0.000182698	0.000273581	0.000120134	0.000131686	0.000104345	0.000975198	0.00391393	1.5e-05	7.19e-05	0.00840442	0.000619264	0.00103672	3.84e-05	2.79e-05	0.000404986	0.000287732	0.000221122	0.000185807	0.00013366	0.000188021	0.000101034	3.5e-05	0.000298334	0.00300227	0.000578582	3.97e-05	1.52e-05	0.000400136	0.000104178	0.0326951	1.14e-05	0.000607766	0.000925948	0.000994323	0.0259754	0.00275145	0.000827125	3.26e-05	0.000160149
NB5	2.87e-05	9.4e-05	0.0002947	1.61e-05	0.0261036	1.4e-05	5.54e-05	3.82e-05	2.17e-05	3.71e-05	0.000140425	0.000118071	6.7e-05	2.67e-05	0.000113765	0.000756269	0.000303307	1.41e-05	5.72e-05	0.000238065	0.000147629	0.000842059	4.55e-05	2.36e-05	0.000331319	0.000128324	0.000129527	9.45e-05	9.7e-05	0.00021858	8.8e-05	4.79e-05	0.000244203	0.00173819	0.000155842	5.31e-05	1.78e-05	0.000762367	8.21e-05	0.0145907	4.96e-06	0.000607053	0.00203942	0.00206753	0.00105044	0.00572269	0.00104119	1.04e-05	0.000137543
NB6	8.62e-05	0.000231614	0.000161037	3.43e-05	0.039732	1.61e-05	0.000104351	5.21e-05	1.5e-05	3.29e-05	0.000142349	0.00107573	8.9e-05	5.41e-05	6.65e-05	0.000679009	0.00119012	1.36e-05	5.47e-05	0.00246003	0.000356961	0.000720707	7.47e-05	2.52e-05	0.000247385	0.000297346	0.000266694	0.000108834	0.000118629	0.000302173	0.000153754	2.28e-05	0.000372411	0.00294233	0.00052977	3.92e-05	1.23e-05	0.00293989	0.000147497	0.0133836	5.59e-06	0.00058586	0.0017099	0.00224584	0.00234971	0.00315674	0.00186501	1.09e-05	0.000135164
NB7	2.46e-05	7.41e-05	0.000123512	1.34e-05	0.00934329	1.71e-05	5.66e-05	3.1e-05	2.28e-05	4e-05	0.000152525	4.34e-05	6.69e-05	6.65e-05	0.000146681	0.0012605	0.000186796	1.62e-05	7.64e-05	0.000637575	0.000259075	0.00102479	3.76e-05	2.23e-05	0.000162123	0.000136759	0.000126556	6.6e-05	0.000114635	0.000388504	8.65e-05	3.04e-05	0.000252224	0.000821587	0.000144764	3.45e-05	1.75e-05	0.000700647	9.27e-05	0.013017	1.39e-05	0.000429073	0.00107958	0.000559507	0.0131702	0.00386335	0.000916286	1.4e-05	0.000128836
NB8	6.78e-06	1.91e-05	0.00025177	1.91e-05	0.0212371	1.43e-05	2.18e-05	8.2e-05	9.89e-06	2.46e-05	0.000138754	9.25e-05	4.79e-05	1.01e-05	4.16e-05	0.000562051	0.000176302	9.87e-06	4.97e-05	0.00752389	3.41e-05	0.000684964	9.58e-05	1.49e-05	0.000169682	0.000128836	6.43e-05	6.64e-05	7.9e-05	0.000230222	4.29e-05	1.72e-05	0.000262225	0.000160944	0.000211497	2.04e-05	8.7e-06	0.000402221	4.39e-05	0.0336275	3e-06	0.000371774	0.00470924	0.000294159	0.00024885	0.00290266	0.00128241	1.17e-05	0.000126531
NB9	1.4e-05	8.74e-05	0.000171158	1.18e-05	0.013708	1.32e-05	5.29e-05	3.48e-05	1.95e-05	3.52e-05	0.000126755	0.000364358	6.55e-05	3.43e-05	0.000103218	0.000711094	0.000181026	1.89e-05	5.38e-05	0.00179777	9.87e-05	0.000670218	2.67e-05	1.86e-05	0.000180106	0.000119973	9.83e-05	8.63e-05	9.2e-05	0.00018258	5.72e-05	2.91e-05	0.000199681	0.000206075	0.000170889	3.04e-05	1.59e-05	0.00140844	5.78e-05	0.011781	4.77e-06	0.000247797	0.00460362	0.000456067	0.00498825	0.00539519	0.000711676	9.6e-06	0.000124683
NJ1	0.000153974	0.000260033	3.29e-05	8.2e-06	0.000177509	5.64e-06	0.00014558	7.12e-05	1.91e-05	2.49e-05	0.00048478	0.000201051	3.17e-05	0.00058813	6.39e-05	0.00298719	5.5e-05	9.19e-05	5.87e-05	0.000257623	0.000277074	0.0159851	3.18e-05	1.42e-05	2.31e-05	0.000225432	0.000694916	2.81e-05	0.000480593	9.29e-05	0.000199011	0.000116571	0.000192824	4.93e-05	0.000144255	0.000471711	3.63e-05	0.000356351	0.000875533	0.013008	1.16e-06	6.49e-05	0.000605818	5.65e-05	0.000240549	0.000243987	0.000388201	2.17e-06	5.31e-05
NJ11	5.25e-05	0.000147314	0.000187864	7.95e-06	0.000226237	4.77e-06	0.000106473	3.8e-05	1.81e-05	2.43e-05	0.000505763	0.000131318	3.11e-05	0.000216664	6.86e-05	0.00302847	5.78e-05	0.000130402	9.28e-05	0.000168838	0.000164744	0.010096	1.76e-05	1.69e-05	2.06e-05	0.000126092	0.000363704	2.34e-05	0.00075158	6.62e-05	0.000133641	7.46e-05	0.000136734	5.13e-05	0.00013296	0.000615332	3.63e-05	0.000267803	0.000647853	0.0450523	1.56e-06	0.00012105	0.000280428	4.49e-05	0.000209298	0.000296226	0.000310651	2.85e-06	5.02e-05
NJ12	2.95e-05	9.05e-05	3.5e-05	4.35e-06	0.000275567	4.83e-06	0.000111642	2.83e-05	1.77e-05	2.32e-05	0.000535522	7.62e-05	3.01e-05	6.99e-05	5.22e-05	0.00316659	5.75e-05	0.000223176	8.64e-05	0.000142093	0.000168335	0.0143744	1.33e-05	1.24e-05	2.83e-05	0.000138871	0.000302458	2.36e-05	0.00121965	4.34e-05	0.000450466	7.79e-05	0.00010421	7.21e-05	0.000101083	0.000451234	5.24e-05	0.000213227	0.000306271	0.00866751	1.2e-06	9.9e-05	0.000619957	6.17e-05	0.000192498	0.000315301	0.000182831	2.77e-06	4.85e-05
NJ13	7.56e-05	0.000191112	4.1e-05	7.78e-06	0.000240933	6.82e-06	0.000136928	4.61e-05	2.27e-05	2.78e-05	0.00207257	6.64e-05	4.2e-05	0.00028094	0.000120372	0.00240889	8.26e-05	0.000188156	7.02e-05	0.000289147	0.000224242	0.0144301	3.8e-05	1.82e-05	5.84e-05	0.000198692	0.000430828	3.45e-05	0.000713595	0.000168686	0.000151983	6.87e-05	0.000283704	0.000102836	0.000185826	0.000297737	0.000290896	0.000279503	0.000457662	0.00494228	1.3e-06	0.000488673	0.000277665	4.99e-05	0.000158155	0.000283754	0.000556359	3.53e-06	7.79e-05
NJ14	8.54e-06	3.84e-05	0.000939537	6.4e-06	0.000294352	5.24e-06	4.4e-05	8.07e-05	1.08e-05	1.61e-05	6e-05	3.18e-05	4.03e-05	2.33e-05	1.65e-05	0.00030594	5.73e-05	1.53e-05	9.54e-05	6.59e-05	4.11e-05	0.000450873	8.97e-06	0.000104743	0.000306188	8.76e-05	0.000110864	1.72e-05	0.000218719	6.01e-05	7.82e-05	2.04e-05	6.49e-05	0.00010261	0.000162157	9.21e-06	4.39e-06	4.97e-05	8.02e-05	0.0546445	5.41e-06	0.000749626	0.00435204	0.00059997	0.00157403	0.000637387	0.000306585	1.65e-06	7.18e-05
NJ15	2.44e-05	7.95e-05	5.29e-05	1.37e-05	0.00176001	7.56e-06	0.000210722	3.66e-05	1.8e-05	2.96e-05	0.000921137	6.92e-05	5.98e-05	4.27e-05	6.66e-05	0.00292613	0.00012266	0.000135096	8.41e-05	0.000136044	0.000414944	0.00356324	2.24e-05	1.49e-05	0.000111389	0.000179592	0.000288814	4.48e-05	0.000446539	9.92e-05	0.00016189	7.27e-05	0.000152733	0.000112843	0.00013986	0.000354406	2.63e-05	0.00082149	0.00111033	0.0106764	1.83e-06	0.000104303	0.00028285	0.000159548	0.00017355	0.00134823	0.000318064	4.73e-06	7.19e-05
NJ16	3.82e-05	6.59e-05	3.08e-05	4.25e-06	0.000282716	6.96e-06	0.0001113	4.4e-05	3.46e-05	1.82e-05	0.000442869	2.16e-05	3.22e-05	0.000867999	6.18e-05	0.00199455	6.37e-05	0.000186244	0.000439407	0.00065857	0.000106743	0.00752982	1.46e-05	1.44e-05	0.000208643	0.00025817	0.000140002	3.05e-05	0.000479908	5.47e-05	0.000124301	0.000118031	0.000132723	5.71e-05	0.000158429	0.000209158	2.66e-05	0.000146244	6.98e-05	0.00773958	1.48e-06	0.000143351	0.000868619	6.68e-05	0.000306622	0.000237685	0.00024737	3.15e-06	5.12e-05
NJ17	5.04e-05	6.85e-05	3.39e-05	2.56e-06	0.000357391	6.59e-06	8.49e-05	3.49e-05	1.95e-05	2.36e-05	0.000394649	2.76e-05	3.11e-05	2.46e-05	7.75e-05	0.00243046	6.75e-05	0.000103527	7.33e-05	0.000137984	8.38e-05	0.032028	1.06e-05	1.3e-05	3.09e-05	0.000198131	8.85e-05	4.26e-05	0.000159734	5.3e-05	6.64e-05	0.00023547	0.000108901	5.4e-05	0.00011246	0.000294824	3.67e-05	0.000402222	7.2e-05	0.0414475	1.22e-06	9.98e-05	0.000397381	4.04e-05	0.000216854	0.000891202	0.000350399	3.37e-06	0.000169803
NJ18	2.89e-05	0.000105911	3.42e-05	6.5e-06	0.000257365	6.13e-06	0.000176508	7.81e-05	1.8e-05	2.63e-05	0.000510375	2.52e-05	2.49e-05	1.53e-05	7.19e-05	0.00477452	8.14e-05	0.000237873	0.000445557	0.000105305	0.000135022	0.0265425	2.43e-05	1.24e-05	1.97e-05	0.000238164	0.00036742	3.73e-05	0.000138378	7.85e-05	0.000170482	0.000170117	0.000232293	4.74e-05	0.000184422	0.000350482	4.79e-05	0.000174429	0.000124077	0.00519347	7.35e-07	6.98e-05	0.0002499	1.87e-05	9.17e-05	0.000575179	0.000532658	2.84e-06	6.96e-05
NJ19	1.68e-05	4.16e-05	5.37e-05	5.35e-06	0.000264502	6.04e-06	0.000194702	2.85e-05	2.12e-05	2.24e-05	0.000442887	2.48e-05	4.04e-05	4.37e-05	0.000101604	0.00271596	7.97e-05	0.000110725	0.000488434	0.000206657	5.99e-05	0.00919347	1.78e-05	1.7e-05	1.96e-05	0.000155466	0.00013697	3.02e-05	0.00108515	6.74e-05	9.08e-05	0.000127224	0.000119637	6.33e-05	0.000161915	0.000780576	4.73e-05	0.000227639	0.000217145	0.0134846	1.52e-06	0.000165879	0.000374829	3.47e-05	0.000435221	0.000370897	0.000430681	2.22e-06	5.63e-05
NJ2	5.7e-05	0.000159048	0.00031348	0.000170795	0.0337963	1.62e-05	4.83e-05	5.38e-05	1.07e-05	3.25e-05	0.000141146	0.000330429	0.000159597	0.000197123	4.49e-05	0.000833081	0.000987031	1.38e-05	7.52e-05	0.00616675	0.00115052	0.000814705	6.84e-05	2.24e-05	0.000271632	0.000347516	0.000328591	9.12e-05	0.000118358	0.000395139	0.000203039	2.93e-05	0.000517429	0.00204411	0.000618827	3.95e-05	9.3e-06	0.00742851	0.000233157	0.0132613	6.88e-06	0.0003657	0.000754564	0.000524281	0.00145031	0.00125966	0.00174947	1.24e-05	9.07e-05
NJ21	0.000338984	0.000637651	4.45e-05	1.07e-05	0.000305384	6.22e-06	0.000293959	7.27e-05	2.9e-05	2.82e-05	0.000938625	0.000170893	3.18e-05	0.000107117	0.000144956	0.00313639	5.2e-05	0.000170766	0.000112728	0.00021729	0.000558971	0.00417122	2.31e-05	2.9e-05	2.15e-05	0.00020331	0.0183055	3.85e-05	0.00171749	0.00010933	0.0193149	0.000307101	0.000257448	5.21e-05	0.000137645	0.000429714	0.000197012	0.00109398	0.000398801	0.0298459	1e-06	0.00010605	0.000412691	5.55e-05	0.000119998	0.000264284	0.000469088	3.19e-06	6.12e-05
NJ22	9.23e-05	0.000281765	5.16e-05	1.01e-05	0.000382825	1e-05	0.000236321	5.03e-05	2.66e-05	3.16e-05	0.000632684	0.00017275	5.41e-05	6.93e-05	0.000111847	0.00372945	0.000102165	0.000110231	8.22e-05	0.000184641	0.000440689	0.00867618	2.77e-05	1.87e-05	5.01e-05	0.000198251	0.000778656	4.86e-05	0.000688129	0.00016455	0.000450993	0.000250577	0.000307783	8.32e-05	0.000197855	0.00221849	0.000103697	0.000394119	0.000919639	0.0136883	1.73e-06	0.000150999	0.000208984	0.000188187	0.000127983	0.000765334	0.000711557	7.49e-06	7.99e-05
NJ24	0.000129199	0.00024127	0.000502851	8.94e-06	0.000278224	8.33e-06	0.000195643	7.97e-05	2.47e-05	2.99e-05	0.000738201	0.000121552	3.7e-05	7.46e-05	0.000108966	0.00326482	6.6e-05	0.000128915	6.47e-05	0.000156245	0.000589843	0.0278947	3.09e-05	1.89e-05	1.66e-05	0.000152903	0.00156897	3.51e-05	0.000416406	0.000118773	0.00159876	0.000236669	0.000260683	5.92e-05	0.000156923	0.000603511	0.000116088	0.0004541	0.00102897	0.00667876	1.23e-06	7.13e-05	0.000322601	3.54e-05	0.000158159	0.000362318	0.000460177	3.78e-06	6.03e-05
NJ25	3.64e-05	9.63e-05	5.23e-05	8.8e-06	0.000279356	7.73e-06	0.000187136	5.21e-05	3.27e-05	3.01e-05	0.00271761	5.65e-05	3.52e-05	1.34e-05	0.000114811	0.00321428	8.04e-05	0.00024527	0.000171587	0.000118396	0.00126688	0.00608195	3.01e-05	1.36e-05	2.38e-05	0.000166122	0.000426134	4.7e-05	0.000267286	9.74e-05	0.000143298	5.25e-05	0.000252325	5.03e-05	0.000115865	0.000283044	0.000166408	0.000305484	0.00120568	0.0166234	1.41e-06	0.000110656	0.000477277	6.37e-05	0.000127894	0.000305212	0.00104779	6.44e-06	0.00022782
NJ26	7.42e-05	0.000237091	3.78e-05	8.14e-06	0.000193317	6.27e-06	0.000137472	4.33e-05	2.02e-05	2.49e-05	0.000473351	0.000119823	3.19e-05	0.000194438	8.37e-05	0.00189791	6.54e-05	6.59e-05	6.9e-05	0.000125103	0.000442563	0.00715013	2.47e-05	1.48e-05	2.03e-05	0.000148674	0.000590518	4.17e-05	0.000620844	0.000136972	0.00176711	0.000195613	0.000271138	7.46e-05	0.000136574	0.000371873	8.61e-05	0.000232489	0.000606781	0.0123054	2.44e-06	0.000115462	0.000980466	6.82e-05	0.000420751	0.000305376	0.000525172	7.35e-06	4.67e-05
NJ27	2.87e-05	9.66e-05	2.72e-05	7.43e-06	0.000921116	6.15e-06	0.000128131	6.96e-05	1.77e-05	3.15e-05	0.000370087	2.88e-05	3.21e-05	3.33e-05	5.02e-05	0.00243945	8.94e-05	0.000220811	0.000103428	0.000224516	0.000167749	0.0025529	2.38e-05	1.46e-05	0.000375292	0.000364068	0.000167591	3.84e-05	0.00324321	9.5e-05	9.32e-05	0.00012401	0.000348009	0.000130881	0.000396404	0.00022282	3.3e-05	0.00029147	9.72e-05	0.02576	1.51e-06	0.000155774	0.00117008	8.23e-05	0.00044271	0.000551962	0.000592593	3.49e-06	7.21e-05
NJ28	4.12e-05	0.000102548	3.46e-05	4.17e-06	0.000263876	6.63e-06	0.000112261	6.76e-05	2.92e-05	2.99e-05	0.000546685	7.6e-05	3.52e-05	4.74e-05	7.61e-05	0.00260119	6.11e-05	0.000146749	5.52e-05	0.00024858	0.000159895	0.0174075	2.57e-05	1.4e-05	3.39e-05	0.000193261	0.000251595	3.99e-05	0.000914967	6.9e-05	0.000110347	0.000108382	0.000185156	7.72e-05	0.000155938	0.000513106	4.98e-05	0.000318227	0.000445123	0.00931507	1.18e-06	0.000155863	0.000644504	5.6e-05	0.000273588	0.000383323	0.00036955	3.38e-06	6.77e-05
NJ29	4.12e-05	0.000116661	4.46e-05	6.45e-06	0.000437111	5.82e-06	0.000165058	4.39e-05	1.42e-05	2.58e-05	0.000852955	5.81e-05	3.73e-05	0.000372816	5.58e-05	0.00306032	6.69e-05	0.000121813	8.65e-05	0.000138552	0.000128815	0.016539	2.08e-05	1.4e-05	3.7e-05	0.000123796	0.0003233	2.78e-05	0.000607405	8.48e-05	0.000213212	0.000178917	0.000189544	0.000173	0.000123109	0.000323424	5.39e-05	0.000331296	0.000559864	0.0116742	1.34e-06	0.000260297	0.000750499	5.65e-05	0.000280148	0.000363674	0.000477893	9.35e-06	5.9e-05
NJ30	9.88e-05	0.000244927	7.06e-05	6.4e-06	0.000649475	7.02e-06	9.74e-05	8.82e-05	3.24e-05	2.47e-05	0.000363499	0.000139671	3.9e-05	0.000807859	0.00018882	0.00165897	7.94e-05	8.38e-05	6.9e-05	0.000195758	0.00028237	0.0113396	2.4e-05	1.96e-05	2.19e-05	0.000180511	0.000312048	3.6e-05	0.00242159	8.63e-05	0.000920665	0.000184297	0.000192252	6.25e-05	0.00014528	0.000275153	3.71e-05	0.000287893	0.000374884	0.0502969	1.54e-06	9.41e-05	0.00139931	8.59e-05	0.000421879	0.00171873	0.000397986	3.5e-06	0.000108894
NJ31	7.16e-06	2.19e-05	3.85e-05	2.81e-06	0.000164066	5.93e-06	0.000188152	0.00011104	2.24e-05	3.36e-05	0.000436442	1.39e-05	2.62e-05	9.44e-06	5.2e-05	0.00464249	4.81e-05	0.000413533	0.000169411	0.000642429	5.63e-05	0.0320809	8e-06	1.14e-05	3.49e-05	0.000209364	7.74e-05	4.15e-05	0.000370361	3.32e-05	5.79e-05	6.16e-05	0.000107789	6.37e-05	0.000142335	0.000193048	9.06e-05	0.000158206	4.69e-05	0.00708388	7.88e-07	0.000192825	0.000110585	6.34e-05	9.09e-05	0.000191721	0.000155898	2.85e-06	0.000177756
NJ32	2.42e-05	6.2e-05	4.2e-05	8.51e-06	0.000297761	7.13e-06	0.000143569	6.83e-05	2.45e-05	2.4e-05	0.000592676	3e-05	3.34e-05	2.1e-05	7.1e-05	0.00395178	0.000101362	0.000326964	0.00197784	0.000150172	0.0012939	0.0085242	4.81e-05	2.61e-05	3.75e-05	0.000234251	0.000156993	3.56e-05	0.000204911	0.000124124	0.000109824	8.43e-05	0.000329214	6.09e-05	0.000140642	0.000337133	9.05e-05	0.000232579	0.000173253	0.0114646	1.29e-06	9.96e-05	0.000244292	5.55e-05	0.000137869	0.000236963	0.000532785	3.05e-06	4.97e-05
NJ33	2.56e-05	8.63e-05	0.000102533	9.3e-06	0.000315732	5.65e-06	0.000144762	6.05e-05	2.12e-05	2.27e-05	0.000434724	3.84e-05	4.19e-05	2.68e-05	7.37e-05	0.00247907	6.83e-05	0.000225873	8.55e-05	0.00012808	0.000463906	0.00418959	2.17e-05	4.41e-05	2.28e-05	0.000207605	0.000198996	2.4e-05	0.000691398	9.43e-05	0.000141844	0.000223592	0.000237471	6.24e-05	0.00015249	0.000359271	4.68e-05	0.000281006	0.000332102	0.0124247	1.26e-06	7.96e-05	0.000331834	3.75e-05	0.000323907	0.0004087	0.000352571	2.68e-06	5.79e-05
NJ34	1.75e-05	6.06e-05	3.1e-05	2.88e-06	0.000195391	4.95e-06	9.19e-05	3.08e-05	1.11e-05	1.64e-05	0.000338557	2.17e-05	2.75e-05	0.00037443	0.000132123	0.00195782	7.47e-05	4.61e-05	8.61e-05	0.000139909	7.4e-05	0.0029713	1.19e-05	1.12e-05	1.3e-05	0.000165435	0.000173167	1.89e-05	0.000836364	4.17e-05	8.17e-05	7.76e-05	0.000154034	9.78e-05	0.000153559	0.000378093	1.62e-05	0.000273055	0.000564794	0.00554778	1.25e-06	4.57e-05	0.00168231	3.32e-05	0.000559132	0.000358222	0.000278006	2.02e-06	3.88e-05
NJ35	7.1e-05	0.000222181	1.83e-05	2.82e-06	0.000149443	4.14e-06	0.000171669	2.72e-05	1.32e-05	2.04e-05	0.000396776	1.85e-05	2.27e-05	0.0026284	4.5e-05	0.00212906	4.97e-05	8e-05	6.35e-05	0.000311399	0.000290305	0.0175912	8.73e-06	1.06e-05	2.91e-05	0.000117508	7.86e-05	2.22e-05	0.000531679	3.65e-05	9.77e-05	0.000102293	8.65e-05	4.4e-05	9.84e-05	0.000458252	2.32e-05	0.000167651	6.86e-05	0.00849735	9.49e-07	9.37e-05	0.000810978	2.86e-05	0.000274192	0.000301656	0.000201559	1.76e-06	4.36e-05
NJ4	1.16e-05	2.63e-05	4.79e-05	2.89e-06	0.000246352	8.84e-06	0.0001643	8.51e-05	2.53e-05	1.5e-05	0.000347883	2.28e-05	2.96e-05	1.14e-05	7.01e-05	0.00172545	6.17e-05	0.000152512	8.34e-05	0.000410168	4.44e-05	0.0270979	1.22e-05	1.16e-05	3.52e-05	0.000220902	0.000104111	3.34e-05	0.000435465	6.31e-05	7.03e-05	0.000188444	0.000214117	4.94e-05	0.000148508	0.0001272	4.67e-05	0.0012156	7.16e-05	0.0100501	1.79e-06	0.000101329	0.00050435	3.32e-05	0.000150652	0.000298176	0.000303706	3.74e-06	5.59e-05
NJ5	6.31e-05	0.000208508	5.22e-05	8.34e-06	0.000391002	1.08e-05	0.000230502	0.000148362	2.4e-05	3.17e-05	0.000555715	0.000200248	6.96e-05	4.56e-05	9.38e-05	0.00373895	0.00013498	8.14e-05	0.000114633	0.000161567	0.000235419	0.0330905	2.35e-05	2.24e-05	5.98e-05	0.000220246	0.00247363	6.43e-05	0.000559986	0.000132829	0.000195922	0.000114368	0.000266618	0.000105975	0.000211308	0.00160385	9.66e-05	0.000333844	0.000741996	0.0210072	1.95e-06	0.000181573	0.000841369	0.00022731	0.000429428	0.000789119	0.000586039	5.17e-06	0.00010686
NJ6	2.25e-05	5.64e-05	8.82e-05	4.41e-06	0.000709211	1.53e-05	6.73e-05	8.94e-05	1.99e-05	3.09e-05	0.000376941	5.57e-05	4.03e-05	1.66e-05	0.000113761	0.00166202	0.000243136	6.48e-05	0.00010633	0.000569667	0.000109236	0.00445839	3.13e-05	1.63e-05	0.000111967	0.000301225	0.00021662	9.95e-05	0.000291743	0.000139339	0.000250692	0.000809214	0.000238817	0.000110565	0.000185608	0.000467218	2.16e-05	0.000252956	0.000301846	0.0104453	1.67e-06	0.000365531	0.00100884	0.000579504	0.000302578	0.00346613	0.00146434	1.62e-05	0.000131733
NJ7	2e-05	8e-05	4.67e-05	3.61e-06	0.000331875	7.87e-06	0.000225138	5.37e-05	2.76e-05	4.71e-05	0.000779593	2.44e-05	3.77e-05	0.000173462	0.00012481	0.00352	6.9e-05	0.0003401	0.000126498	0.00015072	0.000105354	0.0172637	2.12e-05	0.000165949	3.03e-05	0.000146019	0.000109107	4.34e-05	0.000716428	7.02e-05	0.000462169	5.59e-05	0.000161392	5.07e-05	0.00010405	0.000185133	0.000214465	0.00019848	8.18e-05	0.00953245	1.7e-06	0.000141357	0.000206039	6.58e-05	0.000136792	0.000518631	0.000312206	4.08e-06	7.15e-05
NJ9	0.000104258	0.0001178	3.94e-05	7.69e-06	0.000221907	6.01e-06	0.000146296	4.63e-05	1.52e-05	1.92e-05	0.000418777	3.75e-05	3e-05	0.000191428	7.29e-05	0.00378803	7.14e-05	0.000170417	9.22e-05	0.000153385	0.000118996	0.0194666	2.42e-05	2.72e-05	2.06e-05	0.000195871	0.000215576	2.44e-05	0.00120048	0.000126715	0.000165451	9.58e-05	0.000272265	4.2e-05	0.000141403	0.00030691	3.78e-05	0.000558886	0.000252595	0.0417262	1.63e-06	0.000128657	0.00026122	4.33e-05	0.000153948	0.00036832	0.00033654	2.44e-06	6.07e-05
NK1	1.03e-05	1.9e-05	4.58e-05	3.69e-06	0.00014172	3.69e-06	2.72e-05	3.08e-06	6.77e-06	3.38e-06	4.42e-05	1.79e-05	1.14e-05	1.01e-05	6.32e-06	0.00025867	4.61e-05	8.8e-06	3.34e-05	7.93e-05	3.43e-05	0.000303287	1.25e-05	3.12e-06	7.9e-06	0.000171876	8.47e-05	2.08e-05	0.00015412	7.71e-05	6.66e-05	1.21e-05	9.31e-05	0.000109345	0.000117388	1.21e-05	1.07e-06	4.78e-05	8.3e-05	0.00773122	8.84e-07	3.68e-05	0.00457873	3.2e-05	0.00162739	0.000197484	0.000262819	1.73e-06	2.02e-05
NK10	5.31e-05	0.000158711	0.000179135	1.22e-05	0.00151982	2.8e-05	7.5e-05	8.06e-05	2.59e-05	7.78e-05	0.000293608	6.18e-05	0.000193755	4.95e-05	0.000126226	0.00126183	0.000310893	4.33e-05	0.000107646	0.000304006	0.000859008	0.00150013	0.000373306	6.3e-05	0.000123137	0.00096389	0.000304872	0.000292742	0.000299555	0.00079704	0.000179465	4.18e-05	0.00076213	0.000303014	0.00027967	6.08e-05	2.25e-05	0.000303225	0.000191353	0.00606042	4.79e-06	0.000831426	0.00142476	0.000564569	0.0014009	0.0032685	0.15811	1.9e-05	0.000486663
NK11	1.56e-05	0.000114709	0.000786712	6.12e-06	0.000385102	9.62e-06	2.66e-05	1.63e-05	3e-05	2.07e-05	7.42e-05	3.1e-05	6.69e-05	1.92e-05	8.35e-06	0.000454149	8.29e-05	1.84e-05	8.71e-05	0.000106421	6.15e-05	0.000590359	1.49e-05	1.88e-05	5.44e-05	0.000124137	0.000129673	4.21e-05	0.000567008	6.85e-05	0.000100574	2.12e-05	7.98e-05	0.000142869	0.000156898	1.36e-05	1.98e-06	7.12e-05	9.05e-05	0.00595005	1.84e-06	7.05e-05	0.00502781	7.5e-05	0.00379296	0.000216894	0.000291899	2.42e-06	7.03e-05
NK12	4.09e-05	0.000171052	7.07e-05	1.63e-05	0.000695729	1.72e-05	9.45e-05	1.99e-05	1.27e-05	4.54e-05	0.000169932	9.03e-05	0.00013222	4.98e-05	1.36e-05	0.0048718	0.000180495	5.07e-05	0.000130183	0.000302351	0.000190919	0.00126846	4.6e-05	5.48e-05	0.000102827	0.000327968	0.000366052	7.62e-05	0.000351383	0.000260578	0.000268178	6.21e-05	0.000342956	0.000186565	0.000423066	4.2e-05	4.36e-06	0.000246117	0.000305171	0.00819838	5.31e-06	0.000141515	0.00553635	9.6e-05	0.00180241	0.000235842	0.000751138	5.4e-06	0.000146431
NK13	7.23e-06	4.28e-05	2.56e-05	2.98e-06	0.000151435	3.74e-06	2.02e-05	4.31e-06	3.34e-06	4.63e-06	4.5e-05	1.91e-05	2.69e-05	1.11e-05	5.11e-06	0.000248318	5.37e-05	0.000133248	5.67e-05	6.32e-05	2.85e-05	0.000708309	6.53e-06	1.05e-05	8.1e-05	6.78e-05	6.59e-05	1.75e-05	7.1e-05	2.83e-05	4.88e-05	9.55e-06	3.92e-05	0.000174444	0.000116172	8.92e-06	7.51e-07	5.19e-05	5.16e-05	0.00601226	1e-06	2.83e-05	0.00568711	3.62e-05	0.00145294	0.000279818	0.000231036	9.07e-07	3.7e-05
NK15	2.08e-05	8.01e-05	8.52e-05	1.3e-05	0.00220202	9.23e-06	4.05e-05	1.53e-05	9.36e-06	2.47e-05	0.000145352	4.54e-05	0.000155459	3.57e-05	3.23e-05	0.00131237	0.000294483	0.000158432	0.000132532	0.000174275	0.000235924	0.00144556	2.38e-05	1.89e-05	0.000119696	0.000164236	0.000144299	4.93e-05	0.000195454	0.000126823	0.000157435	3.13e-05	0.000118155	0.000403547	0.00022025	2.32e-05	1.46e-05	0.000158933	0.000139467	0.00776416	2.86e-06	0.0003963	0.00458354	0.000240919	0.00124127	0.0014822	0.000436956	7.6e-06	0.000131983
NK17	1.48e-05	5.18e-05	4.46e-05	5.29e-06	0.000197348	4.41e-06	2.03e-05	0	4.61e-06	8.43e-06	6.52e-05	2.85e-05	7.01e-05	2.3e-05	2.67e-06	0.000428097	8.98e-05	1.79e-05	5e-05	0.000100725	6.4e-05	0.000506675	1.41e-05	2.17e-05	9.15e-05	0.000108096	9.06e-05	2.05e-05	0.000134922	5.92e-05	0.000140366	2.14e-05	9.63e-05	0.000160589	0.000111211	1.53e-05	1.36e-06	0.000154115	0.00011939	0.00847239	1.78e-06	5.87e-05	0.00535473	1.78e-05	0.00164507	0.000211071	0.000242106	1.52e-06	6.73e-05
NK18	1.86e-05	5.14e-05	0.000100557	5.4e-06	0.00111404	9.57e-06	3.5e-05	2.34e-05	8.57e-05	3.12e-05	0.000126269	6.5e-05	7.35e-05	2.95e-05	3.61e-05	0.000651084	0.000176347	2.37e-05	6.51e-05	0.000121978	0.000481823	0.0011531	1.71e-05	1.51e-05	4.62e-05	0.000177919	0.000163557	0.000122456	0.000196118	7.27e-05	9.95e-05	2.53e-05	7.9e-05	0.000136427	0.000151031	5.14e-05	1.39e-05	0.000126619	8.83e-05	0.0083634	1.84e-06	9.24e-05	0.00215109	9e-05	0.00108324	0.00210835	0.000786951	5.58e-06	0.000235205
NK2	2.74e-05	8.88e-05	4.76e-05	7.37e-06	0.000597161	1.4e-05	3.91e-05	3.32e-05	1.07e-05	2.09e-05	0.000140447	5.85e-05	0.000133071	2.97e-05	2.05e-05	0.000695453	0.000103753	3.15e-05	0.000127601	0.000186392	0.00012021	0.000933449	2.06e-05	2.66e-05	5.47e-05	0.000231149	0.000268326	0.000102569	0.000251912	0.000139523	0.000172974	2.41e-05	0.00010117	0.000248247	0.000220497	4e-05	6.36e-06	8.85e-05	0.000190701	0.00809295	2.6e-06	0.000114897	0.00487359	7.02e-05	0.00494386	0.000901689	0.000683544	3.41e-06	0.000102786
NK21	8.99e-06	3.67e-05	2.94e-05	4.11e-06	0.000135514	3.86e-06	1.26e-05	6.37e-06	2.93e-06	5.27e-06	3.76e-05	1.53e-05	3.97e-05	8e-06	1.43e-06	0.000273261	4.69e-05	1.01e-05	0.000641652	5.88e-05	3.64e-05	0.000282725	7.65e-06	9.2e-06	1.29e-05	7.44e-05	6.35e-05	1.63e-05	6.68e-05	4.65e-05	6.8e-05	8.37e-06	5.65e-05	0.000110337	8.96e-05	1.08e-05	9.82e-07	3.13e-05	7.44e-05	0.00786072	9e-07	4.16e-05	0.00413079	0.000281388	0.00164864	0.000123729	0.000120643	9.82e-07	2.8e-05
NK22	1.12e-05	3.28e-05	4.53e-05	3.48e-06	0.000335931	3.73e-06	4.3e-05	0	9.85e-06	1.15e-05	7.37e-05	2.18e-05	3.04e-05	1.1e-05	1.8e-05	0.000244825	4.31e-05	1.77e-05	3.38e-05	7.86e-05	4.16e-05	0.000405889	1.41e-05	8.2e-06	2.12e-05	8.3e-05	0.000106569	1.47e-05	0.000617947	0.00016373	7.34e-05	2.16e-05	9.05e-05	0.000126354	0.00013184	7.65e-06	2.58e-06	5e-05	7.01e-05	0.00817605	1.27e-06	4.49e-05	0.004451	4.64e-05	0.00157196	0.000300806	0.00124114	1.47e-06	6.94e-05
NK26	1.88e-05	6.51e-05	2.96e-05	7.93e-06	0.00016226	5.98e-06	8.43e-05	1.69e-05	3.99e-06	3.78e-06	5.71e-05	3.69e-05	3.76e-05	1.72e-05	1.11e-05	0.00114513	6e-05	2.17e-05	3.4e-05	0.000115996	4.83e-05	0.000460507	3.26e-05	1.15e-05	1.99e-05	0.00016047	0.000224489	1.92e-05	0.000145697	0.000174327	6.3e-05	1.1e-05	0.000245043	8.88e-05	0.000175517	6.09e-06	1.92e-06	6.9e-05	0.000110873	0.00820328	1.24e-06	4.99e-05	0.00659042	5.71e-05	0.00184324	0.000119123	0.00063984	1.32e-06	3.52e-05
NK3	8.27e-06	2.31e-05	2.15e-05	4.5e-06	0.000211265	2.46e-06	3.27e-05	2.04e-05	3.3e-06	5.51e-06	3.86e-05	2.01e-05	3.3e-05	1.82e-05	4.55e-06	0.000702919	4.51e-05	8.56e-06	4.41e-05	5.34e-05	2.64e-05	0.000311577	1.07e-05	8.43e-06	1.77e-05	7.7e-05	4.38e-05	8.9e-06	0.000106762	5.66e-05	7.91e-05	1.2e-05	8.49e-05	9.36e-05	0.000119984	5.92e-06	1.51e-06	4.95e-05	5.26e-05	0.00846594	1.25e-06	3.61e-05	0.00580109	4.12e-05	0.00194945	0.000322238	0.000199819	1.2e-06	6.07e-05
NK30	1.63e-05	6.47e-05	7.09e-05	5.64e-06	0.000348598	7.94e-06	1.63e-05	4.87e-06	1.57e-05	1.13e-05	7.09e-05	2.46e-05	4.69e-05	2.51e-05	9.65e-06	0.00044134	0.000122552	1.62e-05	4.99e-05	9.74e-05	5.9e-05	0.000560593	1.67e-05	2.47e-05	4.77e-05	0.000126623	9.39e-05	6.08e-05	0.000301113	8.6e-05	8.51e-05	1.14e-05	0.000109727	0.000147905	0.00016366	1.47e-05	2.89e-06	9.24e-05	9.76e-05	0.0137897	2.38e-06	6.68e-05	0.00410603	8.4e-05	0.00178103	0.000641532	0.000270506	2.31e-06	7.22e-05
NK32	9.86e-06	6.29e-05	2.03e-05	3.41e-06	0.000265353	4.69e-06	1.53e-05	8.88e-06	4.35e-06	1.2e-05	5.83e-05	2.11e-05	3.95e-05	1.92e-05	1.4e-05	0.000299419	4.98e-05	1.29e-05	4.42e-05	6.85e-05	6.68e-05	0.000433388	1.06e-05	1.17e-05	3.6e-05	8.47e-05	9.02e-05	3.34e-05	9.25e-05	4.2e-05	7.55e-05	1.42e-05	5.53e-05	0.000145981	0.000135675	1.15e-05	2.75e-06	9.3e-05	6.16e-05	0.00643099	1.45e-06	4.34e-05	0.00677218	4.88e-05	0.00143668	0.00037311	0.000239596	1.96e-06	3.77e-05
NK34	8.56e-06	4.17e-05	2.67e-05	3.48e-06	0.000194924	3.39e-06	3.5e-05	1.34e-05	2.77e-06	2.27e-06	3.75e-05	1.82e-05	3.38e-05	1.42e-05	2.58e-06	0.000312761	3.56e-05	8.19e-06	5.22e-05	5.02e-05	2.67e-05	0.000269185	1.2e-05	5.92e-06	1.38e-05	7.19e-05	8.28e-05	1.43e-05	7.11e-05	6.01e-05	6.08e-05	9.95e-06	7.6e-05	0.000106865	0.000103616	4.6e-06	8.21e-07	8.67e-05	6.22e-05	0.00841575	8.7e-07	3.77e-05	0.00606063	2.04e-05	0.00199239	0.000132689	0.000183572	1.06e-06	2.58e-05
NK35	7.14e-06	1.55e-05	1.01e-05	2.83e-06	8.55e-05	3.71e-06	8.83e-06	3.59e-06	2.22e-06	1.57e-06	3.19e-05	1.29e-05	2.47e-05	3.75e-06	2.11e-06	0.000135817	2.04e-05	5.05e-06	0.000384134	4.87e-05	2.96e-05	0.000183121	6.71e-06	7.63e-06	1.07e-05	4.4e-05	4.24e-05	7.52e-06	5.54e-05	1.96e-05	6.45e-05	6.34e-06	4.24e-05	8.26e-05	8.56e-05	2.43e-06	5.84e-07	2.27e-05	4.1e-05	0.00792727	4.44e-07	2.32e-05	0.00448878	0.00018803	0.00186313	0.000161274	9.49e-05	6.56e-07	2.09e-05
NK4	1.52e-05	5.23e-05	6.51e-05	4.47e-06	0.00115759	1.03e-05	4.12e-05	1.61e-05	1.08e-05	1.51e-05	0.000134448	2.92e-05	6.44e-05	2.25e-05	3.12e-05	0.00052875	0.000154951	1.77e-05	3.8e-05	0.000126088	0.000110362	0.000809504	2.77e-05	7.18e-06	5.7e-05	0.000196676	0.000136106	9.21e-05	0.000113851	0.000133358	9.4e-05	1.56e-05	0.00015811	0.000160567	0.000123029	1.46e-05	9.53e-06	9.89e-05	7.76e-05	0.00958267	1.87e-06	0.000211308	0.00352795	0.000134252	0.00163923	0.00168045	0.00128255	1.08e-05	0.000132797
NK5	3.24e-05	0.000151135	0.000319779	1.26e-05	0.0011705	1.6e-05	6.94e-05	5.43e-05	0.000323738	5.72e-05	0.000186278	6.82e-05	0.000134484	5.15e-05	3.53e-05	0.00102886	0.000195852	4.78e-05	0.000128347	0.000257758	0.000143888	0.00125365	3.57e-05	4.26e-05	0.000119478	0.000514956	0.000279797	0.000105851	0.000838712	0.000163769	0.000228419	3.97e-05	0.000242074	0.000232969	0.000286609	4.69e-05	7.49e-06	0.000206442	0.00021361	0.0176123	3.62e-06	0.000177625	0.00426979	0.000716371	0.00229516	0.00112133	0.00129916	7.17e-06	0.000316895
NK6	1.21e-05	2.65e-05	0.000340793	4.37e-06	0.00459855	3.44e-05	7.05e-05	0.000113718	6.36e-05	0.000104065	0.000414058	5.26e-05	0.000100424	1.86e-05	0.000421404	0.00137973	0.000243981	2.68e-05	4.05e-05	0.000170838	7.38e-05	0.0019104	8.12e-05	2.26e-05	0.000113394	0.000459356	0.000116755	0.000244475	0.000130393	0.00033604	8.45e-05	1.97e-05	0.000366026	0.000195894	9.75e-05	7.65e-05	5.24e-05	0.000296175	6.84e-05	0.00704895	3.37e-06	0.000261548	0.00481842	0.000532783	0.000839995	0.0140099	0.00221874	4.15e-05	0.000533244
NK7	2.4e-05	0.000125797	0.000292204	8.9e-06	0.000591698	1.29e-05	3.08e-05	3.27e-05	0.000351967	4.32e-05	0.000134991	5.26e-05	9.39e-05	4.51e-05	2.67e-05	0.000914597	0.000132645	3.43e-05	0.000135142	0.000139912	0.000141133	0.000882517	2.28e-05	3.54e-05	7.86e-05	0.000202119	0.000231534	8.62e-05	0.000689941	0.000127219	0.00019873	3.06e-05	0.000168631	0.000140121	0.000208165	1.69e-05	5.8e-06	0.000137017	0.000189188	0.00936785	3.27e-06	9.57e-05	0.00366344	8.17e-05	0.00234759	0.000730926	0.000756118	4.28e-06	0.000130025
NK9	2.33e-05	0.000119774	0.000167445	7.92e-06	0.000566535	1e-05	3.86e-05	1.68e-05	3.34e-05	1.78e-05	0.000104192	4.09e-05	9.66e-05	3.37e-05	6.84e-06	0.00059896	0.000133425	3.11e-05	0.000106958	0.000178626	8.98e-05	0.000789336	1.85e-05	2.18e-05	5.63e-05	0.000194596	0.000166742	3.03e-05	0.000580502	0.000133793	0.000158591	2.96e-05	0.000138151	0.000160423	0.000203092	2.69e-05	2.64e-06	9.17e-05	0.000154738	0.0067888	2.27e-06	0.000100627	0.00477947	0.000111096	0.00227597	0.000295462	0.00049625	2.75e-06	6.34e-05
NL1	5.09e-05	0.000164188	0.000454615	3.29e-05	0.0195514	2.12e-05	5.83e-05	4.58e-05	1.53e-05	6.33e-05	0.000165569	7.82e-05	0.00011408	5.43e-05	7.39e-05	0.00117073	0.000595843	1.83e-05	7.9e-05	0.000661276	0.00029397	0.000850791	6.72e-05	3.4e-05	0.00185366	0.000234084	0.000194606	0.000174797	0.000137913	0.000312464	0.000113903	4.02e-05	0.000368058	0.0023117	0.00029049	3.82e-05	1.18e-05	0.000543209	0.000165563	0.0175677	8.37e-06	0.0010737	0.00158374	0.00455052	0.00941004	0.00508914	0.00160398	1.61e-05	0.000162468
NL10	4.83e-05	0.000118059	0.00321326	3.54e-05	0.00210915	3.64e-05	4.62e-05	6.62e-05	1.07e-05	3.16e-05	0.000182875	4.5e-05	6.56e-05	3.7e-05	3.45e-05	0.00197811	0.000333722	1.41e-05	7.6e-05	0.00211966	0.000492005	0.00095521	0.000113706	3.6e-05	0.00130187	0.00023794	0.000140542	0.000159732	0.00111791	0.000259419	8.62e-05	2.62e-05	0.00031411	0.000424881	0.000150506	3.95e-05	6.75e-06	0.000287093	9.46e-05	0.0528822	1.38e-05	0.00779172	0.000605911	0.00423933	0.00151438	0.000727331	0.00895629	5.23e-05	0.000119238
NL12	4.44e-05	0.000140569	0.000263093	7.32e-05	0.0128898	1.63e-05	3.66e-05	3.4e-05	1.03e-05	2.35e-05	0.000105619	0.000262757	7.42e-05	6.76e-05	4.19e-05	0.000553561	0.000471401	1.05e-05	5.43e-05	0.00486626	0.000425042	0.000601036	4.68e-05	2.34e-05	0.000515401	0.000232443	0.000218145	8.07e-05	8.36e-05	0.000211181	0.00012374	2.33e-05	0.000427892	0.00436722	0.000319833	3.06e-05	7.94e-06	0.00253951	0.000160267	0.0329204	1.05e-05	0.00101061	0.000456133	0.00130189	0.00442271	0.000699746	0.000887275	1.85e-05	7.19e-05
NL13	1.48e-05	3.96e-05	0.000219916	6.41e-05	0.0781775	1.53e-05	2.61e-05	3.13e-05	8.02e-06	1.93e-05	0.000117626	8.27e-05	7.6e-05	1.86e-05	3.3e-05	0.000751118	0.00609617	1.22e-05	0.000108924	0.0037492	0.00010187	0.0006791	2.31e-05	3.75e-05	0.00224783	0.000190099	0.000124173	9.06e-05	0.000130827	6.03e-05	7.74e-05	2.23e-05	0.000120826	0.000843958	0.000212825	2.62e-05	5.64e-06	0.00029841	7.33e-05	0.0625942	1.61e-05	0.00164616	0.000334186	0.0027382	0.000933341	0.000436803	0.000279964	7.46e-06	0.000103928
NL14	1.27e-05	3.45e-05	0.00295716	3.71e-05	0.0377326	1.99e-05	3.45e-05	5e-05	1.87e-05	2.75e-05	0.000125903	0.000139041	7.58e-05	2.05e-05	0.000102963	0.000674346	0.000198057	1.43e-05	4.88e-05	0.000300449	0.000231923	0.000715928	1.95e-05	2.09e-05	0.000359423	0.00017453	0.000126068	0.000102697	0.00010149	9.8e-05	0.000122179	2.53e-05	0.000135999	0.000307564	0.00019222	3.04e-05	1.84e-05	0.00100126	8.08e-05	0.0203704	5e-06	0.000406081	0.00129365	0.000747649	0.000355456	0.00118722	0.000636603	1.16e-05	0.000164378
NL15	3e-05	9.59e-05	0.000365582	0.000338093	0.0249468	2.46e-05	4.83e-05	5.04e-05	9.54e-06	2.86e-05	0.000180386	0.00270463	0.000128552	4.93e-05	3.8e-05	0.000771006	0.00107645	1.6e-05	8.26e-05	0.00232928	0.00049692	0.000907573	3.66e-05	2.57e-05	0.00034276	0.000237476	0.000274754	0.000140325	0.00015821	0.000145535	0.000172318	4.58e-05	0.000236121	0.00403854	0.000416375	5.1e-05	8.8e-06	0.000691706	0.000140911	0.0392715	5.63e-06	0.000284092	0.000491177	0.000485178	0.000600096	0.000883193	0.000652703	1.26e-05	0.000110651
NL16	3.07e-05	9.1e-05	0.000623359	9.79e-05	0.00925089	1.99e-05	5.68e-05	4.37e-05	1.2e-05	3.3e-05	0.000170511	0.000666904	0.000117655	8.05e-05	4.26e-05	0.00119645	0.00108026	1.72e-05	8.57e-05	0.00531076	0.00067794	0.000846678	8.87e-05	3.54e-05	0.000341322	0.000379133	0.000318659	8.77e-05	0.000164174	0.000394293	0.000192652	3.46e-05	0.000718868	0.00101378	0.00041206	4.56e-05	7.73e-06	0.00135294	0.000187027	0.0192755	7.07e-06	0.000494376	0.00107136	0.000849204	0.00127581	0.000750681	0.00174545	4.62e-05	8.72e-05
NL17	2.46e-05	9.67e-05	0.000650138	1.09e-05	0.0327846	2.36e-05	5.11e-05	6.47e-05	2.27e-05	4.4e-05	0.000184714	0.000115524	7.86e-05	2.1e-05	0.000122958	0.000735113	0.000511927	1.31e-05	5.95e-05	0.000413276	9.68e-05	0.000942712	5.93e-05	2.14e-05	0.00120934	0.000205902	0.00011407	0.000246099	8.57e-05	0.000296684	5.6e-05	2.16e-05	0.000333651	0.00153761	0.00029263	3.84e-05	1.91e-05	0.00028586	6.15e-05	0.0253025	5.67e-06	0.000971345	0.00283844	0.00277379	0.000902174	0.0134711	0.00154255	2.18e-05	0.00022383
NL18	9.86e-05	0.000293824	0.000476833	0.000240217	0.0493504	1.01e-05	7.82e-05	2.21e-05	1.11e-05	2.84e-05	0.000143605	0.00358946	0.000144737	0.000163998	5.45e-05	0.0110463	0.00140423	1.69e-05	0.000421444	0.00652507	0.00121	0.000776062	5.56e-05	3.08e-05	0.000314598	0.000321552	0.000377946	6.9e-05	0.000161086	0.000226355	0.000208999	3.66e-05	0.000441995	0.00135536	0.000431908	3.99e-05	8.51e-06	0.0102645	0.000202267	0.0151722	8.42e-06	0.000405708	0.000442933	0.000972211	0.00182588	0.00360344	0.00153683	5.14e-06	8.17e-05
NL19	2.13e-05	7.11e-05	0.00140318	4.52e-06	0.0219916	4.22e-05	4.83e-05	9.82e-05	2.67e-05	4.51e-05	0.000251287	5.22e-05	6.85e-05	1.49e-05	0.000135532	0.000890662	0.000306811	1.55e-05	0.00010189	0.00022489	0.000224066	0.00125754	5.06e-05	2.84e-05	0.00124043	0.000164394	9.26e-05	0.000358136	0.00012813	0.00021403	5.72e-05	3.63e-05	0.000256706	0.000240123	0.000187739	4.55e-05	2.02e-05	0.000371019	5.85e-05	0.0294518	8.86e-06	0.00123593	0.00275734	0.00339692	0.000511251	0.00645494	0.00104625	3.99e-05	0.00019819
NL2	5.13e-05	0.000309101	0.0001608	6.77e-05	0.017282	3.33e-05	0	0	1.01e-05	0	9.52e-05	2.7e-05	0.000118382	0	0.000105124	0.000832707	0.00184072	0	0.000118521	0.0010209	0.000174742	0.000486864	1.18e-05	0	0.000745774	2.18e-05	0.000195902	2.46e-06	0.000118036	0	0	0	0.000436933	0.00341948	0.000305153	0	1.1e-05	0.00245565	0.000134191	0.0178017	1.7e-05	0.00183545	0.000693933	0.00346219	0.00204456	0.00294239	0.00162357	1.99e-05	0
NL21	6.09e-05	0.000194915	0.000277707	1.35e-05	0.0416535	3.26e-05	5.08e-05	6.46e-05	1.81e-05	4.07e-05	0.000189386	0.00032094	0.000136	7.62e-05	7.51e-05	0.000901488	0.000485611	1.93e-05	8.9e-05	0.000448936	0.000478182	0.000957384	7.52e-05	3.04e-05	0.00101601	0.000235175	0.000242034	0.000195926	0.000157972	0.000335265	0.000172187	2.64e-05	0.000403504	0.000274923	0.000312619	4.7e-05	1.29e-05	0.000715845	0.000202235	0.0218324	5.64e-06	0.000769361	0.0109071	0.00243473	0.000426508	0.00298554	0.0013861	2.8e-05	0.000158674
NL22	9.61e-05	0.000280039	0.000282988	0.000143224	0.0323476	2.35e-05	7.87e-05	3.66e-05	1.65e-05	2.68e-05	0.000121927	0.00272946	7.43e-05	2.7e-05	8.81e-05	0.000613674	0.000408413	1.25e-05	8.88e-05	0.000569907	0.000512702	0.00069148	5.67e-05	2.41e-05	0.000576166	0.000168091	0.000301174	0.000165619	0.000103403	0.000303283	0.000172126	5.62e-05	0.000342866	0.00021894	0.000308087	3.16e-05	1.27e-05	0.00167176	0.000177374	0.0267235	4.62e-06	0.000665121	0.000643162	0.00162891	0.000261981	0.00409192	0.00186437	2.03e-05	0.000100059
NL24	5.57e-05	0.000216159	0.000241406	2.48e-05	0.0109387	1.92e-05	5.41e-05	4.12e-05	1.29e-05	3.1e-05	0.000142736	0.000152904	7.97e-05	6e-05	6.08e-05	0.00089188	0.000261367	1.54e-05	6.71e-05	0.000512817	0.000498755	0.000743504	4.36e-05	2.83e-05	0.000416681	0.000161552	0.000155269	0.000125431	0.000119239	0.00022416	9.81e-05	5.04e-05	0.000313806	0.000838395	0.000257574	3.08e-05	9.87e-06	0.00106481	0.000100959	0.0246747	6.91e-06	0.00105944	0.00100569	0.00155736	0.00105084	0.0015305	0.000905069	2.44e-05	0.000102607
NL25	3.39e-05	9.05e-05	0.000443227	0.000121691	0.0404409	3.47e-05	4.6e-05	6.59e-05	1.94e-05	3.97e-05	0.00024676	0.000204639	0.000130924	0.000105804	6.77e-05	0.00230694	0.00209231	1.87e-05	8.41e-05	0.0014417	0.000523134	0.00125813	4.53e-05	3.72e-05	0.000817044	0.000270878	0.000243813	0.000177404	0.000187467	0.00021042	0.000170432	2.18e-05	0.00030277	0.00263515	0.000484608	5.76e-05	1.33e-05	0.000427367	0.000139059	0.0581204	8.4e-06	0.0139005	0.00107094	0.00540638	0.000500068	0.000917932	0.00127012	8.11e-05	0.000137866
NL26	6.03e-05	0.000188108	0.000977043	0.00015634	0.0358178	1.88e-05	4.28e-05	4.77e-05	1.04e-05	2.59e-05	0.000140518	0.00120396	0.00012101	9.56e-05	4.47e-05	0.000891931	0.00156122	1.37e-05	4.65e-05	0.00669949	0.000747371	0.000781466	7.15e-05	2.03e-05	0.000363319	0.000315516	0.000485392	0.000172218	0.000116708	0.000368429	0.000385336	2.68e-05	0.000605455	0.00471491	0.000572488	4.03e-05	8.54e-06	0.00591042	0.000311282	0.0180943	4.43e-06	0.000678749	0.000906986	0.000830265	0.000454682	0.00196819	0.00142604	2.44e-05	9.02e-05
NL27	2.7e-05	8.65e-05	0.000101909	6.39e-05	0.0656517	1.2e-05	4.73e-05	2.09e-05	7.71e-06	2.1e-05	9.77e-05	0.00017246	8.64e-05	3.89e-05	2.87e-05	0.00173165	0.00114322	9.64e-06	4.3e-05	0.000850992	0.000430598	0.000534299	3.38e-05	1.6e-05	0.000409206	0.000194857	0.000235326	7.78e-05	8.72e-05	0.000162334	0.000134867	1.82e-05	0.000210878	0.00181808	0.000406962	2.72e-05	6.31e-06	0.00124742	0.000117891	0.0127258	3.55e-06	0.000254659	0.000426494	0.00042106	0.000377809	0.00118803	0.000858152	7.33e-06	7.1e-05
NL28	2.79e-05	6.94e-05	0.000793036	7.65e-05	0.0122152	1.68e-05	5.91e-05	4.3e-05	1.21e-05	3.18e-05	0.000170387	0.000142304	0.000176695	9.35e-05	4.71e-05	0.0010296	0.00103577	2e-05	9.3e-05	0.00752924	0.000212931	0.000947439	9.81e-05	3.65e-05	0.000413331	0.000482262	0.000314902	0.000119012	0.000162805	0.00042748	0.0001748	5.48e-05	0.000735395	0.0074652	0.000829489	4.13e-05	9.23e-06	0.000657468	0.000203933	0.0376999	1.01e-05	0.000766607	0.000483379	0.000935067	0.00109767	0.00120025	0.0018105	1.16e-05	9.72e-05
NL3	0.000148406	0.000434264	0.000560966	0.00011126	0.0508646	2.09e-05	5.32e-05	5.52e-05	1.26e-05	2.91e-05	0.000143971	0.00200204	0.000132782	7.32e-05	5.19e-05	0.00145485	0.00125304	1.45e-05	5.96e-05	0.000798829	0.00116353	0.000838184	8.29e-05	2.16e-05	0.000328716	0.00026369	0.000440258	0.000131502	0.00011787	0.000407058	0.000213884	3.43e-05	0.000485293	0.00572028	0.000623293	4.17e-05	9.47e-06	0.00202661	0.000285476	0.014109	5.39e-06	0.000547942	0.000710256	0.000980877	0.000825068	0.00474254	0.0021926	1.99e-05	9.89e-05
NL31	2.94e-05	9.7e-05	0.000173167	0.000120952	0.0460406	2.01e-05	1.97e-05	3.44e-05	1.01e-05	1.84e-05	9.62e-05	5.57e-05	5.1e-05	3.5e-05	5.32e-05	0.000999337	0.0011217	8.18e-06	0.000104663	0.00184519	0.000978769	0.000525636	1.12e-05	3.11e-05	0.0010562	0.000105729	8.61e-05	0.000126038	7.9e-05	5.28e-05	7.41e-05	2.67e-05	8.15e-05	0.00787807	0.000149199	2.26e-05	6.93e-06	0.000526667	5.57e-05	0.0249029	4.87e-06	0.00119533	0.000390938	0.00459374	0.00108173	0.0010568	0.00025465	7.87e-06	0.000157251
NL32	4.9e-05	0.000135522	0.00059365	9.15e-05	0.0262385	1.49e-05	3.96e-05	4.36e-05	1.25e-05	3.2e-05	0.000153321	0.000193576	0.000110192	0.000115257	5.34e-05	0.0010596	0.000568888	1.73e-05	8.25e-05	0.00308972	0.0010122	0.00085565	5.68e-05	3.26e-05	0.000561974	0.000242767	0.00024223	8.27e-05	0.000121162	0.000316497	0.000153626	3.52e-05	0.000429466	0.00132486	0.000347905	3.84e-05	8.9e-06	0.00467344	0.000172653	0.0336005	8.24e-06	0.00104484	0.00107767	0.00172254	0.00207799	0.00169437	0.00142238	1.33e-05	9.6e-05
NL33	2.65e-05	7.85e-05	0.0149427	7.64e-05	0.0155239	2.24e-05	4.64e-05	4.97e-05	1.09e-05	3.62e-05	0.000169831	7.59e-05	8.91e-05	3.62e-05	3.57e-05	0.00085665	0.000516292	1.75e-05	6.39e-05	0.000937409	0.000410918	0.000852886	2.6e-05	2.38e-05	0.000148053	0.000284618	0.000132916	0.000104689	0.000139088	0.00017523	0.000106357	2.61e-05	0.000260458	0.00112678	0.000215684	3.77e-05	8.8e-06	0.0122132	9.13e-05	0.0133407	3.43e-06	0.000322244	0.00211421	0.000435152	0.000882033	0.00986152	0.00048713	1.24e-05	0.000158113
NL34	1.79e-05	5.47e-05	0.000595449	6.44e-05	0.0280115	1.47e-05	4.08e-05	4.6e-05	2.27e-05	2.83e-05	0.00014823	0.000138306	9.4e-05	4.5e-05	4.95e-05	0.00196037	0.000449679	1.54e-05	4.89e-05	0.000793626	0.000127668	0.000757627	4.35e-05	2.43e-05	0.000946433	0.000173311	0.000223336	0.000102679	0.000127479	0.000258948	0.000117435	3.47e-05	0.000405236	0.00673171	0.00030763	3.27e-05	1.05e-05	0.0176021	0.000229808	0.0226375	4.49e-06	0.000630217	0.00126785	0.000592555	0.000387185	0.00129251	0.00084931	1.5e-05	9.44e-05
NL35	3.44e-05	0.000112138	0.00329922	1.29e-05	0.0132314	2e-05	3.48e-05	6.43e-05	1.53e-05	3.08e-05	0.000181052	0.000501635	8e-05	6.71e-05	6.89e-05	0.00132688	0.000992725	1.25e-05	6.2e-05	0.00113035	0.000357668	0.000914103	4.85e-05	2.1e-05	0.000829555	0.000166284	0.000133525	0.00012704	8.76e-05	0.000210952	7.15e-05	2.34e-05	0.000251546	0.00120772	0.000225214	3.06e-05	1.14e-05	0.00129159	8.82e-05	0.033332	7.27e-06	0.00101712	0.00249777	0.00236572	0.000776632	0.00428069	0.00106046	1.83e-05	0.000127083
NL4	7.64e-05	0.000262836	0.000277179	6.18e-05	0.0238739	1.92e-05	5.7e-05	4.48e-05	1.29e-05	2.91e-05	0.000140175	0.000432829	0.000122906	0.000124044	6.26e-05	0.000890818	0.00690219	1.61e-05	6.54e-05	0.0117583	0.00107634	0.000758959	7.6e-05	2.33e-05	0.000279401	0.000328893	0.000249	0.000109395	0.000117802	0.000429099	0.000112133	3.33e-05	0.000640288	0.00430649	0.000607243	3.17e-05	9.17e-06	0.000547517	0.000145925	0.0233224	9.54e-06	0.000441895	0.000760332	0.000653431	0.0166701	0.00195199	0.00155539	1.69e-05	9.41e-05
NL5	3.66e-05	0.000114045	0.000513955	5.67e-05	0.0643815	1.69e-05	5.53e-05	4.87e-05	1.71e-05	2.97e-05	0.000130721	0.000431326	0.000104448	3.24e-05	7.85e-05	0.00122829	0.00121384	1.25e-05	4.8e-05	0.000606326	0.000241247	0.00074543	5.7e-05	2.25e-05	0.000743825	0.0002919	0.000239389	0.000134859	9.56e-05	0.000306177	0.000141075	2.6e-05	0.000372088	0.00562366	0.000376428	3.24e-05	1.32e-05	0.00177237	0.000165226	0.0151881	4.73e-06	0.000726414	0.000932352	0.00187417	0.000402635	0.00354044	0.00137569	1.8e-05	0.000156471
NL7	5.57e-05	0.000163412	0.000317042	8.23e-05	0.0189188	2.89e-05	5.53e-05	4.76e-05	1.13e-05	2.9e-05	0.000153571	0.000117107	7.97e-05	0.000135837	4.69e-05	0.00582987	0.000412055	1.47e-05	6.82e-05	0.00317558	0.00098271	0.000892437	0.000147107	2.76e-05	0.000347356	0.000294056	0.000457128	0.000108517	0.000166854	0.00154931	0.000175282	3.62e-05	0.00107606	0.00141392	0.000381936	3.89e-05	7.58e-06	0.00281809	0.00033205	0.0266716	1.05e-05	0.00077371	0.000467786	0.00108042	0.0020683	0.00298295	0.00343898	1.78e-05	0.000103155
NL8	9.29e-06	2.68e-05	0.000307634	5.39e-05	0.0641947	1.18e-05	1.8e-05	3.41e-05	8.17e-06	2.32e-05	9.86e-05	0.000317421	5.77e-05	9.54e-06	3.09e-05	0.000555216	0.000517518	9.68e-06	4.46e-05	0.00721512	5.23e-05	0.000507363	6.88e-05	1.53e-05	0.000212738	0.000154951	9.19e-05	6.95e-05	9.1e-05	0.000190073	5.96e-05	1.59e-05	0.0002457	0.000341632	0.000263962	1.98e-05	6.94e-06	0.00106628	6.46e-05	0.0436713	3.02e-06	0.000792234	0.00255091	0.00040985	0.000231121	0.0042093	0.00106222	7.49e-06	9.95e-05
NL9	1.94e-05	0.000123317	0.000620307	1.84e-05	0.0207339	2.49e-05	5.51e-05	4.11e-05	1.6e-05	3.25e-05	0.000167036	0.000396867	6.94e-05	4.46e-05	8.55e-05	0.00102257	0.00030471	2.11e-05	5.99e-05	0.00430249	0.00023535	0.000825576	4.48e-05	2.49e-05	0.00148846	0.000132037	0.000103231	0.000115317	0.00011018	0.000326088	6.82e-05	4.24e-05	0.000309504	0.000154537	0.000163519	4.54e-05	1.21e-05	0.00208529	7.07e-05	0.026413	6.02e-06	0.00057309	0.00296057	0.00121449	0.00356142	0.00458366	0.000988658	1.53e-05	0.000120131
NM1	8.98e-05	0.000201243	4.61e-05	7.39e-06	0.000243166	6.56e-06	0.000172888	9.14e-05	2.06e-05	2.32e-05	0.000581591	0.000127157	4.04e-05	0.000520549	5.45e-05	0.00283337	6.79e-05	0.000161662	9.96e-05	0.00025849	0.000174107	0.0266471	3.49e-05	1.32e-05	5.14e-05	0.000200758	0.000382798	2.54e-05	0.000302282	9.49e-05	0.000148143	0.000120138	0.000196497	0.00011153	0.000150548	0.000287677	4.04e-05	0.000297877	0.00054355	0.0237278	1.55e-06	0.000102744	0.000525714	6e-05	0.000216365	0.000301814	0.000423548	2.56e-06	6.14e-05
NM10	4.71e-05	0.000149845	6.74e-05	1.22e-05	0.000315389	1.05e-05	0.000190886	0.000112264	2.35e-05	3.88e-05	0.000627462	0.000142595	5.42e-05	0.000234824	5.81e-05	0.0035816	0.000101016	0.00023618	8.02e-05	0.000277897	0.00050017	0.00444432	8.11e-05	2.56e-05	2.93e-05	0.000229314	0.000588093	3.69e-05	0.000374996	0.000191366	0.000664258	0.000131375	0.000435515	7.9e-05	0.000185554	0.000485384	5.2e-05	0.000504559	0.00106083	0.0201243	2.04e-06	0.00011158	0.000384481	6.2e-05	0.000334684	0.000360493	0.00338235	4.41e-06	6.79e-05
NM12	4.25e-05	0.000131196	3.96e-05	6.09e-06	0.000313046	7.65e-06	0.00013607	3.74e-05	1.81e-05	3.13e-05	0.000590158	0.000103975	5e-05	0.000112894	5.11e-05	0.00266588	7.46e-05	0.000186768	7.45e-05	0.000231762	0.000361724	0.0163706	2.25e-05	2.59e-05	3.16e-05	0.000187595	0.000339882	3.63e-05	0.00089257	9.19e-05	0.000589502	7.8e-05	0.000183051	6.59e-05	0.000152642	0.000427274	2.95e-05	0.00024968	0.000391527	0.0072423	1.6e-06	9.99e-05	0.00064817	6.26e-05	0.000231178	0.000267664	0.000322883	3.11e-06	6.69e-05
NM14	1.17e-05	5.39e-05	0.000302176	6.95e-06	0.00041282	7.77e-06	5.99e-05	4.62e-05	6.91e-06	1.84e-05	7.46e-05	3.85e-05	4.32e-05	2.22e-05	2.5e-05	0.000488259	7e-05	1.31e-05	9.16e-05	7.38e-05	6.86e-05	0.000411451	1.54e-05	1.96e-05	5.87e-05	0.000115863	0.000129948	3.17e-05	0.000113763	7.52e-05	8.8e-05	2.3e-05	0.000119802	9.66e-05	0.00021978	2.07e-05	3.58e-06	4.71e-05	8.62e-05	0.0078726	2.5e-06	9.06e-05	0.00503897	9.26e-05	0.00124651	0.000825831	0.000384078	2.86e-06	7.48e-05
NM15	3.39e-05	0.000103189	0.000361304	0.000408302	0.0239299	2.29e-05	5.06e-05	3.7e-05	1.04e-05	2.96e-05	0.000161652	0.0032466	0.000118352	5.82e-05	3.25e-05	0.000766805	0.000950016	1.69e-05	7.93e-05	0.00287462	0.000538	0.000875656	4.1e-05	2.5e-05	0.000312989	0.000227155	0.000296552	0.000128325	0.000524685	0.000172919	0.000170056	3.66e-05	0.000291405	0.00350834	0.00038552	4.5e-05	8.59e-06	0.000737879	0.000150546	0.0365046	4.72e-06	0.000280922	0.000502394	0.00048766	0.000634167	0.000916723	0.000794112	1.2e-05	0.00010884
NM16	6.81e-05	0.000158563	3.81e-05	2.96e-06	0.000252467	6.16e-06	0.000111781	1.98e-05	2.57e-05	1.83e-05	0.000403289	2.31e-05	2.77e-05	0.00149177	5.46e-05	0.00163777	5.78e-05	0.000175015	0.000344125	0.00035535	0.000146951	0.00411985	1.28e-05	2.45e-05	3.22e-05	0.00022827	9.71e-05	1.81e-05	0.000479498	3.79e-05	0.000162172	0.000102798	8.11e-05	4.17e-05	0.000145782	0.000323897	2.21e-05	0.000165048	8.66e-05	0.00526689	1.14e-06	9.41e-05	0.000876862	3.33e-05	0.000253821	0.000254989	0.000189311	3.06e-06	4.99e-05
NM17	6.09e-05	8.8e-05	4.29e-05	3.04e-06	0.00024283	5.76e-06	9.2e-05	3.47e-05	1.85e-05	2.48e-05	0.000358885	2.82e-05	2.95e-05	2.93e-05	5.41e-05	0.00233073	5.98e-05	0.000112828	9.21e-05	0.000136097	8.34e-05	0.0234859	1.17e-05	9.22e-06	1.83e-05	0.000200345	9.54e-05	4.22e-05	0.000153945	4.31e-05	7.18e-05	0.000224846	0.000118007	4.6e-05	0.000116877	0.00043451	3.65e-05	0.000334796	7.06e-05	0.0232752	1.27e-06	8.32e-05	0.000248639	2.54e-05	0.000119288	0.000650564	0.000475225	2.53e-06	0.000140549
NM18	3.02e-05	9.67e-05	3.09e-05	5.92e-06	0.000258818	4.76e-06	0.000184514	4.84e-05	1.54e-05	1.93e-05	0.000426482	2.26e-05	2.43e-05	1.23e-05	5e-05	0.00334226	8.41e-05	0.000279214	0.000545605	0.000123046	0.000125789	0.0239083	1.93e-05	1.23e-05	2.97e-05	0.000239201	0.000246494	3.1e-05	0.000153613	9.23e-05	0.000192791	9.86e-05	0.000249519	4.99e-05	0.00020872	0.000384059	3.64e-05	0.000176857	9.02e-05	0.00478786	9.03e-07	7.74e-05	0.000250804	2.98e-05	0.000107009	0.000577107	0.000461013	2.37e-06	4.98e-05
NM19	2.12e-05	5.78e-05	6.93e-05	7.31e-06	0.00036914	7.45e-06	0.000206934	4.39e-05	1.91e-05	2.59e-05	0.000441032	3.28e-05	4.99e-05	3.99e-05	7.04e-05	0.00220746	7.66e-05	0.00015573	0.00122176	0.000268511	7.65e-05	0.0105132	2.39e-05	2.04e-05	2.81e-05	0.000205595	0.000175753	3.01e-05	0.00128977	7.98e-05	0.000111776	0.000109741	0.000175839	6.17e-05	0.000201269	0.000637831	3.07e-05	0.000255784	0.000210976	0.0122572	1.45e-06	0.000187964	0.000380842	4.21e-05	0.000285899	0.000364795	0.000765856	2.79e-06	6.1e-05
NM2	3.47e-05	8.11e-05	4.11e-05	4.64e-06	0.000457236	6.93e-06	0.0002248	4.05e-05	1.73e-05	2.76e-05	0.00151082	5.55e-05	3.63e-05	4.95e-05	0.000111287	0.00319131	7.53e-05	7.08e-05	9.85e-05	0.000128379	0.000120678	0.0118459	1.6e-05	1.72e-05	2.03e-05	0.00017055	0.000210672	4.4e-05	0.000175211	6.56e-05	0.000807332	4.93e-05	0.000130862	9.37e-05	0.00016952	0.00050716	0.000138213	0.000327812	0.000213467	0.00532607	1.22e-06	9.58e-05	0.000224393	6.38e-05	9.91e-05	0.00132445	0.000366686	4.58e-06	0.000114179
NM21	0.000308302	0.000563978	3.92e-05	1.01e-05	0.000218557	5.94e-06	0.00032026	7.03e-05	2.79e-05	2.75e-05	0.000856582	0.000156994	2.72e-05	7.55e-05	0.00012717	0.00347591	5.44e-05	0.000148701	0.000132449	0.00018544	0.000510593	0.00427658	2.33e-05	2.59e-05	1.59e-05	0.000169999	0.0180531	3.57e-05	0.00173694	0.000117719	0.0194363	0.000264262	0.000250896	4.43e-05	0.000129135	0.000447806	0.000173418	0.00093734	0.000374247	0.029407	1.11e-06	0.000100191	0.000332309	3.89e-05	0.000148599	0.000249311	0.000487828	2.68e-06	5.04e-05
NM22	0.000104001	0.000290594	4.8e-05	8.45e-06	0.000345921	8.32e-06	0.000191848	4.68e-05	2.51e-05	3.06e-05	0.000644644	0.000142551	3.7e-05	6.64e-05	0.000100516	0.00262879	8.06e-05	0.000154414	8.65e-05	0.000164484	0.000734511	0.0150829	3.02e-05	1.82e-05	3.83e-05	0.000196453	0.000613853	3.88e-05	0.000900568	0.00015144	0.000325836	0.000333645	0.00037563	0.000246859	0.000181856	0.00118335	8.93e-05	0.00031859	0.000640142	0.0144432	1.5e-06	0.00014226	0.00028948	0.000118067	0.00013096	0.000608865	0.00071224	5.21e-06	7e-05
NM24	0.000153619	0.000317892	4.83e-05	1.08e-05	0.000295965	7.19e-06	0.000287859	6.33e-05	2.22e-05	3.48e-05	0.000824727	0.000126902	3.55e-05	5.31e-05	0.000122229	0.0033265	8.05e-05	0.000105856	6.69e-05	0.000135088	0.000842009	0.0234982	3.56e-05	1.75e-05	1.91e-05	0.000158036	0.000992966	3.6e-05	0.000333945	0.000151206	0.00192578	0.000184752	0.000311306	6.13e-05	0.000154998	0.000586283	0.000107161	0.000427733	0.00115805	0.00551628	1.21e-06	7.44e-05	0.000247894	3.26e-05	0.0001147	0.000442456	0.000518601	4.17e-06	6.3e-05
NM25	5.3e-05	0.000144657	5.75e-05	2.08e-05	0.000283926	9.43e-06	0.000252226	6.65e-05	3.79e-05	3.16e-05	0.00194395	0.000147601	4.49e-05	2.24e-05	8.7e-05	0.00384727	9.61e-05	0.00025761	7.56e-05	0.000309465	0.00187225	0.00664511	4.3e-05	1.66e-05	2.64e-05	0.000301766	0.00141104	4.89e-05	0.000391005	0.000165218	0.000326793	6.86e-05	0.000431658	7.13e-05	0.000267104	0.000465459	0.000115234	0.00059415	0.00403642	0.00939657	1.52e-06	0.000103178	0.000168231	3.7e-05	9.71e-05	0.000273868	0.00137944	5.88e-06	0.00013175
NM26	8.2e-05	0.000265432	5.52e-05	1.22e-05	0.000294501	8.22e-06	0.000197103	7.55e-05	2.71e-05	2.66e-05	0.000600326	0.000161277	4.29e-05	0.000206029	0.00011831	0.00254014	8.03e-05	7.88e-05	8.55e-05	0.000183947	0.000494896	0.0104652	3.49e-05	1.99e-05	1.94e-05	0.000193562	0.00082757	3.75e-05	0.000735111	0.000148583	0.00231363	0.000229383	0.000294266	6.52e-05	0.00017889	0.000504352	8.93e-05	0.000314217	0.000792459	0.0101675	2.23e-06	0.000130439	0.000360617	5.38e-05	0.000209455	0.000313447	0.000598946	7.37e-06	6.62e-05
NM27	3.04e-05	0.00010281	0.000172509	6.41e-06	0.000287106	6.24e-06	0.000203078	4.75e-05	2.48e-05	3.32e-05	0.000509782	2.95e-05	4.11e-05	3.8e-05	5.73e-05	0.00310498	7.43e-05	0.000284251	0.000121752	0.000214209	0.000154857	0.0032573	2.05e-05	1.21e-05	2.38e-05	0.000304964	0.000161208	3.16e-05	0.00384502	8.16e-05	8.31e-05	0.00014002	0.000241868	7.2e-05	0.000358844	0.00032815	5.99e-05	0.000283691	9.25e-05	0.0238587	1.76e-06	0.000244245	0.000256422	9.06e-05	0.000186091	0.000559787	0.000433928	2.91e-06	0.000100516
NM28	6.11e-05	0.00012649	0.000100882	7.07e-06	0.000587474	9.37e-06	0.000212795	6.26e-05	4.51e-05	4.01e-05	0.000848065	9.56e-05	4.79e-05	4.24e-05	0.000106039	0.00338791	9.02e-05	0.000277646	7.57e-05	0.00028938	0.000295361	0.0254819	3.46e-05	1.9e-05	3.29e-05	0.000247075	0.000332147	4.35e-05	0.00110898	0.000118147	0.00012965	0.000126215	0.00025472	0.000132231	0.000169297	0.000622164	8.46e-05	0.00033326	0.00050723	0.0128613	1.88e-06	0.000348032	0.000209782	9.7e-05	0.000173919	0.000461117	0.000492965	4.89e-06	9.07e-05
NM29	6.66e-05	0.000176563	4.03e-05	8e-06	0.000231694	6.04e-06	0.000161802	4.33e-05	1.34e-05	2.48e-05	0.00088302	7.66e-05	3.18e-05	0.000677323	5.53e-05	0.00284469	7.06e-05	0.000185031	9.6e-05	0.00015971	0.000190169	0.0286482	2.21e-05	1.5e-05	2.86e-05	0.000163182	0.000447368	3.68e-05	0.00077472	8.62e-05	0.000269769	0.000148387	0.000179171	5.26e-05	0.000149519	0.000406298	5.23e-05	0.000415761	0.000756765	0.00705202	1.27e-06	0.000189375	0.00023858	5.48e-05	0.000143177	0.000287943	0.000493831	1.01e-05	5.53e-05
NM3	9.91e-05	0.000322904	2.96e-05	4.11e-06	0.000205288	5.07e-06	0.000140406	4.49e-05	2.13e-05	2.43e-05	0.00046859	5.63e-05	2.39e-05	0.00144289	6.1e-05	0.0023508	4.65e-05	0.000130782	0.000134012	0.000227465	0.000286874	0.0370643	2.45e-05	9.62e-06	1.69e-05	0.000132384	0.000416598	2.49e-05	0.000499067	9.13e-05	0.000100227	0.000125197	0.000179513	4.03e-05	0.000121689	0.000349475	5.7e-05	0.00027518	0.000177092	0.0265554	1.02e-06	8.12e-05	0.000147791	2.75e-05	7.48e-05	0.00083843	0.000583618	2.34e-06	5.94e-05
NM30	5.47e-05	0.000142022	0.000364047	3.96e-06	0.000301445	6.35e-06	5.25e-05	3.94e-05	2.36e-05	2.08e-05	0.000181115	5.52e-05	3.41e-05	0.000622245	7.21e-05	0.000848312	5.87e-05	5.24e-05	6.52e-05	0.000126905	0.000135317	0.00575252	1.61e-05	1.89e-05	3.09e-05	0.000127163	0.000148431	3.65e-05	0.000892849	5.35e-05	0.000340118	8.9e-05	0.000137375	7.33e-05	0.000126609	0.000136574	1.5e-05	0.000128371	0.000119946	0.0279853	1.32e-06	6.4e-05	0.00389404	6.26e-05	0.00186508	0.000890495	0.000257128	1.98e-06	6.42e-05
NM31	7.2e-06	2.16e-05	3.49e-05	2.58e-06	0.00017484	5.96e-06	0.000145114	0.000132667	2.31e-05	3.19e-05	0.000390085	1.44e-05	2.36e-05	8.6e-06	5.15e-05	0.00331988	4.86e-05	0.000438477	0.000138056	0.00086665	4.52e-05	0.0362309	9.58e-06	1.06e-05	2.41e-05	0.000259318	8.59e-05	4.17e-05	0.000410282	4.33e-05	7.05e-05	5.56e-05	0.000117482	7.82e-05	0.000164052	0.000181128	7.95e-05	0.000158064	5.11e-05	0.00626063	9.3e-07	0.000173566	0.000100413	4.72e-05	7.46e-05	0.000260259	0.000186462	2.73e-06	0.000191479
NM33	3.2e-05	0.00010734	9.73e-05	9.95e-06	0.000339601	8.04e-06	0.000174784	7.27e-05	1.93e-05	2.56e-05	0.000448718	4.45e-05	5.23e-05	3.3e-05	9.35e-05	0.00288055	8.46e-05	0.000252576	7.11e-05	0.00013784	0.000667002	0.00395554	2.15e-05	5.07e-05	2.74e-05	0.000235169	0.000230557	3.2e-05	0.000394991	0.000106394	0.000144271	0.000164292	0.000228218	8.59e-05	0.00020704	0.000428292	4.2e-05	0.000305583	0.000369829	0.00858691	1.5e-06	7.91e-05	0.000806551	3.8e-05	0.000317469	0.000725917	0.000388402	3.41e-06	8.54e-05
NM34	2.73e-05	0.000109398	4.28e-05	4.06e-06	0.000290646	9e-06	0.000180254	4.07e-05	1.83e-05	2.72e-05	0.000426211	3.36e-05	3.38e-05	0.000578189	0.000133	0.00241893	7.09e-05	0.000138475	0.000156364	0.000178723	0.000106826	0.00436126	2.29e-05	1.79e-05	2.6e-05	0.000225046	0.000165623	3.22e-05	0.000713394	6.11e-05	0.000126877	0.00010606	0.000237023	7.43e-05	0.000172078	0.000440868	2.47e-05	0.000297581	0.000499018	0.00499475	1.64e-06	6.56e-05	0.00114598	2.87e-05	0.000300688	0.000443155	0.000547945	2.77e-06	7.55e-05
NM35	6.15e-05	0.000174623	2.81e-05	2.66e-06	0.000166943	6.64e-06	0.000285081	3.03e-05	1.38e-05	1.51e-05	0.000397962	1.92e-05	2.62e-05	0.00142096	4.77e-05	0.00212801	5.81e-05	0.000128239	0.000113092	0.000370715	0.000198378	0.0205204	1.58e-05	1.2e-05	5.3e-05	0.000176417	0.000102802	2.43e-05	0.000552955	4.63e-05	0.000117581	0.000117458	0.000115023	4.13e-05	0.000147195	0.000412656	2.6e-05	0.000164639	7.54e-05	0.00699108	1.17e-06	0.000135966	0.000784574	3.48e-05	0.000249504	0.000313806	0.000314249	2.15e-06	4.46e-05
NM4	1.01e-05	2.22e-05	3.47e-05	2.89e-06	0.000211693	6.09e-06	0.000110137	5.95e-05	1.89e-05	1.94e-05	0.000321141	2.51e-05	2.16e-05	1.12e-05	6.8e-05	0.00174583	4.83e-05	0.000165294	6.41e-05	0.000609063	4.23e-05	0.0209533	1.7e-05	6.8e-06	1.83e-05	0.000268478	0.000102753	2.75e-05	0.000526055	6.45e-05	7.06e-05	0.000212426	0.000226849	4.2e-05	0.000192041	0.000216715	3.71e-05	0.000275603	8.08e-05	0.00678282	1.44e-06	9.24e-05	0.000111927	2.71e-05	6e-05	0.000380262	0.000410783	3.43e-06	4.15e-05
NM5	7.28e-05	0.000209094	4.54e-05	7.63e-06	0.000263763	8.38e-06	0.000262075	0.000121967	2.13e-05	2.62e-05	0.0005185	0.00023493	3.02e-05	3.11e-05	8.75e-05	0.00422321	0.000106742	5.13e-05	5.56e-05	0.000156	0.000220177	0.0223141	2.4e-05	1.39e-05	4.55e-05	0.000260671	0.0027482	5.5e-05	0.000479008	9.55e-05	0.00018252	0.000116451	0.000211683	5.1e-05	0.000168105	0.00147637	8.47e-05	0.000340668	0.000903838	0.0110253	1.1e-06	0.000154939	0.000255254	0.000280224	9.71e-05	0.000940883	0.000533662	5.22e-06	9.39e-05
NM6	1.99e-05	5.46e-05	0.000110479	5.01e-06	0.000900725	1.82e-05	8.05e-05	8.74e-05	2.83e-05	4.34e-05	0.000425929	5.67e-05	4.79e-05	1.43e-05	0.000159377	0.00172147	0.000336923	7.88e-05	9.01e-05	0.000507087	0.000115401	0.00429401	3.85e-05	1.4e-05	0.000134975	0.000373061	0.000211807	0.000130329	0.000359017	0.000172288	0.000262812	0.000640287	0.000334065	0.000123165	0.000204441	0.000535254	2.71e-05	0.000262431	0.000284082	0.00855264	1.88e-06	0.000339173	0.000986683	0.000712411	0.000188575	0.00665613	0.00143473	2.27e-05	0.000209937
NM7	4.36e-05	0.000285092	6.14e-05	5.95e-06	0.000424017	9.19e-06	0.000278146	7.38e-05	2.69e-05	4.76e-05	0.000947893	3.41e-05	4.96e-05	0.000430796	0.000128955	0.00475316	9.81e-05	0.000505989	0.000143339	0.000209587	0.00024637	0.0213199	3.49e-05	0.000477367	4.33e-05	0.000235227	0.000179517	5.29e-05	0.00117534	0.00010745	0.000932695	6.21e-05	0.000227265	7.53e-05	0.000147206	0.000246026	0.000176974	0.000295324	0.000140189	0.0105778	2.68e-06	0.000187089	0.000235873	7.56e-05	0.000149177	0.000578415	0.000538597	4.79e-06	9.48e-05
NM8	1.39e-05	5.14e-05	3.16e-05	8.55e-06	0.000224659	5.07e-06	0.000159818	2.71e-05	1.9e-05	2.6e-05	0.000365668	0.000110101	2.32e-05	1.25e-05	0.000117012	0.0026905	7.04e-05	6.14e-05	8.68e-05	7.06e-05	0.000361713	0.0152078	3.66e-05	1.16e-05	2.29e-05	8.48e-05	0.000449153	2.51e-05	0.000336543	0.000118573	0.00139491	0.00013431	0.000320923	4.76e-05	8.32e-05	0.000345798	2.46e-05	0.000224499	0.000862561	0.0292848	1.32e-06	0.000116729	0.000480314	9.26e-05	0.000128895	0.000696004	0.000508585	2.57e-06	6.43e-05
NM9	8.91e-05	0.000114124	4.64e-05	1e-05	0.000692942	6.51e-06	0.000207418	2.75e-05	1.49e-05	1.79e-05	0.000327944	4.9e-05	3.17e-05	0.00026877	6.34e-05	0.0034902	6.29e-05	0.000189757	7.56e-05	0.000173388	0.000113634	0.00862355	2.95e-05	2.29e-05	2.34e-05	0.000195131	0.000294949	1.86e-05	0.00194741	0.000185299	0.000205081	6.99e-05	0.000324787	5.47e-05	0.000158547	0.000283003	1.69e-05	0.000530753	0.000283666	0.0362631	1.39e-06	0.000109718	0.000553557	4.52e-05	0.000267896	0.000440712	0.000364212	2.28e-06	4.93e-05
NW10	5.69e-05	0.000149344	0.00290672	4.64e-05	0.0021203	4.14e-05	4.16e-05	7.67e-05	8.45e-06	2.84e-05	0.00017194	4.74e-05	5.18e-05	3.82e-05	3.76e-05	0.00196198	0.000343667	1.1e-05	5.29e-05	0.00345612	0.000694743	0.000901719	0.000230752	3.24e-05	0.00129876	0.000245687	0.000144862	0.000191238	8.78e-05	0.000489905	8.42e-05	2.23e-05	0.000453674	0.000473049	0.00016737	4.1e-05	6.97e-06	0.000283757	9.17e-05	0.0520985	1.23e-05	0.006257	0.000886619	0.00433596	0.00297954	0.000752987	0.0174368	5.84e-05	0.000105065
NW12	5.12e-05	0.000167694	0.000265039	8.97e-05	0.0109864	1.45e-05	4.29e-05	3.74e-05	7.94e-06	2.18e-05	0.000111193	0.000341495	8.95e-05	6.36e-05	3.82e-05	0.000603498	0.000597779	1.2e-05	5.48e-05	0.00779829	0.00055453	0.00063856	4.83e-05	2.11e-05	0.000316558	0.000255125	0.00024865	7.56e-05	0.000103147	0.000232378	0.000137586	2.87e-05	0.000472866	0.00590232	0.000404311	3.17e-05	6.48e-06	0.00289438	0.000194534	0.0201133	7.97e-06	0.000424801	0.00043091	0.000664773	0.00369183	0.000612658	0.000911244	1.2e-05	7.74e-05
NW13	1.23e-05	3.72e-05	0.000149889	7.98e-05	0.109845	1.03e-05	2.56e-05	2.07e-05	5.4e-06	1.61e-05	9.03e-05	7.78e-05	6.98e-05	1.62e-05	2.06e-05	0.00071377	0.00773793	1.02e-05	9.79e-05	0.00297979	0.000102154	0.000499784	1.97e-05	2.76e-05	0.00111662	0.000150447	0.000112298	5.25e-05	0.000129644	4.7e-05	7.82e-05	2.16e-05	9.66e-05	0.000870228	0.000190494	2.32e-05	3.93e-06	0.000313383	7.19e-05	0.057734	1.49e-05	0.00153729	0.000372012	0.00261925	0.000565925	0.000342991	0.000222652	4.76e-06	6.48e-05
NW15	3.53e-05	0.000118991	5.27e-05	2.32e-05	0.00209536	8.98e-06	0.00030236	4.07e-05	1.76e-05	2.65e-05	0.00188821	0.000101353	4.25e-05	3.53e-05	7.17e-05	0.00301346	0.0001286	0.000139449	6.68e-05	0.000239332	0.00116436	0.00402879	4.16e-05	1.18e-05	9.27e-05	0.000258025	0.000437857	5.34e-05	0.000695824	0.00018476	0.000204907	9.34e-05	0.000268708	0.000113583	0.000215098	0.00040622	2.55e-05	0.000997682	0.00196478	0.012499	1.44e-06	0.0001298	0.000231798	0.000225978	0.000129444	0.00136173	0.000662868	4.96e-06	8.81e-05
NW16	3.44e-05	0.000104	0.000613996	7.86e-05	0.00819553	2.02e-05	5.45e-05	4.21e-05	1.12e-05	3.03e-05	0.00015567	0.000602141	0.000100611	6.73e-05	3.98e-05	0.00115865	0.000620252	1.68e-05	8.14e-05	0.00567467	0.00104216	0.000825593	9.06e-05	3.65e-05	0.000462527	0.000314643	0.000277663	9.11e-05	0.000137526	0.000446013	0.00017817	3.26e-05	0.00064844	0.000669193	0.000316211	4.5e-05	8.39e-06	0.00109274	0.000166139	0.0308097	6.95e-06	0.000626031	0.000817469	0.00114071	0.00161551	0.000861842	0.0017752	4.41e-05	8.65e-05
NW18	3.45e-05	0.000114402	0.000323767	1.4e-05	0.00825118	1.22e-05	6.61e-05	4.53e-05	3.95e-05	5.24e-05	0.000228281	0.000164679	6.5e-05	2.86e-05	0.000273484	0.00963559	0.000247645	1.76e-05	7.42e-05	0.00050257	0.000843822	0.00106262	5.02e-05	5e-05	0.000251588	0.000137343	8.99e-05	0.000113229	0.000520623	0.000173612	6.73e-05	3.59e-05	0.000234508	0.000227621	0.000111588	4.4e-05	2.79e-05	0.000608775	5.75e-05	0.0289981	7.6e-06	0.00082392	0.0020279	0.00171645	0.0100653	0.0150895	0.00125124	8.73e-06	0.000153216
NW19	1.41e-05	4.22e-05	0.000849032	3.68e-06	0.0339578	2.57e-05	5.49e-05	7.13e-05	3.35e-05	4.78e-05	0.000208063	4.06e-05	7.13e-05	1.44e-05	0.000152785	0.000723042	0.000367705	1.51e-05	8.51e-05	0.000139652	0.00010941	0.00107721	1.52e-05	2.83e-05	0.00100155	0.000106566	8.23e-05	0.000202679	0.000467359	6.17e-05	5.78e-05	4.37e-05	0.000100536	0.000268404	0.00017663	4.62e-05	2.16e-05	0.000413064	5.12e-05	0.0247673	7.47e-06	0.00111877	0.00199602	0.00287071	0.000664288	0.00766553	0.000312922	2.4e-05	0.000145825
NW2	3.63e-05	1.03e-05	0	0	0.0419309	0	0	0	0	0	0	0	7.82e-05	0	0	0.0011014	0	0	0	0	0	0.000549764	0	0	0	0.000364721	1.33e-05	0	0	0	0	0	0	0.00406029	0.000108531	0.000673126	0	0	0	0.00561224	0	0.00193722	0.000814716	0.00158794	0	0.000749879	1.3e-05	4.05e-05	0
NW21	5.08e-05	0.000174493	0.000339704	1.24e-05	0.0381577	2.94e-05	5.72e-05	4.58e-05	2.04e-05	4.26e-05	0.000174704	0.000319742	8.55e-05	7.83e-05	9.53e-05	0.000892564	0.000380052	1.54e-05	6.31e-05	0.000235277	0.000398399	0.000890011	8.1e-05	2.66e-05	0.000468576	0.000172599	0.000205982	0.000179167	0.000248155	0.000401107	0.000125695	2.35e-05	0.000428293	0.000171082	0.00022089	4.33e-05	1.54e-05	0.00072344	0.000172846	0.0205273	5.31e-06	0.000709574	0.0167183	0.00241509	0.000367505	0.0041762	0.00147736	3.54e-05	0.000124039
NW24	5.78e-05	0.000216286	0.000194049	2.86e-05	0.0144712	1.47e-05	5.93e-05	3.38e-05	1.62e-05	3.12e-05	0.000135615	0.000187992	8.88e-05	6.89e-05	6.92e-05	0.000864198	0.000313158	1.77e-05	7.14e-05	0.000673122	0.00050741	0.000721092	4.82e-05	2.58e-05	0.000288147	0.00018263	0.000160041	0.000115211	0.000112597	0.00024305	0.000100821	4.55e-05	0.000327261	0.0011244	0.000334232	3.87e-05	1.23e-05	0.00125669	0.000110366	0.0167927	5.44e-06	0.000715971	0.00176465	0.00122846	0.000865404	0.00187972	0.00107503	1.81e-05	0.000115202
NW25	4.38e-05	0.000125068	0.000376309	0.000134687	0.0444915	3.55e-05	4.84e-05	5.94e-05	1.88e-05	4.09e-05	0.000267792	0.000263414	0.000188989	0.000125436	6.49e-05	0.00240407	0.00436625	2.22e-05	8.41e-05	0.00213633	0.000640472	0.00136267	4.33e-05	4.3e-05	0.000621361	0.000357286	0.000318827	0.00018946	0.000235346	0.000189979	0.000210569	2.7e-05	0.000317836	0.00567721	0.000776609	6.85e-05	1.21e-05	0.000652442	0.000194562	0.0368081	8.17e-06	0.00936217	0.00130579	0.00445322	0.000492708	0.000975527	0.00123017	6.44e-05	0.000152578
NW26	5.9e-05	0.000188672	0.000909208	0.000150512	0.0369134	1.83e-05	5.2e-05	3.48e-05	1.4e-05	3.48e-05	0.000163983	0.00112489	0.000136039	9.41e-05	6.5e-05	0.000895919	0.00111868	1.9e-05	7.36e-05	0.00694395	0.000735705	0.000900523	6.38e-05	2.9e-05	0.0003835	0.000322665	0.000509404	0.000145348	0.000165559	0.000309959	0.000399245	2.71e-05	0.000514217	0.00386878	0.000521613	4.14e-05	1.06e-05	0.0042173	0.000319109	0.0159111	5.18e-06	0.000641393	0.000607791	0.000798277	0.000507481	0.00287588	0.001258	1.92e-05	0.000125463
NW27	2.67e-05	8.56e-05	9.19e-05	4.79e-05	0.0596257	1.32e-05	4.41e-05	2.24e-05	9.96e-06	2.58e-05	0.000121332	0.000125355	8.37e-05	3.14e-05	4.06e-05	0.00186413	0.000608315	1.27e-05	5.45e-05	0.000595022	0.000396291	0.000642308	3.14e-05	2.17e-05	0.000350445	0.000180734	0.000212611	7.6e-05	0.000106189	0.000128846	0.000129683	3.28e-05	0.00019277	0.00177989	0.000308173	3.75e-05	7.29e-06	0.00107654	0.000116055	0.0155709	4.43e-06	0.000299005	0.000742043	0.000445178	0.000559444	0.00164434	0.000717881	7.61e-06	8.38e-05
NW28	1.61e-05	4.39e-05	0.00069323	3.71e-05	0.0117839	1.54e-05	5.09e-05	3.72e-05	1.32e-05	3.14e-05	0.000154232	7.86e-05	0.000106943	6.25e-05	5.77e-05	0.000988943	0.000518905	1.43e-05	8.8e-05	0.0030277	0.000121734	0.000799078	5.68e-05	2.93e-05	0.000549746	0.000267617	0.000164258	0.000115964	0.00012054	0.000214081	9.79e-05	6.19e-05	0.000387139	0.00479224	0.000339605	3.64e-05	9.81e-06	0.000494903	0.000114215	0.0356828	7.73e-06	0.00105902	0.000582241	0.00139309	0.00109007	0.001457	0.000930976	1.73e-05	9.73e-05
NW29	5.3e-05	0.000190694	0.000106688	0.000104006	0.0140799	1.57e-05	3.76e-05	2.98e-05	1.17e-05	2.66e-05	0.000125289	0.000103782	9.89e-05	0.000108948	4.92e-05	0.00082743	0.000541214	1.61e-05	9.17e-05	0.0026592	0.00052457	0.000682474	5.95e-05	3.58e-05	0.000275374	0.000206526	0.000266857	0.000100234	0.00024551	0.000371558	0.000155876	4.31e-05	0.000424344	0.00261199	0.000297092	3.15e-05	8.62e-06	0.000373431	0.000246178	0.0175048	7.41e-06	0.00169322	0.000414765	0.00119316	0.00150571	0.00129644	0.00174648	2.88e-05	9.69e-05
NW3	0.00011766	0.000337315	0.000481512	8.78e-05	0.0498573	1.76e-05	4.28e-05	5.06e-05	1.39e-05	2.27e-05	0.000135575	0.00139203	9.36e-05	3.8e-05	7.17e-05	0.00143647	0.000808096	1.16e-05	5.52e-05	0.000507043	0.000919788	0.000713991	6.31e-05	2.33e-05	0.000456136	0.000188629	0.000345926	0.000102064	9.69e-05	0.000311645	0.000172975	3.69e-05	0.00039481	0.002748	0.000394118	4.02e-05	1.08e-05	0.00165881	0.000221306	0.0253625	6.77e-06	0.000629515	0.000869984	0.00106994	0.000901458	0.004974	0.00146249	1.68e-05	8.01e-05
NW30	1.5e-05	4.21e-05	0.000297777	1.04e-05	0.0227299	1.18e-05	3.93e-05	2.8e-05	1.4e-05	2.4e-05	0.000107432	0.000134119	6.1e-05	1.77e-05	6.76e-05	0.00046522	0.000229698	1.42e-05	5.13e-05	0.000348206	8.23e-05	0.000571345	2.49e-05	2.04e-05	0.00019411	0.000137054	8.72e-05	9.07e-05	7.75e-05	0.000114483	5.27e-05	2.08e-05	0.000154474	0.000238332	0.000143691	2.27e-05	1.12e-05	0.000473682	0.000143205	0.0143746	5.33e-06	0.000367473	0.00314984	0.000800363	0.000295269	0.00698739	0.000711391	1.03e-05	9.46e-05
NW31	2.18e-05	7.19e-05	0.00017742	5.74e-05	0.0427673	1.82e-05	3.61e-05	3.26e-05	1.82e-05	2.58e-05	0.000121386	4.3e-05	5.93e-05	3.18e-05	6.06e-05	0.000943055	0.00096963	1.33e-05	7.64e-05	0.000724445	0.000599681	0.000672122	6.48e-06	2.32e-05	0.000815433	8.72e-05	7.75e-05	0.000124406	0.000435966	3.92e-05	6.76e-05	2.76e-05	4.67e-05	0.00689345	0.000122493	3.15e-05	9.41e-06	0.000402759	5.75e-05	0.020623	4.7e-06	0.000973911	0.000509032	0.00383588	0.00067308	0.00143405	0.000144357	8.03e-06	0.000245748
NW32	4.86e-05	0.000147769	0.000384273	0.000106245	0.0348281	1.54e-05	5.39e-05	4.1e-05	1.28e-05	3.57e-05	0.000165638	0.000239391	0.000139819	0.000159299	5.12e-05	0.000904357	0.000655999	3.43e-05	9.95e-05	0.0039513	0.000925358	0.00096992	4.65e-05	3.13e-05	0.000266553	0.000284775	0.000293616	7.29e-05	0.000141695	0.000247993	0.000171618	4.23e-05	0.000356527	0.00168661	0.000448084	5.86e-05	1.02e-05	0.00649853	0.000186068	0.0171719	7.73e-06	0.000458098	0.000882118	0.000698665	0.00205582	0.00155794	0.00114391	1.1e-05	9.75e-05
NW33	2.83e-05	9.91e-05	0.0151351	8.43e-05	0.0182935	2.08e-05	4.68e-05	3.43e-05	1e-05	3.55e-05	0.000167427	8.63e-05	9.65e-05	3.28e-05	3.4e-05	0.000892714	0.000539388	1.72e-05	6.27e-05	0.001239	0.000463711	0.000838937	2.83e-05	2.3e-05	0.000136489	0.000292171	0.000130837	8.57e-05	0.000130027	0.000192904	0.000109846	2.02e-05	0.000271992	0.00118934	0.000244581	3.81e-05	8.76e-06	0.0156203	9.83e-05	0.0109938	3.32e-06	0.000266743	0.00137046	0.000306657	0.0008415	0.0107668	0.000558215	1.23e-05	0.000151737
NW34	1.91e-05	5.73e-05	0.000644347	5.72e-05	0.0250357	1.42e-05	4.65e-05	4.73e-05	1.28e-05	3.39e-05	0.000145841	0.00013224	8.58e-05	3.65e-05	6.67e-05	0.00174977	0.000367607	1.57e-05	5.43e-05	0.00071837	0.000121954	0.00103743	4.43e-05	2.39e-05	0.000896489	0.000167799	0.000208984	0.000112884	0.000108619	0.00027134	0.000108839	3.91e-05	0.00035241	0.00603673	0.00026332	3.95e-05	1.12e-05	0.0126943	0.000204017	0.0237552	4.75e-06	0.000675892	0.00397145	0.000686161	0.000402609	0.00143894	0.000815608	1.56e-05	0.000121115
NW35	3.1e-05	9.68e-05	0.00304384	1.04e-05	0.0138401	1.91e-05	3.7e-05	5.06e-05	1.33e-05	2.87e-05	0.00017548	0.000528533	8.19e-05	8.49e-05	5.61e-05	0.00128105	0.00115399	1.29e-05	6.17e-05	0.000743469	0.000273506	0.000851396	3.02e-05	2.54e-05	0.000765928	0.0001496	0.000146293	0.000139761	0.000103262	0.000111278	7.91e-05	3.06e-05	0.000173695	0.00100976	0.000213722	3e-05	1.07e-05	0.00104868	8.39e-05	0.0312011	6.9e-06	0.000966903	0.00257456	0.00221259	0.000746321	0.00346375	0.000590727	1.78e-05	0.000119943
NW4	0.000116579	0.000379695	0.000411673	0.000128226	0.0389634	1.59e-05	3.7e-05	4.09e-05	9.85e-06	2.29e-05	0.000128287	0.000686805	0.000121175	0.000184774	3.8e-05	0.00186044	0.00629649	1.42e-05	5.55e-05	0.00849318	0.00145868	0.000731861	0.000136055	2.22e-05	0.000344172	0.000349633	0.000382617	9.15e-05	0.000169141	0.000768988	0.000181136	3.72e-05	0.00111563	0.00359349	0.00055467	3.4e-05	7.42e-06	0.000818405	0.00023304	0.0370557	8.18e-06	0.00046629	0.000835779	0.000738596	0.00326206	0.00166762	0.00259896	1.61e-05	7.28e-05
NW5	3.91e-05	0.000124931	0.000562097	5.67e-05	0.0704688	1.79e-05	4.55e-05	4.87e-05	1.71e-05	3.05e-05	0.00012053	0.000436392	8.98e-05	3.58e-05	7.31e-05	0.00116665	0.00104959	1.2e-05	5.06e-05	0.000577553	0.000259746	0.000737053	5.74e-05	1.89e-05	0.000800553	0.000269068	0.000244931	0.000150771	9.79e-05	0.000282451	0.000142568	2.96e-05	0.000366476	0.00497782	0.000338647	3.18e-05	1.33e-05	0.00169243	0.000163144	0.0144355	4.27e-06	0.000705187	0.000999782	0.00172907	0.000390007	0.00370078	0.00137272	1.7e-05	0.000154397
NW6	8.44e-05	0.000249884	0.000348063	2.87e-05	0.0337029	2.66e-05	6.72e-05	8.52e-05	1.75e-05	3.72e-05	0.000155395	0.00107514	9.24e-05	4.22e-05	7.65e-05	0.000979578	0.00134157	1.75e-05	7.32e-05	0.000814303	0.000573999	0.000874801	4.48e-05	3.03e-05	0.000624129	0.000248026	0.000215761	0.00018881	0.000124906	0.000214638	0.000139514	2.71e-05	0.000274511	0.000564375	0.000312979	4.1e-05	1.27e-05	0.00206584	0.000139866	0.017167	5.98e-06	0.000802317	0.000856552	0.00247363	0.000504115	0.00293247	0.00105826	2.53e-05	0.000142045
NW7	5.49e-05	0.000163712	0.000318216	8.94e-05	0.0242324	2.81e-05	4.88e-05	4.42e-05	8.87e-06	2.88e-05	0.000152139	0.000127518	9.41e-05	0.0001295	3.44e-05	0.00715687	0.000452128	1.35e-05	6.72e-05	0.00363214	0.00101609	0.000882294	0.00013009	2.3e-05	0.000359017	0.000307977	0.000491412	0.000105816	0.000102944	0.00130345	0.00017235	3.07e-05	0.00101762	0.00166822	0.000376825	3.86e-05	7.3e-06	0.00347551	0.000370024	0.0255499	9.75e-06	0.000745271	0.000424721	0.00105916	0.00160382	0.00239011	0.0031052	1.65e-05	8.29e-05
NW8	1.07e-05	3.33e-05	1.8e-05	2.9e-06	0.000293485	4.48e-06	1.85e-05	1.29e-05	4.21e-06	7.24e-06	4.84e-05	1.96e-05	3.33e-05	1.33e-05	5.8e-06	0.00030769	5.98e-05	1.58e-05	5.58e-05	8.69e-05	5.55e-05	0.00030967	1.19e-05	1.46e-05	6.63e-05	8.14e-05	8.53e-05	9.51e-06	0.0001207	4.82e-05	0.000102582	1.93e-05	9.08e-05	0.000142499	0.00018524	1.66e-05	1.45e-06	9.46e-05	6.64e-05	0.00735309	1.96e-06	4.84e-05	0.006852	3.48e-05	0.00168093	0.000183805	0.000132365	1.18e-06	4.08e-05
NZ1	3.6e-05	0.000109225	0.000570133	1.08e-05	0.00843369	3.29e-05	4.81e-05	6.63e-05	2.38e-05	4.91e-05	0.000241918	4.38e-05	9.73e-05	3.14e-05	0.000150295	0.00250318	0.000464589	2.06e-05	7.56e-05	0.000263142	0.000238496	0.00132976	3.09e-05	4e-05	0.00234084	0.000224514	0.000119735	0.000282507	0.000144451	0.000154735	8.54e-05	2.62e-05	0.000181386	0.00125641	0.000139805	5.31e-05	1.77e-05	0.000321108	9.53e-05	0.0290806	8.5e-06	0.00196309	0.00204893	0.0101218	0.00366183	0.00375974	0.00067038	3.68e-05	0.00021108
NZ10	6.25e-05	0.00014572	0.00271614	4.74e-05	0.00200411	4.77e-05	3.49e-05	7.78e-05	1.27e-05	3.32e-05	0.00019478	4.55e-05	8.16e-05	4.15e-05	6.77e-05	0.00128927	0.000393147	1.61e-05	7.87e-05	0.00308804	0.00059975	0.00102972	0.000194588	3.24e-05	0.00139862	0.000215208	0.000159095	0.000219338	0.000125545	0.00039278	9.45e-05	2.3e-05	0.000345591	0.000640495	0.000216041	4.12e-05	1.03e-05	0.000252013	0.000101256	0.0417014	1.21e-05	0.00556231	0.00120336	0.00385078	0.00711662	0.0014077	0.00885302	4.88e-05	0.000158968
NZ11	7.94e-05	0.000235884	4.24e-05	1.05e-05	0.000249641	7.05e-06	0.000169267	4.58e-05	2.06e-05	2.51e-05	0.000725747	0.000161185	3.9e-05	0.000126307	0.000103152	0.00279298	6.93e-05	0.000301263	0.000122528	0.000225504	0.000253079	0.0185675	2.33e-05	2.25e-05	2.67e-05	0.000185082	0.000411331	2.89e-05	0.000692234	9.74e-05	0.00014866	0.000116607	0.000202848	7.4e-05	0.000173588	0.000860873	6.46e-05	0.000263261	0.000735399	0.0448203	2.17e-06	0.00026413	0.000129021	4.77e-05	0.000122501	0.000248806	0.000407925	3.6e-06	5.94e-05
NZ15	3.43e-05	0.000118347	6.24e-05	2.72e-05	0.00229133	9.3e-06	0.00026307	5.01e-05	1.79e-05	3.12e-05	0.00102875	8.97e-05	6.37e-05	6.74e-05	7.01e-05	0.00360863	0.000174583	0.00010197	7.44e-05	0.000261803	0.000376645	0.00321027	3.76e-05	2.02e-05	8.35e-05	0.000277183	0.000446846	6.58e-05	0.000495274	0.00018147	0.000220991	8.09e-05	0.000268624	0.000142446	0.000228741	0.000434182	2.4e-05	0.0011691	0.00191428	0.0104952	1.96e-06	0.000125112	0.000252174	0.000179416	0.000204244	0.00123759	0.000581313	5.39e-06	8.79e-05
NZ16	3.07e-05	9.89e-05	0.000735061	1.66e-05	0.00324859	2.73e-05	4.62e-05	4.32e-05	1.86e-05	4.18e-05	0.000215179	0.000119608	8.42e-05	4.87e-05	9.63e-05	0.00105787	0.000335887	1.88e-05	8.48e-05	0.00213156	0.000796328	0.00113103	3.24e-05	4.57e-05	0.000684336	0.000232246	0.000135967	0.000144512	0.000164264	0.000121788	0.000118056	2.61e-05	0.000234791	0.000321492	0.000131561	4.7e-05	1.26e-05	0.000377199	9.05e-05	0.0567263	1.04e-05	0.00122297	0.00176993	0.00228807	0.00350832	0.00105692	0.000616423	5.27e-05	0.000156144
NZ18	9.42e-05	0.0002739	0.00127779	0.000183621	0.0430776	1.17e-05	8.53e-05	2.33e-05	1.57e-05	3.2e-05	0.000155737	0.00248671	0.000134493	0.000127883	6.77e-05	0.00806984	0.000899806	1.83e-05	8.92e-05	0.00615397	0.00189965	0.000815826	8.84e-05	3.49e-05	0.00034949	0.00033156	0.000308042	8.12e-05	0.000353316	0.000372096	0.000176679	3.18e-05	0.000605018	0.000916582	0.000420878	4.03e-05	1.06e-05	0.00502335	0.000167196	0.026294	7.76e-06	0.000628584	0.000510705	0.00129209	0.0031941	0.00515259	0.00260026	5.79e-06	8.4e-05
NZ2	2.41e-05	7.2e-05	0.000164062	2.53e-05	0.0104122	2.53e-05	4.84e-05	6.28e-05	2.42e-05	4.45e-05	0.000220003	8.88e-05	7.37e-05	3.13e-05	0.000152228	0.00103304	0.0008267	1.55e-05	6.67e-05	0.000388232	0.000443198	0.000877027	1.97e-05	3.82e-05	0.000678359	0.000132331	0.000100682	0.000169855	0.000108809	8.26e-05	8.06e-05	2.76e-05	0.000119703	0.00132204	0.000163155	4.12e-05	1.74e-05	0.000443369	9e-05	0.038923	7.57e-06	0.0025832	0.00146708	0.00222809	0.00235207	0.00563773	0.000373921	3.52e-05	0.000198481
NZ21	2.4e-05	7.3e-05	0.000382402	5.47e-06	0.0152361	5.67e-05	6.68e-05	9.06e-05	4.12e-05	6.71e-05	0.000294381	8.52e-05	9.68e-05	3.75e-05	0.00024964	0.001419	0.000258794	1.93e-05	6.62e-05	0.000151142	0.000190458	0.00139305	5.75e-05	2.79e-05	0.000479164	0.000181724	0.000130604	0.000330201	0.000151296	0.000241451	8.45e-05	2.37e-05	0.000322614	0.000153189	0.000128791	6.18e-05	2.95e-05	0.000338558	9.17e-05	0.0192625	4.91e-06	0.000587743	0.0375637	0.00275266	0.000374352	0.00470672	0.00109842	7.9e-05	0.000204467
NZ22	2.98e-05	7.63e-05	0.000293207	1.72e-05	0.00928772	3.49e-05	7.01e-05	6.33e-05	2.29e-05	3.44e-05	0.000189924	0.000367664	5.73e-05	2.2e-05	0.000133123	0.000664391	0.000166995	1.37e-05	0.00010731	0.000143301	0.00013582	0.0010909	4.03e-05	4.43e-05	0.00108033	0.000118951	0.000113521	0.000232297	0.000107848	0.000136481	7.73e-05	3.26e-05	0.000182586	0.000124534	0.000131659	3.44e-05	1.8e-05	0.00028744	7.46e-05	0.0313707	5.85e-06	0.000739749	0.00176306	0.0023456	0.00067689	0.00217734	0.000903058	2.58e-05	0.000160818
NZ24	4.01e-05	0.000150194	0.000296194	1.23e-05	0.00593151	2.98e-05	4.83e-05	6.18e-05	2.07e-05	4.94e-05	0.000216604	7.85e-05	9.27e-05	4.5e-05	9.75e-05	0.00157814	0.000327879	2.24e-05	9.3e-05	0.000281393	0.000348624	0.00185818	2.9e-05	3.51e-05	0.000540029	0.000296745	0.000129787	0.000170094	0.00015093	0.000148462	0.000111672	3.64e-05	0.000194453	0.000485256	0.000213674	4.01e-05	1.52e-05	0.00050674	8.61e-05	0.0357064	9.06e-06	0.00123067	0.00152607	0.00241432	0.00172563	0.001592	0.000536824	4.23e-05	0.00016925
NZ25	2.45e-05	7.8e-05	0.00026328	2.43e-05	0.0179064	3.87e-05	4.71e-05	7.99e-05	1.68e-05	3.72e-05	0.000245024	6.32e-05	0.00010307	5.13e-05	6.43e-05	0.00220338	0.00148379	3.79e-05	9.54e-05	0.000777724	0.000244898	0.00135923	2.03e-05	4.22e-05	0.00121868	0.000205101	0.00011251	0.000177868	0.000171656	7.76e-05	9.1e-05	2.25e-05	0.000135812	0.00192907	0.000278126	6.74e-05	1.03e-05	0.000266437	8.86e-05	0.072642	1.11e-05	0.0291379	0.00107388	0.0075102	0.000524768	0.000869251	0.00047614	9.59e-05	0.000148527
NZ26	2.15e-05	5.91e-05	0.000847931	1.6e-05	0.0119712	2.69e-05	5.05e-05	7.69e-05	3.22e-05	5.5e-05	0.000214777	0.000120783	9.13e-05	3.25e-05	0.000188687	0.000931699	0.000353774	2.41e-05	8.2e-05	0.00123574	0.000266232	0.00111025	4.15e-05	3.5e-05	0.000558643	0.000148698	0.000134713	0.000222142	0.000137368	0.000213507	0.000101838	2.65e-05	0.000256683	0.000615323	0.000134291	4.65e-05	2.42e-05	0.000629492	0.000169396	0.0308804	6.98e-06	0.00120512	0.00306085	0.00204489	0.00146478	0.00417167	0.000807352	4.81e-05	0.000205381
NZ27	2.66e-05	8.58e-05	0.000109914	2.31e-05	0.0295421	1.3e-05	6.4e-05	2.83e-05	1.33e-05	2.86e-05	0.000130656	5.49e-05	6.86e-05	2.51e-05	5.56e-05	0.00162188	0.000313828	1.29e-05	6.06e-05	0.00043197	0.000494708	0.000652542	3.14e-05	2.7e-05	0.000462406	0.000131145	0.000143941	8.11e-05	0.000102528	0.000152456	8.98e-05	3.37e-05	0.000176333	0.00061766	0.000184097	3.99e-05	9.46e-06	0.000613626	7.31e-05	0.0312341	5.97e-06	0.000501878	0.000927158	0.000826756	0.00160541	0.00194258	0.000816992	7.95e-06	0.00010081
NZ29	5.41e-05	0.00019076	0.000202697	2.25e-05	0.00156587	3.98e-05	7.8e-05	6.58e-05	2.77e-05	5.5e-05	0.000342081	0.000114927	0.000209047	7.89e-05	0.000115522	0.00174056	0.000297257	7.45e-05	0.000167715	0.00038679	0.000283376	0.00218832	0.000116094	6.4e-05	0.000238252	0.000426948	0.000475514	0.000220764	0.000451708	0.000636469	0.000343948	6.07e-05	0.000674844	0.000417931	0.000522818	5.34e-05	1.79e-05	0.000406156	0.00179443	0.0104303	6.3e-06	0.00068707	0.00350098	0.000348808	0.00147385	0.0137891	0.00376463	0.000169314	0.000349424
NZ3	4.96e-05	0.000158076	0.000459456	4.81e-06	0.00224354	3.2e-05	4.09e-05	7.99e-05	3.85e-05	6.49e-05	0.000284479	3.88e-05	7.44e-05	1.66e-05	0.000224964	0.00170395	0.000182857	1.84e-05	6.67e-05	0.000101993	0.000371152	0.00134108	6.26e-05	2.76e-05	0.000849278	0.000175351	0.000108466	0.000186763	0.000121571	0.000291248	7.18e-05	3.59e-05	0.000333024	0.000162709	0.000105646	5.77e-05	2.98e-05	0.000232138	7.23e-05	0.0274824	6.26e-06	0.000672468	0.00252198	0.00169925	0.000551943	0.0144593	0.0016498	3.31e-05	0.000248185
NZ32	6.42e-05	0.000178151	0.000360203	9.88e-05	0.0208055	1.71e-05	3.99e-05	4.43e-05	1.81e-05	3.89e-05	0.000167775	0.000189729	0.000124222	0.000150558	9.06e-05	0.000892562	0.000605069	1.86e-05	9.55e-05	0.00247596	0.00130182	0.000893966	4.24e-05	3.99e-05	0.000473665	0.000240185	0.00023957	8.85e-05	0.000146201	0.000247476	0.000154929	3.51e-05	0.000270601	0.00104043	0.000381977	4.54e-05	1.28e-05	0.00486403	0.000154637	0.0450911	8.92e-06	0.000820352	0.000938802	0.00151376	0.00579882	0.0015695	0.000960908	1.44e-05	0.000109407
NZ33	2.37e-05	6.61e-05	0.0115671	2.82e-05	0.00448435	4.8e-05	5.81e-05	7.94e-05	2.13e-05	4.91e-05	0.000268892	4.34e-05	8.43e-05	4.15e-05	0.000125596	0.00112429	0.000303021	2.18e-05	6.13e-05	0.000467527	0.000320651	0.00149838	3.73e-05	2.96e-05	0.000288399	0.000277221	0.000124257	0.000213622	0.000149161	0.00029988	9.68e-05	2.65e-05	0.000277051	0.000459878	0.00017244	4.9e-05	1.7e-05	0.0024642	8.21e-05	0.0340555	5.87e-06	0.00077826	0.00735532	0.00123369	0.000995364	0.0048658	0.000659713	2.79e-05	0.000252774
NZ35	2.93e-05	8.85e-05	0.00241936	7.17e-06	0.00476058	4.2e-05	6.91e-05	0.000100339	3.25e-05	6.42e-05	0.000332245	0.000159068	0.00010155	6.5e-05	0.00017008	0.00180566	0.00042591	3.24e-05	8.66e-05	0.000406946	0.000226231	0.00203509	5.47e-05	3.96e-05	0.000639301	0.000194847	0.000152965	0.00026425	0.000180531	0.000231707	0.000101234	3.2e-05	0.000314795	0.000324951	0.000167835	6.04e-05	2.44e-05	0.000461679	0.000100042	0.0283596	8.11e-06	0.00114277	0.00461731	0.00331814	0.00136145	0.00503196	0.00118294	3.89e-05	0.000264173
NZ4	7.96e-05	0.000274731	0.000529823	1.71e-05	0.00712314	3.03e-05	4.89e-05	5.75e-05	4.69e-05	5.02e-05	0.00024314	0.000121796	0.000110739	0.000110909	0.000156304	0.00132617	0.000867194	2.57e-05	0.000104459	0.00189795	0.000909652	0.00128638	5.74e-05	4.18e-05	0.000789853	0.000239262	0.000186652	0.000174675	0.000204187	0.000284677	0.000127157	4.94e-05	0.000391576	0.000508157	0.00023988	5.08e-05	1.9e-05	0.000285431	0.000131082	0.0556609	1.22e-05	0.00148556	0.00129018	0.00219484	0.00627603	0.00271586	0.00120982	5.23e-05	0.000210245
NZ5	2.35e-05	6.69e-05	0.000295484	6.2e-06	0.00355618	4.27e-05	5.81e-05	9.52e-05	6.66e-05	0.000106174	0.000440264	4.36e-05	0.000145963	2.67e-05	0.0003442	0.00213617	0.000321778	3.43e-05	7.21e-05	0.000181504	0.000112988	0.00213825	0.000103049	3.2e-05	0.000232521	0.00106217	0.000165821	0.000329609	0.00021379	0.000472189	0.000112346	2.15e-05	0.000587446	0.000263919	0.000177579	8.31e-05	4.83e-05	0.000372518	9.88e-05	0.00683581	4.47e-06	0.00023285	0.00269841	0.00215648	0.000372451	0.0115702	0.00360972	5.3e-05	0.00064394
NZ6	5.6e-05	0.000154377	0.000294509	6.16e-06	0.00238787	3.39e-05	5.09e-05	0.000106606	3.68e-05	6.38e-05	0.000244109	4.16e-05	8.82e-05	2.72e-05	0.000220774	0.0010533	0.000231068	2.33e-05	7.31e-05	0.000129095	0.000340076	0.00114455	3.94e-05	2.81e-05	0.000694106	0.000217903	0.000100711	0.000238608	0.000135441	0.000184003	8.88e-05	2.6e-05	0.000206284	0.000264557	0.000102581	5.22e-05	2.9e-05	0.000255701	7.4e-05	0.0141077	5.01e-06	0.000891166	0.00199281	0.00223232	0.000600529	0.00817755	0.00103572	3.34e-05	0.000269377
NZ7	2.73e-05	8.35e-05	0.000443071	1.78e-05	0.00660057	2.78e-05	4.53e-05	4.41e-05	1.67e-05	3.54e-05	0.00017656	4.57e-05	8.14e-05	4.95e-05	9.12e-05	0.00284062	0.000244656	1.68e-05	9.06e-05	0.000904194	0.000382148	0.000952909	4.63e-05	3.6e-05	0.000640796	0.000154891	0.000173517	0.000106647	0.000125679	0.000626105	0.00010233	3.97e-05	0.000339406	0.000636902	0.00015058	3.77e-05	1.27e-05	0.000805982	0.000113226	0.0485284	1.53e-05	0.00177374	0.000758803	0.00209926	0.00583672	0.00233457	0.000923527	1.95e-05	0.000148282
S-1_BDME192032754-1a	3.94e-05	0.000114124	0.000599483	1.93e-05	0.00428351	3.32e-05	8.03e-05	6.26e-05	1.74e-05	3.18e-05	0.000215486	8.57e-05	9.28e-05	3.86e-05	8.07e-05	0.00153787	0.000343987	1.88e-05	0.000227689	0.00327261	0.000240971	0.00110644	0.000384072	3.64e-05	0.00115322	0.00068491	0.000361581	0.000225867	0.000187733	0.00157127	0.000216247	6.46e-05	0.0012847	0.000422861	0.000626332	4.15e-05	1.4e-05	0.000180094	0.000219947	0.0343282	1.15e-05	0.00338097	0.000588936	0.00217264	0.000600111	0.00733324	0.00536849	0.000343878	0.000255592
S-1_FDME192071053-1a	0.000111964	0.000114376	2.08e-05	2.11e-05	0.000981684	5.58e-06	9.25e-06	0.000559936	1.28e-05	1.51e-05	2.67e-05	1.88e-05	0.00254765	2.05e-06	3.1e-05	0.000125674	0.000744073	6.45e-06	0.000275069	1.82e-05	0.000117652	0.00017792	1.27e-05	5.14e-05	0.000103435	0.00021014	3.76e-05	0.0112099	0.000110311	7.03e-05	2.58e-05	1.08e-06	0.000187259	0.00268447	0.000122683	5.33e-06	6.07e-06	4.17e-05	3.36e-05	0.00372917	1.98e-06	0.000616096	7.57e-05	0.00010059	8.81e-05	0.00021385	0.00877099	3.16e-06	0.0182509
S-11_BDME192032764-1a	1.43e-05	5.3e-05	0.000164928	3.8e-06	0.00271808	1.92e-05	3.72e-05	3.21e-05	8.61e-06	1.76e-05	0.00012144	1.94e-05	5.84e-05	1.03e-05	4.06e-05	0.000653986	0.000285452	7.83e-06	0.000175771	0.00108092	7.43e-05	0.000573529	0.000101867	3.04e-05	0.00154364	0.000203588	8.63e-05	0.000142487	7e-05	0.000444328	4.94e-05	1.89e-05	0.000401171	0.000250517	0.000153012	1.81e-05	6.99e-06	9.2e-05	5.07e-05	0.042277	1.28e-05	0.00564153	0.000527131	0.00256864	0.00243217	0.0024884	0.00230233	0.000257383	8.44e-05
S-11-071_FDME192071055-1a	6.81e-06	4.9e-05	1.46e-05	1.37e-06	0.00137531	6.84e-06	1.04e-05	0.000338887	2.99e-06	7.64e-06	3.07e-05	1.17e-05	0.00544095	3.05e-06	6.76e-06	0.000126789	0.00051098	7.51e-06	0.000565317	8.95e-06	7.57e-06	0.000164334	1.6e-06	0.00060952	0.000131426	0.000152623	1.62e-05	0.00759302	6.06e-05	8.57e-06	1.52e-05	2.85e-06	1.44e-05	0.000197155	4.22e-05	1.03e-05	1.49e-06	1.48e-05	1.91e-05	0.00866249	3.34e-05	0.00247586	3.63e-05	0.000321629	0.000143728	6.98e-05	9.41e-05	1.94e-06	0.00072952
S-12_BDME192032765-1a	2.8e-05	8.04e-05	0.000158801	1.06e-05	0.00541855	3.29e-05	5.22e-05	6.25e-05	2.3e-05	4.03e-05	0.000226162	4.42e-05	9.1e-05	2.23e-05	0.000120843	0.000910203	0.000450331	1.45e-05	0.000176124	0.00194421	0.000119435	0.00109308	0.000219041	4.11e-05	0.000877606	0.000329588	0.00020536	0.000282824	0.000141828	0.00103349	0.000113466	3.4e-05	0.000867469	0.000376306	0.000382885	4.06e-05	1.77e-05	0.000166867	0.000135269	0.0354153	1.1e-05	0.00340029	0.000709462	0.00199349	0.000650802	0.00858977	0.00548857	0.000107491	0.000192002
S-13_BDME192032766-1a	2.91e-05	7.56e-05	0.000459589	6.87e-06	0.00522432	2.29e-05	2.81e-05	4.53e-05	1.37e-05	2.64e-05	0.00016788	2.29e-05	7.04e-05	1.01e-05	7.35e-05	0.000563055	0.00101632	8.79e-06	0.000160879	0.00127947	0.000157827	0.000790813	0.000360157	2.79e-05	0.00122796	0.000161939	9.56e-05	0.000154019	7.81e-05	0.000773582	5.21e-05	1.88e-05	0.000475908	0.000812494	0.000184327	2.29e-05	1.24e-05	0.000104061	5.41e-05	0.0342048	1.22e-05	0.00302574	0.000454916	0.00208785	0.000662384	0.00665769	0.00438078	0.000119963	0.000103057
S-14_BDME192032767-1a	3.01e-05	0.000108337	0.000116631	5.78e-06	0.00247167	2.49e-05	2.92e-05	4.34e-05	1.4e-05	2.8e-05	0.000155013	2.61e-05	0.000262169	1.25e-05	7.69e-05	0.000665168	0.00103806	1.02e-05	0.000127486	0.0143025	0.000109023	0.000764379	0.000134571	3.05e-05	0.000901694	0.000190956	0.000136324	0.000173169	8.37e-05	0.000508612	5.41e-05	2.27e-05	0.000536745	0.00147484	0.000215778	2.66e-05	1.15e-05	0.000109837	6.72e-05	0.0265191	0.00103932	0.00332392	0.000690423	0.00223721	0.00060488	0.00636577	0.00230316	2.21e-05	0.000130818
S-15_BDME192032768-1a	2.28e-05	6.78e-05	0.000102013	6.49e-06	0.00171493	2.88e-05	4.72e-05	6.16e-05	1.76e-05	2.94e-05	0.000153742	3.43e-05	8.23e-05	1.86e-05	9.52e-05	0.000571232	0.000278263	1.37e-05	0.000173526	0.00635881	0.000111456	0.000802468	0.000165113	3e-05	0.000893009	0.00028929	0.000179098	0.000217651	0.000120509	0.00113053	9.89e-05	3.06e-05	0.000853769	0.000348892	0.00031354	2.84e-05	1.36e-05	0.00011559	9.29e-05	0.0503233	1.42e-05	0.00343392	0.00088259	0.00168684	0.000436177	0.00531566	0.007693	0.000121335	0.00023465
S-16_BDME192032769-1a	5.06e-05	0.000121116	0.000343508	4.23e-06	0.00305905	4.67e-05	4.23e-05	7.72e-05	1.7e-05	3.39e-05	0.000239096	2.04e-05	6.52e-05	1.44e-05	8.48e-05	0.000927948	0.000615751	1.17e-05	0.000143021	0.00286306	0.000268136	0.00115102	0.000155556	3.54e-05	0.00113351	0.000202589	9.85e-05	0.000282588	9.99e-05	0.000769479	5.71e-05	2.23e-05	0.000652526	0.00063811	0.00017477	4.06e-05	1.37e-05	0.000115086	6.59e-05	0.0315624	1.22e-05	0.00427944	0.000911842	0.00213155	0.00183064	0.00329771	0.00316906	0.000184386	0.000131414
S-17_BDME192032770-1a	1.39e-05	5.65e-05	0.00038668	5.11e-06	0.00457933	2.48e-05	2.97e-05	5.89e-05	2.43e-05	3.79e-05	0.000162104	2.09e-05	7.92e-05	8.97e-06	0.000142001	0.000589535	0.000445799	1.17e-05	0.000126863	0.00357852	5.33e-05	0.000777666	9.19e-05	2.73e-05	0.000601689	0.000139604	8.96e-05	0.000185152	7.72e-05	0.000396186	4.37e-05	2.02e-05	0.000313193	0.000359049	0.000152072	3e-05	2.03e-05	0.0001322	4.86e-05	0.026804	1.27e-05	0.00263101	0.00181019	0.00182016	0.00200253	0.0110639	0.00261359	7.63e-05	0.000140047
S-17-0037_FDME192071048-1a	3.47e-06	2.07e-05	1.44e-05	9.18e-07	0.000280645	7.54e-06	1.69e-05	0.000392378	5.19e-06	8.88e-06	3.25e-05	1.22e-05	0.000283806	1.41e-06	2.12e-05	0.000206339	0.000353145	1.16e-05	0.0003205	1.75e-05	5.59e-06	0.00022738	3.55e-05	0.000313516	0.000138521	0.00113839	1.63e-05	0.0165561	5.4e-05	6.51e-05	1.84e-05	4e-06	0.000470463	0.00390977	0.000150136	3.47e-06	3.32e-06	1.91e-05	3.96e-05	0.0052036	2.93e-06	0.00220965	7.58e-05	0.000156348	9.44e-05	0.000475973	0.00740886	2.56e-06	0.00191653
S-18_BDME192032771-1a	2.6e-05	6.88e-05	0.000154906	4.89e-06	0.00344952	3.4e-05	3.45e-05	6.55e-05	1.74e-05	3.79e-05	0.000221691	2.53e-05	5.62e-05	1.45e-05	8.9e-05	0.000814992	0.00042899	1.09e-05	0.000134752	0.00195106	0.000145354	0.000992558	0.000132605	2.78e-05	0.000866359	0.000201489	0.000117444	0.000200715	8.99e-05	0.000754167	5.98e-05	2.61e-05	0.000607675	0.000412223	0.000220449	3.86e-05	1.51e-05	0.000117445	6.05e-05	0.0320568	1.16e-05	0.00354513	0.000793458	0.00211193	0.000702026	0.00529095	0.00460189	0.000278564	0.000140766
S-18-0084_FDME192071051-1a	4.68e-06	5.64e-05	7.15e-06	9.66e-07	0.000637612	3.3e-06	4.84e-06	9.16e-05	2.85e-06	7.36e-06	1.77e-05	7.39e-06	3.94e-05	3.21e-06	1.09e-05	0.000119135	5.29e-05	2.72e-05	0.000535853	1.42e-05	1.21e-05	0.000125052	1e-05	0.00050558	0.00015551	0.000284546	2.41e-05	0.0093157	9.19e-05	4.63e-05	1.56e-05	3.26e-06	9.7e-05	0.00044799	6.98e-05	1.54e-06	2.31e-06	1.5e-05	1.36e-05	0.00632907	3.34e-06	0.000629153	3.61e-05	0.000233039	0.000673331	7.36e-05	0.00611147	1.11e-06	0.00035437
S-19_BDME192032772-1a	1.01e-05	3.42e-05	0.000254803	2.73e-06	0.00324409	4.53e-05	3.6e-05	8.47e-05	2.23e-05	3.9e-05	0.000209865	1.85e-05	5.13e-05	9.08e-06	0.000122061	0.000649681	0.000526854	1.18e-05	0.000141668	0.00367878	4.53e-05	0.00103259	8.05e-05	3.32e-05	0.000770128	0.000188138	8.3e-05	0.000298678	9.03e-05	0.000416552	4.41e-05	1.68e-05	0.000358543	0.000482956	0.000149435	3.62e-05	1.83e-05	0.0001223	4.51e-05	0.0389885	1.01e-05	0.00278548	0.000853436	0.00182786	0.00101753	0.0080447	0.00306487	0.00014234	0.000187058
S-19-0086_FDME192071060-1a	8.36e-06	5.65e-05	2.82e-05	5e-06	0.00382319	1.3e-05	1.36e-05	0.000394433	7.79e-06	2.85e-05	5.84e-05	1.48e-05	2.27e-05	4.1e-06	8.34e-05	0.00026296	0.00068346	1.07e-05	0.00011916	0.000315779	2.69e-05	0.000368894	2.96e-05	0.00830921	0.000577696	0.000569628	6.71e-05	0.00981531	0.000119909	0.000151246	2.83e-05	6.35e-06	0.000141335	0.000644446	0.000138103	5.91e-06	9.26e-06	3.45e-05	0.000149209	0.00508522	2.63e-06	0.0005558	0.000250409	0.000174457	0.000108923	0.0005694	0.00137329	4.38e-06	0.00101252
S-2_BDME192032755-1a	3.58e-05	0.000103634	0.000281277	1.28e-05	0.00410814	2.73e-05	8.99e-05	6.64e-05	1.61e-05	2.83e-05	0.000166845	5.73e-05	0.000111475	2.88e-05	7.69e-05	0.00103703	0.000426119	1.54e-05	0.000188623	0.00424888	0.000195311	0.000857915	0.000261753	3.91e-05	0.0010887	0.000670202	0.000268861	0.0001796	0.000146165	0.00142947	0.000157765	3.69e-05	0.00103487	0.000335123	0.000493614	2.63e-05	1.3e-05	0.000150077	0.000154139	0.0501785	1e-05	0.00410064	0.00054573	0.00167091	0.000491808	0.00580376	0.00689733	9.95e-05	0.000229741
S-2-0033_FDME192071052-1a	1.06e-05	4.47e-05	1.12e-05	1.08e-06	0.000478046	2.27e-06	6.47e-06	0.000208419	3.74e-06	9.15e-06	1.8e-05	6.71e-06	0.00674568	1.62e-06	9.52e-06	0.000101026	3.4e-05	2.36e-05	0.000496362	1.27e-05	7.94e-06	9.58e-05	2.03e-06	0.000409956	0.000126929	0.000340371	2.37e-05	0.0083028	9.59e-05	1.87e-05	1.58e-05	3.89e-06	4.11e-05	0.000297796	7.04e-05	1.84e-06	2.18e-06	1.05e-05	1.42e-05	0.00656333	4.25e-06	0.00106323	3.99e-05	0.000144689	0.000148183	6.73e-05	0.000303569	2.07e-06	0.000499538
S-20_BDME192032773-1a	2.02e-05	7.05e-05	0.000499616	3.22e-06	0.00647718	3.41e-05	3.2e-05	7.2e-05	1.59e-05	3.46e-05	0.000210296	1.29e-05	8.51e-05	9.51e-06	8.54e-05	0.00129841	0.000261362	9.44e-06	0.000136845	0.00349789	0.000120236	0.000944659	3.83e-05	2.8e-05	0.00105552	0.000169507	5.1e-05	0.00019226	9.97e-05	0.000163809	3.19e-05	1e-05	0.000184422	0.000326607	0.000108175	3.1e-05	1.33e-05	0.000141959	3.44e-05	0.0377895	1.2e-05	0.00583347	0.00105544	0.00206377	0.000499713	0.00562199	0.0011332	5.83e-05	0.000115041
S-20-0040_FDME192071062-1a	1.2e-05	4.81e-05	6.67e-05	3.46e-06	0.083019	1.08e-05	4.79e-05	0.000356745	1.48e-05	3.63e-05	6.03e-05	2.22e-05	5.07e-05	8.32e-06	4.61e-05	0.000385677	0.0263193	1.01e-05	0.000294837	0.0106917	0.000857386	0.000401064	1.56e-05	0.000355692	0.00088702	0.000112996	7.1e-05	0.000215882	0.000136791	6.81e-05	5.54e-05	7.01e-05	8.53e-05	0.000130078	0.000184339	1.17e-05	8.44e-06	0.000197192	4.25e-05	0.0201077	5.85e-06	0.000802044	0.00306418	0.000735607	0.000398285	0.000738702	0.000260881	4.45e-06	0.00100024
S-21_BDME192032774-1a	1.23e-05	3.54e-05	0.000120698	4.67e-06	0.00307608	1.82e-05	3.2e-05	6.32e-05	1.99e-05	2.27e-05	0.000148874	1.75e-05	4.75e-05	1.14e-05	9.12e-05	0.000550736	0.000283825	8.85e-06	0.000109941	0.00111873	6.29e-05	0.000680328	0.000135756	2.41e-05	0.00139274	0.000197196	9.66e-05	0.00016422	6.97e-05	0.000686168	4.83e-05	1.68e-05	0.000510586	0.000212991	0.000154351	1.98e-05	1.38e-05	8.03e-05	5.07e-05	0.0419104	1.03e-05	0.00312322	0.000592505	0.00200825	0.000439101	0.0022717	0.00407784	9.54e-05	0.000159305
S-21_FDME192071056-1a	7.15e-06	1.49e-05	3.24e-05	1.36e-06	0.000483058	7.94e-06	4.54e-05	0.000222369	6.14e-06	1.37e-05	3.1e-05	7.62e-06	6.48e-05	1.83e-06	1.47e-05	0.000153401	0.000329686	6.08e-06	0.000190858	1.09e-05	1.02e-05	0.000200787	1.75e-06	6.74e-05	0.000276809	0.000167401	1.32e-05	0.00170018	3.36e-05	9.39e-06	1.32e-05	4.45e-06	9.74e-06	5.75e-05	8.84e-05	5.18e-06	3e-06	3.1e-05	2.62e-05	0.0151452	1.41e-05	0.00244594	6.55e-05	0.00120926	0.000268197	0.000172786	5.47e-05	2.61e-06	0.00134169
S-21_FDME192071058-1a	9.93e-06	4.28e-05	7.94e-05	1.02e-06	0.000318849	2.26e-06	6.38e-06	0.000509401	3.37e-06	7.86e-06	3e-05	1.35e-05	0.00893159	4.56e-06	9.23e-06	8.15e-05	0.000119416	5.02e-06	0.000353755	1.26e-05	6e-06	0.000118965	3.1e-06	0.00101515	0.000118496	0.000676685	2.04e-05	0.0600179	8.08e-05	8.99e-06	1.92e-05	3.77e-06	1.73e-05	0.000228832	4.94e-05	3.03e-06	1.8e-06	1.36e-05	2.45e-05	0.00596879	4.45e-06	0.00113224	4.2e-05	0.00023284	0.000147387	8.93e-05	0.000210528	1.4e-05	0.00189166
S-22_BDME192032775-1a	1.94e-05	6.53e-05	0.000121908	3.72e-06	0.00511691	2.73e-05	2.88e-05	4.66e-05	2.42e-05	3.82e-05	0.000190785	2.13e-05	5.33e-05	1.52e-05	0.000145126	0.00055839	0.000368872	1.19e-05	0.000117662	0.000936386	9.32e-05	0.000926613	9.78e-05	2.51e-05	0.000871555	0.000187267	9.61e-05	0.00021234	9.48e-05	0.000457503	5.29e-05	1.54e-05	0.000362176	0.000409653	0.000154754	3.5e-05	1.88e-05	0.000114481	5.49e-05	0.0312393	9.55e-06	0.0023834	0.000908796	0.00166757	0.000439138	0.00701018	0.00235892	0.000122917	0.000176041
S-22_FDME192071049-1a	3.91e-06	1.66e-05	9.41e-05	6.54e-06	0.0121548	8.14e-06	6.43e-05	0.000194243	1.99e-05	1.6e-05	6.54e-05	9.96e-06	0.0041453	2.74e-06	5.31e-05	0.000258255	0.0208184	0.000110649	0.000153152	2.13e-05	0.000143461	0.000375969	1.38e-05	8.19e-05	0.000916757	0.000122657	4.04e-05	0.00214194	6.93e-05	5.24e-05	2.5e-05	6.15e-06	7.88e-05	0.000396812	8.88e-05	1.17e-05	1.77e-05	9.48e-05	3.13e-05	0.0130605	2.9e-06	0.000527093	0.000178153	0.000568872	0.000214231	0.000474	0.000196085	5e-06	0.000128012
S-23_BDME192032776-1a	1.55e-05	5.37e-05	0.000152475	5.46e-06	0.0022586	3.41e-05	4.37e-05	8.15e-05	2.33e-05	3.74e-05	0.000179503	3.01e-05	7.51e-05	1.68e-05	0.000137457	0.000613302	0.000370861	1.33e-05	0.000164209	0.00432688	6.34e-05	0.000925205	0.000185837	3.46e-05	0.000939834	0.000277013	0.000141548	0.000277611	0.000102786	0.000847947	7.77e-05	1.94e-05	0.000626424	0.000386606	0.000257936	4.12e-05	1.83e-05	0.000119899	7.76e-05	0.0445394	1.19e-05	0.00351057	0.000904238	0.00177218	0.000777421	0.00670549	0.00434124	0.000273789	0.000254378
S-23_FDME192071050-1a	9.36e-06	4.24e-05	2.21e-05	0.00162612	0.052565	6.49e-06	4.87e-05	0.000241397	6.58e-06	1.33e-05	4.48e-05	5.17e-05	0.00181612	3.69e-06	4.19e-05	0.000181155	0.00576013	6.74e-06	0.00026024	7.75e-05	0.000528265	0.000265906	1.96e-05	8.31e-05	0.000539593	0.000295667	0.000151369	0.000646733	9.08e-05	8.11e-05	0.000109778	1.01e-05	0.000134143	0.00100951	0.000466508	5.86e-06	4.44e-06	0.00011317	6.96e-05	0.0169428	8.47e-06	0.000899583	9.79e-05	0.000286947	0.000262259	0.000271326	0.000924636	2.55e-06	0.00233045
S-24_BDME192032777-1a	1.7e-05	6.05e-05	0.000191923	4.07e-06	0.0041531	2.46e-05	3.12e-05	5.85e-05	1.61e-05	2.76e-05	0.000171332	1.98e-05	4.94e-05	1.36e-05	9.72e-05	0.000659762	0.000417162	1.04e-05	0.000180899	0.00445681	8.12e-05	0.000870475	0.000167388	3.59e-05	0.00138853	0.000242649	8.74e-05	0.000165795	8.46e-05	0.00058911	5.73e-05	2e-05	0.000483744	0.000485448	0.00019172	3.02e-05	1.19e-05	0.000118616	6.59e-05	0.0444537	1.26e-05	0.00599308	0.0011474	0.00233529	0.00394437	0.00502595	0.00317438	0.000118838	0.000137641
S-24_FDME192071042-1a	2.68e-05	6.56e-05	6.28e-05	3.98e-06	0.00181337	1.46e-05	2.22e-05	0.000278035	6.41e-06	2.03e-05	5.72e-05	1.27e-05	0.000953508	6.39e-06	2.2e-05	0.000243941	0.000453233	9.1e-06	0.00021689	0.000166063	9.31e-05	0.00024895	3.8e-05	7.08e-05	0.000181423	0.000164669	5.83e-05	0.00202672	8.87e-05	0.00027111	2.81e-05	1.77e-05	0.000256387	0.00049863	0.000158871	7.8e-06	7.3e-06	4.96e-05	3.42e-05	0.00701559	7.07e-06	0.00332401	0.000162649	0.000923014	0.00168764	0.000377427	0.00188682	3.5e-06	0.000139263
S-24-0082_FDME192071063-1a	1.28e-05	0.00011423	9.42e-06	1.66e-05	0.00166012	6.29e-06	1.98e-05	0.000234497	6.62e-06	1.24e-05	4.91e-05	1.2e-05	0.0100531	4.17e-06	2.05e-05	0.000198213	0.000631581	4.29e-05	0.000245181	1.23e-05	0.000902825	0.000179694	1.19e-06	0.000205454	9.26e-05	9.18e-05	3.83e-05	0.00429762	9.65e-05	9.72e-06	2.03e-05	1.47e-05	7.7e-06	0.00981371	7.8e-05	8.05e-06	1.13e-05	2.99e-05	3.15e-05	0.00555863	3.32e-06	0.0120714	6.72e-05	0.000241056	8.17e-05	0.00015258	3e-05	1.57e-06	0.00058766
S-25_BDME192032778-1a	1.49e-05	4.98e-05	0.000290478	3.96e-06	0.00199539	3.49e-05	4.7e-05	9e-05	2.46e-05	4.56e-05	0.00022602	2.16e-05	4.89e-05	1.14e-05	0.000124801	0.000685307	0.000267512	1.34e-05	0.000162236	0.000564636	8.4e-05	0.00114947	0.000177004	2.62e-05	0.00108675	0.000229115	0.000102249	0.000281481	9.77e-05	0.000663917	5.92e-05	1.43e-05	0.000525154	0.000256578	0.000197241	3.81e-05	2.02e-05	0.0001298	6.21e-05	0.0294559	9.67e-06	0.00355339	0.00212679	0.00183932	0.00325373	0.00980865	0.00366717	0.000160731	0.000225191
S-25_FDME192071039-1a	2.76e-05	6.73e-05	3.92e-05	1.64e-06	0.000853005	1.46e-05	9.79e-06	0.000260158	3.44e-06	9.59e-06	2.53e-05	7.49e-06	0.00956339	2.92e-06	1.56e-05	0.000525103	0.000141051	3.46e-06	0.000265369	2.09e-05	4.07e-05	0.000145614	1.67e-05	0.000147675	0.000151133	0.000110179	2.57e-05	0.00239416	7.87e-05	0.00113136	1.58e-05	9.66e-06	0.000363818	0.000628999	0.000142325	6.06e-06	3.73e-06	1.58e-05	1.66e-05	0.00694149	3.08e-06	0.00122397	0.00013976	0.000239119	0.0029911	0.000569499	0.00492295	3.56e-06	0.000147834
S-26_BDME192032779-1a	1.26e-05	3.49e-05	0.000132103	5.48e-06	0.0023973	2.7e-05	2.66e-05	6.58e-05	3.5e-05	5.25e-05	0.000160074	2.83e-05	6.6e-05	1.56e-05	0.000209022	0.00056598	0.000225137	1.51e-05	0.000175636	0.00433832	6.59e-05	0.00082761	0.000142262	3.58e-05	0.000601763	0.000321102	0.000130956	0.000246507	0.000115052	0.000613464	8.48e-05	1.98e-05	0.000501962	0.000367162	0.000269164	3.43e-05	2.76e-05	0.000135824	7.57e-05	0.0362311	1.1e-05	0.0024226	0.00157344	0.00210031	0.000656629	0.00512268	0.00345349	4.36e-05	0.000344462
S-26_FDME192071045-1a	3.6e-05	5.01e-05	1.55e-05	1.77e-06	0.000709259	0.000452167	9.96e-06	8.53e-05	5.37e-06	1.11e-05	3.15e-05	9.29e-06	2.06e-05	4.07e-06	1.82e-05	0.000167086	0.000133702	3.75e-06	0.000143094	7.37e-05	0.000113478	0.00032732	2.38e-05	6.12e-05	0.000322417	8.53e-05	5.13e-05	0.000696772	3.4e-05	0.000163643	3.31e-05	2.47e-06	0.000194449	5.51e-05	0.000139994	7.01e-06	4.26e-06	2.12e-05	2.83e-05	0.0111416	5.71e-06	0.00937883	8.71e-05	0.000513146	0.00201099	0.00020878	0.00191213	6.58e-06	4.63e-05
S-27_BDME192032780-1a	1.3e-05	5.05e-05	0.00015605	3.36e-06	0.00309353	3.24e-05	3.96e-05	5.6e-05	1.69e-05	3.07e-05	0.000173532	1.9e-05	8.74e-05	1.02e-05	8.73e-05	0.000623237	0.000532117	1.03e-05	0.000187182	0.00391544	4.58e-05	0.000907906	0.000134194	3.18e-05	0.00141033	0.00022049	9.7e-05	0.00019188	8.67e-05	0.000670744	4.48e-05	1.42e-05	0.00053943	0.000431563	0.000185233	4.26e-05	1.34e-05	0.000120467	7.66e-05	0.0459499	1.6e-05	0.00607497	0.000655397	0.00252023	0.0027377	0.0040958	0.00384242	4.04e-05	0.000173262
S-28_BDME192032781-1a	1.27e-05	3.99e-05	0.000290325	3.75e-06	0.00452858	2.6e-05	3.4e-05	5.84e-05	3.04e-05	4.84e-05	0.000217217	2.38e-05	4.46e-05	1.06e-05	0.000165696	0.000656	0.000244362	1.27e-05	0.000112483	0.00128636	5.24e-05	0.000992326	0.00010683	3.07e-05	0.000820573	0.000247939	9.64e-05	0.000196431	9.5e-05	0.000554146	4.93e-05	1.64e-05	0.000480067	0.000409354	0.000173684	3.62e-05	2.31e-05	0.000135018	5.25e-05	0.0388023	8.75e-06	0.00268257	0.00181487	0.00169878	0.000516529	0.0128774	0.0039663	4.91e-05	0.000251456
S-28_FDME192071034-1a	8.61e-05	0.000465295	1.85e-05	2.25e-06	0.00108317	0.00102391	2.52e-05	0.000118698	7.83e-06	1.41e-05	5e-05	1.16e-05	0.000607162	9.32e-06	2.46e-05	0.000212015	0.00325387	6.13e-06	8.69e-05	0.000222357	0.000238983	0.000256302	5.2e-05	4.54e-05	0.000178361	8.74e-05	4.79e-05	0.000813632	5.49e-05	0.00022632	2.95e-05	1.4e-05	0.000302561	0.000520114	0.000180219	1.12e-05	5.65e-06	4.53e-05	3.28e-05	0.00581572	5.96e-06	0.00877995	0.00013911	0.000406104	0.00442534	0.000265538	0.00073658	2.64e-06	8.88e-05
S-29_BDME192032782-1a	1.63e-05	6.01e-05	0.000148965	5.13e-06	0.00254969	3.62e-05	3.71e-05	6.47e-05	1.91e-05	3.42e-05	0.000212201	2.8e-05	7.38e-05	1.84e-05	9.48e-05	0.000756509	0.000621866	1.21e-05	0.000133231	0.000640083	7.42e-05	0.00106622	0.000170723	3.08e-05	0.00133369	0.000267398	0.000152364	0.00021257	9.88e-05	0.00201298	7.16e-05	1.61e-05	0.000839992	0.000462683	0.00027911	3.65e-05	1.49e-05	0.000122363	8.24e-05	0.0330589	9.65e-06	0.00502517	0.000768645	0.0023211	0.00135951	0.00532871	0.00349377	8.51e-05	0.000141635
S-29_FDME192071030-1a	2.59e-05	9.76e-05	5.99e-05	3.82e-06	0.0146663	1.38e-05	0.000306076	6.46e-05	1.6e-05	2.45e-05	0.000123106	1.93e-05	7.28e-05	1.32e-05	7.91e-05	0.000448362	0.00418038	7.9e-06	0.000135642	0.0014242	0.000128935	0.000527976	6.83e-05	1.83e-05	0.000303604	0.000141413	9.34e-05	0.000267435	6.82e-05	0.000404528	4.58e-05	1.78e-05	0.000391663	5.54e-05	0.000205325	1.65e-05	1.39e-05	9.57e-05	5.11e-05	0.0109077	4.28e-06	0.00322503	0.0011459	0.000504712	0.024918	0.00159261	0.00109227	5.59e-06	0.000211368
S-3_BDME192032756-1a	1.62e-05	4.51e-05	0.000240039	4.66e-06	0.00216376	2.89e-05	3.57e-05	4.66e-05	1.67e-05	3e-05	0.000181274	2.84e-05	5.04e-05	1.21e-05	8.95e-05	0.000709033	0.000331897	1.2e-05	0.000188936	0.00186651	0.000155525	0.000881272	0.000145856	2.68e-05	0.00130084	0.00021503	0.000103159	0.000195635	7.77e-05	0.000830961	5.97e-05	2.99e-05	0.000692096	0.000222225	0.000207727	2.87e-05	1.33e-05	0.000104126	6.74e-05	0.0312745	9.51e-06	0.00408571	0.00148465	0.00241033	0.00079247	0.0129593	0.00456873	0.000112668	0.00014751
S-30_BDME192032783-1a	4.53e-05	0.00010035	0.000201905	5.24e-06	0.00234731	3.67e-05	4.76e-05	7.1e-05	1.2e-05	2.53e-05	0.000190451	2.88e-05	7.5e-05	1.64e-05	6.07e-05	0.000920013	0.00059632	1.27e-05	0.000146199	0.000439466	0.000109942	0.00100458	0.000203923	3.2e-05	0.00148699	0.000234173	0.00013788	0.00019732	9.17e-05	0.000816446	6.96e-05	1.71e-05	0.000786454	0.000889461	0.000269018	3.27e-05	1.05e-05	0.000118041	8.87e-05	0.0454632	1.01e-05	0.0050099	0.000433308	0.00218465	0.000605947	0.00217241	0.00363785	0.000142257	0.000106801
S-31_BDME192032784-1a	3.17e-05	0.000103113	0.000153254	7.49e-06	0.00290639	3.62e-05	3.93e-05	6.65e-05	1.44e-05	2.83e-05	0.000212537	3.85e-05	7.73e-05	2.29e-05	7.02e-05	0.000788091	0.000561213	1.37e-05	0.000158932	0.00072653	0.000140199	0.00102417	0.00019557	3.28e-05	0.0015028	0.00029877	0.000192458	0.000195782	0.000114675	0.00224455	0.000103514	2.2e-05	0.00092754	0.000431107	0.000354348	3.94e-05	1.11e-05	0.00012677	0.000108145	0.0354827	1.04e-05	0.00574399	0.000587342	0.00248244	0.00223001	0.00349227	0.00380209	8.37e-05	0.000128444
S-32_BDME192032785-1a	1.5e-05	5.37e-05	0.000240769	3.18e-06	0.00142351	5.25e-05	3.9e-05	8.67e-05	1.39e-05	2.79e-05	0.000180148	2.01e-05	6.86e-05	1.15e-05	6.86e-05	0.000659485	0.000365519	1.22e-05	0.000132645	0.000497587	5.86e-05	0.00100974	0.000126424	2.97e-05	0.00147992	0.000195983	0.000105312	0.000318798	9.79e-05	0.000749578	5.03e-05	1.1e-05	0.000685976	0.000499185	0.000194213	3.21e-05	1.12e-05	0.000101097	5.58e-05	0.0299103	9.56e-06	0.00708389	0.000489169	0.00245222	0.000839057	0.00251431	0.0034419	0.00014829	0.00013441
S-33_BDME192032786-1a	1.5e-05	4.52e-05	0.000180376	4.94e-06	0.00224661	3.28e-05	3.72e-05	6.69e-05	1.46e-05	2.56e-05	0.000173306	2.5e-05	7.67e-05	1.39e-05	6.49e-05	0.000724087	0.00139549	1.02e-05	0.000151584	0.000684348	6.37e-05	0.000895534	0.000136639	3.51e-05	0.00170443	0.000218918	0.000116479	0.000187812	8.39e-05	0.000831576	5.57e-05	1.94e-05	0.00066786	0.00101447	0.000265163	3.29e-05	1.09e-05	0.000114366	6.92e-05	0.0613712	1.05e-05	0.00508672	0.000512157	0.00246596	0.00255879	0.00205589	0.00299555	5.92e-05	0.000110194
S-34_BDME192032787-1a	3.74e-05	0.000111018	0.000355562	5.83e-06	0.00176019	4.11e-05	5.37e-05	8.09e-05	1.41e-05	2.85e-05	0.000194159	3.65e-05	5.48e-05	2.24e-05	6.33e-05	0.000845161	0.00050675	1.41e-05	0.000142208	0.000662712	0.000209191	0.00108966	0.000346972	3.25e-05	0.00129088	0.000234788	0.000173683	0.000242844	9.84e-05	0.00110739	8.03e-05	3.46e-05	0.000848019	0.000721592	0.000259625	3.94e-05	1.38e-05	0.000133474	0.000118773	0.0769499	1.06e-05	0.00387375	0.000934471	0.00204234	0.00148487	0.00459673	0.00370714	5.83e-05	9.96e-05
S-35_FDME192071059-1a	1.73e-05	7.8e-05	0.00144412	0.000122329	0.0125549	8.16e-06	2.43e-05	0.000488118	2.25e-05	3.25e-05	7.1e-05	1.32e-05	0.000445459	4.61e-06	6.36e-05	0.000485985	0.000291232	1.17e-05	0.000246617	0.000764238	0.000742631	0.000383265	2.67e-06	8.79e-05	0.000394669	0.00257784	5.79e-05	0.000325118	7.54e-05	1.04e-05	3.02e-05	1.15e-05	2.04e-05	0.000106032	0.000185208	1.71e-05	1.55e-05	0.000111034	4.36e-05	0.028793	5.11e-06	0.000718607	0.000485423	0.000184475	0.000253523	0.000749518	6.21e-05	4.02e-06	0.000218922
S-36_BDME192032788-1a	3.49e-05	8.99e-05	0.000128725	4.25e-06	0.00398158	2.66e-05	2.79e-05	4.67e-05	8.9e-06	1.91e-05	0.000124808	2.26e-05	5.12e-05	1.32e-05	4.25e-05	0.000625895	0.000911923	8.6e-06	0.000188316	0.000611633	0.000128721	0.000692564	0.000118046	3.45e-05	0.00178616	0.00018188	0.00010613	0.000152068	7.31e-05	0.000892382	5.45e-05	1.49e-05	0.000590972	0.000365041	0.000232533	2.56e-05	6.52e-06	8.66e-05	6.01e-05	0.0427123	1.22e-05	0.00615046	0.000320452	0.00268727	0.00151062	0.00169958	0.0031356	6.25e-05	7.55e-05
S-37_BDME192032789-1a	3.97e-05	9.98e-05	0.000212943	2.45e-06	0.00434216	2.28e-05	2.22e-05	5.04e-05	8.48e-06	1.58e-05	0.000110595	1.5e-05	7.08e-05	1e-05	3.43e-05	0.000432467	0.000699241	7.3e-06	0.000165029	0.000346114	0.000152195	0.000584992	9.3e-05	2.95e-05	0.00186589	0.000147107	6.22e-05	0.000142386	6.41e-05	0.000504575	3.62e-05	1.26e-05	0.000350377	0.000600456	0.000131643	2.32e-05	6.42e-06	7.07e-05	5.12e-05	0.0427549	1.17e-05	0.00616868	0.000346555	0.00255784	0.00150254	0.00125686	0.00146415	6.63e-05	7.02e-05
S-38_BDME192032790-1a	4.09e-05	0.000120469	0.000197336	6.15e-06	0.00342134	3.82e-05	3.91e-05	6.39e-05	1.37e-05	2.68e-05	0.000175513	3.19e-05	6.04e-05	2.32e-05	7.21e-05	0.000678658	0.00077755	1.34e-05	0.000153092	0.000846317	0.000176743	0.000980297	0.000154431	4.05e-05	0.00156154	0.000238919	0.000160182	0.000208423	9.39e-05	0.0015743	7.81e-05	1.94e-05	0.000750447	0.000705754	0.000282219	4.33e-05	1.07e-05	0.000122256	9.12e-05	0.0505708	1.14e-05	0.0049855	0.000632784	0.00233127	0.00753277	0.00200912	0.00378722	0.000111153	0.000109572
S-39_BDME192032791-1a	2.92e-05	7.93e-05	0.000266721	4.73e-06	0.00190736	4.14e-05	3.67e-05	8e-05	1.33e-05	2.7e-05	0.000186634	2.41e-05	5.43e-05	1.56e-05	6.47e-05	0.000801157	0.000362569	1.27e-05	0.00014523	0.000636496	0.000117503	0.000999211	8.78e-05	3.14e-05	0.00159839	0.0001812	0.000105601	0.000211954	9.3e-05	0.000628369	6.59e-05	1.55e-05	0.000461542	0.000541555	0.000206149	3.63e-05	1.09e-05	0.000111916	6.66e-05	0.0467384	1.1e-05	0.00453311	0.00064615	0.00234835	0.00524078	0.00239605	0.00244089	0.000101684	0.000117404
S-4_BDME192032757-1a	1.35e-05	5.68e-05	9.27e-05	5.36e-06	0.00226199	2.43e-05	6.11e-05	5.72e-05	2.28e-05	4.02e-05	0.000137608	2.96e-05	4.54e-05	1.76e-05	0.000129974	0.000486092	0.00015021	1.42e-05	0.000174911	0.000653716	8.41e-05	0.000735004	0.000100983	2.51e-05	0.000784719	0.000321398	0.000131142	0.000243468	0.000113543	0.00057623	8.14e-05	1.66e-05	0.000503377	0.000106449	0.000243147	2.57e-05	1.85e-05	0.000110006	7.84e-05	0.0296118	7.51e-06	0.0021262	0.000645042	0.00134843	0.000338779	0.0105369	0.00227876	0.000376908	0.000267901
S-4_FDME192071061-1a	1.24e-05	9.72e-05	4.67e-05	3.29e-05	0.00728794	1.35e-05	2.14e-05	0.000454324	1.67e-05	2.84e-05	5.31e-05	1.8e-05	0.00606916	6.78e-06	7.08e-05	0.000213394	0.000461678	9.66e-06	0.000163535	2.45e-05	6.51e-05	0.000281258	1.77e-05	4.22e-05	0.000537748	0.000249415	3.78e-05	0.00398682	9.69e-05	0.000149042	3.31e-05	4.55e-06	0.000144084	0.000181339	0.000129142	7.56e-06	9.08e-06	5.66e-05	2.58e-05	0.00962873	3.47e-06	0.000757285	0.000288396	0.000473623	0.000122082	0.00111305	0.000531381	5.91e-06	0.0114826
S-40_BDME192032792-1a	5.21e-05	0.000175488	0.000311728	5.43e-06	0.00333269	3.87e-05	3.95e-05	7.64e-05	1e-05	2.24e-05	0.00015758	2.66e-05	5.24e-05	1.66e-05	4.98e-05	0.000614527	0.000412334	1.02e-05	0.000122833	0.000609887	0.000285427	0.000796611	0.000139037	2.89e-05	0.00156627	0.000154315	0.000115739	0.000173503	8.34e-05	0.000874922	6.48e-05	2.19e-05	0.00060738	0.000436122	0.000218373	3.48e-05	9.26e-06	0.000100498	7.71e-05	0.0416954	1.06e-05	0.00448265	0.000661515	0.00235691	0.0112897	0.00310689	0.00232955	5.33e-05	8.25e-05
S-41_BDME192032793-1a	2.77e-05	8.92e-05	0.000241772	2.98e-06	0.00265171	4.58e-05	3.35e-05	7.3e-05	8.19e-06	2.08e-05	0.00014015	1.86e-05	4.85e-05	1.23e-05	3.74e-05	0.000570166	0.000415257	9.98e-06	0.000142788	0.000264377	0.000134193	0.000757794	8.29e-05	2.76e-05	0.00189302	0.000154765	8.65e-05	0.00025308	7.51e-05	0.00109788	4.6e-05	1.17e-05	0.000471924	0.000362373	0.000150755	3.45e-05	6.87e-06	8.39e-05	6.12e-05	0.0418693	9.84e-06	0.00445499	0.000343233	0.00271882	0.00398648	0.00109882	0.00170397	5.73e-05	8.08e-05
S-42_BDME192032794-1a	3.44e-05	9.14e-05	0.00032317	8.35e-06	0.00293347	5.18e-05	0.000131893	9.72e-05	1.39e-05	3.34e-05	0.000218422	4.46e-05	6.71e-05	2.63e-05	6.6e-05	0.0009572	0.000359128	1.46e-05	0.000164979	0.000561823	0.000215659	0.00115787	0.000179346	2.79e-05	0.00132494	0.000299294	0.000204585	0.000280045	0.000120105	0.00138434	0.000115757	2.47e-05	0.000967333	0.000403824	0.000373395	4.47e-05	1.15e-05	0.00014796	0.000117743	0.0369353	9.94e-06	0.00754785	0.000702441	0.00197304	0.00879274	0.00280404	0.00502501	4.32e-05	0.000137393
S-43_BDME192032795-1a	4.8e-05	0.000141032	0.000287074	5.69e-06	0.00632096	4.27e-05	3.39e-05	6.86e-05	9.79e-06	2.14e-05	0.000150445	2.61e-05	4.78e-05	1.6e-05	4e-05	0.000622063	0.000656065	1.03e-05	0.000117377	0.000502585	0.000324325	0.000779306	0.000143907	2.87e-05	0.00134013	0.000175364	0.000100628	0.000218345	8.76e-05	0.000893589	5.44e-05	3.34e-05	0.000601371	0.000508642	0.000192925	3.03e-05	7.71e-06	0.000113344	6.29e-05	0.0386308	9.77e-06	0.00401287	0.000588295	0.0019675	0.00547005	0.0016726	0.00249634	9.53e-05	8.76e-05
S-44_BDME192032796-1a	3.77e-05	8.1e-05	0.000391554	4.94e-06	0.00369441	5.09e-05	4.87e-05	9.5e-05	1.72e-05	2.9e-05	0.000185412	2.4e-05	7.69e-05	1.29e-05	9.8e-05	0.000710375	0.000715722	1.29e-05	0.000139431	0.000820971	0.000143008	0.00104954	0.000225467	3.07e-05	0.00123963	0.000232222	0.000123703	0.000284275	9.75e-05	0.00125224	5.65e-05	1.15e-05	0.00089276	0.000828939	0.00022873	3.68e-05	1.43e-05	0.000118625	7.12e-05	0.0385014	9.25e-06	0.00391632	0.000784907	0.00198261	0.00101232	0.00348312	0.00369861	5.71e-05	0.000138984
S-45_BDME192032797-1a	2.61e-05	6.12e-05	0.000160635	4.67e-06	0.00420331	3.02e-05	3.18e-05	6.26e-05	1.56e-05	2.63e-05	0.000159875	2.52e-05	4.28e-05	1.33e-05	8.51e-05	0.000610994	0.000794027	1.12e-05	0.000148942	0.000683526	7.49e-05	0.000884683	0.00016631	3.12e-05	0.00140267	0.000208906	0.00012473	0.000200624	8.61e-05	0.000878406	5.45e-05	1.56e-05	0.000701012	0.000873407	0.000233119	3.22e-05	1.19e-05	0.000118262	6.65e-05	0.0358453	1.06e-05	0.00407622	0.000861624	0.002268	0.00103423	0.00473347	0.00446911	6.57e-05	0.000107088
S-46_BDME192032798-1a	3.56e-05	8.91e-05	0.000507685	5.73e-06	0.0025093	5.2e-05	5.44e-05	0.000110699	1.77e-05	3.31e-05	0.000219188	3.43e-05	5.9e-05	2.11e-05	8.95e-05	0.000924406	0.000752593	1.48e-05	0.000142342	0.000928939	0.000119136	0.00118005	0.000141852	3.01e-05	0.00112286	0.000237541	0.000126421	0.000288644	0.000114478	0.000841468	6.98e-05	6.35e-05	0.000765084	0.000601244	0.000224084	4.58e-05	1.45e-05	0.000142244	7.65e-05	0.0397932	9.07e-06	0.00391049	0.000872578	0.0019906	0.00119553	0.00345916	0.00344152	0.000204488	0.000132965
S-47_BDME192032799-1a	2.07e-05	4.65e-05	0.000249268	6.09e-06	0.0034711	4.9e-05	4.92e-05	0.000102781	2.94e-05	4.69e-05	0.000252955	3.64e-05	5.41e-05	1.74e-05	0.000170622	0.00088018	0.000367899	1.67e-05	0.000109569	0.00112759	6.37e-05	0.00134312	0.000431298	3.12e-05	0.000797855	0.000306417	0.000199905	0.000307738	0.000114694	0.00209619	7.8e-05	2.14e-05	0.00156515	0.000470954	0.000328438	5.22e-05	2.27e-05	0.000156421	9.4e-05	0.028985	7.69e-06	0.00231167	0.00192542	0.00163677	0.000497838	0.00895041	0.00904214	6.59e-05	0.000237607
S-48_BDME192032800-1a	7.57e-05	0.000233568	0.000308236	7.8e-06	0.00392921	3.52e-05	3.8e-05	7.17e-05	1.81e-05	3.2e-05	0.000207235	3.87e-05	4.71e-05	1.97e-05	9.75e-05	0.000790653	0.000362692	1.42e-05	0.00012382	0.000637795	0.000427576	0.00107548	0.000187944	3.13e-05	0.00110572	0.000218904	0.000167094	0.000188535	0.000100528	0.00138685	9.16e-05	2.99e-05	0.00104649	0.000399398	0.000307575	3.48e-05	1.53e-05	0.000163985	0.00010004	0.0314683	9.61e-06	0.00382803	0.00110455	0.00189796	0.0110601	0.0060733	0.00568678	6.32e-05	0.000129492
S-49_BDME192032801-1a	2.4e-05	6.35e-05	0.000134654	7.36e-06	0.0036388	2.72e-05	3.75e-05	5.88e-05	2.63e-05	3.96e-05	0.000202803	3.68e-05	4.56e-05	1.49e-05	0.000147674	0.00070332	0.000460357	1.32e-05	0.000120445	0.000487807	8.53e-05	0.00104983	0.000210504	3.69e-05	0.00100764	0.000216375	0.000170814	0.000182359	0.000101069	0.00226384	7.29e-05	2.35e-05	0.00103991	0.000386889	0.000293913	3.47e-05	2.07e-05	0.00014401	8.25e-05	0.0285645	9.56e-06	0.0034032	0.00144046	0.00223092	0.000691873	0.0066594	0.00702901	3.37e-05	0.000172321
S-5_BDME192032758-1a	2.01e-05	6.34e-05	0.000138087	6.9e-06	0.00444276	2.53e-05	4.1e-05	7.17e-05	3.42e-05	5.09e-05	0.000188474	3.78e-05	6.8e-05	2.07e-05	0.000182394	0.000694646	0.0002846	1.6e-05	0.000141085	0.00317238	0.000109915	0.000956345	9.79e-05	3.22e-05	0.000596422	0.000282519	0.000165623	0.000229016	0.000138043	0.000545032	9.83e-05	2.08e-05	0.000477842	0.000690428	0.00031105	3.61e-05	2.57e-05	0.000154822	9.97e-05	0.025074	7.77e-06	0.0019037	0.00100246	0.00162012	0.000408551	0.0103832	0.00383462	9.99e-05	0.000271686
S-5-0083_FDME192071057-1a	1.41e-05	6.6e-05	5.87e-05	0.000215711	0.00503732	1.1e-05	4.82e-05	0.00164506	2.7e-05	9.2e-05	0.000194278	2.33e-05	0.000557304	4.78e-06	0.000177586	0.00075831	0.000366832	1.38e-05	0.000185122	5.27e-05	0.000707657	0.000923764	5.1e-05	3.88e-05	0.00015553	0.00016944	0.000115354	0.00120011	6.56e-05	0.00040316	4.21e-05	4.26e-06	0.000433407	0.00124778	0.000247236	4.5e-05	2.88e-05	0.000177971	6.29e-05	0.00689138	4.22e-06	0.000842491	0.00116244	0.000304949	0.000125339	0.00251074	0.00987169	4.98e-06	0.00137662
S-50_BDME192032802-1a	2.42e-05	6.07e-05	0.000253077	5.76e-06	0.00249599	5.25e-05	4.17e-05	0.000114116	2.38e-05	3.85e-05	0.000210296	2.77e-05	5.73e-05	1.59e-05	0.000140604	0.000785433	0.000626308	1.43e-05	0.000117459	0.00127581	0.000101147	0.00110353	0.000204455	3.15e-05	0.000893898	0.000205123	0.000129569	0.000331604	0.000104987	0.000872663	6.13e-05	1.85e-05	0.000642045	0.000434337	0.000264675	3.32e-05	1.89e-05	0.000131297	6.93e-05	0.0290763	9.22e-06	0.0036937	0.000921352	0.00181803	0.002676	0.00742653	0.00412025	5.33e-05	0.000162347
S-509_FDME192071031-1a	3.55e-05	8.93e-05	3.14e-05	7.83e-06	0.00211848	0.00153595	3.78e-05	0.000128862	1.11e-05	2.43e-05	0.000100148	3.73e-05	0.000370427	1.76e-05	4.25e-05	0.000517835	0.000310218	1.14e-05	0.000346121	0.000442697	0.000106845	0.000493129	0.000342351	8.78e-05	0.000307886	0.000228635	0.000180105	0.00154472	9.97e-05	0.000418996	9.84e-05	2.55e-05	0.000489583	0.00022631	0.000332857	2.03e-05	1.05e-05	7.39e-05	0.000102466	0.0126325	1.04e-05	0.0205367	0.000289186	0.000730115	0.00104009	0.00053673	0.00149812	5.76e-06	0.000203592
S-51_BDME192032803-1a	1.64e-05	5.59e-05	0.000148001	3.63e-06	0.00340643	2.86e-05	3.65e-05	6.38e-05	2.87e-05	4.71e-05	0.000221517	2.48e-05	4.29e-05	1.29e-05	0.000162589	0.000658342	0.000257911	1.5e-05	0.000139376	0.000347061	5.76e-05	0.00103694	0.000179278	2.94e-05	0.000999264	0.000238274	0.000107314	0.000230326	9.88e-05	0.000708887	5.81e-05	1.46e-05	0.000619537	0.000209397	0.000202664	3.82e-05	2.41e-05	0.000128057	5.63e-05	0.0332585	9.36e-06	0.00339444	0.00136848	0.00195554	0.00047588	0.00932502	0.00437972	6.05e-05	0.000249724
S-511_FDME192071032-1a	0.000105214	0.0002357	0.000114473	2.03e-05	0.00832177	0.0017084	6.18e-05	0.000371923	1.09e-05	2.58e-05	0.000192176	8.5e-05	8.93e-05	4.87e-05	4.88e-05	0.00094137	0.000831876	1.94e-05	0.000195543	0.000814402	0.000745621	0.000959981	0.00136792	4.07e-05	0.000320965	0.000574224	0.000415568	0.000496995	0.000144029	0.00140349	0.00026667	5.5e-05	0.00104539	0.000128322	0.000760979	3.26e-05	1.02e-05	0.000142558	0.000221188	0.0158026	1.69e-05	0.00201718	0.000540166	0.000925978	0.0632088	0.000775929	0.00268923	1.36e-05	0.000523663
S-515_FDME192071036-1a	1.46e-05	5.05e-05	0.000224522	2.93e-06	0.00215082	3.88e-05	1.78e-05	0.000153311	1.04e-05	2.05e-05	7.54e-05	8.83e-06	4.58e-05	8.1e-06	6.82e-05	0.000667456	0.000111828	6.79e-06	0.000189874	6.72e-05	0.000307108	0.000441084	4.95e-05	2.03e-05	0.000495793	9.51e-05	4.47e-05	0.000289542	6.89e-05	0.014509	2.14e-05	1.3e-05	0.000522783	0.00173814	0.000129959	2e-05	7.82e-06	7.55e-05	2.11e-05	0.0183382	6.16e-06	0.00117739	0.000300237	0.00102038	0.00533537	0.00429597	0.00124186	2.23e-05	8.6e-05
S-516_FDME192071037-1a	2.95e-05	5.58e-05	3.51e-05	5.12e-06	0.00225488	1.01e-05	4.2e-05	0.000387238	4.03e-06	1.46e-05	4.05e-05	9.7e-06	0.00357473	2.81e-06	1.47e-05	0.000195205	0.000561758	3.54e-06	0.000258886	1.85e-05	9.2e-05	0.000191935	3.24e-05	7.57e-05	0.000136572	0.000130643	4.64e-05	0.0027307	0.000111924	0.000226908	2.68e-05	4.02e-05	0.000337675	0.00144622	0.000186962	7.05e-06	5.23e-06	3.09e-05	2.96e-05	0.00609345	3.38e-06	0.00883534	8.46e-05	0.000235544	0.00172619	0.00021109	0.00389162	3.07e-06	0.00012436
S-517_FDME192071046-1a	2.78e-05	8.56e-05	4.31e-05	1.53e-05	0.000398681	2.51e-05	3.59e-05	4.17e-05	7.12e-06	1.51e-05	8.37e-05	5.6e-05	3.91e-05	3.13e-05	3.1e-05	0.000443966	0.00011365	1.1e-05	0.000193107	0.000346029	0.000157996	0.000479951	6.01e-05	5.11e-05	0.00105426	0.000207247	0.000238351	9.22e-05	8.59e-05	0.000539451	0.000185151	2.54e-05	0.000456422	0.000316052	0.000458807	1.46e-05	5.61e-06	9.95e-05	0.000170688	0.0305826	2.4e-05	0.00300169	0.00016478	0.00162454	0.00572414	0.00028867	0.00116282	6.88e-06	8.53e-05
S-518_FDME192071038-1a	2.98e-05	0.00012391	2.53e-05	4.86e-06	0.00374699	6.39e-05	2.08e-05	4.56e-05	1.13e-05	2.09e-05	6.59e-05	2.54e-05	3.42e-05	2.55e-05	4.64e-05	0.000352301	8.18e-05	1.27e-05	0.000151758	0.000570442	0.000106302	0.000396867	3.35e-05	4.67e-05	0.00040736	0.00011285	0.000126655	0.000108896	7.25e-05	0.00118888	8.55e-05	2.25e-05	0.000236374	5.68e-05	0.000236617	1.34e-05	8.7e-06	8.51e-05	7.15e-05	0.0259379	1.95e-05	0.00194862	0.000201015	0.00160258	0.00873875	0.000565887	0.000637051	4.66e-06	0.000263642
S-519_FDME192071040-1a	4.74e-06	2.43e-05	0.000298166	2.19e-06	0.00344817	1.75e-05	4.2e-05	0.000116087	1.92e-05	3.61e-05	0.000157861	1.05e-05	0.000128655	4.49e-06	7.68e-05	0.000727748	0.00023544	1.17e-05	0.000190557	3.5e-05	2.74e-05	0.000610963	2.68e-05	5.68e-05	0.000343137	0.00024597	3.51e-05	0.00101197	7.84e-05	0.000202358	2.64e-05	1.56e-05	0.000171944	0.000383568	0.000103186	2.06e-05	3.08e-05	0.000135817	2.73e-05	0.0184223	1.27e-05	0.00619503	0.000473765	0.0014417	0.00108669	0.00115483	0.001208	7.27e-06	0.000203278
S-52_BDME192032804-1a	4.5e-05	0.000114972	0.000231207	8.73e-06	0.00297571	3.33e-05	3.96e-05	6.99e-05	1.78e-05	3.62e-05	0.000191116	3.68e-05	4.6e-05	2.12e-05	0.000102118	0.000768818	0.000514141	1.32e-05	0.000165727	0.000808344	0.00030916	0.000967473	0.000142126	4.35e-05	0.00121326	0.000198678	0.000159844	0.000207571	9.89e-05	0.00112356	9.15e-05	2.24e-05	0.000733607	0.000588734	0.000299939	3.4e-05	1.49e-05	0.000138919	0.000100543	0.0311647	1.07e-05	0.00647891	0.000693148	0.00237521	0.0206092	0.00650689	0.00404951	7.71e-05	0.000127626
S-520_FDME192071044-1a	5.18e-05	0.000165446	7.12e-05	1.34e-05	0.00200537	3.51e-05	5.42e-05	6.24e-05	1.3e-05	3.01e-05	0.000130167	5.19e-05	0.000128039	4.6e-05	7.25e-05	0.000842257	0.00107609	2.16e-05	0.000163046	0.0004096	0.000378611	0.000766089	6.65e-05	3.26e-05	0.00121588	0.000201476	0.000221753	0.000764807	0.00024715	0.000448879	0.000135804	2.99e-05	0.000490203	0.000287718	0.000364027	2.13e-05	1.09e-05	0.000158239	0.000142629	0.0185014	1.09e-05	0.00192564	0.000244684	0.00228397	0.00243035	0.000730542	0.00147475	0.00411532	0.000307541
S-521_FDME192071035-1a	7.64e-05	0.00051731	0.000116548	6.53e-06	0.00191246	0.00789172	3.35e-05	0.000121058	9.88e-06	2.07e-05	9.09e-05	2.72e-05	0.00113141	1.56e-05	3.2e-05	0.000435007	0.000142062	1.15e-05	0.00015008	0.00311418	0.000302195	0.000523006	0.000101325	3.58e-05	0.000341374	0.000203997	0.000157527	0.00280714	0.00011848	0.000687012	7.52e-05	4.42e-05	0.000562353	0.000138211	0.000285016	1.97e-05	8.69e-06	6.9e-05	7.91e-05	0.0093166	1.28e-05	0.00410979	0.000301501	0.000574271	0.0179753	0.000649479	0.00256377	9.04e-06	0.000147122
S-523_FDME192071043-1a	7.52e-05	0.000137784	6.79e-05	1.6e-05	0.00214099	2.02e-05	0.000116028	0.000150935	1.44e-05	2.16e-05	7.83e-05	4.33e-05	0.000593047	4.94e-06	7.62e-05	0.000347345	0.000362274	6.02e-06	0.000132193	5.71e-05	0.000866904	0.000400407	8.69e-05	9.32e-05	0.000813046	0.000198539	8.72e-05	0.00167991	0.000960032	0.000463048	2.76e-05	2.1e-05	0.000511028	0.00014196	0.000172774	1.59e-05	2.45e-05	5.99e-05	4.06e-05	0.00729779	4.8e-06	0.000854414	0.000207593	0.000447098	0.000581774	0.00102119	0.00199746	9.64e-06	0.000328591
S-53_BDME192032805-1a	4.08e-05	0.000116454	0.000297117	5.68e-06	0.00397064	4.05e-05	3.71e-05	6.71e-05	1.57e-05	2.85e-05	0.000186563	2.61e-05	6.38e-05	1.46e-05	8.62e-05	0.000715951	0.00064774	1.14e-05	0.000135602	0.000742153	0.00015923	0.000942993	0.000177713	3.08e-05	0.00128489	0.000190487	0.000117613	0.000235133	9.63e-05	0.000853241	6.87e-05	1.44e-05	0.000648181	0.000523241	0.000214351	3.58e-05	1.23e-05	0.000110152	7.31e-05	0.0296692	9.68e-06	0.00659505	0.000900994	0.00228009	0.00595592	0.00450156	0.00411709	7.53e-05	0.000116221
S-54_BDME192032806-1a	5.34e-05	0.00014291	0.000156096	6.09e-06	0.00237521	3.1e-05	2.99e-05	4.79e-05	1.35e-05	2.7e-05	0.000151768	3.28e-05	4.67e-05	2.14e-05	8.13e-05	0.000675999	0.00052275	1.38e-05	0.000153895	0.00073541	0.000205071	0.00083422	0.000195165	3.12e-05	0.00163661	0.000201197	0.000155609	0.000179045	8.95e-05	0.00147486	7.78e-05	1.93e-05	0.000788058	0.000342512	0.000270304	3.05e-05	1.09e-05	0.000112977	0.000132757	0.0304638	1e-05	0.00751654	0.000606603	0.00257942	0.00887855	0.00315103	0.00452379	5.02e-05	0.000103051
S-55_BDME192032807-1a	4.16e-05	0.000110306	0.000228316	8.1e-06	0.00372095	3.28e-05	3.72e-05	7.72e-05	2.38e-05	3.94e-05	0.000193684	3.96e-05	4.83e-05	2.39e-05	0.000126366	0.000790599	0.000507028	1.49e-05	0.000120706	0.000599134	0.000301337	0.000997279	0.000150436	3.12e-05	0.000971643	0.000209129	0.000176369	0.000178954	0.000108948	0.00115532	9.44e-05	2.19e-05	0.000731512	0.000339839	0.000284022	4.26e-05	2.19e-05	0.000175443	0.000101156	0.0272689	1.01e-05	0.00360468	0.00142269	0.00186964	0.0130775	0.00926874	0.00396775	3.39e-05	0.000132627
S-56_BDME192032808-1a	2.78e-05	7.71e-05	0.000197166	6.23e-06	0.00298606	3.84e-05	3.52e-05	8.43e-05	2.2e-05	3.9e-05	0.000200878	3.1e-05	4.81e-05	1.52e-05	0.000119512	0.000772856	0.000402983	1.32e-05	0.000113442	0.000723987	0.000130565	0.00107452	0.000174822	3.19e-05	0.00105147	0.000208417	0.000154748	0.000232244	0.000101412	0.00101546	6.79e-05	2.07e-05	0.000742264	0.000370281	0.000226988	3.72e-05	1.78e-05	0.000142684	8.02e-05	0.0315799	1.03e-05	0.00381725	0.00123866	0.00203616	0.0052985	0.00636908	0.00413583	8.19e-05	0.000159297
S-57_BDME192032809-1a	2.68e-05	7.68e-05	0.000189214	8.76e-06	0.00387338	4.02e-05	4.27e-05	7.3e-05	2.08e-05	3.88e-05	0.000219378	4.1e-05	4.77e-05	1.78e-05	0.000113712	0.000803712	0.000511314	1.46e-05	0.000138334	0.000994476	0.000103207	0.00115646	0.000277983	3.28e-05	0.00103276	0.000256411	0.000199976	0.000219442	0.000117729	0.00176925	9.22e-05	2.35e-05	0.00124555	0.000552913	0.00039003	4.09e-05	1.73e-05	0.00013559	0.000115661	0.0273503	1.01e-05	0.00311971	0.00104342	0.00183435	0.00842805	0.00589244	0.00798479	0.000116564	0.000175722
S-58_BDME192032810-1a	2.1e-05	6e-05	0.000211616	6.12e-06	0.00287041	4.29e-05	4.22e-05	8.33e-05	2.39e-05	4.29e-05	0.000248068	3.56e-05	5.76e-05	1.55e-05	0.000138393	0.000860403	0.000505993	1.58e-05	0.000135449	0.000907594	7.46e-05	0.00130807	0.00027118	3.63e-05	0.00116865	0.000246472	0.00016409	0.000248374	0.000108582	0.00452467	8.03e-05	1.74e-05	0.0013533	0.000414993	0.00032406	3.91e-05	1.95e-05	0.000144735	0.000106238	0.0342814	1.06e-05	0.00462502	0.000994787	0.00242991	0.003264	0.00979107	0.00693739	8.48e-05	0.000211861
S-59_BDME192032811-1a	2.15e-05	7.38e-05	0.000133056	5.53e-06	0.00237192	2.92e-05	2.96e-05	5.6e-05	1.98e-05	3.25e-05	0.000189404	2.87e-05	4.24e-05	1.6e-05	0.000102275	0.000612203	0.0001803	1.39e-05	0.000143745	0.000609292	9.38e-05	0.000942248	0.000198339	3.26e-05	0.00127493	0.000195908	0.000136136	0.000181963	9.06e-05	0.00206023	8.08e-05	2.34e-05	0.000712564	0.000153788	0.000234979	2.75e-05	1.6e-05	0.000128497	7.54e-05	0.0337377	1.1e-05	0.00516754	0.00100013	0.00228184	0.00439237	0.0056299	0.00641513	4.08e-05	0.000139455
S-6_BDME192032759-1a	2.99e-05	8.57e-05	0.000110827	7.03e-06	0.00214726	2.63e-05	4.98e-05	4.58e-05	1.21e-05	2.2e-05	0.000136564	2.63e-05	5.62e-05	1.83e-05	5.72e-05	0.000773538	0.000529841	1.06e-05	0.000169164	0.00225783	0.000107353	0.000699077	0.000145326	3.64e-05	0.00159204	0.000367383	0.000124631	0.000160774	0.000108216	0.000682094	8.47e-05	3.6e-05	0.000525714	0.000272017	0.000242274	2.78e-05	8.53e-06	0.000116979	0.000106865	0.0479723	1.22e-05	0.00614507	0.000315184	0.00267489	0.000794139	0.0026779	0.00352713	0.000189248	0.000112079
S-60_BDME192032812-1a	5.81e-05	0.000181748	0.000148769	5.58e-06	0.00244987	3.07e-05	3.05e-05	4.94e-05	1.64e-05	2.79e-05	0.000161844	2.67e-05	3.91e-05	1.46e-05	9.05e-05	0.00060923	0.000741735	9.84e-06	0.000109764	0.000559267	0.000282535	0.000833226	0.000145688	3.3e-05	0.00158539	0.000282423	0.000133039	0.000154218	7.73e-05	0.000836918	5.98e-05	1.69e-05	0.000657764	0.000518611	0.000227561	2.88e-05	1.32e-05	0.000116046	6.42e-05	0.0366409	1.13e-05	0.00396414	0.00104964	0.00262448	0.00252219	0.00383768	0.0042399	3.59e-05	9.28e-05
S-61_BDME192032813-1a	2.64e-05	7.71e-05	0.000245572	6.08e-06	0.00228533	4.43e-05	3.2e-05	8.18e-05	2.04e-05	3.75e-05	0.000226323	3.13e-05	4.32e-05	1.58e-05	0.000108712	0.000851042	0.000251578	1.5e-05	0.00014318	0.000984847	0.000133665	0.00115362	0.000140302	4.33e-05	0.00124631	0.000240612	0.000155153	0.000253581	0.000105836	0.000786341	9.04e-05	2.31e-05	0.00057786	0.000284048	0.000255394	4.13e-05	1.6e-05	0.000142633	8.41e-05	0.034681	1.2e-05	0.00552069	0.000962959	0.00275582	0.00533724	0.00638222	0.00345958	4.78e-05	0.000168662
S-62_BDME192032814-1a	2.7e-05	8.19e-05	0.000341771	4.01e-06	0.0027692	3.91e-05	3.25e-05	9.06e-05	1.95e-05	3.58e-05	0.000199663	2.29e-05	4.1e-05	1.19e-05	0.000106407	0.000738374	0.000342462	1.19e-05	0.000124261	0.000682246	9.31e-05	0.00102148	0.000106674	3.19e-05	0.00122905	0.00021064	0.00010317	0.000237228	9.16e-05	0.000627796	5.5e-05	1.73e-05	0.000508942	0.000271377	0.000181451	2.97e-05	1.57e-05	0.000111273	6.04e-05	0.033361	1.06e-05	0.00467043	0.00118216	0.00227623	0.00321181	0.00524924	0.00327149	8.72e-05	0.000145041
S-63_BDME192032815-1a	2.04e-05	6.71e-05	0.000116794	7.43e-06	0.0018442	2.91e-05	3.74e-05	6.66e-05	2.94e-05	3.96e-05	0.000231405	3.93e-05	4.85e-05	2.01e-05	0.000170776	0.000743349	0.000143838	1.47e-05	0.000123874	0.00189339	9.89e-05	0.00104575	0.000131254	3.59e-05	0.000659824	0.00021513	0.000178238	0.000211042	0.000101357	0.000539205	0.000113666	2.68e-05	0.00047586	0.00016408	0.000314867	3.68e-05	2.36e-05	0.000146135	0.000105588	0.030955	8.58e-06	0.00283213	0.00142979	0.00183884	0.00177094	0.00860446	0.00286989	2.42e-05	0.000196645
S-64_BDME192032816-1a	4.33e-05	0.000107938	0.000165287	5.15e-06	0.00145068	3.59e-05	3.92e-05	7.71e-05	1.55e-05	2.64e-05	0.000153986	2.73e-05	4.04e-05	1.71e-05	8.47e-05	0.000549735	0.000167128	1.12e-05	0.000200694	0.00358595	0.000208392	0.000760308	6.39e-05	3.11e-05	0.00104557	0.000273352	0.00011484	0.000244096	0.000102787	0.000408509	8.25e-05	4.7e-05	0.000318749	0.000143159	0.000210366	2.89e-05	1.22e-05	0.000102079	7.65e-05	0.0339637	1.09e-05	0.00352641	0.00047705	0.00197669	0.000562445	0.00289306	0.00242948	0.000126468	0.000189654
S-64_FDME192071033-1a	4.88e-05	0.000300976	0.00015955	8.67e-06	0.0139845	0.0100581	5.32e-05	0.00126386	1.79e-05	3.53e-05	0.0001512	3.7e-05	7.81e-05	3.49e-05	6.22e-05	0.000678707	0.000537944	2.78e-05	0.000199707	0.000854781	0.000238065	0.000907747	0.00635395	3.39e-05	0.000228542	0.00026738	0.000196832	0.00107871	0.000165794	0.000718522	8.73e-05	2.51e-05	0.000718398	8.52e-05	0.000279355	2.78e-05	1.49e-05	0.000120642	9.87e-05	0.013094	1.37e-05	0.00245761	0.00142781	0.000779973	0.0150254	0.00160536	0.00230335	1.8e-05	0.000352945
S-7_BDME192032760-1a	1.18e-05	5.19e-05	0.00011287	3.79e-06	0.0076885	2.16e-05	4.52e-05	5.97e-05	2.95e-05	5.43e-05	0.000193274	2.19e-05	3.89e-05	1.11e-05	0.000191539	0.000585346	0.000184096	1.33e-05	0.000119459	0.000190106	4.95e-05	0.000910289	0.000169441	2.31e-05	0.000529199	0.000299437	0.000111023	0.00020781	9.51e-05	0.000667291	5.09e-05	1.62e-05	0.000669527	0.000198517	0.000190577	3.24e-05	2.43e-05	0.000124266	5.58e-05	0.0205999	6.42e-06	0.00143925	0.00180079	0.00100222	0.000273832	0.0223973	0.00372722	0.000121123	0.000268719
S-7-0038_FDME192071054-1a	1.1e-05	2.71e-05	5.48e-05	1.33e-05	0.00231875	3.62e-06	1.31e-05	0.00040301	5.34e-06	1.08e-05	5.71e-05	7.18e-06	0.00553577	8.51e-07	2.07e-05	8.81e-05	0.000136024	2.23e-05	0.000786936	4.38e-06	1.43e-05	9.41e-05	2.41e-06	0.00262871	0.000154935	0.000461108	1.73e-05	0.0327095	9.53e-05	1.68e-05	9.12e-06	2.33e-06	3.73e-05	0.000315011	3.65e-05	2e-06	3.31e-06	1.82e-05	1.11e-05	0.00572633	3.01e-06	0.000618061	9.03e-05	0.00078848	0.000122511	0.000169812	0.000385807	8.94e-06	0.00170919
S-75_FDME192071041-1a	1.56e-05	4.39e-05	2.54e-05	4.26e-06	0.00261382	1.03e-05	1.88e-05	0.000353258	4.39e-06	1.04e-05	2.76e-05	9.03e-06	0.00120319	2.24e-06	1.26e-05	0.000139082	0.000222425	1.11e-05	0.000280255	1.96e-05	1.83e-05	0.000152201	2.99e-05	0.000173374	0.000175187	0.000289564	3.22e-05	0.00369316	8.98e-05	0.000202077	1.99e-05	3.39e-05	0.00026317	0.000635852	0.000139253	5.14e-06	5.48e-06	1.52e-05	2.16e-05	0.00733389	3.67e-06	0.00112922	6.85e-05	0.000320905	0.00364434	0.000172668	0.00352161	2.69e-06	0.00012842
S-8_BDME192032761-1a	1.79e-05	5.7e-05	0.000105112	5.95e-06	0.00520452	1.95e-05	3.28e-05	5.72e-05	2.09e-05	3.52e-05	0.000164063	2.77e-05	7.94e-05	1.29e-05	0.000123993	0.000550839	0.000688456	1.18e-05	0.000134709	0.00192413	8.62e-05	0.000750719	0.000119716	2.67e-05	0.00104748	0.000261124	0.000111036	0.000168453	9.87e-05	0.000670573	6.47e-05	1.44e-05	0.000562496	0.00115606	0.000211177	3.16e-05	1.75e-05	0.000161674	8.36e-05	0.041315	8.43e-06	0.00293818	0.00158454	0.00172171	0.000384734	0.0115981	0.00352241	6.09e-05	0.000187267
S-8-0036_FDME192071065-1a	1.02e-05	4.22e-05	7.63e-05	6.84e-07	0.000694117	3.91e-06	4.12e-06	0.000535951	2.06e-06	4.45e-06	2.29e-05	6.47e-06	0.0010211	2.07e-06	3.24e-05	8.09e-05	0.000240162	4.61e-06	0.000727419	5.53e-06	2.62e-06	9.39e-05	1.99e-06	0.000446328	0.000124262	0.000741269	1.41e-05	0.0535841	0.000150176	3.05e-06	1.33e-05	1.66e-06	1.18e-05	0.000137996	3.07e-05	2.22e-06	1.03e-06	1.28e-05	9.13e-06	0.00471203	2.79e-06	0.00145515	2.28e-05	0.000300366	0.000116704	0.00013698	5.04e-05	1.25e-05	0.000733785
S-9_BDME192032762-1a	1.74e-05	5.62e-05	9.24e-05	3.69e-06	0.00362286	2.4e-05	3.03e-05	6.17e-05	2.63e-05	4.3e-05	0.000176933	2.23e-05	0.000133588	1.16e-05	0.000144548	0.000522011	0.000471604	1.19e-05	0.000151828	0.00371731	8.41e-05	0.00085338	0.000152331	2.9e-05	0.000764554	0.000228505	0.000111093	0.000198282	9.57e-05	0.000863018	5.35e-05	1.53e-05	0.000571718	0.000562266	0.000209141	2.57e-05	2.13e-05	0.000111657	5.39e-05	0.0313594	1.04e-05	0.00321199	0.000680928	0.00183861	0.000457667	0.0159099	0.00523311	6.34e-05	0.000274459
S-9-0039_FDME192071066-1a	6.19e-06	1.88e-05	3.24e-05	1.22e-06	0.000466084	1.14e-05	5.52e-06	0.000244705	2.65e-06	5.89e-06	2.01e-05	8.58e-06	0.0108442	3.2e-06	1.75e-05	0.000132959	9.27e-05	1.78e-05	0.000632242	1.38e-05	6.43e-06	0.000205014	3.15e-06	0.000206889	0.00018035	0.000307464	2.91e-05	0.024793	0.000108447	1.42e-05	1.9e-05	3.04e-06	2.69e-05	0.000267741	6.14e-05	5.92e-06	1.63e-06	1.74e-05	1.63e-05	0.00836148	4.39e-06	0.00715823	6.35e-05	0.000270762	0.000142952	0.000127532	0.000212534	6.06e-06	0.00218161
S-97_FDME192071047-1a	7.66e-05	9.21e-05	6.35e-05	9.38e-06	0.00542954	3.16e-05	0.00017725	9.33e-05	1.12e-05	2.82e-05	0.000125073	0.00202452	0.000102955	1.33e-05	5.46e-05	0.000742438	0.000451964	9.82e-06	0.00018603	9.27e-05	0.000453912	0.000750588	7.58e-05	3.31e-05	0.000378371	0.000220104	0.000132194	0.000616028	8.15e-05	0.000618929	6.16e-05	1.49e-05	0.000483374	0.000193844	0.000179286	1.79e-05	1.08e-05	0.000125125	5.79e-05	0.0140892	9.43e-06	0.00104039	0.000447531	0.00126698	0.00236411	0.000526208	0.00152471	0.000248164	0.00032939
SBCM1_S159_L002	3.53e-05	0.000117425	5.79e-05	7.06e-06	0.000312614	1.1e-05	0.000594478	9.77e-05	4.78e-05	4.43e-05	0.00284374	0.000138146	2.2e-05	7.02e-05	0.00048334	0.00813425	9.47e-05	0.000175708	0.00138059	0.000115317	0.000175593	0.0259226	7.47e-05	1.65e-05	1.96e-05	0.000203259	0.00045064	4.82e-05	0.000335629	0.000312899	0.000219118	0.000868058	0.00048848	4.43e-05	0.000127703	0.000582303	0.000214738	0.000286232	0.00108332	0.0243991	1.18e-06	0.000760725	0.000178128	3.25e-05	8.06e-05	0.000500231	0.00242408	1.36e-05	0.000174489
SBCM10_S156_L002	2.96e-05	9.87e-05	7.38e-05	7.21e-06	0.000401831	1.37e-05	0.000896755	0.000110949	5.29e-05	5.59e-05	0.00234702	8.25e-05	2.82e-05	1.69e-05	0.000774	0.0114214	0.000111413	5.78e-05	0.000962792	0.000132636	0.000133014	0.0101356	0.000188984	4.29e-05	2.03e-05	0.000222346	0.00040788	7.03e-05	0.000288343	0.000728861	0.000806344	7.88e-05	0.00104838	5.34e-05	0.00014222	0.00127917	0.000408044	0.00024214	0.000687269	0.0317314	1.26e-06	0.000709631	0.000242512	4.04e-05	9.49e-05	0.000947836	0.00539323	7.19e-06	0.000246686
SBCM11_S163_L002	2.6e-05	8.08e-05	6.21e-05	5.18e-06	0.000335066	1.15e-05	0.000664615	0.000103611	4.41e-05	4.66e-05	0.00264571	5.38e-05	2.49e-05	1.68e-05	0.000567097	0.00719668	8.84e-05	0.000104682	0.000545211	0.00011316	0.000100945	0.0119082	0.000137084	1.75e-05	2.01e-05	0.000206711	0.000242174	6.28e-05	0.000229061	0.000484391	0.000331257	6.38e-05	0.000870362	4.7e-05	0.000127448	0.0004267	0.000238439	0.000144424	0.00028563	0.0532826	1.11e-06	0.00060281	0.000201047	4.36e-05	8.14e-05	0.000915697	0.0046638	7.02e-06	0.000162271
SBCM12_S160_L002	2.78e-05	8.19e-05	4.28e-05	4.32e-06	0.00027208	8.19e-06	0.000509111	0.000100397	3.3e-05	3.74e-05	0.00179313	5.51e-05	2.01e-05	1.31e-05	0.00034545	0.0150905	7.29e-05	3.7e-05	0.000971967	9.58e-05	0.000109036	0.00792077	9.4e-05	1.68e-05	1.73e-05	0.000157581	0.000271631	5.83e-05	0.000211755	0.000357578	0.000126762	4.6e-05	0.000587835	4.13e-05	0.000107444	0.000265365	0.000152197	0.000131499	0.000336834	0.0327358	8.8e-07	0.000359024	0.000146725	2.77e-05	5.8e-05	0.000712522	0.0039717	6.8e-06	0.000167696
SBCM13_S158_L002	2.59e-05	7.17e-05	5.18e-05	4.71e-06	0.000291354	1e-05	0.000408184	8.18e-05	3.34e-05	3.75e-05	0.00303928	4.79e-05	2.19e-05	1.43e-05	0.000301866	0.00644542	8.26e-05	8.59e-05	0.000939351	0.000124371	0.000105952	0.0124654	6.62e-05	1.97e-05	2.25e-05	0.000544119	0.000285639	4.84e-05	0.00030998	0.000221394	0.000187681	7.35e-05	0.000454077	4.18e-05	0.000109435	0.000858896	0.000190853	0.000180098	0.000340136	0.032075	1.05e-06	0.0010376	0.000172636	4.8e-05	6.24e-05	0.00110057	0.00274666	1.06e-05	0.000177976
SBCM14_S166_L002	2.8e-05	8.21e-05	5.78e-05	5.09e-06	0.000354694	1.1e-05	0.000581644	8.95e-05	4.37e-05	4.56e-05	0.00121546	5.54e-05	2.06e-05	1.52e-05	0.000484591	0.00795138	8.9e-05	5.45e-05	0.00121003	0.000100383	0.00011195	0.0074942	0.000121626	2.34e-05	2.04e-05	0.00020681	0.000345137	6.1e-05	0.000258901	0.000355136	0.000172729	7.53e-05	0.000648809	4.63e-05	0.000128399	0.000669975	0.000261833	0.000165913	0.00032431	0.033538	1.18e-06	0.000675925	0.000198094	6.08e-05	6.81e-05	0.00104256	0.0042846	1e-05	0.000237847
SBCM2_S164_L002	3.4e-05	9.69e-05	5.41e-05	6e-06	0.000344446	9.55e-06	0.000571678	9.6e-05	4.51e-05	4.24e-05	0.00176567	5.87e-05	2.26e-05	2.53e-05	0.000679016	0.00574006	7.85e-05	0.000118043	0.000678943	0.000102811	0.000195712	0.0162112	0.000116538	1.39e-05	2.23e-05	0.000215025	0.000315194	5.41e-05	0.00039158	0.00049281	9.38e-05	4.31e-05	0.000742536	4.45e-05	0.000130206	0.000423081	0.000215207	0.000194925	0.00039148	0.0245298	1.12e-06	0.000658645	0.000203019	4.96e-05	7.04e-05	0.00060152	0.00428449	5.62e-06	0.000256605
SBCM3_S154_L002	2.91e-05	9.67e-05	5.38e-05	6.36e-06	0.000419291	1.01e-05	0.000855401	8.45e-05	4.31e-05	4.5e-05	0.0023154	6.85e-05	2.75e-05	1.45e-05	0.000560807	0.00897301	8.33e-05	4.89e-05	0.00195836	0.000129897	0.000136194	0.00947731	0.000188063	2.43e-05	2.2e-05	0.000234378	0.00031268	7.17e-05	0.000523201	0.000723886	0.00014725	9.71e-05	0.00104516	5.36e-05	0.000147174	0.000346459	0.000207153	0.00015534	0.000384557	0.0291519	1.17e-06	0.000289686	0.000230922	4.33e-05	7.85e-05	0.000777748	0.00717428	3.16e-05	0.00043407
SBCM4_S162_L002	1.78e-05	5.7e-05	5.3e-05	3.48e-06	0.000386057	1.12e-05	0.000608939	0.000108275	4.66e-05	4.81e-05	0.00281886	3.72e-05	2.06e-05	1.49e-05	0.000336539	0.00681402	8.28e-05	7.24e-05	8.68e-05	9.41e-05	0.000120143	0.0176873	9.74e-05	1.21e-05	2.12e-05	0.000217033	0.000217071	6.29e-05	0.00049619	0.000300535	0.000194993	0.00231532	0.0005315	4.11e-05	0.000116195	0.000337654	0.00018805	0.000220609	0.000275758	0.0242296	9.29e-07	0.000733593	0.000209749	3.44e-05	6.09e-05	0.000549413	0.00222599	7.66e-06	0.000309761
SBCM5_S155_L002	1.63e-05	9.14e-05	4.66e-05	4.3e-06	0.000281021	8.3e-06	0.000640673	6.31e-05	3.82e-05	3.72e-05	0.00272031	5.05e-05	2.03e-05	1.51e-05	0.000239239	0.00769391	8.23e-05	8.58e-05	0.00101657	0.000105014	7.21e-05	0.0135557	8.22e-05	3.86e-05	2.46e-05	0.000156134	0.000238222	4.26e-05	0.000171153	0.000293933	8.49e-05	5.94e-05	0.000548256	3.57e-05	9.9e-05	0.00138463	0.000314021	0.000148463	0.000432665	0.0404156	1.17e-06	0.000504988	0.00015031	3.85e-05	6.7e-05	0.000918672	0.00263014	3.85e-06	0.000190858
SBCM6_S161_L002	2.25e-05	7.5e-05	7.67e-05	4.98e-06	0.000454518	1.33e-05	0.00115637	0.000100126	4.49e-05	4.75e-05	0.00193598	5.71e-05	2.51e-05	0.000115111	0.000611912	0.0082199	8.95e-05	8.81e-05	0.000457959	0.000104318	0.000117093	0.0137089	8.18e-05	1.97e-05	3.14e-05	0.000172125	0.000318217	8.92e-05	0.000268084	0.000357851	0.000219831	6.72e-05	0.000545458	4.59e-05	0.000103049	0.000441453	0.000165324	0.000146827	0.00043614	0.0256004	1.25e-06	0.000678072	0.000219101	4.64e-05	7.9e-05	0.000656724	0.00430159	6.57e-06	0.000279514
SBCM7_S157_L002	2.93e-05	0.000106084	6.65e-05	4.91e-06	0.000445966	1.2e-05	0.000637148	0.000106106	4.9e-05	5.25e-05	0.00303192	4.18e-05	3.1e-05	1.84e-05	0.000455135	0.0083659	9.69e-05	7.85e-05	0.00102191	0.000151599	0.000118311	0.0154024	8.91e-05	1.93e-05	2.6e-05	0.000207882	0.000259774	6.73e-05	0.000332353	0.00033893	8.92e-05	7.58e-05	0.000542453	5.45e-05	0.000112304	0.000571519	0.000330107	0.000163203	0.000215057	0.0329709	1.35e-06	0.00103276	0.000242509	6.03e-05	7.43e-05	0.000768036	0.00382237	5.84e-06	0.000355965
SBCM8_S167_L002	4.03e-05	0.000126391	6.47e-05	6.89e-06	0.000392253	1.11e-05	0.000689125	9.66e-05	4.97e-05	5.1e-05	0.00286171	8.87e-05	2.39e-05	2.3e-05	0.000562476	0.00783938	8.63e-05	0.000120435	0.000945108	0.000117957	0.000148802	0.0129393	0.000115972	1.93e-05	2.05e-05	0.000211057	0.000375151	6.02e-05	0.000559748	0.000524506	0.000216468	4.46e-05	0.000807645	5.07e-05	0.000134399	0.000930425	0.000249771	0.000179155	0.00057041	0.0312095	1.07e-06	0.000679332	0.000226726	4.09e-05	6.86e-05	0.000808285	0.00385083	8.43e-06	0.000166676
SBCM9_S165_L002	3.65e-05	8.43e-05	6e-05	4.92e-06	0.00044942	1.06e-05	0.000737055	8.72e-05	5.25e-05	4.92e-05	0.00394521	7.29e-05	2.7e-05	1.62e-05	0.00059501	0.00863511	9.14e-05	7.04e-05	0.000348921	0.000105158	0.000315458	0.0157129	9.16e-05	2.07e-05	1.93e-05	0.000235061	0.00029411	5.89e-05	0.00039399	0.000541663	8.79e-05	7.35e-05	0.000635717	5.09e-05	0.000118802	0.000537363	0.000252615	0.000141856	0.000351876	0.0226176	1e-06	0.000459195	0.000223317	4.42e-05	7.56e-05	0.00102051	0.00252582	9.72e-06	0.000255088
SMS1	0.000334086	0.00247491	2.29e-05	3.32e-05	0.00019105	5.08e-06	8.81e-05	0.000738282	7.57e-05	0.00106144	0.000117252	2.58e-05	0.00111842	1.06e-05	4.28e-05	0.00927114	0.00418872	0.000130446	0.000420194	5.65e-05	0.000107507	0.000562024	2.82e-05	0.000334437	0.000775152	0.00108627	7.67e-05	9.5e-05	0.00122373	0.00014636	5.36e-05	9.67e-06	0.000685131	7.19e-05	0.00419246	2.1e-05	1.34e-05	0.00413379	5.42e-05	0.00816078	2.47e-06	0.0002906	8.25e-05	0.000108146	0.000102758	0.000171277	0.000781641	1.93e-06	3.93e-05
SMS10	0.00016245	0.00258547	3.87e-05	4.26e-06	0.0001765	9.88e-05	2.18e-05	0.000903861	0.000817321	0.00019611	5.69e-05	1.82e-05	0.000587817	1.31e-05	4.62e-05	0.000380463	0.00104498	9.69e-05	0.000270805	8.13e-05	0.00020493	0.000312946	3.79e-05	0.000328541	0.000545723	0.000439221	8.49e-05	0.000133525	0.00961264	0.000126198	4.76e-05	8.23e-06	0.000790887	6.7e-05	0.00252237	6.51e-06	1.16e-05	0.000860213	5.24e-05	0.00709572	2.59e-06	0.000418515	7.19e-05	8.94e-05	0.000167139	7e-05	0.000775943	6.09e-06	2.72e-05
SMS11	0.0003358	0.000751521	2.19e-05	7.45e-06	0.000122794	4.82e-06	2.39e-05	0.000346689	3e-05	0.00011304	0.000123876	1.5e-05	0.000580151	7.39e-06	2.37e-05	0.00276234	0.00288107	8.71e-05	0.000200891	5.79e-05	0.000143336	0.0006172	1.97e-05	0.000168792	0.00105177	0.000637503	0.000450095	0.000134729	0.00653187	0.000106824	5e-05	8.45e-06	0.000511847	7.28e-05	0.00409622	1.24e-05	6.7e-06	0.00216694	5.55e-05	0.00802626	2.31e-06	0.00042469	7.63e-05	0.000139993	0.000115291	0.000105602	0.0019361	1.79e-06	2.39e-05
SMS12	0.000113572	0.00271911	2.84e-05	3.49e-06	0.000130077	1.11e-05	2e-05	0.00123292	9.48e-05	0.00652392	6.68e-05	1.65e-05	0.000408296	1.43e-05	7.6e-05	0.000385975	0.00334376	6.51e-05	0.000212399	4.54e-05	4.01e-05	0.000332218	1.05e-05	0.00409071	0.000282057	0.00031823	5.34e-05	0.000132679	0.000118564	7.74e-05	4.26e-05	1.25e-05	0.000140097	0.00010197	0.00378344	1.32e-05	2.23e-05	0.000134723	5.08e-05	0.00593948	1.77e-06	0.000197001	0.000296124	9.65e-05	0.000197235	8.69e-05	0.000360829	1.42e-06	3.15e-05
SMS13	9.33e-06	0.00151475	2.59e-05	3.29e-06	0.000129278	8.7e-06	3e-05	0.00172385	0.000849734	0.00554716	7.61e-05	3.77e-05	4.33e-05	2.01e-05	8.95e-05	0.000757248	0.000179202	9.85e-05	9.45e-05	5.9e-05	3.96e-05	0.000445447	1.39e-05	0.00119571	8.68e-05	0.00496428	4.81e-05	4.51e-05	0.00011563	5.31e-05	6.07e-05	1.12e-05	0.000144991	3.52e-05	0.000133821	1.48e-05	1.95e-05	8.58e-05	5.89e-05	0.00140751	1.21e-06	7.47e-05	5.76e-05	3.28e-05	5.96e-05	0.000110554	0.000215595	2.42e-06	4e-05
SMS14	3.97e-05	0.000699165	4.32e-05	7.32e-06	0.000445148	1.13e-05	7.32e-05	0.00250611	0.00478821	0.0042685	0.000167704	3.73e-05	7.7e-05	2.72e-05	0.000138781	0.00121092	0.000731113	0.000132211	0.000244796	0.000141225	8.21e-05	0.000790422	4.18e-05	0.000360222	9.59e-05	0.00438222	0.000136969	6.8e-05	0.000355058	0.000378577	0.000110537	1.47e-05	0.000922953	7.12e-05	0.000499916	2.32e-05	3.34e-05	0.000429688	0.000226943	0.00506572	3.25e-06	0.000160022	0.000206403	9.39e-05	0.000206995	0.000333698	0.00123207	3.93e-06	0.000124326
SMS4	0.00033771	0.00134635	2.02e-05	3.8e-06	0.000149223	4.88e-06	3.02e-05	0.000866573	3.38e-05	0.000427053	6.29e-05	1.38e-05	0.000364428	1.16e-05	5.47e-05	0.00127019	0.0102999	0.000258983	0.000384178	5.98e-05	9.21e-05	0.000324393	2.51e-05	0.00037302	0.00130191	0.00298435	5.35e-05	0.000141024	0.000585538	0.00012252	4.59e-05	1.51e-05	0.0006311	0.00022656	0.00058439	1.27e-05	1.3e-05	0.00156046	4.04e-05	0.0173894	3.51e-06	0.000429393	0.000106806	0.00014491	0.000169887	7.39e-05	0.000853422	1.88e-06	3.52e-05
SMS5	0.000236327	0.00279768	4.96e-05	3.16e-05	0.000273208	9.1e-06	3.66e-05	0.00114508	8.46e-05	0.000197254	0.000143392	3.18e-05	7.68e-05	1.93e-05	9.91e-05	0.000847753	0.00406539	9.08e-05	0.000294275	7.47e-05	0.000182315	0.000664518	2.17e-05	0.000855396	0.000976307	0.00262726	0.000109088	0.00013094	0.000155684	0.000117157	8.47e-05	1.85e-05	0.0016788	9.03e-05	0.000608465	3.44e-05	2.29e-05	0.00469259	8.08e-05	0.0118	5.56e-06	0.000414528	0.000169215	0.000238268	0.000258024	0.0003144	0.00538044	3.34e-06	7.73e-05
SMS6	7.81e-06	2.07e-05	1.63e-05	3.39e-06	7.09e-05	3.6e-06	2.09e-05	0.000563558	2.62e-05	0.000128181	4.08e-05	1.5e-05	9.68e-05	1.36e-05	1.95e-05	0.00027803	0.00137135	1.74e-05	9.28e-05	5.59e-05	2.96e-05	0.000210153	7.63e-06	0.0010091	0.00067805	0.000167806	6.8e-05	6.93e-05	0.000299445	5.36e-05	3.18e-05	8.94e-06	6.8e-05	7.82e-05	0.000427186	5.31e-06	4.42e-06	0.000184586	3.63e-05	0.00483644	2.54e-06	0.00028062	3.13e-05	9.64e-05	7.32e-05	3.81e-05	0.000339741	1.65e-06	2.02e-05
SMS7	0.0025213	0.00206528	1.81e-05	6.94e-06	7.35e-05	3.85e-06	4.3e-05	0.000303247	9.4e-06	7.35e-05	4.58e-05	1.25e-05	0.00240203	6.89e-06	1.26e-05	0.000698773	0.00515411	2.81e-05	0.000244307	4.93e-05	0.00013215	0.0002769	2.68e-05	0.00506079	0.00110412	0.000818185	5.97e-05	0.000143946	0.000366666	0.000140257	4.15e-05	7.28e-06	0.000537009	0.000197353	0.000762469	7.64e-06	4.34e-06	0.00495589	4.11e-05	0.0110084	3.05e-06	0.000461048	3.27e-05	0.00014778	0.000111552	4.73e-05	0.00308006	1.32e-06	1.61e-05
SMS8	2.48e-05	2.86e-05	1.25e-05	6.32e-06	7.44e-05	3.74e-06	3.03e-05	7.53e-05	8.38e-06	9.61e-06	5.13e-05	3.21e-05	6.17e-05	1.24e-05	4.58e-06	0.000261348	0.000339909	2.12e-05	8.48e-05	9.43e-05	4.58e-05	0.000289256	1.23e-05	8.66e-05	0.000423142	0.000311212	0.000114322	0.000300731	0.000415074	9.4e-05	7.77e-05	5.82e-06	0.000140741	0.000109494	0.00137354	5.67e-06	1.5e-06	4.9e-05	6.58e-05	0.00443451	1.6e-06	0.000274067	0.000370556	0.000131132	0.00016991	6.65e-05	0.0025277	1.28e-06	5.85e-05
SMS9	0.000126323	0.000343864	2.34e-05	5.8e-06	0.000204214	4.35e-06	2.58e-05	0.000639009	3.4e-05	0.000369911	0.000136191	1.44e-05	0.000249993	7.83e-06	4.15e-05	0.00363917	0.00575005	0.000113992	0.000437467	6.21e-05	0.0002074	0.000969704	2.42e-05	0.00227322	0.0014223	0.000902975	5.97e-05	0.000214114	0.00695474	0.000144549	3.66e-05	1.06e-05	0.000621343	0.000318411	0.00311127	1.88e-05	9.6e-06	0.00309268	5.42e-05	0.0132738	2.26e-06	0.000495524	9.33e-05	0.000122773	0.000127733	0.000162737	0.00369812	2.11e-06	3.64e-05
SNS1	0.000130958	0.000857684	1.49e-05	1.46e-06	0.000103701	5.08e-06	2.76e-05	0.000748259	0.000252073	0.000994256	5.67e-05	1.12e-05	6.47e-05	2.39e-05	5.12e-05	0.000814333	0.000740764	5.5e-05	0.000323896	3.59e-05	2.38e-05	0.000294246	3.65e-05	0.00726838	0.00161727	0.0104566	3.72e-05	6.22e-05	0.000111642	0.000136639	2.78e-05	4.85e-06	0.000588712	3.78e-05	0.000312349	1.34e-05	1.28e-05	0.000320506	2.69e-05	0.0133368	1.63e-06	0.000243673	5.64e-05	7.45e-05	6.58e-05	0.000101342	0.00269689	1.43e-06	3.83e-05
SNS10	0.000116634	0.00435645	2.04e-05	2.16e-06	7.68e-05	3.22e-06	5.11e-05	0.00125193	0.000375187	0.00189682	3.34e-05	7.91e-06	0.000344116	4.33e-06	4.48e-05	0.000195315	0.00372666	6.12e-05	0.000204264	2.85e-05	8.84e-06	0.000170511	5.68e-06	0.00226484	0.000948539	0.00048388	2.14e-05	0.000112324	0.000329272	3.82e-05	1.97e-05	3.45e-06	0.000272674	9.98e-05	0.00330387	6.91e-06	1.11e-05	0.00111063	3.36e-05	0.0288233	2.39e-06	0.000459318	0.000561901	0.000102725	0.000269346	7.14e-05	0.000233623	1.66e-06	2.17e-05
SNS12	0.00188609	0.000182137	2e-05	3.56e-06	0.000107812	4.93e-06	1.58e-05	0.00139318	0.00174277	0.000253572	5.36e-05	1.19e-05	0.000545126	9.46e-06	6.16e-05	0.000275272	0.00216799	4.47e-05	0.000292943	5.11e-05	0.000216877	0.000250436	1.37e-05	0.000690953	0.00120097	0.000341523	4.74e-05	8.91e-05	0.00013463	4.87e-05	3.59e-05	1.18e-05	0.000266673	7.05e-05	0.000117435	8.3e-06	1.01e-05	0.000623729	3.65e-05	0.0141326	2.51e-06	0.000322877	0.000193915	0.000188896	0.000187475	7.04e-05	0.000206899	1.66e-06	2.67e-05
SNS14	0.000113008	0.000305381	4.18e-05	2.69e-06	7.33e-05	3.31e-06	1.2e-05	0.000228053	8.76e-06	1.77e-05	3.24e-05	1.21e-05	0.00315989	9.11e-06	1.04e-05	0.000215195	0.00239418	1.46e-05	0.000128529	6.18e-05	6.3e-05	0.000179781	1.19e-05	0.00127906	0.000689823	0.00028545	6.15e-05	9.66e-05	0.000198422	8.13e-05	3.51e-05	7.67e-06	0.000144821	6.98e-05	0.000496715	1.39e-05	3.52e-06	6.09e-05	4.3e-05	0.00568376	1.86e-06	0.000287785	0.000143482	0.00010351	0.000192609	3.25e-05	0.000311782	1.52e-06	1.75e-05
SNS15	6.18e-05	0.0054609	3.77e-05	8.15e-06	0.000348504	7.95e-06	4.14e-05	0.0022979	0.000320192	0.00275918	0.000133483	3.58e-05	5.85e-05	2.39e-05	0.000121656	0.000928373	0.000670457	9.46e-05	0.000755426	9.47e-05	8.36e-05	0.000690516	0.000102996	0.000310175	0.000127618	0.00310173	0.000128391	9.62e-05	0.00090276	0.000558333	9.09e-05	1.58e-05	0.00199208	0.000121472	0.131883	3.08e-05	4.68e-05	0.00210947	9.32e-05	0.00417089	3.31e-06	0.000177807	0.000175206	0.000321103	0.000177497	0.000480936	0.00252388	3.99e-06	8.74e-05
SNS2	0.00137503	0.000390786	2.47e-05	1.59e-05	0.000230844	5.93e-06	3.17e-05	0.00081336	3.56e-05	0.000143954	8.2e-05	1.87e-05	0.000271032	8.84e-06	5.09e-05	0.000650472	0.0011299	0.00026575	0.000291825	7.53e-05	6.05e-05	0.000389832	4.95e-05	0.00265861	0.00382843	0.00715333	7.84e-05	0.000100876	0.0329045	0.000299013	5.05e-05	9.31e-06	0.00128917	6.57e-05	0.00219203	1.77e-05	1.51e-05	0.0107639	5.58e-05	0.00844518	2.64e-06	0.000309024	5.34e-05	0.000101021	0.000115242	0.000137957	0.00156428	2.51e-06	4.01e-05
SNS3	0.00010066	0.00102238	2.12e-05	3.17e-06	0.000119959	3.36e-06	1.17e-05	0.000359452	1.19e-05	0.000184778	3.77e-05	1.19e-05	4.43e-05	6.45e-06	2.07e-05	0.00112417	0.00264969	3.47e-05	0.000232275	5.37e-05	8.45e-05	0.000247999	1.32e-05	0.000241728	0.00203776	0.000277001	4.34e-05	7.28e-05	0.000856457	7.29e-05	2.83e-05	8.11e-06	0.000306487	5.19e-05	0.000616545	1.42e-05	6.06e-06	0.000140834	3.2e-05	0.020166	7.3e-06	0.000645485	0.000172024	0.000323704	0.000264109	5.31e-05	0.00129934	1.77e-06	2.57e-05
SNS4	2.82e-05	0.00037205	4.38e-05	9.71e-06	0.000273492	1.42e-05	5.71e-05	0.005617	0.000123578	0.00135784	0.000164004	2.29e-05	0.0001104	1.09e-05	0.000148918	0.00126371	0.000800687	0.000172473	0.000302406	8.4e-05	5.94e-05	0.000770502	8.3e-05	0.000457105	0.00014898	0.0145529	8.61e-05	0.00013842	0.000171517	0.000260018	6.19e-05	1.77e-05	0.00112142	5.78e-05	0.00076479	2.79e-05	3.99e-05	0.00046759	7.28e-05	0.00499697	2.48e-06	0.000139791	0.000261947	9.44e-05	0.000146794	0.000531906	0.00181753	3.46e-06	0.000132511
SNS5	0.000102005	0.000911526	2.66e-05	5.49e-06	0.000137696	5.9e-06	2.89e-05	0.000429257	2.24e-05	6.49e-05	9.99e-05	1.49e-05	0.000157529	7.53e-06	4.21e-05	0.0061654	0.00983852	9.22e-05	0.000205973	5.9e-05	7.41e-05	0.000531718	3.97e-05	0.014272	0.00137478	0.00079759	6.44e-05	0.000125167	0.00399175	0.000131118	3.44e-05	9.27e-06	0.000351545	0.000182989	0.00052444	1.72e-05	1.11e-05	0.00117066	3.62e-05	0.00832962	3.89e-06	0.0003838	0.00014728	0.000153695	0.000166604	0.000152808	0.000654354	2.16e-06	3.26e-05
SNS6	0.00202505	0.00252258	4.13e-05	8.29e-06	0.000299639	8.65e-06	3.46e-05	0.000818824	7.29e-05	0.00112899	8.99e-05	2.71e-05	9e-05	1.25e-05	7.46e-05	0.000851608	0.0022648	0.000258398	0.000337671	0.000107428	0.000126604	0.000429978	2.6e-05	0.0107333	0.00138061	0.00146098	0.00120567	0.000140678	0.0261502	0.000117736	7.21e-05	1.26e-05	0.000567883	0.000109731	0.0364228	1.43e-05	1.94e-05	0.000694281	8.23e-05	0.00766629	3.29e-06	0.000380747	0.000197192	0.000133947	0.000194199	0.000196916	0.000644467	3.88e-06	5.24e-05
SNS7	1.24e-05	7.48e-05	2.54e-05	3.19e-06	0.000184697	1.03e-05	2.63e-05	0.000846085	5.13e-05	0.00343263	6.18e-05	2.31e-05	3.21e-05	1.48e-05	4.44e-05	0.000565884	0.000110888	4.17e-05	0.000223788	9.65e-05	3.85e-05	0.000376505	7.82e-06	0.0169994	0.00028532	0.000854971	5.3e-05	7.52e-05	0.000103641	4.62e-05	6.12e-05	1.28e-05	0.000116141	6.01e-05	9.93e-05	1.35e-05	1.26e-05	0.00017012	5.25e-05	0.00562534	2e-06	0.000171013	5.78e-05	0.000150363	0.000120292	8.01e-05	0.000283399	1.68e-06	3.64e-05
SNS8	1.81e-05	0.00219074	2.34e-05	4.41e-06	0.00011734	6.58e-06	1.5e-05	0.000573227	0.000959128	0.00054131	5.1e-05	1.67e-05	4.46e-05	1.2e-05	4.61e-05	0.000608599	0.000925232	3.42e-05	0.000960951	3.78e-05	2.42e-05	0.00034112	9.49e-05	0.00118833	0.00197943	0.000539628	4.68e-05	4.57e-05	8.88e-05	0.000151692	4.42e-05	4.97e-05	0.000427798	4.31e-05	0.00225373	1.04e-05	7.68e-06	0.0011936	4.54e-05	0.0272323	5.76e-06	0.000960901	0.000292927	0.000500224	0.000407122	6.96e-05	0.000528806	1.28e-06	3.04e-05
SNS9	1.43e-05	6.23e-05	5.55e-05	7.1e-06	0.000174814	2.08e-05	5.11e-05	0.00208407	0.00016426	0.00534937	0.000111714	8.54e-05	0.000238084	1.92e-05	7.89e-05	0.000617266	0.00034612	0.00010372	0.000231612	8.36e-05	4.16e-05	0.000694094	1.37e-05	0.000896963	0.000169777	0.0203362	9.72e-05	0.000113634	0.000141117	0.000140468	0.000123402	8.64e-06	0.000166403	7e-05	0.000198414	1.69e-05	1.77e-05	6.2e-05	0.000128779	0.0169917	1.66e-06	0.000144592	7.71e-05	8.81e-05	9.17e-05	0.00012849	0.000767106	4.76e-06	6.44e-05
SZCM1	9.49e-05	0.000165544	4.7e-05	8.79e-06	0.000271752	9.03e-06	0.000612215	7.04e-05	2.23e-05	2.86e-05	0.00143247	0.000146705	3.29e-05	6.77e-05	0.000134012	0.00398245	9.08e-05	0.000175176	0.00100988	0.00013314	0.000178571	0.00951701	5.27e-05	0.000152944	3.77e-05	0.000232132	0.00051106	5.37e-05	0.000482028	0.000229992	0.000192956	5.2e-05	0.000398337	5.04e-05	0.000196308	0.000287318	8.34e-05	0.000228272	0.00177189	0.0200925	1.37e-06	0.000738462	0.000116349	8.21e-05	0.000117435	0.000224713	0.0014935	9.93e-06	7.1e-05
SZCM10	8.66e-05	0.000115803	3.8e-05	4.63e-06	0.000290412	7.13e-06	0.00156509	5.57e-05	1.9e-05	2.7e-05	0.000820792	5.13e-05	3.03e-05	2.24e-05	0.000116388	0.00355569	8.65e-05	0.000207766	0.00101644	0.000100098	0.000127935	0.0164727	3.9e-05	2.2e-05	0.000179119	0.000285389	0.000216601	4.03e-05	0.00038625	0.000155633	0.000125263	6.7e-05	0.000344488	4.25e-05	0.000176764	0.000144147	8.17e-05	0.000159551	0.000323181	0.0264419	1.83e-06	0.00101437	9.44e-05	6.79e-05	9.95e-05	0.000194667	0.00149477	6.03e-06	7.83e-05
SZCM11	1.5e-05	3.87e-05	3.96e-05	4.46e-06	0.000260415	7.62e-06	0.000588123	5.58e-05	2e-05	3.61e-05	0.00105654	2.93e-05	3.22e-05	7.1e-05	0.000191747	0.00418283	8.58e-05	0.00029488	0.00115383	0.000159644	6.65e-05	0.00524292	4.41e-05	2.12e-05	4.51e-05	0.000341524	0.000181048	4.61e-05	0.00029362	0.000151765	0.000106583	4.56e-05	0.000236882	4.72e-05	0.000143472	0.00013488	0.000119865	0.000138683	0.000131091	0.0385528	1.92e-06	0.00309446	0.000112879	0.000603299	0.000102035	0.00021318	0.00462138	2.14e-05	7.29e-05
SZCM12	4.57e-05	7.12e-05	2.87e-05	5.04e-06	0.000191929	6.15e-06	0.00062789	3.82e-05	1.62e-05	2.23e-05	0.00077862	4.35e-05	2.28e-05	2.38e-05	0.00013601	0.00431786	7.32e-05	0.000194811	0.00089168	8.91e-05	0.000105699	0.0239118	3e-05	2.06e-05	3.16e-05	0.000163318	0.000756336	3.32e-05	0.00055334	0.000113676	0.000161165	4.96e-05	0.000249199	4.3e-05	0.00012487	0.000249729	7.4e-05	0.000210785	0.000367149	0.0241903	1.06e-06	0.000515175	9.24e-05	7.5e-05	7.22e-05	0.00034848	0.000633647	1.7e-05	6.03e-05
SZCM13	5.38e-05	8.09e-05	4.47e-05	9.96e-06	0.000236425	6.87e-06	0.00100683	5.24e-05	2.08e-05	2.53e-05	0.00193599	3.73e-05	3.04e-05	3.11e-05	0.000357002	0.00483372	8.47e-05	0.000278467	0.000894538	9.33e-05	0.000113343	0.00338316	4.73e-05	3.28e-05	3.56e-05	0.00024067	0.000428296	3.99e-05	0.000350949	0.000292344	0.000123009	5.26e-05	0.000479283	5.37e-05	0.000150662	0.000142309	0.00011628	0.000126989	0.000376394	0.0568933	1.3e-06	0.0012359	0.000100537	9.03e-05	9.86e-05	0.000215714	0.00460376	8.16e-06	0.000115784
SZCM14	1.5e-05	3.91e-05	2.86e-05	3.13e-06	0.000170023	5.54e-06	0.000938843	5.51e-05	1.58e-05	2.02e-05	0.00458591	1.97e-05	2.27e-05	1.07e-05	0.000118267	0.00322527	7.04e-05	0.000220057	0.00244382	0.000147673	9.81e-05	0.00413827	2.93e-05	2.67e-05	3.64e-05	0.00059955	0.000103941	2.59e-05	0.00023453	0.000119518	9.13e-05	6.62e-05	0.000185241	4.19e-05	0.000152466	0.000162534	8.29e-05	0.000124073	8.25e-05	0.052262	1.54e-06	0.00155021	7.54e-05	7.9e-05	9.23e-05	0.000152201	0.00308227	5.21e-06	5.27e-05
SZCM15	8.11e-05	0.000219961	4.58e-05	4.83e-06	0.000280431	9.95e-06	0.000500401	5.75e-05	2.24e-05	2.2e-05	0.00154498	5.3e-05	3.1e-05	5.81e-05	0.000213615	0.00435496	8.66e-05	0.000296085	0.00149035	0.000129569	0.00021154	0.00660983	5.22e-05	4.82e-05	4.03e-05	0.000396509	0.000256797	9.46e-05	0.000362749	0.000255271	0.000219007	3.88e-05	0.000351861	4.89e-05	0.000179746	0.000155749	9.49e-05	0.000141906	0.000230173	0.0519254	1.67e-06	0.00349778	0.00012215	0.000615567	0.000148376	0.000459069	0.00215626	3.15e-05	8.54e-05
SZCM16	1.02e-05	3.54e-05	3.84e-05	3.56e-06	0.000190493	5.72e-06	0.00082969	5.07e-05	1.22e-05	1.73e-05	0.000298014	2.45e-05	2.25e-05	9.91e-06	0.000225703	0.00158753	6.62e-05	0.000203575	0.00183699	9.43e-05	4.99e-05	0.00163417	3.74e-05	0.000107476	4.96e-05	0.00015948	0.000146308	3.18e-05	0.000129269	9.38e-05	7.59e-05	0.000114744	0.000130369	3.31e-05	0.000106557	7.18e-05	4.32e-05	9.16e-05	0.00145476	0.0604999	1.57e-06	0.00485123	6.96e-05	7.12e-05	0.000126275	0.000174046	0.000648354	1.21e-05	5e-05
SZCM17	4.47e-05	0.000140599	6.83e-05	8.09e-06	0.000289556	1.12e-05	0.000693951	7.99e-05	3.38e-05	3.71e-05	0.00151926	0.000118596	4.12e-05	0.000667004	0.000278525	0.00488691	0.000102384	0.000326163	0.000549494	0.00013821	0.000247772	0.00840491	3.54e-05	6.1e-05	4.55e-05	0.000256499	0.000464794	7.19e-05	0.000576115	0.000198688	0.00038285	8.53e-05	0.000377901	6.71e-05	0.000242199	0.000245943	0.000152987	0.00021271	0.00091178	0.05087	2.43e-06	0.00163131	0.000145973	0.00014408	0.000124394	0.000391849	0.00105816	6.69e-06	9.14e-05
SZCM18	6.72e-05	8.74e-05	3.94e-05	6.17e-06	0.000334013	7.05e-06	0.000476949	4.6e-05	2.14e-05	2.21e-05	0.000775965	3.71e-05	3.51e-05	1.68e-05	0.000151087	0.0103666	8.9e-05	0.000163747	0.000593359	0.000155791	9.42e-05	0.00775261	3.62e-05	2.19e-05	2.58e-05	0.000323106	0.000509088	4.63e-05	0.000487648	0.000203034	0.000166182	4.82e-05	0.000275149	6.21e-05	0.000189281	0.000260527	0.000109392	0.000190571	0.00108737	0.0288664	1.3e-06	0.00104122	0.000127334	6.58e-05	8.74e-05	0.000264574	0.00226065	2.92e-05	0.000111083
SZCM19	3.22e-05	6.91e-05	3.56e-05	5.25e-06	0.000262961	7.03e-06	0.00212966	5.58e-05	1.68e-05	1.91e-05	0.000861126	3.49e-05	2.85e-05	1.83e-05	0.000147806	0.00421207	6.87e-05	0.000359434	0.00409196	8.88e-05	9.14e-05	0.00940559	4.5e-05	4.76e-05	5.48e-05	0.000220317	0.000538377	4.36e-05	0.000313496	0.000255409	9.56e-05	7.71e-05	0.000413652	4.68e-05	0.000174395	0.00014878	6.4e-05	0.00014439	0.000780126	0.0362459	1.47e-06	0.00234614	8.17e-05	6.69e-05	0.0001124	0.000308871	0.00248911	6.29e-06	6.29e-05
SZCM2	0.000140415	0.000225226	4.24e-05	1.44e-05	0.000311862	9.56e-06	0.000505714	5.2e-05	2.17e-05	3.24e-05	0.00230567	0.00011025	4.77e-05	0.00019079	0.000175576	0.00384404	9.91e-05	0.00029	0.000207522	0.000208788	0.00030337	0.00471344	3.43e-05	5.52e-05	2.36e-05	0.000267816	0.000644165	3.84e-05	0.000827111	0.0001703	0.00227434	6.17e-05	0.000274601	6.27e-05	0.000271855	0.000519522	0.00012611	0.000353732	0.00405107	0.0226903	1.41e-06	0.00110387	0.000169564	4.99e-05	9.72e-05	0.00030321	0.000723205	4.14e-06	0.000123229
SZCM20	4.74e-05	0.000130562	5.08e-05	1.12e-05	0.000334765	7.77e-06	0.00090538	4.55e-05	2.23e-05	2.6e-05	0.00191072	0.00012488	3.14e-05	1.9e-05	0.000189964	0.00296533	8.19e-05	0.000156377	0.00123417	0.000127291	0.00012306	0.0068218	4.02e-05	6.79e-05	3.31e-05	0.000241622	0.000997142	3.27e-05	0.000353872	0.000152259	0.000177631	6.84e-05	0.000283028	4.33e-05	0.000139	0.000265154	9.67e-05	0.000210182	0.00233303	0.036491	1.69e-06	0.00168671	0.000123692	6.9e-05	8.54e-05	0.000254611	0.00100302	6.6e-06	5.32e-05
SZCM21	8.55e-06	2.86e-05	4.29e-05	3.42e-06	0.000223069	8.64e-06	0.00106634	4.6e-05	2.09e-05	1.91e-05	0.000805516	2.01e-05	2.65e-05	1.21e-05	9.11e-05	0.00388266	8.53e-05	0.000262376	0.00171218	0.000223443	6.09e-05	0.00467099	2.78e-05	2.46e-05	5.94e-05	0.000273582	0.000116394	4.35e-05	0.000301441	0.000114043	9.36e-05	3.13e-05	0.000213693	4.98e-05	0.000157943	0.000260464	9.86e-05	0.000149818	8.47e-05	0.0288187	1.62e-06	0.00154585	9.14e-05	8.65e-05	9.2e-05	0.000367426	0.000649576	1.5e-05	6.81e-05
SZCM22	1.84e-05	6.11e-05	2.88e-05	4.14e-06	0.000236607	6.52e-06	0.00048087	5.01e-05	2.23e-05	2.55e-05	0.000761392	2.81e-05	2.91e-05	1.4e-05	0.000244567	0.00294034	8.19e-05	0.000446174	0.00220665	8.77e-05	7.99e-05	0.011998	2.8e-05	2.22e-05	2.63e-05	0.000165829	0.000613821	3.21e-05	0.00024325	0.000100497	9.45e-05	6.29e-05	0.00019215	3.92e-05	0.000121226	0.000220018	0.000160316	0.000164945	0.000162605	0.0319178	1.03e-06	0.000761142	0.000112619	3.54e-05	6.75e-05	0.00032002	0.000733704	3.92e-06	0.000117196
SZCM23	7.47e-06	2.49e-05	2.64e-05	2.63e-06	0.000209581	5.15e-06	0.00192163	4.34e-05	1.67e-05	2.07e-05	0.000565088	1.55e-05	2.48e-05	1.46e-05	7.74e-05	0.00206987	6.78e-05	0.000239516	0.000691476	0.000159598	3.69e-05	0.00735644	1.6e-05	1.21e-05	2.88e-05	0.000378522	8.77e-05	2.51e-05	0.000229498	6.53e-05	8.27e-05	6.38e-05	0.00012798	5.35e-05	0.000132511	0.000188683	6.24e-05	0.000106171	8.22e-05	0.0415717	1.08e-06	0.00103455	6.65e-05	5.04e-05	5.64e-05	0.00015727	0.00516419	4.13e-06	4.55e-05
SZCM24	4.07e-05	9.46e-05	4.73e-05	6.96e-06	0.000623162	8.6e-06	0.00125691	5.82e-05	1.89e-05	1.99e-05	0.00145232	8.16e-05	3.11e-05	2.89e-05	0.000211704	0.00325766	8.77e-05	0.000372035	0.00101	0.000128532	0.000140463	0.00495176	2.87e-05	6.04e-05	3.6e-05	0.000225187	0.000895401	4.28e-05	0.000377082	0.000202117	0.000546695	7e-05	0.000358832	6.17e-05	0.000238081	0.000480678	0.000122006	0.00029814	0.000307478	0.042914	1.42e-06	0.00162372	0.000120945	4.32e-05	8.23e-05	0.000592505	0.00111961	9.92e-06	0.000101002
SZCM25	0.000118457	0.000303604	3.64e-05	1.05e-05	0.000229675	7.51e-06	0.000335506	3.7e-05	2.85e-05	3.74e-05	0.000917268	0.000113212	2.64e-05	0.000108494	0.000209806	0.00377611	9.16e-05	0.000348236	0.000142616	0.000108129	0.000908917	0.0102997	3.85e-05	5.62e-05	1.69e-05	0.000178804	0.000855371	3e-05	0.000804069	0.000149301	0.00186776	4.16e-05	0.000341067	5e-05	0.000185354	0.000436165	0.000184199	0.000374697	0.00102579	0.0108316	1.03e-06	0.000368477	0.000149597	4.75e-05	7.55e-05	0.000263048	0.000592514	2.8e-06	5.47e-05
SZCM26	4.31e-05	8.35e-05	3.01e-05	7.82e-06	0.00019755	5.66e-06	0.000976188	3.1e-05	2.4e-05	2.31e-05	0.000702192	3.92e-05	2.62e-05	1.99e-05	0.000162839	0.00334459	8.79e-05	0.000168969	0.000948077	0.000148071	9.89e-05	0.0130348	3.19e-05	2.75e-05	2e-05	0.000216599	0.000481101	2.51e-05	0.000458227	0.000121962	0.000127079	4.27e-05	0.000339033	4.55e-05	0.000213265	0.000340186	9.75e-05	0.000259557	0.000245733	0.0253485	1.12e-06	0.000626286	0.000101644	2.82e-05	8.17e-05	0.000229969	0.00176325	3.14e-06	5.11e-05
SZCM27	5.51e-05	0.000135376	3.27e-05	6.33e-06	0.000228248	5.76e-06	0.000847809	4.32e-05	1.85e-05	2.55e-05	0.00105473	7.68e-05	2.96e-05	0.0001636	0.000147181	0.00369672	9.24e-05	0.000186563	0.00117994	0.000124069	0.000229961	0.00764367	4.23e-05	7.05e-05	3.38e-05	0.000191011	0.00197168	3.63e-05	0.000461068	0.00017127	0.000155189	5.16e-05	0.000408402	5.5e-05	0.000217148	0.000432675	6.82e-05	0.000444402	0.000608674	0.0170104	1.2e-06	0.000747438	0.000127503	3.37e-05	8.41e-05	0.000337539	0.00111436	6.69e-06	5.44e-05
SZCM28	3.26e-05	0.000100164	3.08e-05	5.93e-06	0.00024872	7.11e-06	0.00123834	4.96e-05	2.14e-05	2.32e-05	0.000849081	4.5e-05	3.4e-05	3.14e-05	0.000152698	0.00281797	9.3e-05	0.000203317	0.000937516	0.000135827	0.000110536	0.0103511	3.05e-05	4.13e-05	2.6e-05	0.000194929	0.000500759	3.51e-05	0.000490569	0.000125492	0.000169583	5.43e-05	0.000267357	5.56e-05	0.000231774	0.000370036	7.58e-05	0.000310898	0.00029113	0.0225414	1.31e-06	0.000646982	0.000130631	0.000132509	9.11e-05	0.000331274	0.00115844	4.61e-06	6.89e-05
SZCM29	3.15e-05	7.36e-05	3.12e-05	8.02e-06	0.000248466	6.34e-06	0.000392623	3.17e-05	2.07e-05	2.77e-05	0.000890787	7.05e-05	2.74e-05	1.28e-05	0.000210422	0.00363772	8.27e-05	0.000236412	0.00221866	0.000106194	8.74e-05	0.0120475	3.91e-05	3.48e-05	2.45e-05	0.000210515	0.000777627	3.68e-05	0.000441342	0.000220532	0.000156699	7.75e-05	0.000505151	4.1e-05	0.000147365	0.000292058	9.61e-05	0.000182466	0.000458405	0.0509445	1.16e-06	0.00056206	0.000118463	3.68e-05	7.16e-05	0.000263736	0.00234752	2.6e-06	8.47e-05
SZCM3	8.08e-05	0.000219846	5.56e-05	1.29e-05	0.000305185	1.09e-05	0.000567874	6.53e-05	2.27e-05	3.1e-05	0.00154495	0.000331294	4.5e-05	0.000304182	0.000226242	0.00363718	0.000105696	0.000154471	0.00134556	0.000163753	0.000235212	0.00453686	4.3e-05	8.5e-05	3.44e-05	0.000213672	0.000886924	4.96e-05	0.0010094	0.000208476	0.000283128	5.81e-05	0.000328622	6.95e-05	0.000326752	0.000391914	0.000161673	0.000568812	0.00176653	0.0331908	2.16e-06	0.00156651	0.000145691	0.000100986	0.000123835	0.000307068	0.00116858	5.64e-06	9.03e-05
SZCM30	5.87e-05	0.000108493	3.64e-05	9.73e-06	0.000240215	6.84e-06	0.00106116	3.93e-05	2.41e-05	2.68e-05	0.00160177	8.63e-05	3.22e-05	2.56e-05	0.000186239	0.00490845	9.36e-05	0.000124403	0.000882579	0.000148817	0.000132145	0.00932523	3.97e-05	4.82e-05	2.32e-05	0.000193311	0.000634683	4.15e-05	0.00060917	0.000157875	0.000280486	4.76e-05	0.000314186	5.11e-05	0.000227548	0.000526281	8.59e-05	0.000333076	0.000558714	0.0208332	1.25e-06	0.000695923	0.000151431	3.09e-05	8.59e-05	0.000273409	0.00172138	3.45e-06	7.41e-05
SZCM4	4.27e-05	5.22e-05	3.57e-05	3.63e-06	0.000333553	7.06e-06	0.00671274	6.04e-05	1.77e-05	4.05e-05	0.00208835	2.19e-05	3.29e-05	1.73e-05	8.48e-05	0.00388283	0.000101381	0.00033957	0.00228013	0.000122011	6.94e-05	0.00857643	4.42e-05	6.76e-05	5.69e-05	0.000226145	0.000106474	4.31e-05	0.000433868	0.000212434	9.47e-05	6.39e-05	0.00031871	6.24e-05	0.000187924	0.000151758	0.000142219	0.000124972	0.000108928	0.0485671	1.63e-06	0.00184789	8.4e-05	8.99e-05	0.00010458	0.000239609	0.00226968	3.52e-05	8.57e-05
SZCM5	8.32e-05	0.000100274	3.54e-05	8.54e-06	0.00025491	7.88e-06	0.00146457	5.71e-05	1.9e-05	2.75e-05	0.00362629	8.06e-05	3.08e-05	5.95e-05	0.000148377	0.00313421	0.000101111	0.000252857	0.0011664	0.000175918	0.000132474	0.01725	4.26e-05	3.67e-05	3.05e-05	0.000203168	0.000757103	4.07e-05	0.000651112	0.000170141	0.000148453	4.49e-05	0.000356679	5.45e-05	0.000237371	0.000320886	7.51e-05	0.000259814	0.000338183	0.0364457	1.33e-06	0.000731298	0.000146892	4.18e-05	0.0001048	0.000297883	0.00123703	1.03e-05	8.77e-05
SZCM6	3.36e-05	9.39e-05	4.01e-05	4.98e-06	0.000211392	7.02e-06	0.000636784	0.00010668	2.15e-05	2.78e-05	0.00148543	3.32e-05	2.99e-05	1.46e-05	0.000142429	0.00383881	7.34e-05	0.000232679	0.00120867	0.000166703	0.000131377	0.00777329	5.37e-05	8.74e-05	3.19e-05	0.000272851	0.000288264	4.21e-05	0.000132967	0.000259874	0.000112805	5.75e-05	0.000361945	4.15e-05	0.000150796	0.000192536	9.73e-05	0.000144703	0.000313916	0.0388171	1.51e-06	0.00175406	9.96e-05	6.35e-05	9e-05	0.000211943	0.00170571	6.35e-06	8.24e-05
SZCM7	0.000127172	0.000267036	4.2e-05	8.75e-06	0.000261905	8.69e-06	0.000455771	5.24e-05	1.99e-05	2.6e-05	0.00135524	0.000169722	3.5e-05	0.000276288	0.000127009	0.00386602	9.5e-05	0.000117014	0.000798964	0.000124081	0.000280407	0.00919037	2.68e-05	2.4e-05	2.37e-05	0.000228738	0.000547367	4.09e-05	0.000890572	0.000167617	0.00023368	4.23e-05	0.000227179	5.07e-05	0.000320388	0.000388959	3.51e-05	0.000395696	0.00133728	0.0110544	1.43e-06	0.000928802	0.000127701	4.53e-05	9.64e-05	0.000248216	0.000867025	3.8e-06	7.55e-05
SZCM8	2.99e-05	4.44e-05	3.52e-05	5.69e-06	0.000259127	6.71e-06	0.000555587	5.8e-05	1.77e-05	2.4e-05	0.00201787	2.61e-05	2.49e-05	1.21e-05	0.000144486	0.0049289	7.73e-05	0.000235025	0.00270734	0.00013826	6.28e-05	0.0100777	2.71e-05	4.24e-05	2.81e-05	0.000452534	0.000153539	3.33e-05	0.000183179	0.000141034	9.65e-05	7.74e-05	0.00021999	5.38e-05	0.000237016	0.000174413	0.000102186	0.000179036	7.88e-05	0.0414827	1.96e-06	0.0059849	8e-05	8.65e-05	8.11e-05	0.000193735	0.00157396	1.14e-05	5.14e-05
SZCM9	7.64e-05	0.00012131	3.74e-05	9.57e-06	0.0074158	7.32e-06	0.000332923	5.16e-05	2.19e-05	3.05e-05	0.000990363	0.000104179	3.42e-05	0.000214539	0.000222111	0.00324274	8.75e-05	0.00184118	0.00025828	0.000127308	0.000487549	0.00594181	6.87e-05	3.67e-05	2.75e-05	0.000231958	0.000420364	4.08e-05	0.00131625	0.000249391	0.00178261	5.32e-05	0.000572447	6.05e-05	0.000264087	0.000327122	0.000161886	0.00240821	0.000358629	0.028292	1.58e-06	0.000800978	0.000158089	3.79e-05	8.51e-05	0.000338168	0.00106259	3.4e-06	9.49e-05
XBCN	8.76e-05	0.000211879	3.57e-05	6.2e-06	0.000271075	7.47e-06	0.000326292	4.8e-05	3.12e-05	2.9e-05	0.000877518	8.57e-05	4.13e-05	5.03e-05	6.54e-05	0.0100968	7.5e-05	0.000159639	0.000248322	0.000341793	0.000231065	0.00682669	4.66e-05	1.74e-05	7.57e-05	0.00016681	0.00112752	5.14e-05	0.000295702	0.000167406	0.00017324	0.000119939	0.000272527	5.48e-05	0.000256907	0.000402343	0.000125887	0.000463095	0.00116771	0.012776	1.49e-06	0.000240971	0.00012635	6e-05	9.04e-05	0.000910152	0.000856726	1.93e-05	7.66e-05
XBCN1	1.57e-05	3.59e-05	4.98e-05	3.53e-06	0.000320169	1.43e-05	0.000647223	5.58e-05	5.21e-05	2.93e-05	0.00128233	2.26e-05	4.03e-05	1.48e-05	0.000101364	0.00843319	7.38e-05	0.000304312	0.000138929	0.000155095	7.57e-05	0.00677266	4.7e-05	1.86e-05	6.04e-05	0.000208975	0.000147451	9.39e-05	0.000199285	0.000218889	8.1e-05	0.000101191	0.000340064	5.8e-05	0.000142944	0.000424124	0.000178314	0.00018335	0.000128819	0.0156949	1.9e-06	0.000353529	0.000150891	0.000179787	0.000160234	0.0016523	0.00323232	3.37e-05	0.000154747
XBCN10	1.29e-05	2.72e-05	3.04e-05	3.03e-06	0.000246967	6.52e-06	0.000149043	5.12e-05	3.89e-05	2.48e-05	0.000962263	2.3e-05	2.74e-05	1.03e-05	8.69e-05	0.00390517	5.2e-05	0.000321737	0.000127176	0.000279355	4.52e-05	0.01461	3.54e-05	1.45e-05	5.2e-05	0.000356435	0.000145262	5.94e-05	0.000159988	0.000106959	7.64e-05	8.1e-05	0.000201012	4.45e-05	0.000131832	0.000178532	0.000212982	0.000180432	0.000128863	0.0185395	1.27e-06	0.000361104	0.000115107	4.65e-05	8.36e-05	0.0010882	0.000680877	2.7e-05	8.44e-05
XBCN11	3.04e-05	8.1e-05	4.1e-05	5.37e-06	0.000255727	7.47e-06	0.000355479	6.05e-05	4.27e-05	2.91e-05	0.0021774	5.65e-05	2.94e-05	3.94e-05	0.000120906	0.00460047	6.32e-05	0.000330979	0.000133104	0.000138098	0.000101592	0.00723272	5.44e-05	1.9e-05	4.25e-05	0.000162013	0.000360864	4.45e-05	0.000688407	0.000191887	0.00010389	8.19e-05	0.000336059	4.59e-05	0.000143432	0.00113344	0.000201151	0.000284814	0.000643718	0.0354006	1.65e-06	0.00146561	0.000122267	5.45e-05	9.44e-05	0.000424323	0.00099603	9.87e-06	7.74e-05
XBCN12	3.46e-05	4.79e-05	4.37e-05	5.17e-06	0.000282188	8.8e-06	0.000173555	5.72e-05	3.22e-05	2.66e-05	0.000807408	4.54e-05	4.79e-05	0.000405272	7.99e-05	0.005467	8.19e-05	0.000241207	0.000220143	0.000349162	7.61e-05	0.0048353	6.91e-05	3.04e-05	0.000117318	0.000249034	0.00021302	7.88e-05	0.000306296	0.000254698	0.000100141	9.65e-05	0.000375188	6.14e-05	0.000785441	0.000236704	0.000187497	0.000190442	0.000982197	0.0238275	2.29e-06	0.000446492	0.000160444	0.0001007	0.000123366	0.00057546	0.00139608	4.73e-05	0.000139579
XBCN13	1.17e-05	3.63e-05	4.06e-05	3.53e-06	0.000238468	7.5e-06	0.000451866	4.86e-05	4.64e-05	2.83e-05	0.00148976	2.99e-05	2.43e-05	1.49e-05	0.000106545	0.00666981	5.91e-05	0.000352149	0.000268737	0.000107879	5.49e-05	0.0177876	3.33e-05	1.78e-05	3.04e-05	0.000149343	0.000355222	5.01e-05	0.000130811	0.000131923	9.08e-05	8.04e-05	0.00020391	4.1e-05	9.97e-05	0.000325902	0.000180462	0.000196252	0.000182016	0.0277637	1.47e-06	0.00100261	0.000113634	0.000126082	8.87e-05	0.000952047	0.000731118	1.36e-05	8.21e-05
XBCN14	0	0.000189818	0	4.38e-06	4.68e-05	0	0.0011092	0	5.83e-05	2.54e-05	0.00163833	0	1.87e-05	0	0	0.024159	0	0.000255183	0.000494115	0	9.26e-05	0.0154541	0.000133896	0	7.4e-06	7.32e-05	0.000103503	2.12e-06	0.000876808	0	0	0	0.000143002	0.00044606	0.000163665	0	0.00012365	0.000420081	0.000132599	0.0579003	0	0.000823038	4.43e-05	4.9e-05	7.59e-05	0.00173451	0.00219713	2.82e-05	0
XBCN15	3.12e-05	8.6e-05	5.23e-05	6.06e-06	0.000277956	7.26e-06	0.000373037	5.52e-05	4.75e-05	3.02e-05	0.00257517	5.96e-05	2.97e-05	1.75e-05	0.00012727	0.00704395	5.96e-05	0.000264735	0.000209372	0.00015195	0.000102216	0.00716014	7.33e-05	1.43e-05	2.91e-05	0.000172658	0.00115426	6.03e-05	0.000180108	0.000253203	0.000121317	8.88e-05	0.00034756	4.98e-05	0.00015031	0.000307305	0.000152549	0.000470191	0.00210439	0.0154993	1.38e-06	0.000320825	0.000160625	8.19e-05	0.000106228	0.00222136	0.0013944	2.07e-05	8.83e-05
XBCN16	6.21e-05	0.000163178	3.81e-05	7.9e-06	0.0002594	7.07e-06	0.000278036	4.81e-05	3.18e-05	3.01e-05	0.000636392	0.000235189	4.37e-05	0.000271856	8.13e-05	0.00616252	7.96e-05	0.000128709	0.000244104	0.000361442	0.000190636	0.00396975	5.04e-05	2.22e-05	5.52e-05	0.000206456	0.00156234	4.13e-05	0.0012734	0.000173922	0.000232136	6.05e-05	0.00027058	6.11e-05	0.000217431	0.000817149	0.000149168	0.000883233	0.00221001	0.0101	1.46e-06	0.00125101	0.000146772	5.73e-05	0.000106428	0.000634183	0.000924064	7.4e-06	7.85e-05
XBCN17	3.03e-05	5.83e-05	3.84e-05	4.1e-06	0.000233926	7.46e-06	0.000344127	4.72e-05	4.37e-05	2.91e-05	0.000890509	3.62e-05	3.18e-05	1.64e-05	0.000111103	0.0183725	5.71e-05	0.000356751	0.000162323	0.000117868	8.83e-05	0.00944404	3.89e-05	1.94e-05	3.3e-05	0.000154291	0.000345138	5.96e-05	0.000214132	0.000161185	9.1e-05	0.000136691	0.000297508	4.32e-05	0.000135822	0.000250913	0.000271194	0.000492547	0.000508834	0.0240509	1.49e-06	0.000623833	0.000113745	8.63e-05	9.24e-05	0.00041569	0.000841337	2.21e-05	7.85e-05
XBCN18	2.35e-05	4.78e-05	4.1e-05	4.78e-06	0.000319903	1.03e-05	0.000171662	4.78e-05	3.84e-05	2.48e-05	0.00100059	4.04e-05	3.77e-05	2.84e-05	9.27e-05	0.00430434	7.17e-05	0.000193746	0.000157461	0.000409524	6.91e-05	0.00891107	5.1e-05	1.95e-05	6.62e-05	0.000625433	0.000267493	0.000105646	0.000389816	0.000194222	0.000105927	6.53e-05	0.000298565	6.43e-05	0.000261713	0.000302298	0.00019577	0.000261765	0.000284376	0.0149152	1.84e-06	0.000525791	0.000186569	8.91e-05	0.00013415	0.00177461	0.00128513	5.18e-05	0.000120652
XBCN19	2.05e-05	6.29e-05	4.7e-05	4.74e-06	0.000258014	7.8e-06	0.000421173	5.09e-05	4.19e-05	3.09e-05	0.00120637	5.08e-05	3.21e-05	2.13e-05	0.000101832	0.00659094	5.93e-05	0.000371518	0.00020024	0.000133208	8.27e-05	0.00958739	8.46e-05	1.76e-05	3.39e-05	0.000163562	0.00053478	5.24e-05	0.000375552	0.000223954	0.000105241	6.92e-05	0.00038881	4.38e-05	0.000133406	0.000275777	0.000196448	0.000243483	0.000600897	0.0224969	1.52e-06	0.000450646	0.000146863	7.66e-05	9.45e-05	0.000670198	0.00148048	2.71e-05	0.000116214
XBCN2	1.22e-05	3.74e-05	3.66e-05	3.57e-06	0.000268708	8.58e-06	0.000484864	5.27e-05	3.46e-05	2.37e-05	0.00148634	2.41e-05	3.39e-05	5.78e-05	7.2e-05	0.00560392	8.35e-05	0.000149195	8.47e-05	0.000309	5.12e-05	0.00959814	3.21e-05	1.66e-05	7.54e-05	0.000221382	0.000173764	8.84e-05	0.000168802	0.000154275	0.000100609	6.45e-05	0.000243947	5.93e-05	0.000210546	0.000273103	0.000153132	0.000287932	0.000436044	0.018905	1.62e-06	0.000330256	0.000132751	7.59e-05	9.58e-05	0.000755713	0.00098004	5.27e-05	9.02e-05
XBCN20	0	3.74e-06	0	3e-05	5.42e-05	0	0.000166217	0	5.25e-05	0.000111487	0.0016275	5.9e-05	4.54e-05	0	0	0.00741856	0	0.00056215	0	0	0	0.0210149	0.000105177	0	0	0.00010904	9.05e-05	0	7.13e-06	0	0.000133654	0	0.00084465	1.04e-06	4.86e-05	0	0.00019798	0.000864458	0	0.0524862	0	3.61e-05	3.91e-05	0	0.000161278	0.00010025	0.000599272	0	0
XBCN21	2.95e-05	8.36e-05	4.36e-05	4.6e-06	0.000308461	9.5e-06	0.000840014	6.12e-05	5.66e-05	3.51e-05	0.0017223	4.22e-05	3.41e-05	3.74e-05	0.000158192	0.0156049	5.63e-05	0.000529157	0.000457186	0.000106338	0.000116586	0.00931838	7.32e-05	1.39e-05	2.99e-05	0.000196211	0.000378701	6.78e-05	0.000185864	0.000252737	7.84e-05	0.000128009	0.000415142	4.65e-05	0.000143954	0.000220958	0.000203701	0.000205139	0.000569356	0.0306192	1.27e-06	0.000163856	0.000150322	5.67e-05	8.37e-05	0.000826836	0.00117155	5.58e-05	0.000144119
XBCN22	7.95e-05	0.000108418	3.73e-05	5.45e-06	0.000256407	7.4e-06	0.000262465	7.54e-05	4.71e-05	2.92e-05	0.000783927	6.92e-05	3e-05	0.000330689	0.000101733	0.00400023	5.87e-05	0.000352278	0.000143603	0.000254747	0.000112958	0.00740486	4.81e-05	1.52e-05	3.9e-05	0.000165456	0.000284005	4.9e-05	0.000290868	0.000191976	0.000117442	6.74e-05	0.000344196	0.000110625	0.000127416	0.000231677	0.000168325	0.000569237	0.000883524	0.0246556	1.22e-06	0.000716982	0.000113613	6.74e-05	8.5e-05	0.00049071	0.000815151	1.85e-05	9.24e-05
XBCN24	2.6e-05	7.47e-05	4.34e-05	4.77e-06	0.000259487	9.72e-06	0.000226218	5.2e-05	3.79e-05	2.28e-05	0.000540311	3.68e-05	3.9e-05	0.000599315	7.66e-05	0.00748711	7.54e-05	0.000197698	0.000226601	0.000223436	9.74e-05	0.00415939	3.54e-05	2.02e-05	9.16e-05	0.000183217	0.00054598	6.93e-05	0.000433969	0.000150225	0.000117858	8.74e-05	0.000245445	6.29e-05	0.000209097	0.000216188	0.000184671	0.0001896	0.000148727	0.0150995	1.75e-06	0.000748451	0.000120429	0.00013115	0.000116361	0.000494053	0.00071196	2.34e-05	0.000112247
XBCN25	1.69e-05	4.77e-05	4.8e-05	4.91e-06	0.000390056	1.49e-05	0.000158078	5.23e-05	3.55e-05	2.69e-05	0.000419228	3.59e-05	5.07e-05	2.37e-05	8.31e-05	0.00568094	9.33e-05	0.000309629	0.000307493	0.000295813	7.27e-05	0.00871477	4.64e-05	1.8e-05	6.98e-05	0.000271827	0.000177816	0.000145538	0.00019331	0.00021904	0.000115608	0.000135956	0.000285597	6.46e-05	0.000287935	0.000167077	7.72e-05	0.000172906	0.000152962	0.0332605	1.69e-06	0.000381737	0.000169418	0.000137867	0.000114195	0.00237901	0.00179795	0.000121721	0.000233998
XBCN28	3.64e-05	6.04e-05	3.91e-05	3.92e-06	0.000261501	8.25e-06	0.000138199	4.72e-05	3.4e-05	2.89e-05	0.00089526	3.11e-05	3.14e-05	2e-05	8.21e-05	0.00542961	7.97e-05	0.000188036	0.000152156	0.000195482	7.83e-05	0.00878096	3.36e-05	1.72e-05	4.14e-05	0.000179596	0.000159652	7.34e-05	0.000192083	0.000117271	0.000104779	7.32e-05	0.000190635	5.84e-05	0.000169371	0.000330323	0.000132641	0.000223883	0.000303225	0.0154234	1.56e-06	0.000855223	0.000140308	7.19e-05	0.000137937	0.000936488	0.000931039	1.21e-05	0.000141378
XBCN29	2.07e-05	4.56e-05	4.6e-05	4.25e-06	0.000350051	1.16e-05	0.000117715	5.12e-05	2.94e-05	2.65e-05	0.00056172	3.33e-05	4.13e-05	5e-05	7.03e-05	0.00433778	7.62e-05	0.000167789	0.000162012	0.000309289	6.03e-05	0.00509701	4.91e-05	2.11e-05	0.000100685	0.000283393	0.000304119	0.000104562	0.000339293	0.000226788	0.000103569	9.74e-05	0.000307232	6.52e-05	0.00029258	0.000382839	7.17e-05	0.000244788	0.000339726	0.011904	1.51e-06	0.000623656	0.000207253	0.000120186	0.000244728	0.00291719	0.00146467	4.81e-05	0.000109307
XBCN3	1.03e-05	2.57e-05	4.64e-05	3.46e-06	0.000346712	1.24e-05	0.000116282	7.25e-05	3.56e-05	3.09e-05	0.000431571	2.13e-05	3.82e-05	1.44e-05	8.39e-05	0.00315296	7.76e-05	0.000407914	9.88e-05	0.00046983	4.96e-05	0.00455553	3.78e-05	1.39e-05	6.72e-05	0.000274155	9.98e-05	0.00013656	0.000214429	0.000174022	7.26e-05	0.000117299	0.000269221	5.97e-05	0.000177756	0.000108968	9.23e-05	0.000163787	6.62e-05	0.0245128	1.75e-06	0.000363019	0.000168111	0.000108279	0.000101246	0.00246861	0.00145109	8.13e-05	0.000226874
XBCN30	1.8e-05	3.94e-05	4.96e-05	3.94e-06	0.000345262	1.23e-05	9.31e-05	5.3e-05	2.59e-05	2.55e-05	0.000497985	3.13e-05	4.3e-05	4.13e-05	6.07e-05	0.00312153	8.75e-05	0.000141504	8.68e-05	0.000359417	5.47e-05	0.00472618	3.82e-05	2.08e-05	0.000105302	0.000264602	0.000299497	9.42e-05	0.000332972	0.000181417	0.000103997	9.98e-05	0.000255065	7.12e-05	0.000225892	0.000451779	5.85e-05	0.000269577	0.000391745	0.0104935	1.48e-06	0.000557644	0.000190406	0.000116626	0.000128404	0.00245361	0.00115136	4.65e-05	0.000115129
XBCN31	6.28e-05	0.00015044	4.55e-05	8.98e-06	0.000364646	9.94e-06	0.000248073	5.45e-05	4.5e-05	3.71e-05	0.00147963	0.000123073	5e-05	0.000242743	0.000125223	0.00813152	9.72e-05	0.00017925	0.00122837	0.000165492	0.000172825	0.0120893	6.39e-05	3.42e-05	5.05e-05	0.000216894	0.00135891	7.72e-05	0.00119761	0.000243662	0.000158731	6.64e-05	0.00037517	6.96e-05	0.000199429	0.000331536	0.00018235	0.000823781	0.000933335	0.0182503	2.11e-06	0.00043515	0.000192083	8.5e-05	0.0001375	0.00100614	0.00130347	3.08e-05	0.000133191
XBCN32	5.72e-05	0.000141768	6.15e-05	9.99e-06	0.000387441	1.26e-05	0.0003293	7.6e-05	3.99e-05	3.61e-05	0.00151464	0.0001346	6.37e-05	3.41e-05	0.00011203	0.00869434	0.000124693	0.000231642	0.000155382	0.00029389	0.000190757	0.0091965	8.33e-05	3.03e-05	9.48e-05	0.000268644	0.00138499	8.55e-05	0.00162884	0.000314751	0.000196169	8.56e-05	0.000454012	8.68e-05	0.000284478	0.000313157	0.000155392	0.000306899	0.00667276	0.0272902	2.78e-06	0.000645041	0.000176622	9.39e-05	0.000199877	0.000782581	0.00154365	1.72e-05	0.000121945
XBCN34	4.31e-05	0.000127536	6.78e-05	1.06e-05	0.000382605	1.37e-05	0.000446587	6.84e-05	3.75e-05	3.29e-05	0.00181894	9.09e-05	6.05e-05	7.87e-05	0.000132081	0.00589562	0.000105317	0.000232199	0.000194034	0.000269563	0.000169444	0.00565636	0.000101496	4.79e-05	0.000106818	0.00035706	0.000572509	0.000116	0.000891729	0.000412798	0.000183211	7.27e-05	0.000578239	7.1e-05	0.000374488	0.000989053	0.000185282	0.000328713	0.000804302	0.0265819	3.02e-06	0.0013105	0.000170448	9e-05	0.000176962	0.000742987	0.00215636	2.03e-05	0.000128781
XBCN35	1.46e-05	4.47e-05	4.29e-05	4.25e-06	0.000327832	9.96e-06	0.000613852	5.49e-05	3.91e-05	2.98e-05	0.00172597	2.7e-05	4.17e-05	2.86e-05	8.37e-05	0.00659493	9.1e-05	0.000205607	0.000124823	0.0002519	6.33e-05	0.0138509	3.89e-05	2.28e-05	7.28e-05	0.000225661	0.000176978	0.000119027	0.000179887	0.000180617	0.000100042	7.84e-05	0.000298707	7.03e-05	0.000254871	0.000211798	0.000186522	0.000254163	0.000384609	0.0241705	2.17e-06	0.000333475	0.000160122	9.74e-05	0.000113019	0.00101554	0.00134228	6.17e-05	0.000112445
XBCN5	2.46e-05	6.35e-05	3.22e-05	4.61e-06	0.000253169	6.28e-06	0.000435488	5.39e-05	4.23e-05	2.8e-05	0.00391243	6.64e-05	2.38e-05	1.23e-05	0.000129041	0.00541401	5.45e-05	0.000317999	0.000219716	0.000136295	8.05e-05	0.00836789	6.4e-05	1.49e-05	2.71e-05	0.000161753	0.000421776	4.88e-05	0.000492602	0.000183386	9.88e-05	7.15e-05	0.000334604	4.5e-05	0.000136696	0.000246637	0.000242713	0.000196652	0.000433847	0.0236528	1.38e-06	0.00131489	0.000123761	4.76e-05	7.97e-05	0.00158014	0.000900242	2.14e-05	9.13e-05
XBCN6	3.28e-05	5.46e-05	3.79e-05	5.01e-06	0.000257047	7.38e-06	0.000167579	4.9e-05	3.65e-05	2.91e-05	0.000982509	3.79e-05	3.44e-05	2.32e-05	7.55e-05	0.00472353	7.69e-05	0.000201943	0.000241647	0.000228564	8.62e-05	0.00890273	5.07e-05	1.66e-05	4.31e-05	0.000190542	0.00040204	8.24e-05	0.000385211	0.000168305	0.000124496	5.57e-05	0.000260339	5.86e-05	0.000469049	0.000363187	0.000146253	0.000271801	0.000618182	0.0256795	1.72e-06	0.000210841	0.000131065	6.29e-05	0.000106676	0.000768529	0.00107801	2.75e-05	7.91e-05
XBCN7	1.58e-05	4.93e-05	3.53e-05	4.49e-06	0.00022188	7.31e-06	0.000339359	5.08e-05	4.29e-05	3.27e-05	0.00115988	5.29e-05	2.61e-05	2.35e-05	0.000105487	0.00550071	5.54e-05	0.00036479	0.000179848	0.000133578	7.25e-05	0.00960387	5.46e-05	1.49e-05	3e-05	0.000164618	0.000593276	4.64e-05	0.000460542	0.0001589	0.000102557	7.27e-05	0.00028431	6.84e-05	0.000122121	0.000284284	0.000201467	0.000280692	0.000681853	0.0203486	1.22e-06	0.000449309	0.00011433	6.59e-05	7.12e-05	0.000636121	0.00105606	2.33e-05	0.000109829
XBCN9	4.46e-05	0.000110226	4.54e-05	6.48e-06	0.000273329	8.29e-06	0.000200129	5.39e-05	3.31e-05	2.93e-05	0.000699174	0.000113307	4.2e-05	2.25e-05	6.77e-05	0.00396191	7.81e-05	0.000102432	0.000107621	0.000201424	0.000129302	0.00339836	4.52e-05	2.45e-05	4.93e-05	0.000181427	0.00128969	5.2e-05	0.000624248	0.000164348	0.000159539	6.27e-05	0.000373442	6.05e-05	0.000167848	0.000427059	0.000111869	0.000355053	0.00117837	0.011072	1.66e-06	0.000849575	0.000147011	6.59e-05	0.000127263	0.000413723	0.00083739	4.48e-05	8.25e-05
XBDN1	0.000120442	0.000139239	4.49e-05	5.41e-06	0.000263619	7.49e-06	0.00065981	7.07e-05	3.86e-05	3.21e-05	0.00376247	9.35e-05	3.23e-05	5.63e-05	0.000100504	0.00852818	6.1e-05	0.000461014	0.000716495	0.000138207	0.000134115	0.00669061	7.38e-05	4.61e-05	3.37e-05	0.000186206	0.00159582	6.85e-05	0.000537336	0.000202112	0.000137823	8.4e-05	0.000368946	4.25e-05	0.00253136	0.000222323	0.000199947	0.000214904	0.00148092	0.0441346	1.56e-06	0.00152882	0.000123985	7.47e-05	7.66e-05	0.000266352	0.000950168	4.57e-06	0.000148451
XBDN2	2.38e-05	5.82e-05	4.49e-05	7.09e-06	0.000304471	9.19e-06	0.000490437	7.8e-05	4.37e-05	3.56e-05	0.00138357	6.28e-05	6.84e-05	1.94e-05	9.71e-05	0.00770537	6.68e-05	0.000159449	0.00442789	0.000169127	7.61e-05	0.0119217	5.21e-05	1.3e-05	3.34e-05	0.000183695	0.000622427	4.74e-05	0.000176279	0.000170014	0.000174209	0.000152654	0.000319067	4.88e-05	0.000227074	0.000188538	0.00021021	0.000199637	0.000779094	0.0225319	4.19e-06	0.000158574	0.000132557	5.11e-05	9.01e-05	0.000353669	0.000961026	8.56e-06	8.3e-05
XBDN3	4.13e-05	6.46e-05	5.98e-05	8.02e-06	0.000439283	1.52e-05	0.000464149	5.9e-05	3.52e-05	3.49e-05	0.00157191	5.15e-05	8.04e-05	2.7e-05	0.000100438	0.00922171	0.000129231	0.000466853	0.0014216	0.000214661	9.55e-05	0.00637765	8.62e-05	2.77e-05	0.000154104	0.000330599	0.000380326	9.98e-05	0.000346418	0.000309529	0.000163207	8.67e-05	0.000548122	0.000102147	0.000408687	0.000721788	6.47e-05	0.000222511	0.00221437	0.0308654	2.59e-06	0.000264769	0.000207217	6.37e-05	0.000205892	0.00153381	0.00169979	3.34e-05	0.000140139
XBDN4	0.000110431	0.000134292	4.55e-05	5.06e-06	0.000243898	7.34e-06	0.00073202	7.03e-05	3.92e-05	2.93e-05	0.0030152	8.19e-05	3.39e-05	4.94e-05	0.00010968	0.00843688	6.2e-05	0.000452729	0.000850032	0.000120275	0.000138901	0.00702192	7.71e-05	4.62e-05	4.26e-05	0.000166176	0.00119011	7.12e-05	0.000556507	0.000217849	0.000129216	8.8e-05	0.000400836	4.63e-05	0.00322043	0.000241429	0.000180484	0.000187195	0.0012812	0.0552544	1.27e-06	0.00129091	0.000116478	8.08e-05	7.17e-05	0.000280209	0.000965147	4.65e-06	0.000153392
XBDN5	2.07e-05	4.65e-05	6.43e-05	3.91e-06	0.000365483	9.65e-06	0.000400505	6.79e-05	2.92e-05	3.61e-05	0.000538705	2.9e-05	4.29e-05	2e-05	0.000104026	0.00646078	9.93e-05	0.000172262	0.000620084	0.00011748	7e-05	0.00571062	6.8e-05	2.66e-05	0.000129247	0.000194468	0.000188151	8.26e-05	0.000421201	0.00026251	8.5e-05	0.000102501	0.000353058	6.13e-05	0.00016685	0.000164122	9.6e-05	0.000215617	0.000199894	0.0538548	2.01e-06	0.00137167	0.000134442	0.000112023	0.000133215	0.000331467	0.00133349	4.83e-05	9.05e-05
XBDN6	4.93e-05	0.00016584	5.43e-05	8.58e-06	0.000274564	8.35e-06	0.000315993	0.000114429	5.94e-05	7.49e-05	0.00142344	4.94e-05	3.91e-05	8.28e-05	0.000114688	0.0122168	7.54e-05	0.000551464	0.000709827	0.000173384	0.000160052	0.016774	0.000108701	2.58e-05	6.93e-05	0.000192855	0.000335004	5.09e-05	0.000155222	0.000389147	0.000170845	8.45e-05	0.000577068	5.09e-05	0.000321218	0.000238558	0.000115321	0.000653622	0.00492838	0.00532562	1.34e-06	0.000149239	0.000136975	6.22e-05	0.000103659	0.000952727	0.00156276	3.89e-06	0.000156073
XBDN7	2.25e-05	4.89e-05	6.72e-05	4.97e-06	0.000403631	1.14e-05	0.000405419	7.02e-05	2.08e-05	3.41e-05	0.000503645	3.38e-05	4.95e-05	2.42e-05	9.01e-05	0.0068723	0.000108224	0.000131077	0.000491342	0.00012867	8.93e-05	0.00649049	8.35e-05	3.07e-05	0.000115779	0.000208693	0.000236839	9.48e-05	0.000342827	0.000329654	0.000108513	0.000118139	0.000428622	8.13e-05	0.000156263	0.000132015	6.83e-05	0.000212934	0.000276151	0.0514836	2.59e-06	0.00114897	0.000149972	0.000151747	0.000129399	0.000423618	0.00170142	4.73e-05	0.000102425
YCN11	2.95e-05	9.23e-05	3.75e-05	6.31e-06	0.000287886	7.82e-06	0.000154405	4.05e-05	2.23e-05	2.95e-05	0.000674608	4.71e-05	4.46e-05	3.27e-05	7.29e-05	0.00301902	7.96e-05	0.000140718	0.000241346	0.000293311	0.000113196	0.0110567	3.99e-05	1.97e-05	3.07e-05	0.000163493	0.000349405	4.11e-05	0.000533441	0.000145075	0.000153231	6.91e-05	0.000263646	5.96e-05	0.000139066	0.000398229	6.4e-05	0.000263451	0.000781223	0.00873553	1.66e-06	0.000181807	0.000158085	3.85e-05	0.000108064	0.000817885	0.000705337	3.58e-06	5.78e-05
YCN12	3.93e-05	0.000123661	4.07e-05	4.14e-06	0.000233836	7.17e-06	0.000520633	0.00017043	3.3e-05	4.41e-05	0.00180696	4.29e-05	3.55e-05	5.15e-05	0.00012255	0.0049847	6.96e-05	0.000436598	0.000124984	9e-05	0.000274882	0.00430814	2.06e-05	3.17e-05	4.43e-05	0.00016986	0.000420869	4.53e-05	0.000174981	0.0001	0.000269392	7.2e-05	0.000200749	5.41e-05	0.000108078	0.00040815	0.000112813	0.000135794	0.000217677	0.0107033	1.62e-06	0.000301279	0.000135937	0.000107629	0.000134384	0.000261521	0.000915795	1.34e-05	6.78e-05
YCN14	0.00010165	0.000286946	5.62e-05	1.24e-05	0.00034806	8.53e-06	0.000341175	0.000120367	4.04e-05	4.41e-05	0.00101906	0.000158407	4.14e-05	4.2e-05	0.000213761	0.00482424	8.66e-05	0.000304602	0.000104757	0.000189652	0.000455652	0.0162893	5.2e-05	2.7e-05	2.41e-05	0.000210348	0.0005851	4.22e-05	0.000857983	0.000304163	0.00235591	8.59e-05	0.000572621	6.68e-05	0.000219014	0.000797465	0.00020721	0.000262809	0.0012336	0.00494217	1.58e-06	0.000116485	0.000210444	4.26e-05	0.000114603	0.000496063	0.00112037	6.7e-06	0.000113825
YCN15	1.97e-05	5.21e-05	4.34e-05	5.92e-06	0.000282697	7.81e-06	0.00031144	0.000122765	4.04e-05	3.62e-05	0.000569361	3.28e-05	4.52e-05	1.95e-05	0.000128949	0.00382191	6.83e-05	0.000357503	0.00207687	0.000175733	9.15e-05	0.00980634	3.96e-05	3.25e-05	3.27e-05	0.000211866	0.000182855	8.52e-05	0.000219841	0.000172344	8.76e-05	0.000142999	0.000402348	5.14e-05	0.000204037	0.000167456	6.35e-05	0.000156026	0.000292868	0.00743393	1.59e-06	0.000102284	0.000165339	5.74e-05	9.69e-05	0.0005241	0.00091807	3.65e-06	0.00014399
YCN16	4.22e-05	0.000177937	5.04e-05	1.03e-05	0.000386043	8.67e-06	0.00030305	4.8e-05	3.06e-05	4.54e-05	0.00108203	9.11e-05	5.36e-05	2.52e-05	0.000161236	0.00366225	0.000124706	0.000132207	0.000139608	0.000139076	0.00022778	0.00959946	4.69e-05	1.97e-05	0.000194965	0.000190384	0.00157053	5.64e-05	0.00038817	0.00013704	0.000735217	6.37e-05	0.000242974	7.1e-05	0.00018689	0.000435271	7.59e-05	0.000360325	0.00181827	0.0059634	1.69e-06	0.000142832	0.0001879	5.38e-05	0.000117719	0.000684438	0.00085695	5.84e-06	0.000110708
YCN17	2.62e-05	7.81e-05	4.83e-05	6.19e-06	0.00032323	7.27e-06	0.000303947	3.21e-05	3.13e-05	3.36e-05	0.00112995	8.44e-05	4.51e-05	3.8e-05	0.000142306	0.00479773	8.12e-05	0.000198921	9.73e-05	0.000131264	0.000231441	0.00614116	1.89e-05	1.77e-05	2.79e-05	0.000175834	0.000531673	2.97e-05	0.000639399	9.7e-05	0.000609713	6.03e-05	0.000240523	6.81e-05	0.000136291	0.000474102	0.000116173	0.000454728	0.000380611	0.0080446	1.54e-06	0.000238779	0.000190442	4.13e-05	0.000130818	0.000497244	0.000741	4.92e-06	7.02e-05
YCN18	2.22e-05	6.36e-05	4.15e-05	4.72e-06	0.000235055	8.36e-06	0.0008241	6.69e-05	3.36e-05	2.27e-05	0.000451467	2.28e-05	2.85e-05	1.6e-05	0.000107428	0.00403094	5.83e-05	0.000232561	0.00209137	0.000123038	7.67e-05	0.00491711	5.62e-05	1.78e-05	3.06e-05	0.000153891	0.000161393	4.79e-05	0.000379114	0.000157458	5.67e-05	7.78e-05	0.000381657	4.65e-05	0.000137862	0.000118611	0.000129726	0.000108433	0.000158039	0.0426673	2.2e-06	0.00187052	0.00013523	4.58e-05	0.000106098	0.000592893	0.0031937	8.02e-06	7.16e-05
YCN19	7.37e-05	0.000113757	3.99e-05	8.48e-06	0.000343618	6.42e-06	0.000170228	5.75e-05	2.62e-05	3.03e-05	0.000918521	6.56e-05	4.85e-05	0.000474993	9.35e-05	0.00400826	8.91e-05	8.56e-05	0.000884141	0.000199092	0.000132684	0.00675238	3.28e-05	3.21e-05	2.09e-05	0.000196836	0.00101669	4e-05	0.00118633	0.000118734	0.000150938	0.000115734	0.000245343	6.3e-05	0.000179321	0.00044442	5.52e-05	0.000265256	0.000833255	0.00451429	1.49e-06	0.000110334	0.000187408	3.66e-05	0.000119968	0.00116009	0.000809777	4.15e-06	9.75e-05
YCN20	2.28e-05	7.4e-05	3.89e-05	6.78e-06	0.000282342	6.77e-06	0.000284081	5.96e-05	2.94e-05	2.85e-05	0.000849168	8.8e-05	3.45e-05	0.000393388	0.000115164	0.00442586	6.47e-05	8.3e-05	8.44e-05	0.000183465	0.000106124	0.00674413	3.28e-05	1.95e-05	4.06e-05	0.000174671	0.000573046	3.79e-05	0.00047786	0.000126752	0.000210161	5.68e-05	0.000226748	5.34e-05	0.000186713	0.000531261	7.47e-05	0.000432043	0.000669209	0.00821818	1.29e-06	9.04e-05	0.000148457	3.55e-05	9.57e-05	0.000639193	0.000539332	3.24e-06	5.81e-05
YCN21	3.69e-05	0.000116515	4.37e-05	9.22e-06	0.000278351	7.84e-06	0.000677033	4.13e-05	3.72e-05	3.47e-05	0.000644694	0.000181251	4.29e-05	2.47e-05	0.000125008	0.00401993	7.38e-05	0.000176462	0.000222973	0.000140681	0.000150753	0.00745513	3.58e-05	1.87e-05	2.47e-05	0.000147526	0.00053487	3.48e-05	0.000377497	0.000132613	0.000186661	6.08e-05	0.000307432	5.86e-05	0.000149232	0.000420056	0.000125677	0.000236878	0.00111378	0.0111978	1.57e-06	0.000146687	0.000147304	9.01e-05	0.000119527	0.000319217	0.00063183	3.53e-06	7.07e-05
YCN22	7.68e-05	0.000237887	4.69e-05	1.05e-05	0.000289293	7.95e-06	0.000477066	8.84e-05	4.82e-05	9.36e-05	0.000675903	6.17e-05	4.44e-05	0.0055335	0.000144653	0.00379124	8.11e-05	0.00050125	0.00843578	0.000151688	0.00095439	0.021826	7.75e-05	2.79e-05	4.27e-05	0.000316662	0.000661171	5.16e-05	0.000268285	0.000207749	0.00134261	6.19e-05	0.000578864	6.78e-05	0.000184516	0.000341178	0.00022702	0.000303971	0.000570946	0.0157058	1.87e-06	0.00034148	0.000186325	0.000100595	0.000162093	0.000264803	0.000996885	4.22e-06	8.81e-05
YCN23	3.31e-05	9.89e-05	4.54e-05	5.96e-06	0.000252389	8.35e-06	0.000271413	5.19e-05	4.77e-05	2.44e-05	0.000631706	6.9e-05	3.43e-05	1.76e-05	9.94e-05	0.00458132	6.39e-05	0.000208192	0.00156692	0.000110166	0.000140421	0.0141374	5.57e-05	4.09e-05	3.49e-05	0.000190685	0.00139754	3.98e-05	0.000236077	0.000228941	8.34e-05	4.67e-05	0.000418962	4.36e-05	0.000138881	0.000733522	8.43e-05	0.000115262	0.000354327	0.0349177	1.81e-06	0.000181641	0.000111862	7.58e-05	0.000148176	0.000275393	0.00149193	1e-05	6.39e-05
YCN24	3.43e-05	0.000107478	5.71e-05	8.4e-06	0.000345204	9.99e-06	0.00041142	0.000486212	3.48e-05	4.56e-05	0.000796358	5.55e-05	4.9e-05	3.06e-05	0.00024716	0.00526031	9.61e-05	0.000290482	0.000126042	0.000183885	0.000265578	0.0140197	4.33e-05	3.45e-05	4.25e-05	0.000241044	0.000265183	4.82e-05	0.000852537	0.000134766	0.00562157	0.000118182	0.000327327	7.2e-05	0.000194231	0.000386512	0.000131028	0.000288049	0.000535639	0.0155058	1.63e-06	0.000118575	0.000180965	7.82e-05	0.000133739	0.000640566	0.000587123	5.11e-06	0.000100932
YCN25	1.64e-05	5.07e-05	5.67e-05	3.42e-06	0.000372776	1.14e-05	0.000133225	0.000128079	7.77e-05	3.8e-05	0.00102898	2.33e-05	4.11e-05	1.21e-05	0.00016794	0.0116643	0.000104731	0.00015662	0.00516072	0.0002193	6.98e-05	0.137732	2.7e-05	2.28e-05	1.87e-05	0.000203563	0.000118516	7.04e-05	0.000162023	7.82e-05	0.000108954	3.44e-05	0.000173616	6.07e-05	0.000170506	0.000228624	5.37e-05	0.000128121	0.00463727	0.00489343	1.2e-06	0.000199879	0.000146523	2.76e-05	9.8e-05	0.000442991	0.000622684	6.09e-06	9.93e-05
YCN26	2.61e-05	7.99e-05	4.36e-05	8.98e-06	0.000302678	7.06e-06	0.000402905	7.98e-05	3.6e-05	2.9e-05	0.000734099	0.000100797	3.83e-05	1.3e-05	9.32e-05	0.00404227	8.27e-05	6.79e-05	9.53e-05	0.000272872	0.000131112	0.00857116	2.39e-05	2.04e-05	1.44e-05	0.00021558	0.0004556	4.5e-05	0.00101049	0.000106555	0.000196746	5.85e-05	0.000174715	6.24e-05	0.000184866	0.00078712	7.23e-05	0.000345817	0.000977986	0.00831515	1.12e-06	0.000193542	0.000187133	3e-05	0.000111921	0.000874085	0.000479589	3.45e-06	7.13e-05
YCN27	9.15e-05	8.97e-05	4.79e-05	3.84e-06	0.000285104	7.49e-06	0.000364334	6.1e-05	2.24e-05	3.2e-05	0.00100462	2.38e-05	3.66e-05	1.85e-05	8.07e-05	0.00358296	6.49e-05	0.000166159	0.00259314	0.00013588	9.17e-05	0.0332026	3.54e-05	1.39e-05	2.98e-05	0.000199018	0.000152683	4.91e-05	0.00019406	0.000148213	8.3e-05	0.000263275	0.000305645	5.27e-05	0.000151172	0.00020189	3.57e-05	0.000163684	0.000189423	0.0103768	1.55e-06	0.000175265	0.000215578	8.15e-05	9.81e-05	0.00108105	0.000712898	1.99e-05	7.27e-05
YCN28	3.6e-05	9.1e-05	4.38e-05	8.24e-06	0.000277721	6.82e-06	0.000385863	4.01e-05	3.09e-05	3.48e-05	0.00131203	6.16e-05	3.38e-05	2.04e-05	0.000117278	0.00521773	7.03e-05	0.000108819	0.000131069	0.000110594	9.71e-05	0.00872262	3.3e-05	1.59e-05	2.22e-05	0.000134673	0.000351424	3.4e-05	0.000339883	0.000133185	0.00043632	4.27e-05	0.000220525	5.23e-05	0.000142454	0.000451733	8.87e-05	0.00081979	0.000745166	0.0176913	1.36e-06	9.37e-05	0.000159406	5.56e-05	9.88e-05	0.00143717	0.000711968	1.68e-05	7.01e-05
YCN29	2.72e-05	9.09e-05	3.24e-05	6.88e-06	0.000187845	6.03e-06	0.000566471	5.73e-05	2e-05	2.69e-05	0.00113791	4.09e-05	2.31e-05	4.5e-05	8.16e-05	0.00971591	6.63e-05	0.000267965	0.000898867	0.000113727	0.000146369	0.0450621	4.32e-05	3.12e-05	3.05e-05	0.000158329	0.000813945	3.81e-05	0.000401346	0.000180353	0.000198085	0.000223375	0.000670596	4.06e-05	0.000219176	0.000327274	0.000108285	0.000251566	0.00024025	0.0259414	1.35e-06	0.000808391	0.00010342	6.52e-05	8.45e-05	0.000555746	0.00126561	4.85e-06	5.21e-05
YCN30	2.15e-05	5.19e-05	7.34e-05	5.52e-06	0.000391155	1.44e-05	0.000203952	0.000219885	2.83e-05	5.48e-05	0.000287736	3.86e-05	5.62e-05	2.61e-05	0.000110257	0.00139897	0.000106691	0.000444807	0.000173919	0.000302689	7.66e-05	0.00164999	7.03e-05	2.12e-05	3.9e-05	0.000345585	0.000162536	0.000102367	0.000168448	0.000232417	0.000131846	6.3e-05	0.000517639	9.13e-05	0.000363097	0.000119782	5.24e-05	0.000237211	0.00019184	0.0211897	1.67e-06	0.000246909	0.000163377	0.000128517	0.000165995	0.000695117	0.00146683	0.000140025	0.00014043
YCN31	2.21e-05	6.37e-05	6.05e-05	7.27e-06	0.000319971	1e-05	0.000449544	5.85e-05	9.19e-05	4.01e-05	0.000582831	0.000127804	4.64e-05	2.69e-05	0.000176383	0.00513709	8.51e-05	0.000370297	0.00036358	0.000264267	9.59e-05	0.0129659	5.42e-05	2.36e-05	3.45e-05	0.000194007	0.00049875	4.39e-05	0.00023163	0.000259128	0.000121306	0.000307198	0.000582756	6.16e-05	0.000148677	0.000226397	0.000121236	0.00022802	0.000659806	0.0317159	1.78e-06	0.00023219	0.000160099	0.000228379	0.000153081	0.000501954	0.000980785	1.15e-05	7.07e-05
YCN32	4.97e-05	0.000106019	4.16e-05	6.76e-06	0.000283559	7.68e-06	0.00013439	5.16e-05	2.14e-05	2.63e-05	0.000562732	5.04e-05	4.18e-05	8.51e-05	8.84e-05	0.00344902	7.13e-05	0.000123116	0.00029982	0.000440287	0.00011792	0.00977635	4.08e-05	2.39e-05	2.02e-05	0.000233473	0.000410251	3.75e-05	0.000792523	0.000143583	0.000128564	7.8e-05	0.000304383	5.65e-05	0.000199248	0.000811816	4.62e-05	0.00028994	0.000875682	0.0129796	1.48e-06	0.000249201	0.000142449	3.06e-05	9.6e-05	0.000571771	0.00081632	3.65e-06	5.62e-05
YCN33	1.27e-05	3.87e-05	3.21e-05	3.19e-06	0.000300703	5.84e-06	0.000194814	5.32e-05	2.76e-05	3.01e-05	0.000758538	1.92e-05	3.34e-05	1.05e-05	8.9e-05	0.00370125	8.05e-05	0.000207232	0.000103758	0.000102589	6.91e-05	0.00715866	1.78e-05	1.15e-05	2e-05	0.000148827	9.7e-05	4.71e-05	0.001071	6.36e-05	8.24e-05	5.43e-05	0.000153098	5.2e-05	0.000149437	0.000363056	7.7e-05	0.000439224	7.61e-05	0.00828477	1.29e-06	0.000412908	0.00017356	3.79e-05	9.66e-05	0.000848323	0.000370839	3.18e-06	8.76e-05
YCN34	0.000126924	0.000287649	6.23e-05	1.16e-05	0.000312276	7.52e-06	0.000210471	8.57e-05	2.46e-05	3.15e-05	0.000491617	0.000102123	4.76e-05	8.61e-05	0.000119315	0.00258191	8.83e-05	0.000218145	0.000583732	0.000127475	0.000268944	0.00713766	2.3e-05	2.56e-05	2.51e-05	0.000231204	0.00112775	4.16e-05	0.000202046	9.79e-05	0.00018802	4.2e-05	0.000192817	6.51e-05	0.000205031	0.000341278	4.68e-05	0.000332889	0.0013281	0.00927855	1.86e-06	0.000115586	0.000153151	4.8e-05	0.000175248	0.000323512	0.000527468	6e-06	0.000117485
YCN35	9.93e-05	9.27e-05	3.74e-05	2.89e-06	0.000226733	6.93e-06	0.000794922	6.16e-05	2.08e-05	2.3e-05	0.000620945	2.36e-05	2.83e-05	1.52e-05	7.55e-05	0.0112903	5.14e-05	0.000166373	0.000145512	8.92e-05	9.53e-05	0.00508159	2.76e-05	1.87e-05	3.87e-05	0.000322141	0.000108965	8.41e-05	0.000204308	0.000108408	6.57e-05	3.84e-05	0.000163544	4.23e-05	0.000117991	0.000162041	0.000149069	0.000145528	7.22e-05	0.0171003	1.28e-06	0.000199249	0.00010821	9.24e-05	0.000102652	0.00021932	0.000596045	3.07e-06	6.86e-05
YCN4	3.62e-05	0.000114881	7.36e-05	1.06e-05	0.000208839	6.59e-06	0.000261947	4.8e-05	3.34e-05	3.03e-05	0.000963312	0.000133239	2.68e-05	2.27e-05	9.82e-05	0.004084	6.21e-05	0.000165132	6.42e-05	0.000155917	0.000133656	0.00594799	5.58e-05	1.4e-05	1.54e-05	0.000176732	0.00472512	2.99e-05	0.000498456	0.000203624	0.000221369	8.3e-05	0.000665939	4.53e-05	0.00014525	0.00035408	7.45e-05	0.000315782	0.000874598	0.0227526	1.2e-06	8.23e-05	0.000118119	3.17e-05	8.51e-05	0.000293343	0.000917123	2.98e-06	5.58e-05
YCN5	5.36e-05	0.000133428	4.38e-05	8.32e-06	0.000295208	7.14e-06	0.000141731	4.61e-05	2.67e-05	3.54e-05	0.000618062	0.000374362	4.33e-05	0.00170268	0.000118547	0.00312354	7.92e-05	0.000108006	7.76e-05	0.000222807	0.000158113	0.0124773	2.43e-05	2.71e-05	2.05e-05	0.00019745	0.000541213	3.49e-05	0.000108239	0.000101306	0.000326163	5.01e-05	0.000239308	6.38e-05	0.000161201	0.000456955	8e-05	0.000769101	0.000985552	0.0117902	1.42e-06	9.9e-05	0.000162626	3.5e-05	0.000276147	0.000498136	0.000455417	3.81e-06	7.39e-05
YCN6	2.46e-05	7.46e-05	3.97e-05	7.96e-06	0.000228239	5.12e-06	0.000243749	4.15e-05	2.54e-05	2.73e-05	0.000493051	3.97e-05	3.29e-05	2.75e-05	0.000161072	0.00330278	5.88e-05	7.22e-05	5.7e-05	5.6e-05	0.000288877	0.0050971	8.81e-06	1.56e-05	1.74e-05	8.59e-05	0.000147328	2.42e-05	0.000550547	3.08e-05	0.000827289	5.24e-05	6.59e-05	4.51e-05	7.4e-05	0.000365924	8.02e-05	0.00019948	0.00051594	0.00537158	1.1e-06	0.000188925	0.000128388	7.13e-05	0.000121553	0.00025871	0.000144103	2.91e-06	6.34e-05
YCN7	6.58e-05	0.000163938	3.73e-05	8.46e-06	0.000317651	6.7e-06	0.000190733	4.32e-05	2.5e-05	2.88e-05	0.00187208	0.000123584	4e-05	0.00025327	8.86e-05	0.00334946	6.31e-05	9.36e-05	5.77e-05	0.000213107	0.000217494	0.0154508	3.84e-05	1.78e-05	3.62e-05	0.000277346	0.000587336	4.53e-05	0.00101051	0.000161475	0.000448763	7.36e-05	0.000235795	5.34e-05	0.000188057	0.000455181	8.06e-05	0.000570015	0.000948976	0.00740435	1.16e-06	0.000171849	0.0001944	7.46e-05	7.93e-05	0.00043016	0.00107577	3.4e-06	8.96e-05
YCN8	7.7e-05	0.000260623	3.22e-05	1.52e-05	0.00024414	5.86e-06	0.000204731	5.42e-05	2.66e-05	3.03e-05	0.00110329	9.35e-05	2.68e-05	0.000200356	0.000158332	0.00401112	6.87e-05	9.06e-05	9.71e-05	0.00012782	0.00046721	0.0056726	2.46e-05	3.76e-05	2.19e-05	0.00019267	0.00307386	2.9e-05	0.0014949	8.62e-05	0.0128783	9e-05	0.000194926	5.19e-05	0.000201161	0.000384421	0.00013852	0.000296889	0.00203666	0.00413357	1.05e-06	6.55e-05	0.000156313	3.13e-05	8.54e-05	0.000303047	0.000506842	7.75e-06	5.43e-05
YCN9	5e-05	0.000107427	3.64e-05	4.71e-06	0.000283242	6e-06	0.000162322	4.15e-05	3.38e-05	2.85e-05	0.000605942	3.13e-05	3.36e-05	0.000620431	0.000125069	0.00343594	7.12e-05	0.000131022	0.000179472	0.000116905	0.000114044	0.0203324	1.33e-05	2.84e-05	4.05e-05	0.000125129	0.000314956	2.75e-05	0.000476927	5.7e-05	0.000118179	5.73e-05	0.000104264	5.09e-05	0.00011862	0.000929006	5.65e-05	0.000217874	0.000569098	0.0264395	1.34e-06	0.000142466	0.0001518	4.66e-05	0.000106584	0.00089397	0.000281292	3.19e-06	6.81e-05
[truncated: 312 more columns]
