# Supplementary material for: The microbiome of the buffalo digestive tract
Source: Nat Commun. 2022 Feb 10;13:823. doi: 10.1038/s41467-022-28402-9 (PMC8831627; doi:10.1038/s41467-022-28402-9)
Supplement: Supplementary file 8 — Dataset 5 [file 41467_2022_28402_MOESM8_ESM.xlsx]

## Sheet: Supplementary Data 5
Sample sequencing information
bioproject_accession	biosample_accession	library_ID	title	library_strategy	library_source	library_selection	library_layout	platform	instrument_model	design_description	filetype	filename	filename2
PRJNA656389	SAMN15870874	FGD10_S137_L002	Bubalus bubalis digestive tract metagenome	WGS	METAGENOMIC	PCR	paired	ILLUMINA	Illumina NovaSeq 6000	Whole metagenomic sequencing	fastq	FGD10_S137_L002_R1_001.fastq.gz	FGD10_S137_L002_R2_001.fastq.gz
PRJNA656389	SAMN15870875	FGD11_S138_L002	Bubalus bubalis digestive tract metagenome	WGS	METAGENOMIC	PCR	paired	ILLUMINA	Illumina NovaSeq 6000	Whole metagenomic sequencing	fastq	FGD11_S138_L002_R1_001.fastq.gz	FGD11_S138_L002_R2_001.fastq.gz
PRJNA656389	SAMN15870876	FGD12_S139_L002	Bubalus bubalis digestive tract metagenome	WGS	METAGENOMIC	PCR	paired	ILLUMINA	Illumina NovaSeq 6000	Whole metagenomic sequencing	fastq	FGD12_S139_L002_R1_001.fastq.gz	FGD12_S139_L002_R2_001.fastq.gz
PRJNA656389	SAMN15870877	FGD13_S140_L002	Bubalus bubalis digestive tract metagenome	WGS	METAGENOMIC	PCR	paired	ILLUMINA	Illumina NovaSeq 6000	Whole metagenomic sequencing	fastq	FGD13_S140_L002_R1_001.fastq.gz	FGD13_S140_L002_R2_001.fastq.gz
PRJNA656389	SAMN15870878	FGD14_S141_L002	Bubalus bubalis digestive tract metagenome	WGS	METAGENOMIC	PCR	paired	ILLUMINA	Illumina NovaSeq 6000	Whole metagenomic sequencing	fastq	FGD14_S141_L002_R1_001.fastq.gz	FGD14_S141_L002_R2_001.fastq.gz
PRJNA656389	SAMN15870879	FGD1_S1_L003	Bubalus bubalis digestive tract metagenome	WGS	METAGENOMIC	PCR	paired	ILLUMINA	Illumina NovaSeq 6000	Whole metagenomic sequencing	fastq	FGD1_S1_L003_R1_001.fastq.gz	FGD1_S1_L003_R2_001.fastq.gz
PRJNA656389	SAMN15870880	FGD2_S2_L003	Bubalus bubalis digestive tract metagenome	WGS	METAGENOMIC	PCR	paired	ILLUMINA	Illumina NovaSeq 6000	Whole metagenomic sequencing	fastq	FGD2_S2_L003_R1_001.fastq.gz	FGD2_S2_L003_R2_001.fastq.gz
PRJNA656389	SAMN15870881	FGD3_S3_L003	Bubalus bubalis digestive tract metagenome	WGS	METAGENOMIC	PCR	paired	ILLUMINA	Illumina NovaSeq 6000	Whole metagenomic sequencing	fastq	FGD3_S3_L003_R1_001.fastq.gz	FGD3_S3_L003_R2_001.fastq.gz
PRJNA656389	SAMN15870882	FGD4_S4_L003	Bubalus bubalis digestive tract metagenome	WGS	METAGENOMIC	PCR	paired	ILLUMINA	Illumina NovaSeq 6000	Whole metagenomic sequencing	fastq	FGD4_S4_L003_R1_001.fastq.gz	FGD4_S4_L003_R2_001.fastq.gz
PRJNA656389	SAMN15870883	FGD5_S5_L003	Bubalus bubalis digestive tract metagenome	WGS	METAGENOMIC	PCR	paired	ILLUMINA	Illumina NovaSeq 6000	Whole metagenomic sequencing	fastq	FGD5_S5_L003_R1_001.fastq.gz	FGD5_S5_L003_R2_001.fastq.gz
PRJNA656389	SAMN15870884	FGD6_S6_L003	Bubalus bubalis digestive tract metagenome	WGS	METAGENOMIC	PCR	paired	ILLUMINA	Illumina NovaSeq 6000	Whole metagenomic sequencing	fastq	FGD6_S6_L003_R1_001.fastq.gz	FGD6_S6_L003_R2_001.fastq.gz
PRJNA656389	SAMN15870885	FGD7_S7_L003	Bubalus bubalis digestive tract metagenome	WGS	METAGENOMIC	PCR	paired	ILLUMINA	Illumina NovaSeq 6000	Whole metagenomic sequencing	fastq	FGD7_S7_L003_R1_001.fastq.gz	FGD7_S7_L003_R2_001.fastq.gz
PRJNA656389	SAMN15870886	FGD8_S8_L003	Bubalus bubalis digestive tract metagenome	WGS	METAGENOMIC	PCR	paired	ILLUMINA	Illumina NovaSeq 6000	Whole metagenomic sequencing	fastq	FGD8_S8_L003_R1_001.fastq.gz	FGD8_S8_L003_R2_001.fastq.gz
PRJNA656389	SAMN15870887	FGD9_S9_L003	Bubalus bubalis digestive tract metagenome	WGS	METAGENOMIC	PCR	paired	ILLUMINA	Illumina NovaSeq 6000	Whole metagenomic sequencing	fastq	FGD9_S9_L003_R1_001.fastq.gz	FGD9_S9_L003_R2_001.fastq.gz
PRJNA656389	SAMN15870888	MGD10_S151_L002	Bubalus bubalis digestive tract metagenome	WGS	METAGENOMIC	PCR	paired	ILLUMINA	Illumina NovaSeq 6000	Whole metagenomic sequencing	fastq	MGD10_S151_L002_R1_001.fastq.gz	MGD10_S151_L002_R2_001.fastq.gz
PRJNA656389	SAMN15870889	MGD11_S152_L002	Bubalus bubalis digestive tract metagenome	WGS	METAGENOMIC	PCR	paired	ILLUMINA	Illumina NovaSeq 6000	Whole metagenomic sequencing	fastq	MGD11_S152_L002_R1_001.fastq.gz	MGD11_S152_L002_R2_001.fastq.gz
PRJNA656389	SAMN15870890	MGD12_S153_L002	Bubalus bubalis digestive tract metagenome	WGS	METAGENOMIC	PCR	paired	ILLUMINA	Illumina NovaSeq 6000	Whole metagenomic sequencing	fastq	MGD12_S153_L002_R1_001.fastq.gz	MGD12_S153_L002_R2_001.fastq.gz
PRJNA656389	SAMN15870891	MGD1_S142_L002	Bubalus bubalis digestive tract metagenome	WGS	METAGENOMIC	PCR	paired	ILLUMINA	Illumina NovaSeq 6000	Whole metagenomic sequencing	fastq	MGD1_S142_L002_R1_001.fastq.gz	MGD1_S142_L002_R2_001.fastq.gz
PRJNA656389	SAMN15870892	MGD2_S143_L002	Bubalus bubalis digestive tract metagenome	WGS	METAGENOMIC	PCR	paired	ILLUMINA	Illumina NovaSeq 6000	Whole metagenomic sequencing	fastq	MGD2_S143_L002_R1_001.fastq.gz	MGD2_S143_L002_R2_001.fastq.gz
PRJNA656389	SAMN15870893	MGD3_S144_L002	Bubalus bubalis digestive tract metagenome	WGS	METAGENOMIC	PCR	paired	ILLUMINA	Illumina NovaSeq 6000	Whole metagenomic sequencing	fastq	MGD3_S144_L002_R1_001.fastq.gz	MGD3_S144_L002_R2_001.fastq.gz
PRJNA656389	SAMN15870894	MGD4_S145_L002	Bubalus bubalis digestive tract metagenome	WGS	METAGENOMIC	PCR	paired	ILLUMINA	Illumina NovaSeq 6000	Whole metagenomic sequencing	fastq	MGD4_S145_L002_R1_001.fastq.gz	MGD4_S145_L002_R2_001.fastq.gz
PRJNA656389	SAMN15870895	MGD5_S146_L002	Bubalus bubalis digestive tract metagenome	WGS	METAGENOMIC	PCR	paired	ILLUMINA	Illumina NovaSeq 6000	Whole metagenomic sequencing	fastq	MGD5_S146_L002_R1_001.fastq.gz	MGD5_S146_L002_R2_001.fastq.gz
PRJNA656389	SAMN15870896	MGD6_S147_L002	Bubalus bubalis digestive tract metagenome	WGS	METAGENOMIC	PCR	paired	ILLUMINA	Illumina NovaSeq 6000	Whole metagenomic sequencing	fastq	MGD6_S147_L002_R1_001.fastq.gz	MGD6_S147_L002_R2_001.fastq.gz
PRJNA656389	SAMN15870897	MGD7_S148_L002	Bubalus bubalis digestive tract metagenome	WGS	METAGENOMIC	PCR	paired	ILLUMINA	Illumina NovaSeq 6000	Whole metagenomic sequencing	fastq	MGD7_S148_L002_R1_001.fastq.gz	MGD7_S148_L002_R2_001.fastq.gz
PRJNA656389	SAMN15870898	MGD8_S149_L002	Bubalus bubalis digestive tract metagenome	WGS	METAGENOMIC	PCR	paired	ILLUMINA	Illumina NovaSeq 6000	Whole metagenomic sequencing	fastq	MGD8_S149_L002_R1_001.fastq.gz	MGD8_S149_L002_R2_001.fastq.gz
PRJNA656389	SAMN15870899	MGD9_S150_L002	Bubalus bubalis digestive tract metagenome	WGS	METAGENOMIC	PCR	paired	ILLUMINA	Illumina NovaSeq 6000	Whole metagenomic sequencing	fastq	MGD9_S150_L002_R1_001.fastq.gz	MGD9_S150_L002_R2_001.fastq.gz
PRJNA656389	SAMN15870900	SBCM10_S156_L002	Bubalus bubalis digestive tract metagenome	WGS	METAGENOMIC	PCR	paired	ILLUMINA	Illumina NovaSeq 6000	Whole metagenomic sequencing	fastq	SBCM10_S156_L002_R1_001.fastq.gz	SBCM10_S156_L002_R2_001.fastq.gz
PRJNA656389	SAMN15870901	SBCM11_S163_L002	Bubalus bubalis digestive tract metagenome	WGS	METAGENOMIC	PCR	paired	ILLUMINA	Illumina NovaSeq 6000	Whole metagenomic sequencing	fastq	SBCM11_S163_L002_R1_001.fastq.gz	SBCM11_S163_L002_R2_001.fastq.gz
PRJNA656389	SAMN15870902	SBCM12_S160_L002	Bubalus bubalis digestive tract metagenome	WGS	METAGENOMIC	PCR	paired	ILLUMINA	Illumina NovaSeq 6000	Whole metagenomic sequencing	fastq	SBCM12_S160_L002_R1_001.fastq.gz	SBCM12_S160_L002_R2_001.fastq.gz
PRJNA656389	SAMN15870903	SBCM13_S158_L002	Bubalus bubalis digestive tract metagenome	WGS	METAGENOMIC	PCR	paired	ILLUMINA	Illumina NovaSeq 6000	Whole metagenomic sequencing	fastq	SBCM13_S158_L002_R1_001.fastq.gz	SBCM13_S158_L002_R2_001.fastq.gz
PRJNA656389	SAMN15870904	SBCM14_S166_L002	Bubalus bubalis digestive tract metagenome	WGS	METAGENOMIC	PCR	paired	ILLUMINA	Illumina NovaSeq 6000	Whole metagenomic sequencing	fastq	SBCM14_S166_L002_R1_001.fastq.gz	SBCM14_S166_L002_R2_001.fastq.gz
PRJNA656389	SAMN15870905	SBCM1_S159_L002	Bubalus bubalis digestive tract metagenome	WGS	METAGENOMIC	PCR	paired	ILLUMINA	Illumina NovaSeq 6000	Whole metagenomic sequencing	fastq	SBCM1_S159_L002_R1_001.fastq.gz	SBCM1_S159_L002_R2_001.fastq.gz
PRJNA656389	SAMN15870906	SBCM2_S164_L002	Bubalus bubalis digestive tract metagenome	WGS	METAGENOMIC	PCR	paired	ILLUMINA	Illumina NovaSeq 6000	Whole metagenomic sequencing	fastq	SBCM2_S164_L002_R1_001.fastq.gz	SBCM2_S164_L002_R2_001.fastq.gz
PRJNA656389	SAMN15870907	SBCM3_S154_L002	Bubalus bubalis digestive tract metagenome	WGS	METAGENOMIC	PCR	paired	ILLUMINA	Illumina NovaSeq 6000	Whole metagenomic sequencing	fastq	SBCM3_S154_L002_R1_001.fastq.gz	SBCM3_S154_L002_R2_001.fastq.gz
PRJNA656389	SAMN15870908	SBCM4_S162_L002	Bubalus bubalis digestive tract metagenome	WGS	METAGENOMIC	PCR	paired	ILLUMINA	Illumina NovaSeq 6000	Whole metagenomic sequencing	fastq	SBCM4_S162_L002_R1_001.fastq.gz	SBCM4_S162_L002_R2_001.fastq.gz
PRJNA656389	SAMN15870909	SBCM5_S155_L002	Bubalus bubalis digestive tract metagenome	WGS	METAGENOMIC	PCR	paired	ILLUMINA	Illumina NovaSeq 6000	Whole metagenomic sequencing	fastq	SBCM5_S155_L002_R1_001.fastq.gz	SBCM5_S155_L002_R2_001.fastq.gz
PRJNA656389	SAMN15870910	SBCM6_S161_L002	Bubalus bubalis digestive tract metagenome	WGS	METAGENOMIC	PCR	paired	ILLUMINA	Illumina NovaSeq 6000	Whole metagenomic sequencing	fastq	SBCM6_S161_L002_R1_001.fastq.gz	SBCM6_S161_L002_R2_001.fastq.gz
PRJNA656389	SAMN15870911	SBCM7_S157_L002	Bubalus bubalis digestive tract metagenome	WGS	METAGENOMIC	PCR	paired	ILLUMINA	Illumina NovaSeq 6000	Whole metagenomic sequencing	fastq	SBCM7_S157_L002_R1_001.fastq.gz	SBCM7_S157_L002_R2_001.fastq.gz
PRJNA656389	SAMN15870912	SBCM8_S167_L002	Bubalus bubalis digestive tract metagenome	WGS	METAGENOMIC	PCR	paired	ILLUMINA	Illumina NovaSeq 6000	Whole metagenomic sequencing	fastq	SBCM8_S167_L002_R1_001.fastq.gz	SBCM8_S167_L002_R2_001.fastq.gz
PRJNA656389	SAMN15870913	SBCM9_S165_L002	Bubalus bubalis digestive tract metagenome	WGS	METAGENOMIC	PCR	paired	ILLUMINA	Illumina NovaSeq 6000	Whole metagenomic sequencing	fastq	SBCM9_S165_L002_R1_001.fastq.gz	SBCM9_S165_L002_R2_001.fastq.gz
PRJNA656389	SAMN15870914	GBCM10_S177_L002	Bubalus bubalis digestive tract metagenome	WGS	METAGENOMIC	PCR	paired	ILLUMINA	Illumina NovaSeq 6000	Whole metagenomic sequencing	fastq	GBCM10_S177_L002_R1_001.fastq.gz	GBCM10_S177_L002_R2_001.fastq.gz
PRJNA656389	SAMN15870915	GBCM11_S172_L002	Bubalus bubalis digestive tract metagenome	WGS	METAGENOMIC	PCR	paired	ILLUMINA	Illumina NovaSeq 6000	Whole metagenomic sequencing	fastq	GBCM11_S172_L002_R1_001.fastq.gz	GBCM11_S172_L002_R2_001.fastq.gz
PRJNA656389	SAMN15870916	GBCM1_S175_L002	Bubalus bubalis digestive tract metagenome	WGS	METAGENOMIC	PCR	paired	ILLUMINA	Illumina NovaSeq 6000	Whole metagenomic sequencing	fastq	GBCM1_S175_L002_R1_001.fastq.gz	GBCM1_S175_L002_R2_001.fastq.gz
PRJNA656389	SAMN15870917	GBCM2_S178_L002	Bubalus bubalis digestive tract metagenome	WGS	METAGENOMIC	PCR	paired	ILLUMINA	Illumina NovaSeq 6000	Whole metagenomic sequencing	fastq	GBCM2_S178_L002_R1_001.fastq.gz	GBCM2_S178_L002_R2_001.fastq.gz
PRJNA656389	SAMN15870918	GBCM3_S170_L002	Bubalus bubalis digestive tract metagenome	WGS	METAGENOMIC	PCR	paired	ILLUMINA	Illumina NovaSeq 6000	Whole metagenomic sequencing	fastq	GBCM3_S170_L002_R1_001.fastq.gz	GBCM3_S170_L002_R2_001.fastq.gz
PRJNA656389	SAMN15870919	GBCM4_S168_L002	Bubalus bubalis digestive tract metagenome	WGS	METAGENOMIC	PCR	paired	ILLUMINA	Illumina NovaSeq 6000	Whole metagenomic sequencing	fastq	GBCM4_S168_L002_R1_001.fastq.gz	GBCM4_S168_L002_R2_001.fastq.gz
PRJNA656389	SAMN15870920	GBCM5_S173_L002	Bubalus bubalis digestive tract metagenome	WGS	METAGENOMIC	PCR	paired	ILLUMINA	Illumina NovaSeq 6000	Whole metagenomic sequencing	fastq	GBCM5_S173_L002_R1_001.fastq.gz	GBCM5_S173_L002_R2_001.fastq.gz
PRJNA656389	SAMN15870921	GBCM6_S174_L002	Bubalus bubalis digestive tract metagenome	WGS	METAGENOMIC	PCR	paired	ILLUMINA	Illumina NovaSeq 6000	Whole metagenomic sequencing	fastq	GBCM6_S174_L002_R1_001.fastq.gz	GBCM6_S174_L002_R2_001.fastq.gz
PRJNA656389	SAMN15870922	GBCM7_S176_L002	Bubalus bubalis digestive tract metagenome	WGS	METAGENOMIC	PCR	paired	ILLUMINA	Illumina NovaSeq 6000	Whole metagenomic sequencing	fastq	GBCM7_S176_L002_R1_001.fastq.gz	GBCM7_S176_L002_R2_001.fastq.gz
PRJNA656389	SAMN15870923	GBCM8_S171_L002	Bubalus bubalis digestive tract metagenome	WGS	METAGENOMIC	PCR	paired	ILLUMINA	Illumina NovaSeq 6000	Whole metagenomic sequencing	fastq	GBCM8_S171_L002_R1_001.fastq.gz	GBCM8_S171_L002_R2_001.fastq.gz
PRJNA656389	SAMN15870924	GBCM9_S169_L002	Bubalus bubalis digestive tract metagenome	WGS	METAGENOMIC	PCR	paired	ILLUMINA	Illumina NovaSeq 6000	Whole metagenomic sequencing	fastq	GBCM9_S169_L002_R1_001.fastq.gz	GBCM9_S169_L002_R2_001.fastq.gz
PRJNA656389	SAMN15870925	GBS1_S179_L002	Bubalus bubalis digestive tract metagenome	WGS	METAGENOMIC	PCR	paired	ILLUMINA	Illumina NovaSeq 6000	Whole metagenomic sequencing	fastq	GBS1_S179_L002_R1_001.fastq.gz	GBS1_S179_L002_R2_001.fastq.gz
PRJNA656389	SAMN15870926	GBS2_S180_L002	Bubalus bubalis digestive tract metagenome	WGS	METAGENOMIC	PCR	paired	ILLUMINA	Illumina NovaSeq 6000	Whole metagenomic sequencing	fastq	GBS2_S180_L002_R1_001.fastq.gz	GBS2_S180_L002_R2_001.fastq.gz
PRJNA656389	SAMN15870927	GBS3_S181_L002	Bubalus bubalis digestive tract metagenome	WGS	METAGENOMIC	PCR	paired	ILLUMINA	Illumina NovaSeq 6000	Whole metagenomic sequencing	fastq	GBS3_S181_L002_R1_001.fastq.gz	GBS3_S181_L002_R2_001.fastq.gz
PRJNA656389	SAMN15870928	GBS4_S182_L002	Bubalus bubalis digestive tract metagenome	WGS	METAGENOMIC	PCR	paired	ILLUMINA	Illumina NovaSeq 6000	Whole metagenomic sequencing	fastq	GBS4_S182_L002_R1_001.fastq.gz	GBS4_S182_L002_R2_001.fastq.gz
PRJNA656389	SAMN15870929	HCN1	Bubalus bubalis digestive tract metagenome	WGS	METAGENOMIC	PCR	paired	ILLUMINA	Illumina NovaSeq 6000	Whole metagenomic sequencing	fastq	HCN1_R1.fq.gz	HCN1_R2.fq.gz
PRJNA656389	SAMN15870930	HCN2	Bubalus bubalis digestive tract metagenome	WGS	METAGENOMIC	PCR	paired	ILLUMINA	Illumina NovaSeq 6000	Whole metagenomic sequencing	fastq	HCN2_R1.fq.gz	HCN2_R2.fq.gz
PRJNA656389	SAMN15870931	HCN3	Bubalus bubalis digestive tract metagenome	WGS	METAGENOMIC	PCR	paired	ILLUMINA	Illumina NovaSeq 6000	Whole metagenomic sequencing	fastq	HCN3_R1.fq.gz	HCN3_R2.fq.gz
PRJNA656389	SAMN15870932	HCN4	Bubalus bubalis digestive tract metagenome	WGS	METAGENOMIC	PCR	paired	ILLUMINA	Illumina NovaSeq 6000	Whole metagenomic sequencing	fastq	HCN4_R1.fq.gz	HCN4_R2.fq.gz
PRJNA656389	SAMN15870933	HCN5	Bubalus bubalis digestive tract metagenome	WGS	METAGENOMIC	PCR	paired	ILLUMINA	Illumina NovaSeq 6000	Whole metagenomic sequencing	fastq	HCN5_R1.fq.gz	HCN5_R2.fq.gz
PRJNA656389	SAMN15870934	HCN6	Bubalus bubalis digestive tract metagenome	WGS	METAGENOMIC	PCR	paired	ILLUMINA	Illumina NovaSeq 6000	Whole metagenomic sequencing	fastq	HCN6_R1.fq.gz	HCN6_R2.fq.gz
PRJNA656389	SAMN15870935	HCN7	Bubalus bubalis digestive tract metagenome	WGS	METAGENOMIC	PCR	paired	ILLUMINA	Illumina NovaSeq 6000	Whole metagenomic sequencing	fastq	HCN7_R1.fq.gz	HCN7_R2.fq.gz
PRJNA656389	SAMN15870936	HCN8	Bubalus bubalis digestive tract metagenome	WGS	METAGENOMIC	PCR	paired	ILLUMINA	Illumina NovaSeq 6000	Whole metagenomic sequencing	fastq	HCN8_R1.fq.gz	HCN8_R2.fq.gz
PRJNA656389	SAMN15870937	HCN9	Bubalus bubalis digestive tract metagenome	WGS	METAGENOMIC	PCR	paired	ILLUMINA	Illumina NovaSeq 6000	Whole metagenomic sequencing	fastq	HCN9_R1.fq.gz	HCN9_R2.fq.gz
PRJNA656389	SAMN15870938	HCN10	Bubalus bubalis digestive tract metagenome	WGS	METAGENOMIC	PCR	paired	ILLUMINA	Illumina NovaSeq 6000	Whole metagenomic sequencing	fastq	HCN10_R1.fq.gz	HCN10_R2.fq.gz
PRJNA656389	SAMN15870939	HCN11	Bubalus bubalis digestive tract metagenome	WGS	METAGENOMIC	PCR	paired	ILLUMINA	Illumina NovaSeq 6000	Whole metagenomic sequencing	fastq	HCN11_R1.fq.gz	HCN11_R2.fq.gz
PRJNA656389	SAMN15870940	HCN12	Bubalus bubalis digestive tract metagenome	WGS	METAGENOMIC	PCR	paired	ILLUMINA	Illumina NovaSeq 6000	Whole metagenomic sequencing	fastq	HCN12_R1.fq.gz	HCN12_R2.fq.gz
PRJNA656389	SAMN15870941	HCN13	Bubalus bubalis digestive tract metagenome	WGS	METAGENOMIC	PCR	paired	ILLUMINA	Illumina NovaSeq 6000	Whole metagenomic sequencing	fastq	HCN13_R1.fq.gz	HCN13_R2.fq.gz
PRJNA656389	SAMN15870942	HCN14	Bubalus bubalis digestive tract metagenome	WGS	METAGENOMIC	PCR	paired	ILLUMINA	Illumina NovaSeq 6000	Whole metagenomic sequencing	fastq	HCN14_R1.fq.gz	HCN14_R2.fq.gz
PRJNA656389	SAMN15870943	HCN15	Bubalus bubalis digestive tract metagenome	WGS	METAGENOMIC	PCR	paired	ILLUMINA	Illumina NovaSeq 6000	Whole metagenomic sequencing	fastq	HCN15_R1.fq.gz	HCN15_R2.fq.gz
PRJNA656389	SAMN15870944	HCN17	Bubalus bubalis digestive tract metagenome	WGS	METAGENOMIC	PCR	paired	ILLUMINA	Illumina NovaSeq 6000	Whole metagenomic sequencing	fastq	HCN17_R1.fq.gz	HCN17_R2.fq.gz
PRJNA656389	SAMN15870945	HCN18	Bubalus bubalis digestive tract metagenome	WGS	METAGENOMIC	PCR	paired	ILLUMINA	Illumina NovaSeq 6000	Whole metagenomic sequencing	fastq	HCN18_R1.fq.gz	HCN18_R2.fq.gz
PRJNA656389	SAMN15870946	HCN19	Bubalus bubalis digestive tract metagenome	WGS	METAGENOMIC	PCR	paired	ILLUMINA	Illumina NovaSeq 6000	Whole metagenomic sequencing	fastq	HCN19_R1.fq.gz	HCN19_R2.fq.gz
PRJNA656389	SAMN15870947	HCN20	Bubalus bubalis digestive tract metagenome	WGS	METAGENOMIC	PCR	paired	ILLUMINA	Illumina NovaSeq 6000	Whole metagenomic sequencing	fastq	HCN20_R1.fq.gz	HCN20_R2.fq.gz
PRJNA656389	SAMN15870948	HCN21	Bubalus bubalis digestive tract metagenome	WGS	METAGENOMIC	PCR	paired	ILLUMINA	Illumina NovaSeq 6000	Whole metagenomic sequencing	fastq	HCN21_R1.fq.gz	HCN21_R2.fq.gz
PRJNA656389	SAMN15870949	HCN22	Bubalus bubalis digestive tract metagenome	WGS	METAGENOMIC	PCR	paired	ILLUMINA	Illumina NovaSeq 6000	Whole metagenomic sequencing	fastq	HCN22_R1.fq.gz	HCN22_R2.fq.gz
PRJNA656389	SAMN15870950	HCN23	Bubalus bubalis digestive tract metagenome	WGS	METAGENOMIC	PCR	paired	ILLUMINA	Illumina NovaSeq 6000	Whole metagenomic sequencing	fastq	HCN23_R1.fq.gz	HCN23_R2.fq.gz
PRJNA656389	SAMN15870951	HCN24	Bubalus bubalis digestive tract metagenome	WGS	METAGENOMIC	PCR	paired	ILLUMINA	Illumina NovaSeq 6000	Whole metagenomic sequencing	fastq	HCN24_R1.fq.gz	HCN24_R2.fq.gz
PRJNA656389	SAMN15870952	HCN25	Bubalus bubalis digestive tract metagenome	WGS	METAGENOMIC	PCR	paired	ILLUMINA	Illumina NovaSeq 6000	Whole metagenomic sequencing	fastq	HCN25_R1.fq.gz	HCN25_R2.fq.gz
PRJNA656389	SAMN15870953	HCN26	Bubalus bubalis digestive tract metagenome	WGS	METAGENOMIC	PCR	paired	ILLUMINA	Illumina NovaSeq 6000	Whole metagenomic sequencing	fastq	HCN26_R1.fq.gz	HCN26_R2.fq.gz
PRJNA656389	SAMN15870954	HCN27	Bubalus bubalis digestive tract metagenome	WGS	METAGENOMIC	PCR	paired	ILLUMINA	Illumina NovaSeq 6000	Whole metagenomic sequencing	fastq	HCN27_R1.fq.gz	HCN27_R2.fq.gz
PRJNA656389	SAMN15870955	HCN28	Bubalus bubalis digestive tract metagenome	WGS	METAGENOMIC	PCR	paired	ILLUMINA	Illumina NovaSeq 6000	Whole metagenomic sequencing	fastq	HCN28_R1.fq.gz	HCN28_R2.fq.gz
PRJNA656389	SAMN15870956	HCN29	Bubalus bubalis digestive tract metagenome	WGS	METAGENOMIC	PCR	paired	ILLUMINA	Illumina NovaSeq 6000	Whole metagenomic sequencing	fastq	HCN29_R1.fq.gz	HCN29_R2.fq.gz
PRJNA656389	SAMN15870957	HCN30	Bubalus bubalis digestive tract metagenome	WGS	METAGENOMIC	PCR	paired	ILLUMINA	Illumina NovaSeq 6000	Whole metagenomic sequencing	fastq	HCN30_R1.fq.gz	HCN30_R2.fq.gz
PRJNA656389	SAMN15870958	HCN31	Bubalus bubalis digestive tract metagenome	WGS	METAGENOMIC	PCR	paired	ILLUMINA	Illumina NovaSeq 6000	Whole metagenomic sequencing	fastq	HCN31_R1.fq.gz	HCN31_R2.fq.gz
PRJNA656389	SAMN15870959	SNS1	Bubalus bubalis digestive tract metagenome	WGS	METAGENOMIC	PCR	paired	ILLUMINA	Illumina NovaSeq 6000	Whole metagenomic sequencing	fastq	SNS1_R1.fq.gz	SNS1_R2.fq.gz
PRJNA656389	SAMN15870960	SNS2	Bubalus bubalis digestive tract metagenome	WGS	METAGENOMIC	PCR	paired	ILLUMINA	Illumina NovaSeq 6000	Whole metagenomic sequencing	fastq	SNS2_R1.fq.gz	SNS2_R2.fq.gz
PRJNA656389	SAMN15870961	SNS3	Bubalus bubalis digestive tract metagenome	WGS	METAGENOMIC	PCR	paired	ILLUMINA	Illumina NovaSeq 6000	Whole metagenomic sequencing	fastq	SNS3_R1.fq.gz	SNS3_R2.fq.gz
PRJNA656389	SAMN15870962	SNS4	Bubalus bubalis digestive tract metagenome	WGS	METAGENOMIC	PCR	paired	ILLUMINA	Illumina NovaSeq 6000	Whole metagenomic sequencing	fastq	SNS4_R1.fq.gz	SNS4_R2.fq.gz
PRJNA656389	SAMN15870963	SNS5	Bubalus bubalis digestive tract metagenome	WGS	METAGENOMIC	PCR	paired	ILLUMINA	Illumina NovaSeq 6000	Whole metagenomic sequencing	fastq	SNS5_R1.fq.gz	SNS5_R2.fq.gz
PRJNA656389	SAMN15870964	SNS6	Bubalus bubalis digestive tract metagenome	WGS	METAGENOMIC	PCR	paired	ILLUMINA	Illumina NovaSeq 6000	Whole metagenomic sequencing	fastq	SNS6_R1.fq.gz	SNS6_R2.fq.gz
PRJNA656389	SAMN15870965	SNS7	Bubalus bubalis digestive tract metagenome	WGS	METAGENOMIC	PCR	paired	ILLUMINA	Illumina NovaSeq 6000	Whole metagenomic sequencing	fastq	SNS7_R1.fq.gz	SNS7_R2.fq.gz
PRJNA656389	SAMN15870966	SNS8	Bubalus bubalis digestive tract metagenome	WGS	METAGENOMIC	PCR	paired	ILLUMINA	Illumina NovaSeq 6000	Whole metagenomic sequencing	fastq	SNS8_R1.fq.gz	SNS8_R2.fq.gz
PRJNA656389	SAMN15870967	SNS9	Bubalus bubalis digestive tract metagenome	WGS	METAGENOMIC	PCR	paired	ILLUMINA	Illumina NovaSeq 6000	Whole metagenomic sequencing	fastq	SNS9_R1.fq.gz	SNS9_R2.fq.gz
PRJNA656389	SAMN15870968	SNS10	Bubalus bubalis digestive tract metagenome	WGS	METAGENOMIC	PCR	paired	ILLUMINA	Illumina NovaSeq 6000	Whole metagenomic sequencing	fastq	SNS10_R1.fq.gz	SNS10_R2.fq.gz
PRJNA656389	SAMN15870969	SNS12	Bubalus bubalis digestive tract metagenome	WGS	METAGENOMIC	PCR	paired	ILLUMINA	Illumina NovaSeq 6000	Whole metagenomic sequencing	fastq	SNS12_R1.fq.gz	SNS12_R2.fq.gz
PRJNA656389	SAMN15870970	SNS14	Bubalus bubalis digestive tract metagenome	WGS	METAGENOMIC	PCR	paired	ILLUMINA	Illumina NovaSeq 6000	Whole metagenomic sequencing	fastq	SNS14_R1.fq.gz	SNS14_R2.fq.gz
PRJNA656389	SAMN15870971	SNS15	Bubalus bubalis digestive tract metagenome	WGS	METAGENOMIC	PCR	paired	ILLUMINA	Illumina NovaSeq 6000	Whole metagenomic sequencing	fastq	SNS15_R1.fq.gz	SNS15_R2.fq.gz
PRJNA656389	SAMN15870972	SMS1	Bubalus bubalis digestive tract metagenome	WGS	METAGENOMIC	PCR	paired	ILLUMINA	Illumina NovaSeq 6000	Whole metagenomic sequencing	fastq	SMS1_R1.fq.gz	SMS1_R2.fq.gz
PRJNA656389	SAMN15870973	SMS4	Bubalus bubalis digestive tract metagenome	WGS	METAGENOMIC	PCR	paired	ILLUMINA	Illumina NovaSeq 6000	Whole metagenomic sequencing	fastq	SMS4_R1.fq.gz	SMS4_R2.fq.gz
PRJNA656389	SAMN15870974	SMS5	Bubalus bubalis digestive tract metagenome	WGS	METAGENOMIC	PCR	paired	ILLUMINA	Illumina NovaSeq 6000	Whole metagenomic sequencing	fastq	SMS5_R1.fq.gz	SMS5_R2.fq.gz
PRJNA656389	SAMN15870975	SMS6	Bubalus bubalis digestive tract metagenome	WGS	METAGENOMIC	PCR	paired	ILLUMINA	Illumina NovaSeq 6000	Whole metagenomic sequencing	fastq	SMS6_R1.fq.gz	SMS6_R2.fq.gz
PRJNA656389	SAMN15870976	SMS7	Bubalus bubalis digestive tract metagenome	WGS	METAGENOMIC	PCR	paired	ILLUMINA	Illumina NovaSeq 6000	Whole metagenomic sequencing	fastq	SMS7_R1.fq.gz	SMS7_R2.fq.gz
PRJNA656389	SAMN15870977	SMS8	Bubalus bubalis digestive tract metagenome	WGS	METAGENOMIC	PCR	paired	ILLUMINA	Illumina NovaSeq 6000	Whole metagenomic sequencing	fastq	SMS8_R1.fq.gz	SMS8_R2.fq.gz
PRJNA656389	SAMN15870978	SMS9	Bubalus bubalis digestive tract metagenome	WGS	METAGENOMIC	PCR	paired	ILLUMINA	Illumina NovaSeq 6000	Whole metagenomic sequencing	fastq	SMS9_R1.fq.gz	SMS9_R2.fq.gz
PRJNA656389	SAMN15870979	SMS10	Bubalus bubalis digestive tract metagenome	WGS	METAGENOMIC	PCR	paired	ILLUMINA	Illumina NovaSeq 6000	Whole metagenomic sequencing	fastq	SMS10_R1.fq.gz	SMS10_R2.fq.gz
PRJNA656389	SAMN15870980	SMS11	Bubalus bubalis digestive tract metagenome	WGS	METAGENOMIC	PCR	paired	ILLUMINA	Illumina NovaSeq 6000	Whole metagenomic sequencing	fastq	SMS11_R1.fq.gz	SMS11_R2.fq.gz
PRJNA656389	SAMN15870981	SMS12	Bubalus bubalis digestive tract metagenome	WGS	METAGENOMIC	PCR	paired	ILLUMINA	Illumina NovaSeq 6000	Whole metagenomic sequencing	fastq	SMS12_R1.fq.gz	SMS12_R2.fq.gz
PRJNA656389	SAMN15870982	SMS13	Bubalus bubalis digestive tract metagenome	WGS	METAGENOMIC	PCR	paired	ILLUMINA	Illumina NovaSeq 6000	Whole metagenomic sequencing	fastq	SMS13_R1.fq.gz	SMS13_R2.fq.gz
PRJNA656389	SAMN15870983	SMS14	Bubalus bubalis digestive tract metagenome	WGS	METAGENOMIC	PCR	paired	ILLUMINA	Illumina NovaSeq 6000	Whole metagenomic sequencing	fastq	SMS14_R1.fq.gz	SMS14_R2.fq.gz
PRJNA656389	SAMN15870984	HDN7	Bubalus bubalis digestive tract metagenome	WGS	METAGENOMIC	PCR	paired	ILLUMINA	Illumina NovaSeq 6000	Whole metagenomic sequencing	fastq	HDN7_R1.fq.gz	HDN7_R2.fq.gz
PRJNA656389	SAMN15870985	HDN8	Bubalus bubalis digestive tract metagenome	WGS	METAGENOMIC	PCR	paired	ILLUMINA	Illumina NovaSeq 6000	Whole metagenomic sequencing	fastq	HDN8_R1.fq.gz	HDN8_R2.fq.gz
PRJNA656389	SAMN15870986	HDN9	Bubalus bubalis digestive tract metagenome	WGS	METAGENOMIC	PCR	paired	ILLUMINA	Illumina NovaSeq 6000	Whole metagenomic sequencing	fastq	HDN9_R1.fq.gz	HDN9_R2.fq.gz
PRJNA656389	SAMN15870987	HDN5	Bubalus bubalis digestive tract metagenome	WGS	METAGENOMIC	PCR	paired	ILLUMINA	Illumina NovaSeq 6000	Whole metagenomic sequencing	fastq	HDN5_R1.fq.gz	HDN5_R2.fq.gz
PRJNA656389	SAMN15870988	HDN2	Bubalus bubalis digestive tract metagenome	WGS	METAGENOMIC	PCR	paired	ILLUMINA	Illumina NovaSeq 6000	Whole metagenomic sequencing	fastq	HDN2_R1.fq.gz	HDN2_R2.fq.gz
PRJNA656389	SAMN15870989	HDN3	Bubalus bubalis digestive tract metagenome	WGS	METAGENOMIC	PCR	paired	ILLUMINA	Illumina NovaSeq 6000	Whole metagenomic sequencing	fastq	HDN3_R1.fq.gz	HDN3_R2.fq.gz
PRJNA656389	SAMN15870990	HDN6	Bubalus bubalis digestive tract metagenome	WGS	METAGENOMIC	PCR	paired	ILLUMINA	Illumina NovaSeq 6000	Whole metagenomic sequencing	fastq	HDN6_R1.fq.gz	HDN6_R2.fq.gz
PRJNA656389	SAMN15870991	HDN10	Bubalus bubalis digestive tract metagenome	WGS	METAGENOMIC	PCR	paired	ILLUMINA	Illumina NovaSeq 6000	Whole metagenomic sequencing	fastq	HDN10_R1.fq.gz	HDN10_R2.fq.gz
PRJNA656389	SAMN15870992	HDN1	Bubalus bubalis digestive tract metagenome	WGS	METAGENOMIC	PCR	paired	ILLUMINA	Illumina NovaSeq 6000	Whole metagenomic sequencing	fastq	HDN1_R1.fq.gz	HDN1_R2.fq.gz
PRJNA656389	SAMN15870993	HDN4	Bubalus bubalis digestive tract metagenome	WGS	METAGENOMIC	PCR	paired	ILLUMINA	Illumina NovaSeq 6000	Whole metagenomic sequencing	fastq	HDN4_R1.fq.gz	HDN4_R2.fq.gz
PRJNA656389	SAMN15870994	SZCM1	Bubalus bubalis digestive tract metagenome	WGS	METAGENOMIC	PCR	paired	ILLUMINA	Illumina NovaSeq 6000	Whole metagenomic sequencing	fastq	SZCM1_R1.fq.gz	SZCM1_R2.fq.gz
PRJNA656389	SAMN15870995	SZCM2	Bubalus bubalis digestive tract metagenome	WGS	METAGENOMIC	PCR	paired	ILLUMINA	Illumina NovaSeq 6000	Whole metagenomic sequencing	fastq	SZCM2_R1.fq.gz	SZCM2_R2.fq.gz
PRJNA656389	SAMN15870996	SZCM3	Bubalus bubalis digestive tract metagenome	WGS	METAGENOMIC	PCR	paired	ILLUMINA	Illumina NovaSeq 6000	Whole metagenomic sequencing	fastq	SZCM3_R1.fq.gz	SZCM3_R2.fq.gz
PRJNA656389	SAMN15870997	SZCM4	Bubalus bubalis digestive tract metagenome	WGS	METAGENOMIC	PCR	paired	ILLUMINA	Illumina NovaSeq 6000	Whole metagenomic sequencing	fastq	SZCM4_R1.fq.gz	SZCM4_R2.fq.gz
PRJNA656389	SAMN15870998	SZCM5	Bubalus bubalis digestive tract metagenome	WGS	METAGENOMIC	PCR	paired	ILLUMINA	Illumina NovaSeq 6000	Whole metagenomic sequencing	fastq	SZCM5_R1.fq.gz	SZCM5_R2.fq.gz
PRJNA656389	SAMN15870999	SZCM6	Bubalus bubalis digestive tract metagenome	WGS	METAGENOMIC	PCR	paired	ILLUMINA	Illumina NovaSeq 6000	Whole metagenomic sequencing	fastq	SZCM6_R1.fq.gz	SZCM6_R2.fq.gz
PRJNA656389	SAMN15871000	SZCM7	Bubalus bubalis digestive tract metagenome	WGS	METAGENOMIC	PCR	paired	ILLUMINA	Illumina NovaSeq 6000	Whole metagenomic sequencing	fastq	SZCM7_R1.fq.gz	SZCM7_R2.fq.gz
PRJNA656389	SAMN15871001	SZCM8	Bubalus bubalis digestive tract metagenome	WGS	METAGENOMIC	PCR	paired	ILLUMINA	Illumina NovaSeq 6000	Whole metagenomic sequencing	fastq	SZCM8_R1.fq.gz	SZCM8_R2.fq.gz
PRJNA656389	SAMN15871002	SZCM9	Bubalus bubalis digestive tract metagenome	WGS	METAGENOMIC	PCR	paired	ILLUMINA	Illumina NovaSeq 6000	Whole metagenomic sequencing	fastq	SZCM9_R1.fq.gz	SZCM9_R2.fq.gz
PRJNA656389	SAMN15871003	SZCM10	Bubalus bubalis digestive tract metagenome	WGS	METAGENOMIC	PCR	paired	ILLUMINA	Illumina NovaSeq 6000	Whole metagenomic sequencing	fastq	SZCM10_R1.fq.gz	SZCM10_R2.fq.gz
PRJNA656389	SAMN15871004	SZCM11	Bubalus bubalis digestive tract metagenome	WGS	METAGENOMIC	PCR	paired	ILLUMINA	Illumina NovaSeq 6000	Whole metagenomic sequencing	fastq	SZCM11_R1.fq.gz	SZCM11_R2.fq.gz
PRJNA656389	SAMN15871005	SZCM12	Bubalus bubalis digestive tract metagenome	WGS	METAGENOMIC	PCR	paired	ILLUMINA	Illumina NovaSeq 6000	Whole metagenomic sequencing	fastq	SZCM12_R1.fq.gz	SZCM12_R2.fq.gz
PRJNA656389	SAMN15871006	SZCM13	Bubalus bubalis digestive tract metagenome	WGS	METAGENOMIC	PCR	paired	ILLUMINA	Illumina NovaSeq 6000	Whole metagenomic sequencing	fastq	SZCM13_R1.fq.gz	SZCM13_R2.fq.gz
PRJNA656389	SAMN15871007	SZCM14	Bubalus bubalis digestive tract metagenome	WGS	METAGENOMIC	PCR	paired	ILLUMINA	Illumina NovaSeq 6000	Whole metagenomic sequencing	fastq	SZCM14_R1.fq.gz	SZCM14_R2.fq.gz
PRJNA656389	SAMN15871008	SZCM15	Bubalus bubalis digestive tract metagenome	WGS	METAGENOMIC	PCR	paired	ILLUMINA	Illumina NovaSeq 6000	Whole metagenomic sequencing	fastq	SZCM15_R1.fq.gz	SZCM15_R2.fq.gz
PRJNA656389	SAMN15871009	SZCM16	Bubalus bubalis digestive tract metagenome	WGS	METAGENOMIC	PCR	paired	ILLUMINA	Illumina NovaSeq 6000	Whole metagenomic sequencing	fastq	SZCM16_R1.fq.gz	SZCM16_R2.fq.gz
PRJNA656389	SAMN15871010	SZCM17	Bubalus bubalis digestive tract metagenome	WGS	METAGENOMIC	PCR	paired	ILLUMINA	Illumina NovaSeq 6000	Whole metagenomic sequencing	fastq	SZCM17_R1.fq.gz	SZCM17_R2.fq.gz
PRJNA656389	SAMN15871011	SZCM18	Bubalus bubalis digestive tract metagenome	WGS	METAGENOMIC	PCR	paired	ILLUMINA	Illumina NovaSeq 6000	Whole metagenomic sequencing	fastq	SZCM18_R1.fq.gz	SZCM18_R2.fq.gz
PRJNA656389	SAMN15871012	SZCM19	Bubalus bubalis digestive tract metagenome	WGS	METAGENOMIC	PCR	paired	ILLUMINA	Illumina NovaSeq 6000	Whole metagenomic sequencing	fastq	SZCM19_R1.fq.gz	SZCM19_R2.fq.gz
PRJNA656389	SAMN15871013	SZCM20	Bubalus bubalis digestive tract metagenome	WGS	METAGENOMIC	PCR	paired	ILLUMINA	Illumina NovaSeq 6000	Whole metagenomic sequencing	fastq	SZCM20_R1.fq.gz	SZCM20_R2.fq.gz
PRJNA656389	SAMN15871014	SZCM21	Bubalus bubalis digestive tract metagenome	WGS	METAGENOMIC	PCR	paired	ILLUMINA	Illumina NovaSeq 6000	Whole metagenomic sequencing	fastq	SZCM21_R1.fq.gz	SZCM21_R2.fq.gz
PRJNA656389	SAMN15871015	SZCM22	Bubalus bubalis digestive tract metagenome	WGS	METAGENOMIC	PCR	paired	ILLUMINA	Illumina NovaSeq 6000	Whole metagenomic sequencing	fastq	SZCM22_R1.fq.gz	SZCM22_R2.fq.gz
PRJNA656389	SAMN15871016	SZCM23	Bubalus bubalis digestive tract metagenome	WGS	METAGENOMIC	PCR	paired	ILLUMINA	Illumina NovaSeq 6000	Whole metagenomic sequencing	fastq	SZCM23_R1.fq.gz	SZCM23_R2.fq.gz
PRJNA656389	SAMN15871017	SZCM24	Bubalus bubalis digestive tract metagenome	WGS	METAGENOMIC	PCR	paired	ILLUMINA	Illumina NovaSeq 6000	Whole metagenomic sequencing	fastq	SZCM24_R1.fq.gz	SZCM24_R2.fq.gz
PRJNA656389	SAMN15871018	SZCM25	Bubalus bubalis digestive tract metagenome	WGS	METAGENOMIC	PCR	paired	ILLUMINA	Illumina NovaSeq 6000	Whole metagenomic sequencing	fastq	SZCM25_R1.fq.gz	SZCM25_R2.fq.gz
PRJNA656389	SAMN15871019	SZCM26	Bubalus bubalis digestive tract metagenome	WGS	METAGENOMIC	PCR	paired	ILLUMINA	Illumina NovaSeq 6000	Whole metagenomic sequencing	fastq	SZCM26_R1.fq.gz	SZCM26_R2.fq.gz
PRJNA656389	SAMN15871020	SZCM27	Bubalus bubalis digestive tract metagenome	WGS	METAGENOMIC	PCR	paired	ILLUMINA	Illumina NovaSeq 6000	Whole metagenomic sequencing	fastq	SZCM27_R1.fq.gz	SZCM27_R2.fq.gz
PRJNA656389	SAMN15871021	SZCM28	Bubalus bubalis digestive tract metagenome	WGS	METAGENOMIC	PCR	paired	ILLUMINA	Illumina NovaSeq 6000	Whole metagenomic sequencing	fastq	SZCM28_R1.fq.gz	SZCM28_R2.fq.gz
PRJNA656389	SAMN15871022	SZCM29	Bubalus bubalis digestive tract metagenome	WGS	METAGENOMIC	PCR	paired	ILLUMINA	Illumina NovaSeq 6000	Whole metagenomic sequencing	fastq	SZCM29_R1.fq.gz	SZCM29_R2.fq.gz
PRJNA656389	SAMN15871023	SZCM30	Bubalus bubalis digestive tract metagenome	WGS	METAGENOMIC	PCR	paired	ILLUMINA	Illumina NovaSeq 6000	Whole metagenomic sequencing	fastq	SZCM30_R1.fq.gz	SZCM30_R2.fq.gz
PRJNA656389	SAMN15871024	LCN1	Bubalus bubalis digestive tract metagenome	WGS	METAGENOMIC	PCR	paired	ILLUMINA	Illumina NovaSeq 6000	Whole metagenomic sequencing	fastq	LCN1_R1.fq.gz	LCN1_R2.fq.gz
PRJNA656389	SAMN15871025	LCN2	Bubalus bubalis digestive tract metagenome	WGS	METAGENOMIC	PCR	paired	ILLUMINA	Illumina NovaSeq 6000	Whole metagenomic sequencing	fastq	LCN2_R1.fq.gz	LCN2_R2.fq.gz
PRJNA656389	SAMN15871026	LCN3	Bubalus bubalis digestive tract metagenome	WGS	METAGENOMIC	PCR	paired	ILLUMINA	Illumina NovaSeq 6000	Whole metagenomic sequencing	fastq	LCN3_R1.fq.gz	LCN3_R2.fq.gz
PRJNA656389	SAMN15871027	LCN4	Bubalus bubalis digestive tract metagenome	WGS	METAGENOMIC	PCR	paired	ILLUMINA	Illumina NovaSeq 6000	Whole metagenomic sequencing	fastq	LCN4_R1.fq.gz	LCN4_R2.fq.gz
PRJNA656389	SAMN15871028	LCN5	Bubalus bubalis digestive tract metagenome	WGS	METAGENOMIC	PCR	paired	ILLUMINA	Illumina NovaSeq 6000	Whole metagenomic sequencing	fastq	LCN5_R1.fq.gz	LCN5_R2.fq.gz
PRJNA656389	SAMN15871029	LCN6	Bubalus bubalis digestive tract metagenome	WGS	METAGENOMIC	PCR	paired	ILLUMINA	Illumina NovaSeq 6000	Whole metagenomic sequencing	fastq	LCN6_R1.fq.gz	LCN6_R2.fq.gz
PRJNA656389	SAMN15871030	LCN7	Bubalus bubalis digestive tract metagenome	WGS	METAGENOMIC	PCR	paired	ILLUMINA	Illumina NovaSeq 6000	Whole metagenomic sequencing	fastq	LCN7_R1.fq.gz	LCN7_R2.fq.gz
PRJNA656389	SAMN15871031	LCN8	Bubalus bubalis digestive tract metagenome	WGS	METAGENOMIC	PCR	paired	ILLUMINA	Illumina NovaSeq 6000	Whole metagenomic sequencing	fastq	LCN8_R1.fq.gz	LCN8_R2.fq.gz
PRJNA656389	SAMN15871032	LCN9	Bubalus bubalis digestive tract metagenome	WGS	METAGENOMIC	PCR	paired	ILLUMINA	Illumina NovaSeq 6000	Whole metagenomic sequencing	fastq	LCN9_R1.fq.gz	LCN9_R2.fq.gz
PRJNA656389	SAMN15871033	LCN10	Bubalus bubalis digestive tract metagenome	WGS	METAGENOMIC	PCR	paired	ILLUMINA	Illumina NovaSeq 6000	Whole metagenomic sequencing	fastq	LCN10_R1.fq.gz	LCN10_R2.fq.gz
PRJNA656389	SAMN15871034	LCN11	Bubalus bubalis digestive tract metagenome	WGS	METAGENOMIC	PCR	paired	ILLUMINA	Illumina NovaSeq 6000	Whole metagenomic sequencing	fastq	LCN11_R1.fq.gz	LCN11_R2.fq.gz
PRJNA656389	SAMN15871035	LCN12	Bubalus bubalis digestive tract metagenome	WGS	METAGENOMIC	PCR	paired	ILLUMINA	Illumina NovaSeq 6000	Whole metagenomic sequencing	fastq	LCN12_R1.fq.gz	LCN12_R2.fq.gz
PRJNA656389	SAMN15871036	LCN13	Bubalus bubalis digestive tract metagenome	WGS	METAGENOMIC	PCR	paired	ILLUMINA	Illumina NovaSeq 6000	Whole metagenomic sequencing	fastq	LCN13_R1.fq.gz	LCN13_R2.fq.gz
PRJNA656389	SAMN15871037	LCN14	Bubalus bubalis digestive tract metagenome	WGS	METAGENOMIC	PCR	paired	ILLUMINA	Illumina NovaSeq 6000	Whole metagenomic sequencing	fastq	LCN14_R1.fq.gz	LCN14_R2.fq.gz
PRJNA656389	SAMN15871038	LCN15	Bubalus bubalis digestive tract metagenome	WGS	METAGENOMIC	PCR	paired	ILLUMINA	Illumina NovaSeq 6000	Whole metagenomic sequencing	fastq	LCN15_R1.fq.gz	LCN15_R2.fq.gz
PRJNA656389	SAMN15871039	LCN16	Bubalus bubalis digestive tract metagenome	WGS	METAGENOMIC	PCR	paired	ILLUMINA	Illumina NovaSeq 6000	Whole metagenomic sequencing	fastq	LCN16_R1.fq.gz	LCN16_R2.fq.gz
PRJNA656389	SAMN15871040	LCN17	Bubalus bubalis digestive tract metagenome	WGS	METAGENOMIC	PCR	paired	ILLUMINA	Illumina NovaSeq 6000	Whole metagenomic sequencing	fastq	LCN17_R1.fq.gz	LCN17_R2.fq.gz
PRJNA656389	SAMN15871041	LCN18	Bubalus bubalis digestive tract metagenome	WGS	METAGENOMIC	PCR	paired	ILLUMINA	Illumina NovaSeq 6000	Whole metagenomic sequencing	fastq	LCN18_R1.fq.gz	LCN18_R2.fq.gz
PRJNA656389	SAMN15871042	LCN19	Bubalus bubalis digestive tract metagenome	WGS	METAGENOMIC	PCR	paired	ILLUMINA	Illumina NovaSeq 6000	Whole metagenomic sequencing	fastq	LCN19_R1.fq.gz	LCN19_R2.fq.gz
PRJNA656389	SAMN15871043	LCN20	Bubalus bubalis digestive tract metagenome	WGS	METAGENOMIC	PCR	paired	ILLUMINA	Illumina NovaSeq 6000	Whole metagenomic sequencing	fastq	LCN20_R1.fq.gz	LCN20_R2.fq.gz
PRJNA656389	SAMN15871044	LCN21	Bubalus bubalis digestive tract metagenome	WGS	METAGENOMIC	PCR	paired	ILLUMINA	Illumina NovaSeq 6000	Whole metagenomic sequencing	fastq	LCN21_R1.fq.gz	LCN21_R2.fq.gz
PRJNA656389	SAMN15871045	LCN22	Bubalus bubalis digestive tract metagenome	WGS	METAGENOMIC	PCR	paired	ILLUMINA	Illumina NovaSeq 6000	Whole metagenomic sequencing	fastq	LCN22_R1.fq.gz	LCN22_R2.fq.gz
PRJNA656389	SAMN15871046	LCN23	Bubalus bubalis digestive tract metagenome	WGS	METAGENOMIC	PCR	paired	ILLUMINA	Illumina NovaSeq 6000	Whole metagenomic sequencing	fastq	LCN23_R1.fq.gz	LCN23_R2.fq.gz
PRJNA656389	SAMN15871047	LCN24	Bubalus bubalis digestive tract metagenome	WGS	METAGENOMIC	PCR	paired	ILLUMINA	Illumina NovaSeq 6000	Whole metagenomic sequencing	fastq	LCN24_R1.fq.gz	LCN24_R2.fq.gz
PRJNA656389	SAMN15871048	LCN25	Bubalus bubalis digestive tract metagenome	WGS	METAGENOMIC	PCR	paired	ILLUMINA	Illumina NovaSeq 6000	Whole metagenomic sequencing	fastq	LCN25_R1.fq.gz	LCN25_R2.fq.gz
PRJNA656389	SAMN15871049	XBCN	Bubalus bubalis digestive tract metagenome	WGS	METAGENOMIC	PCR	paired	ILLUMINA	Illumina NovaSeq 6000	Whole metagenomic sequencing	fastq	XBCN_R1.fq.gz	XBCN_R2.fq.gz
PRJNA656389	SAMN15871050	XBCN1	Bubalus bubalis digestive tract metagenome	WGS	METAGENOMIC	PCR	paired	ILLUMINA	Illumina NovaSeq 6000	Whole metagenomic sequencing	fastq	XBCN1_R1.fq.gz	XBCN1_R2.fq.gz
PRJNA656389	SAMN15871051	XBCN12	Bubalus bubalis digestive tract metagenome	WGS	METAGENOMIC	PCR	paired	ILLUMINA	Illumina NovaSeq 6000	Whole metagenomic sequencing	fastq	XBCN12_R1.fq.gz	XBCN12_R2.fq.gz
PRJNA656389	SAMN15871052	XBCN16	Bubalus bubalis digestive tract metagenome	WGS	METAGENOMIC	PCR	paired	ILLUMINA	Illumina NovaSeq 6000	Whole metagenomic sequencing	fastq	XBCN16_R1.fq.gz	XBCN16_R2.fq.gz
PRJNA656389	SAMN15871053	XBCN18	Bubalus bubalis digestive tract metagenome	WGS	METAGENOMIC	PCR	paired	ILLUMINA	Illumina NovaSeq 6000	Whole metagenomic sequencing	fastq	XBCN18_R1.fq.gz	XBCN18_R2.fq.gz
PRJNA656389	SAMN15871054	XBCN2	Bubalus bubalis digestive tract metagenome	WGS	METAGENOMIC	PCR	paired	ILLUMINA	Illumina NovaSeq 6000	Whole metagenomic sequencing	fastq	XBCN2_R1.fq.gz	XBCN2_R2.fq.gz
PRJNA656389	SAMN15871055	XBCN24	Bubalus bubalis digestive tract metagenome	WGS	METAGENOMIC	PCR	paired	ILLUMINA	Illumina NovaSeq 6000	Whole metagenomic sequencing	fastq	XBCN24_R1.fq.gz	XBCN24_R2.fq.gz
PRJNA656389	SAMN15871056	XBCN25	Bubalus bubalis digestive tract metagenome	WGS	METAGENOMIC	PCR	paired	ILLUMINA	Illumina NovaSeq 6000	Whole metagenomic sequencing	fastq	XBCN25_R1.fq.gz	XBCN25_R2.fq.gz
PRJNA656389	SAMN15871057	XBCN28	Bubalus bubalis digestive tract metagenome	WGS	METAGENOMIC	PCR	paired	ILLUMINA	Illumina NovaSeq 6000	Whole metagenomic sequencing	fastq	XBCN28_R1.fq.gz	XBCN28_R2.fq.gz
PRJNA656389	SAMN15871058	XBCN29	Bubalus bubalis digestive tract metagenome	WGS	METAGENOMIC	PCR	paired	ILLUMINA	Illumina NovaSeq 6000	Whole metagenomic sequencing	fastq	XBCN29_R1.fq.gz	XBCN29_R2.fq.gz
PRJNA656389	SAMN15871059	XBCN3	Bubalus bubalis digestive tract metagenome	WGS	METAGENOMIC	PCR	paired	ILLUMINA	Illumina NovaSeq 6000	Whole metagenomic sequencing	fastq	XBCN3_R1.fq.gz	XBCN3_R2.fq.gz
PRJNA656389	SAMN15871060	XBCN30	Bubalus bubalis digestive tract metagenome	WGS	METAGENOMIC	PCR	paired	ILLUMINA	Illumina NovaSeq 6000	Whole metagenomic sequencing	fastq	XBCN30_R1.fq.gz	XBCN30_R2.fq.gz
PRJNA656389	SAMN15871061	XBCN31	Bubalus bubalis digestive tract metagenome	WGS	METAGENOMIC	PCR	paired	ILLUMINA	Illumina NovaSeq 6000	Whole metagenomic sequencing	fastq	XBCN31_R1.fq.gz	XBCN31_R2.fq.gz
PRJNA656389	SAMN15871062	XBCN32	Bubalus bubalis digestive tract metagenome	WGS	METAGENOMIC	PCR	paired	ILLUMINA	Illumina NovaSeq 6000	Whole metagenomic sequencing	fastq	XBCN32_R1.fq.gz	XBCN32_R2.fq.gz
PRJNA656389	SAMN15871063	XBCN34	Bubalus bubalis digestive tract metagenome	WGS	METAGENOMIC	PCR	paired	ILLUMINA	Illumina NovaSeq 6000	Whole metagenomic sequencing	fastq	XBCN34_R1.fq.gz	XBCN34_R2.fq.gz
PRJNA656389	SAMN15871064	XBCN35	Bubalus bubalis digestive tract metagenome	WGS	METAGENOMIC	PCR	paired	ILLUMINA	Illumina NovaSeq 6000	Whole metagenomic sequencing	fastq	XBCN35_R1.fq.gz	XBCN35_R2.fq.gz
PRJNA656389	SAMN15871065	XBCN6	Bubalus bubalis digestive tract metagenome	WGS	METAGENOMIC	PCR	paired	ILLUMINA	Illumina NovaSeq 6000	Whole metagenomic sequencing	fastq	XBCN6_R1.fq.gz	XBCN6_R2.fq.gz
PRJNA656389	SAMN15871066	XBCN9	Bubalus bubalis digestive tract metagenome	WGS	METAGENOMIC	PCR	paired	ILLUMINA	Illumina NovaSeq 6000	Whole metagenomic sequencing	fastq	XBCN9_R1.fq.gz	XBCN9_R2.fq.gz
PRJNA656389	SAMN15871067	XBDN1	Bubalus bubalis digestive tract metagenome	WGS	METAGENOMIC	PCR	paired	ILLUMINA	Illumina NovaSeq 6000	Whole metagenomic sequencing	fastq	XBDN1_R1.fq.gz	XBDN1_R2.fq.gz
PRJNA656389	SAMN15871068	XBDN2	Bubalus bubalis digestive tract metagenome	WGS	METAGENOMIC	PCR	paired	ILLUMINA	Illumina NovaSeq 6000	Whole metagenomic sequencing	fastq	XBDN2_R1.fq.gz	XBDN2_R2.fq.gz
PRJNA656389	SAMN15871069	XBDN3	Bubalus bubalis digestive tract metagenome	WGS	METAGENOMIC	PCR	paired	ILLUMINA	Illumina NovaSeq 6000	Whole metagenomic sequencing	fastq	XBDN3_R1.fq.gz	XBDN3_R2.fq.gz
PRJNA656389	SAMN15871070	XBDN4	Bubalus bubalis digestive tract metagenome	WGS	METAGENOMIC	PCR	paired	ILLUMINA	Illumina NovaSeq 6000	Whole metagenomic sequencing	fastq	XBDN4_R1.fq.gz	XBDN4_R2.fq.gz
PRJNA656389	SAMN15871071	XBDN5	Bubalus bubalis digestive tract metagenome	WGS	METAGENOMIC	PCR	paired	ILLUMINA	Illumina NovaSeq 6000	Whole metagenomic sequencing	fastq	XBDN5_R1.fq.gz	XBDN5_R2.fq.gz
PRJNA656389	SAMN15871072	XBDN6	Bubalus bubalis digestive tract metagenome	WGS	METAGENOMIC	PCR	paired	ILLUMINA	Illumina NovaSeq 6000	Whole metagenomic sequencing	fastq	XBDN6_R1.fq.gz	XBDN6_R2.fq.gz
PRJNA656389	SAMN15871073	XBDN7	Bubalus bubalis digestive tract metagenome	WGS	METAGENOMIC	PCR	paired	ILLUMINA	Illumina NovaSeq 6000	Whole metagenomic sequencing	fastq	XBDN7_R1.fq.gz	XBDN7_R2.fq.gz
PRJNA656389	SAMN15871074	XBCN10	Bubalus bubalis digestive tract metagenome	WGS	METAGENOMIC	PCR	paired	ILLUMINA	Illumina NovaSeq 6000	Whole metagenomic sequencing	fastq	XBCN10_R1.fq.gz	XBCN10_R2.fq.gz
PRJNA656389	SAMN15871075	XBCN11	Bubalus bubalis digestive tract metagenome	WGS	METAGENOMIC	PCR	paired	ILLUMINA	Illumina NovaSeq 6000	Whole metagenomic sequencing	fastq	XBCN11_R1.fq.gz	XBCN11_R2.fq.gz
PRJNA656389	SAMN15871076	XBCN13	Bubalus bubalis digestive tract metagenome	WGS	METAGENOMIC	PCR	paired	ILLUMINA	Illumina NovaSeq 6000	Whole metagenomic sequencing	fastq	XBCN13_R1.fq.gz	XBCN13_R2.fq.gz
PRJNA656389	SAMN15871077	XBCN14	Bubalus bubalis digestive tract metagenome	WGS	METAGENOMIC	PCR	paired	ILLUMINA	Illumina NovaSeq 6000	Whole metagenomic sequencing	fastq	XBCN14_R1.fq.gz	XBCN14_R2.fq.gz
PRJNA656389	SAMN15871078	XBCN15	Bubalus bubalis digestive tract metagenome	WGS	METAGENOMIC	PCR	paired	ILLUMINA	Illumina NovaSeq 6000	Whole metagenomic sequencing	fastq	XBCN15_R1.fq.gz	XBCN15_R2.fq.gz
PRJNA656389	SAMN15871079	XBCN17	Bubalus bubalis digestive tract metagenome	WGS	METAGENOMIC	PCR	paired	ILLUMINA	Illumina NovaSeq 6000	Whole metagenomic sequencing	fastq	XBCN17_R1.fq.gz	XBCN17_R2.fq.gz
PRJNA656389	SAMN15871080	XBCN19	Bubalus bubalis digestive tract metagenome	WGS	METAGENOMIC	PCR	paired	ILLUMINA	Illumina NovaSeq 6000	Whole metagenomic sequencing	fastq	XBCN19_R1.fq.gz	XBCN19_R2.fq.gz
PRJNA656389	SAMN15871081	XBCN20	Bubalus bubalis digestive tract metagenome	WGS	METAGENOMIC	PCR	paired	ILLUMINA	Illumina NovaSeq 6000	Whole metagenomic sequencing	fastq	XBCN20_R1.fq.gz	XBCN20_R2.fq.gz
PRJNA656389	SAMN15871082	XBCN21	Bubalus bubalis digestive tract metagenome	WGS	METAGENOMIC	PCR	paired	ILLUMINA	Illumina NovaSeq 6000	Whole metagenomic sequencing	fastq	XBCN21_R1.fq.gz	XBCN21_R2.fq.gz
PRJNA656389	SAMN15871083	XBCN22	Bubalus bubalis digestive tract metagenome	WGS	METAGENOMIC	PCR	paired	ILLUMINA	Illumina NovaSeq 6000	Whole metagenomic sequencing	fastq	XBCN22_R1.fq.gz	XBCN22_R2.fq.gz
PRJNA656389	SAMN15871084	XBCN26	Bubalus bubalis digestive tract metagenome	WGS	METAGENOMIC	PCR	paired	ILLUMINA	Illumina NovaSeq 6000	Whole metagenomic sequencing	fastq	XBCN26_R1.fq.gz	XBCN26_R2.fq.gz
PRJNA656389	SAMN15871085	XBCN27	Bubalus bubalis digestive tract metagenome	WGS	METAGENOMIC	PCR	paired	ILLUMINA	Illumina NovaSeq 6000	Whole metagenomic sequencing	fastq	XBCN27_R1.fq.gz	XBCN27_R2.fq.gz
PRJNA656389	SAMN15871086	XBCN33	Bubalus bubalis digestive tract metagenome	WGS	METAGENOMIC	PCR	paired	ILLUMINA	Illumina NovaSeq 6000	Whole metagenomic sequencing	fastq	XBCN33_R1.fq.gz	XBCN33_R2.fq.gz
PRJNA656389	SAMN15871087	XBCN5	Bubalus bubalis digestive tract metagenome	WGS	METAGENOMIC	PCR	paired	ILLUMINA	Illumina NovaSeq 6000	Whole metagenomic sequencing	fastq	XBCN5_R1.fq.gz	XBCN5_R2.fq.gz
PRJNA656389	SAMN15871088	XBCN7	Bubalus bubalis digestive tract metagenome	WGS	METAGENOMIC	PCR	paired	ILLUMINA	Illumina NovaSeq 6000	Whole metagenomic sequencing	fastq	XBCN7_R1.fq.gz	XBCN7_R2.fq.gz
PRJNA656389	SAMN15871089	XBCN8	Bubalus bubalis digestive tract metagenome	WGS	METAGENOMIC	PCR	paired	ILLUMINA	Illumina NovaSeq 6000	Whole metagenomic sequencing	fastq	XBCN8_R1.fq.gz	XBCN8_R2.fq.gz
PRJNA656389	SAMN15871090	ABCN1	Bubalus bubalis digestive tract metagenome	WGS	METAGENOMIC	PCR	paired	ILLUMINA	Illumina NovaSeq 6000	Whole metagenomic sequencing	fastq	ABCN1_R1.fq.gz	ABCN1_R2.fq.gz
PRJNA656389	SAMN15871091	ABCN10	Bubalus bubalis digestive tract metagenome	WGS	METAGENOMIC	PCR	paired	ILLUMINA	Illumina NovaSeq 6000	Whole metagenomic sequencing	fastq	ABCN10_R1.fq.gz	ABCN10_R2.fq.gz
PRJNA656389	SAMN15871092	ABCN11	Bubalus bubalis digestive tract metagenome	WGS	METAGENOMIC	PCR	paired	ILLUMINA	Illumina NovaSeq 6000	Whole metagenomic sequencing	fastq	ABCN11_R1.fq.gz	ABCN11_R2.fq.gz
PRJNA656389	SAMN15871093	ABCN12	Bubalus bubalis digestive tract metagenome	WGS	METAGENOMIC	PCR	paired	ILLUMINA	Illumina NovaSeq 6000	Whole metagenomic sequencing	fastq	ABCN12_R1.fq.gz	ABCN12_R2.fq.gz
PRJNA656389	SAMN15871094	ABCN13	Bubalus bubalis digestive tract metagenome	WGS	METAGENOMIC	PCR	paired	ILLUMINA	Illumina NovaSeq 6000	Whole metagenomic sequencing	fastq	ABCN13_R1.fq.gz	ABCN13_R2.fq.gz
PRJNA656389	SAMN15871095	ABCN14	Bubalus bubalis digestive tract metagenome	WGS	METAGENOMIC	PCR	paired	ILLUMINA	Illumina NovaSeq 6000	Whole metagenomic sequencing	fastq	ABCN14_R1.fq.gz	ABCN14_R2.fq.gz
PRJNA656389	SAMN15871096	ABCN15	Bubalus bubalis digestive tract metagenome	WGS	METAGENOMIC	PCR	paired	ILLUMINA	Illumina NovaSeq 6000	Whole metagenomic sequencing	fastq	ABCN15_R1.fq.gz	ABCN15_R2.fq.gz
PRJNA656389	SAMN15871097	ABCN16	Bubalus bubalis digestive tract metagenome	WGS	METAGENOMIC	PCR	paired	ILLUMINA	Illumina NovaSeq 6000	Whole metagenomic sequencing	fastq	ABCN16_R1.fq.gz	ABCN16_R2.fq.gz
PRJNA656389	SAMN15871098	ABCN17	Bubalus bubalis digestive tract metagenome	WGS	METAGENOMIC	PCR	paired	ILLUMINA	Illumina NovaSeq 6000	Whole metagenomic sequencing	fastq	ABCN17_R1.fq.gz	ABCN17_R2.fq.gz
PRJNA656389	SAMN15871099	ABCN18	Bubalus bubalis digestive tract metagenome	WGS	METAGENOMIC	PCR	paired	ILLUMINA	Illumina NovaSeq 6000	Whole metagenomic sequencing	fastq	ABCN18_R1.fq.gz	ABCN18_R2.fq.gz
PRJNA656389	SAMN15871100	ABCN19	Bubalus bubalis digestive tract metagenome	WGS	METAGENOMIC	PCR	paired	ILLUMINA	Illumina NovaSeq 6000	Whole metagenomic sequencing	fastq	ABCN19_R1.fq.gz	ABCN19_R2.fq.gz
PRJNA656389	SAMN15871101	ABCN2	Bubalus bubalis digestive tract metagenome	WGS	METAGENOMIC	PCR	paired	ILLUMINA	Illumina NovaSeq 6000	Whole metagenomic sequencing	fastq	ABCN2_R1.fq.gz	ABCN2_R2.fq.gz
PRJNA656389	SAMN15871102	ABCN20	Bubalus bubalis digestive tract metagenome	WGS	METAGENOMIC	PCR	paired	ILLUMINA	Illumina NovaSeq 6000	Whole metagenomic sequencing	fastq	ABCN20_R1.fq.gz	ABCN20_R2.fq.gz
PRJNA656389	SAMN15871103	ABCN21	Bubalus bubalis digestive tract metagenome	WGS	METAGENOMIC	PCR	paired	ILLUMINA	Illumina NovaSeq 6000	Whole metagenomic sequencing	fastq	ABCN21_R1.fq.gz	ABCN21_R2.fq.gz
PRJNA656389	SAMN15871104	ABCN22	Bubalus bubalis digestive tract metagenome	WGS	METAGENOMIC	PCR	paired	ILLUMINA	Illumina NovaSeq 6000	Whole metagenomic sequencing	fastq	ABCN22_R1.fq.gz	ABCN22_R2.fq.gz
PRJNA656389	SAMN15871105	ABCN23	Bubalus bubalis digestive tract metagenome	WGS	METAGENOMIC	PCR	paired	ILLUMINA	Illumina NovaSeq 6000	Whole metagenomic sequencing	fastq	ABCN23_R1.fq.gz	ABCN23_R2.fq.gz
PRJNA656389	SAMN15871106	ABCN24	Bubalus bubalis digestive tract metagenome	WGS	METAGENOMIC	PCR	paired	ILLUMINA	Illumina NovaSeq 6000	Whole metagenomic sequencing	fastq	ABCN24_R1.fq.gz	ABCN24_R2.fq.gz
PRJNA656389	SAMN15871107	ABCN25	Bubalus bubalis digestive tract metagenome	WGS	METAGENOMIC	PCR	paired	ILLUMINA	Illumina NovaSeq 6000	Whole metagenomic sequencing	fastq	ABCN25_R1.fq.gz	ABCN25_R2.fq.gz
PRJNA656389	SAMN15871108	ABCN26	Bubalus bubalis digestive tract metagenome	WGS	METAGENOMIC	PCR	paired	ILLUMINA	Illumina NovaSeq 6000	Whole metagenomic sequencing	fastq	ABCN26_R1.fq.gz	ABCN26_R2.fq.gz
PRJNA656389	SAMN15871109	ABCN27	Bubalus bubalis digestive tract metagenome	WGS	METAGENOMIC	PCR	paired	ILLUMINA	Illumina NovaSeq 6000	Whole metagenomic sequencing	fastq	ABCN27_R1.fq.gz	ABCN27_R2.fq.gz
PRJNA656389	SAMN15871110	ABCN28	Bubalus bubalis digestive tract metagenome	WGS	METAGENOMIC	PCR	paired	ILLUMINA	Illumina NovaSeq 6000	Whole metagenomic sequencing	fastq	ABCN28_R1.fq.gz	ABCN28_R2.fq.gz
PRJNA656389	SAMN15871111	ABCN29	Bubalus bubalis digestive tract metagenome	WGS	METAGENOMIC	PCR	paired	ILLUMINA	Illumina NovaSeq 6000	Whole metagenomic sequencing	fastq	ABCN29_R1.fq.gz	ABCN29_R2.fq.gz
PRJNA656389	SAMN15871112	ABCN3	Bubalus bubalis digestive tract metagenome	WGS	METAGENOMIC	PCR	paired	ILLUMINA	Illumina NovaSeq 6000	Whole metagenomic sequencing	fastq	ABCN3_R1.fq.gz	ABCN3_R2.fq.gz
PRJNA656389	SAMN15871113	ABCN30	Bubalus bubalis digestive tract metagenome	WGS	METAGENOMIC	PCR	paired	ILLUMINA	Illumina NovaSeq 6000	Whole metagenomic sequencing	fastq	ABCN30_R1.fq.gz	ABCN30_R2.fq.gz
PRJNA656389	SAMN15871114	ABCN31	Bubalus bubalis digestive tract metagenome	WGS	METAGENOMIC	PCR	paired	ILLUMINA	Illumina NovaSeq 6000	Whole metagenomic sequencing	fastq	ABCN31_R1.fq.gz	ABCN31_R2.fq.gz
PRJNA656389	SAMN15871115	ABCN32	Bubalus bubalis digestive tract metagenome	WGS	METAGENOMIC	PCR	paired	ILLUMINA	Illumina NovaSeq 6000	Whole metagenomic sequencing	fastq	ABCN32_R1.fq.gz	ABCN32_R2.fq.gz
PRJNA656389	SAMN15871116	ABCN33	Bubalus bubalis digestive tract metagenome	WGS	METAGENOMIC	PCR	paired	ILLUMINA	Illumina NovaSeq 6000	Whole metagenomic sequencing	fastq	ABCN33_R1.fq.gz	ABCN33_R2.fq.gz
PRJNA656389	SAMN15871117	ABCN4	Bubalus bubalis digestive tract metagenome	WGS	METAGENOMIC	PCR	paired	ILLUMINA	Illumina NovaSeq 6000	Whole metagenomic sequencing	fastq	ABCN4_R1.fq.gz	ABCN4_R2.fq.gz
PRJNA656389	SAMN15871118	ABCN5	Bubalus bubalis digestive tract metagenome	WGS	METAGENOMIC	PCR	paired	ILLUMINA	Illumina NovaSeq 6000	Whole metagenomic sequencing	fastq	ABCN5_R1.fq.gz	ABCN5_R2.fq.gz
PRJNA656389	SAMN15871119	ABCN6	Bubalus bubalis digestive tract metagenome	WGS	METAGENOMIC	PCR	paired	ILLUMINA	Illumina NovaSeq 6000	Whole metagenomic sequencing	fastq	ABCN6_R1.fq.gz	ABCN6_R2.fq.gz
PRJNA656389	SAMN15871120	ABCN7	Bubalus bubalis digestive tract metagenome	WGS	METAGENOMIC	PCR	paired	ILLUMINA	Illumina NovaSeq 6000	Whole metagenomic sequencing	fastq	ABCN7_R1.fq.gz	ABCN7_R2.fq.gz
PRJNA656389	SAMN15871121	ABCN8	Bubalus bubalis digestive tract metagenome	WGS	METAGENOMIC	PCR	paired	ILLUMINA	Illumina NovaSeq 6000	Whole metagenomic sequencing	fastq	ABCN8_R1.fq.gz	ABCN8_R2.fq.gz
PRJNA656389	SAMN15871122	ABCN9	Bubalus bubalis digestive tract metagenome	WGS	METAGENOMIC	PCR	paired	ILLUMINA	Illumina NovaSeq 6000	Whole metagenomic sequencing	fastq	ABCN9_R1.fq.gz	ABCN9_R2.fq.gz
PRJNA656389	SAMN15871123	ABDN1	Bubalus bubalis digestive tract metagenome	WGS	METAGENOMIC	PCR	paired	ILLUMINA	Illumina NovaSeq 6000	Whole metagenomic sequencing	fastq	ABDN1_R1.fq.gz	ABDN1_R2.fq.gz
PRJNA656389	SAMN15871124	ABGD10	Bubalus bubalis digestive tract metagenome	WGS	METAGENOMIC	PCR	paired	ILLUMINA	Illumina NovaSeq 6000	Whole metagenomic sequencing	fastq	ABGD10_R1.fq.gz	ABGD10_R2.fq.gz
PRJNA656389	SAMN15871125	ABGD11	Bubalus bubalis digestive tract metagenome	WGS	METAGENOMIC	PCR	paired	ILLUMINA	Illumina NovaSeq 6000	Whole metagenomic sequencing	fastq	ABGD11_R1.fq.gz	ABGD11_R2.fq.gz
PRJNA656389	SAMN15871126	ABGD2	Bubalus bubalis digestive tract metagenome	WGS	METAGENOMIC	PCR	paired	ILLUMINA	Illumina NovaSeq 6000	Whole metagenomic sequencing	fastq	ABGD2_R1.fq.gz	ABGD2_R2.fq.gz
PRJNA656389	SAMN15871127	ABGD3	Bubalus bubalis digestive tract metagenome	WGS	METAGENOMIC	PCR	paired	ILLUMINA	Illumina NovaSeq 6000	Whole metagenomic sequencing	fastq	ABGD3_R1.fq.gz	ABGD3_R2.fq.gz
PRJNA656389	SAMN15871128	ABGD4	Bubalus bubalis digestive tract metagenome	WGS	METAGENOMIC	PCR	paired	ILLUMINA	Illumina NovaSeq 6000	Whole metagenomic sequencing	fastq	ABGD4_R1.fq.gz	ABGD4_R2.fq.gz
PRJNA656389	SAMN15871129	ABGD5	Bubalus bubalis digestive tract metagenome	WGS	METAGENOMIC	PCR	paired	ILLUMINA	Illumina NovaSeq 6000	Whole metagenomic sequencing	fastq	ABGD5_R1.fq.gz	ABGD5_R2.fq.gz
PRJNA656389	SAMN15871130	ABGD6	Bubalus bubalis digestive tract metagenome	WGS	METAGENOMIC	PCR	paired	ILLUMINA	Illumina NovaSeq 6000	Whole metagenomic sequencing	fastq	ABGD6_R1.fq.gz	ABGD6_R2.fq.gz
PRJNA656389	SAMN15871131	ABGD7	Bubalus bubalis digestive tract metagenome	WGS	METAGENOMIC	PCR	paired	ILLUMINA	Illumina NovaSeq 6000	Whole metagenomic sequencing	fastq	ABGD7_R1.fq.gz	ABGD7_R2.fq.gz
PRJNA656389	SAMN15871132	ABGD8	Bubalus bubalis digestive tract metagenome	WGS	METAGENOMIC	PCR	paired	ILLUMINA	Illumina NovaSeq 6000	Whole metagenomic sequencing	fastq	ABGD8_R1.fq.gz	ABGD8_R2.fq.gz
PRJNA656389	SAMN15871133	ABGD9	Bubalus bubalis digestive tract metagenome	WGS	METAGENOMIC	PCR	paired	ILLUMINA	Illumina NovaSeq 6000	Whole metagenomic sequencing	fastq	ABGD9_R1.fq.gz	ABGD9_R2.fq.gz
PRJNA656389	SAMN15871134	BLJ1	Bubalus bubalis digestive tract metagenome	WGS	METAGENOMIC	PCR	paired	ILLUMINA	Illumina NovaSeq 6000	Whole metagenomic sequencing	fastq	BLJ1_R1.fq.gz	BLJ1_R2.fq.gz
PRJNA656389	SAMN15871135	BLJ10	Bubalus bubalis digestive tract metagenome	WGS	METAGENOMIC	PCR	paired	ILLUMINA	Illumina NovaSeq 6000	Whole metagenomic sequencing	fastq	BLJ10_R1.fq.gz	BLJ10_R2.fq.gz
PRJNA656389	SAMN15871136	BLJ11	Bubalus bubalis digestive tract metagenome	WGS	METAGENOMIC	PCR	paired	ILLUMINA	Illumina NovaSeq 6000	Whole metagenomic sequencing	fastq	BLJ11_R1.fq.gz	BLJ11_R2.fq.gz
PRJNA656389	SAMN15871137	BLJ12	Bubalus bubalis digestive tract metagenome	WGS	METAGENOMIC	PCR	paired	ILLUMINA	Illumina NovaSeq 6000	Whole metagenomic sequencing	fastq	BLJ12_R1.fq.gz	BLJ12_R2.fq.gz
PRJNA656389	SAMN15871138	BLJ13	Bubalus bubalis digestive tract metagenome	WGS	METAGENOMIC	PCR	paired	ILLUMINA	Illumina NovaSeq 6000	Whole metagenomic sequencing	fastq	BLJ13_R1.fq.gz	BLJ13_R2.fq.gz
PRJNA656389	SAMN15871139	BLJ14	Bubalus bubalis digestive tract metagenome	WGS	METAGENOMIC	PCR	paired	ILLUMINA	Illumina NovaSeq 6000	Whole metagenomic sequencing	fastq	BLJ14_R1.fq.gz	BLJ14_R2.fq.gz
PRJNA656389	SAMN15871140	BLJ15	Bubalus bubalis digestive tract metagenome	WGS	METAGENOMIC	PCR	paired	ILLUMINA	Illumina NovaSeq 6000	Whole metagenomic sequencing	fastq	BLJ15_R1.fq.gz	BLJ15_R2.fq.gz
PRJNA656389	SAMN15871141	BLJ16	Bubalus bubalis digestive tract metagenome	WGS	METAGENOMIC	PCR	paired	ILLUMINA	Illumina NovaSeq 6000	Whole metagenomic sequencing	fastq	BLJ16_R1.fq.gz	BLJ16_R2.fq.gz
PRJNA656389	SAMN15871142	BLJ17	Bubalus bubalis digestive tract metagenome	WGS	METAGENOMIC	PCR	paired	ILLUMINA	Illumina NovaSeq 6000	Whole metagenomic sequencing	fastq	BLJ17_R1.fq.gz	BLJ17_R2.fq.gz
PRJNA656389	SAMN15871143	BLJ18	Bubalus bubalis digestive tract metagenome	WGS	METAGENOMIC	PCR	paired	ILLUMINA	Illumina NovaSeq 6000	Whole metagenomic sequencing	fastq	BLJ18_R1.fq.gz	BLJ18_R2.fq.gz
PRJNA656389	SAMN15871144	BLJ19	Bubalus bubalis digestive tract metagenome	WGS	METAGENOMIC	PCR	paired	ILLUMINA	Illumina NovaSeq 6000	Whole metagenomic sequencing	fastq	BLJ19_R1.fq.gz	BLJ19_R2.fq.gz
PRJNA656389	SAMN15871145	BLJ20	Bubalus bubalis digestive tract metagenome	WGS	METAGENOMIC	PCR	paired	ILLUMINA	Illumina NovaSeq 6000	Whole metagenomic sequencing	fastq	BLJ20_R1.fq.gz	BLJ20_R2.fq.gz
PRJNA656389	SAMN15871146	BLJ21	Bubalus bubalis digestive tract metagenome	WGS	METAGENOMIC	PCR	paired	ILLUMINA	Illumina NovaSeq 6000	Whole metagenomic sequencing	fastq	BLJ21_R1.fq.gz	BLJ21_R2.fq.gz
PRJNA656389	SAMN15871147	BLJ22	Bubalus bubalis digestive tract metagenome	WGS	METAGENOMIC	PCR	paired	ILLUMINA	Illumina NovaSeq 6000	Whole metagenomic sequencing	fastq	BLJ22_R1.fq.gz	BLJ22_R2.fq.gz
PRJNA656389	SAMN15871148	BLJ23	Bubalus bubalis digestive tract metagenome	WGS	METAGENOMIC	PCR	paired	ILLUMINA	Illumina NovaSeq 6000	Whole metagenomic sequencing	fastq	BLJ23_R1.fq.gz	BLJ23_R2.fq.gz
PRJNA656389	SAMN15871149	BLJ24	Bubalus bubalis digestive tract metagenome	WGS	METAGENOMIC	PCR	paired	ILLUMINA	Illumina NovaSeq 6000	Whole metagenomic sequencing	fastq	BLJ24_R1.fq.gz	BLJ24_R2.fq.gz
PRJNA656389	SAMN15871150	BLJ25	Bubalus bubalis digestive tract metagenome	WGS	METAGENOMIC	PCR	paired	ILLUMINA	Illumina NovaSeq 6000	Whole metagenomic sequencing	fastq	BLJ25_R1.fq.gz	BLJ25_R2.fq.gz
PRJNA656389	SAMN15871151	BLJ26	Bubalus bubalis digestive tract metagenome	WGS	METAGENOMIC	PCR	paired	ILLUMINA	Illumina NovaSeq 6000	Whole metagenomic sequencing	fastq	BLJ26_R1.fq.gz	BLJ26_R2.fq.gz
PRJNA656389	SAMN15871152	BLJ27	Bubalus bubalis digestive tract metagenome	WGS	METAGENOMIC	PCR	paired	ILLUMINA	Illumina NovaSeq 6000	Whole metagenomic sequencing	fastq	BLJ27_R1.fq.gz	BLJ27_R2.fq.gz
PRJNA656389	SAMN15871153	BLJ28	Bubalus bubalis digestive tract metagenome	WGS	METAGENOMIC	PCR	paired	ILLUMINA	Illumina NovaSeq 6000	Whole metagenomic sequencing	fastq	BLJ28_R1.fq.gz	BLJ28_R2.fq.gz
PRJNA656389	SAMN15871154	BLJ29	Bubalus bubalis digestive tract metagenome	WGS	METAGENOMIC	PCR	paired	ILLUMINA	Illumina NovaSeq 6000	Whole metagenomic sequencing	fastq	BLJ29_R1.fq.gz	BLJ29_R2.fq.gz
PRJNA656389	SAMN15871155	BLJ30	Bubalus bubalis digestive tract metagenome	WGS	METAGENOMIC	PCR	paired	ILLUMINA	Illumina NovaSeq 6000	Whole metagenomic sequencing	fastq	BLJ30_R1.fq.gz	BLJ30_R2.fq.gz
PRJNA656389	SAMN15871156	BLJ31	Bubalus bubalis digestive tract metagenome	WGS	METAGENOMIC	PCR	paired	ILLUMINA	Illumina NovaSeq 6000	Whole metagenomic sequencing	fastq	BLJ31_R1.fq.gz	BLJ31_R2.fq.gz
PRJNA656389	SAMN15871157	BLJ32	Bubalus bubalis digestive tract metagenome	WGS	METAGENOMIC	PCR	paired	ILLUMINA	Illumina NovaSeq 6000	Whole metagenomic sequencing	fastq	BLJ32_R1.fq.gz	BLJ32_R2.fq.gz
PRJNA656389	SAMN15871158	BLJ33	Bubalus bubalis digestive tract metagenome	WGS	METAGENOMIC	PCR	paired	ILLUMINA	Illumina NovaSeq 6000	Whole metagenomic sequencing	fastq	BLJ33_R1.fq.gz	BLJ33_R2.fq.gz
PRJNA656389	SAMN15871159	BLJ35	Bubalus bubalis digestive tract metagenome	WGS	METAGENOMIC	PCR	paired	ILLUMINA	Illumina NovaSeq 6000	Whole metagenomic sequencing	fastq	BLJ35_R1.fq.gz	BLJ35_R2.fq.gz
PRJNA656389	SAMN15871160	BLJ5	Bubalus bubalis digestive tract metagenome	WGS	METAGENOMIC	PCR	paired	ILLUMINA	Illumina NovaSeq 6000	Whole metagenomic sequencing	fastq	BLJ5_R1.fq.gz	BLJ5_R2.fq.gz
PRJNA656389	SAMN15871161	BLJ6	Bubalus bubalis digestive tract metagenome	WGS	METAGENOMIC	PCR	paired	ILLUMINA	Illumina NovaSeq 6000	Whole metagenomic sequencing	fastq	BLJ6_R1.fq.gz	BLJ6_R2.fq.gz
PRJNA656389	SAMN15871162	BLJ7	Bubalus bubalis digestive tract metagenome	WGS	METAGENOMIC	PCR	paired	ILLUMINA	Illumina NovaSeq 6000	Whole metagenomic sequencing	fastq	BLJ7_R1.fq.gz	BLJ7_R2.fq.gz
PRJNA656389	SAMN15871163	BLJ8	Bubalus bubalis digestive tract metagenome	WGS	METAGENOMIC	PCR	paired	ILLUMINA	Illumina NovaSeq 6000	Whole metagenomic sequencing	fastq	BLJ8_R1.fq.gz	BLJ8_R2.fq.gz
PRJNA656389	SAMN15871164	BLJ9	Bubalus bubalis digestive tract metagenome	WGS	METAGENOMIC	PCR	paired	ILLUMINA	Illumina NovaSeq 6000	Whole metagenomic sequencing	fastq	BLJ9_R1.fq.gz	BLJ9_R2.fq.gz
PRJNA656389	SAMN15871165	MCN14	Bubalus bubalis digestive tract metagenome	WGS	METAGENOMIC	PCR	paired	ILLUMINA	Illumina NovaSeq 6000	Whole metagenomic sequencing	fastq	MCN14_R1.fq.gz	MCN14_R2.fq.gz
PRJNA656389	SAMN15871166	MCN15	Bubalus bubalis digestive tract metagenome	WGS	METAGENOMIC	PCR	paired	ILLUMINA	Illumina NovaSeq 6000	Whole metagenomic sequencing	fastq	MCN15_R1.fq.gz	MCN15_R2.fq.gz
PRJNA656389	SAMN15871167	MCN16	Bubalus bubalis digestive tract metagenome	WGS	METAGENOMIC	PCR	paired	ILLUMINA	Illumina NovaSeq 6000	Whole metagenomic sequencing	fastq	MCN16_R1.fq.gz	MCN16_R2.fq.gz
PRJNA656389	SAMN15871168	MCN17	Bubalus bubalis digestive tract metagenome	WGS	METAGENOMIC	PCR	paired	ILLUMINA	Illumina NovaSeq 6000	Whole metagenomic sequencing	fastq	MCN17_R1.fq.gz	MCN17_R2.fq.gz
PRJNA656389	SAMN15871169	MCN18	Bubalus bubalis digestive tract metagenome	WGS	METAGENOMIC	PCR	paired	ILLUMINA	Illumina NovaSeq 6000	Whole metagenomic sequencing	fastq	MCN18_R1.fq.gz	MCN18_R2.fq.gz
PRJNA656389	SAMN15871170	MCN19	Bubalus bubalis digestive tract metagenome	WGS	METAGENOMIC	PCR	paired	ILLUMINA	Illumina NovaSeq 6000	Whole metagenomic sequencing	fastq	MCN19_R1.fq.gz	MCN19_R2.fq.gz
PRJNA656389	SAMN15871171	MCN20	Bubalus bubalis digestive tract metagenome	WGS	METAGENOMIC	PCR	paired	ILLUMINA	Illumina NovaSeq 6000	Whole metagenomic sequencing	fastq	MCN20_R1.fq.gz	MCN20_R2.fq.gz
PRJNA656389	SAMN15871172	MCN21	Bubalus bubalis digestive tract metagenome	WGS	METAGENOMIC	PCR	paired	ILLUMINA	Illumina NovaSeq 6000	Whole metagenomic sequencing	fastq	MCN21_R1.fq.gz	MCN21_R2.fq.gz
PRJNA656389	SAMN15871173	MCN22	Bubalus bubalis digestive tract metagenome	WGS	METAGENOMIC	PCR	paired	ILLUMINA	Illumina NovaSeq 6000	Whole metagenomic sequencing	fastq	MCN22_R1.fq.gz	MCN22_R2.fq.gz
PRJNA656389	SAMN15871174	MCN23	Bubalus bubalis digestive tract metagenome	WGS	METAGENOMIC	PCR	paired	ILLUMINA	Illumina NovaSeq 6000	Whole metagenomic sequencing	fastq	MCN23_R1.fq.gz	MCN23_R2.fq.gz
PRJNA656389	SAMN15871175	MCN24	Bubalus bubalis digestive tract metagenome	WGS	METAGENOMIC	PCR	paired	ILLUMINA	Illumina NovaSeq 6000	Whole metagenomic sequencing	fastq	MCN24_R1.fq.gz	MCN24_R2.fq.gz
PRJNA656389	SAMN15871176	MCN26	Bubalus bubalis digestive tract metagenome	WGS	METAGENOMIC	PCR	paired	ILLUMINA	Illumina NovaSeq 6000	Whole metagenomic sequencing	fastq	MCN26_R1.fq.gz	MCN26_R2.fq.gz
PRJNA656389	SAMN15871177	MCN27	Bubalus bubalis digestive tract metagenome	WGS	METAGENOMIC	PCR	paired	ILLUMINA	Illumina NovaSeq 6000	Whole metagenomic sequencing	fastq	MCN27_R1.fq.gz	MCN27_R2.fq.gz
PRJNA656389	SAMN15871178	MCN28	Bubalus bubalis digestive tract metagenome	WGS	METAGENOMIC	PCR	paired	ILLUMINA	Illumina NovaSeq 6000	Whole metagenomic sequencing	fastq	MCN28_R1.fq.gz	MCN28_R2.fq.gz
PRJNA656389	SAMN15871179	MCN29	Bubalus bubalis digestive tract metagenome	WGS	METAGENOMIC	PCR	paired	ILLUMINA	Illumina NovaSeq 6000	Whole metagenomic sequencing	fastq	MCN29_R1.fq.gz	MCN29_R2.fq.gz
PRJNA656389	SAMN15871180	MCN30	Bubalus bubalis digestive tract metagenome	WGS	METAGENOMIC	PCR	paired	ILLUMINA	Illumina NovaSeq 6000	Whole metagenomic sequencing	fastq	MCN30_R1.fq.gz	MCN30_R2.fq.gz
PRJNA656389	SAMN15871181	MCN31	Bubalus bubalis digestive tract metagenome	WGS	METAGENOMIC	PCR	paired	ILLUMINA	Illumina NovaSeq 6000	Whole metagenomic sequencing	fastq	MCN31_R1.fq.gz	MCN31_R2.fq.gz
PRJNA656389	SAMN15871182	MCN32	Bubalus bubalis digestive tract metagenome	WGS	METAGENOMIC	PCR	paired	ILLUMINA	Illumina NovaSeq 6000	Whole metagenomic sequencing	fastq	MCN32_R1.fq.gz	MCN32_R2.fq.gz
PRJNA656389	SAMN15871183	MCN33	Bubalus bubalis digestive tract metagenome	WGS	METAGENOMIC	PCR	paired	ILLUMINA	Illumina NovaSeq 6000	Whole metagenomic sequencing	fastq	MCN33_R1.fq.gz	MCN33_R2.fq.gz
PRJNA656389	SAMN15871184	YCN20	Bubalus bubalis digestive tract metagenome	WGS	METAGENOMIC	PCR	paired	ILLUMINA	Illumina NovaSeq 6000	Whole metagenomic sequencing	fastq	YCN20_R1.fq.gz	YCN20_R2.fq.gz
PRJNA656389	SAMN15871185	YCN26	Bubalus bubalis digestive tract metagenome	WGS	METAGENOMIC	PCR	paired	ILLUMINA	Illumina NovaSeq 6000	Whole metagenomic sequencing	fastq	YCN26_R1.fq.gz	YCN26_R2.fq.gz
PRJNA656389	SAMN15871186	YCN4	Bubalus bubalis digestive tract metagenome	WGS	METAGENOMIC	PCR	paired	ILLUMINA	Illumina NovaSeq 6000	Whole metagenomic sequencing	fastq	YCN4_R1.fq.gz	YCN4_R2.fq.gz
PRJNA656389	SAMN15871187	YCN7	Bubalus bubalis digestive tract metagenome	WGS	METAGENOMIC	PCR	paired	ILLUMINA	Illumina NovaSeq 6000	Whole metagenomic sequencing	fastq	YCN7_R1.fq.gz	YCN7_R2.fq.gz
PRJNA656389	SAMN15871188	YCN8	Bubalus bubalis digestive tract metagenome	WGS	METAGENOMIC	PCR	paired	ILLUMINA	Illumina NovaSeq 6000	Whole metagenomic sequencing	fastq	YCN8_R1.fq.gz	YCN8_R2.fq.gz
PRJNA656389	SAMN15871189	MCN10	Bubalus bubalis digestive tract metagenome	WGS	METAGENOMIC	PCR	paired	ILLUMINA	Illumina NovaSeq 6000	Whole metagenomic sequencing	fastq	MCN10_R1.fq.gz	MCN10_R2.fq.gz
PRJNA656389	SAMN15871190	MCN11	Bubalus bubalis digestive tract metagenome	WGS	METAGENOMIC	PCR	paired	ILLUMINA	Illumina NovaSeq 6000	Whole metagenomic sequencing	fastq	MCN11_R1.fq.gz	MCN11_R2.fq.gz
PRJNA656389	SAMN15871191	MCN12	Bubalus bubalis digestive tract metagenome	WGS	METAGENOMIC	PCR	paired	ILLUMINA	Illumina NovaSeq 6000	Whole metagenomic sequencing	fastq	MCN12_R1.fq.gz	MCN12_R2.fq.gz
PRJNA656389	SAMN15871192	MCN13	Bubalus bubalis digestive tract metagenome	WGS	METAGENOMIC	PCR	paired	ILLUMINA	Illumina NovaSeq 6000	Whole metagenomic sequencing	fastq	MCN13_R1.fq.gz	MCN13_R2.fq.gz
PRJNA656389	SAMN15871193	MCN2	Bubalus bubalis digestive tract metagenome	WGS	METAGENOMIC	PCR	paired	ILLUMINA	Illumina NovaSeq 6000	Whole metagenomic sequencing	fastq	MCN2_R1.fq.gz	MCN2_R2.fq.gz
PRJNA656389	SAMN15871194	MCN3	Bubalus bubalis digestive tract metagenome	WGS	METAGENOMIC	PCR	paired	ILLUMINA	Illumina NovaSeq 6000	Whole metagenomic sequencing	fastq	MCN3_R1.fq.gz	MCN3_R2.fq.gz
PRJNA656389	SAMN15871195	MCN35	Bubalus bubalis digestive tract metagenome	WGS	METAGENOMIC	PCR	paired	ILLUMINA	Illumina NovaSeq 6000	Whole metagenomic sequencing	fastq	MCN35_R1.fq.gz	MCN35_R2.fq.gz
PRJNA656389	SAMN15871196	MCN4	Bubalus bubalis digestive tract metagenome	WGS	METAGENOMIC	PCR	paired	ILLUMINA	Illumina NovaSeq 6000	Whole metagenomic sequencing	fastq	MCN4_R1.fq.gz	MCN4_R2.fq.gz
PRJNA656389	SAMN15871197	MCN5	Bubalus bubalis digestive tract metagenome	WGS	METAGENOMIC	PCR	paired	ILLUMINA	Illumina NovaSeq 6000	Whole metagenomic sequencing	fastq	MCN5_R1.fq.gz	MCN5_R2.fq.gz
PRJNA656389	SAMN15871198	MCN6	Bubalus bubalis digestive tract metagenome	WGS	METAGENOMIC	PCR	paired	ILLUMINA	Illumina NovaSeq 6000	Whole metagenomic sequencing	fastq	MCN6_R1.fq.gz	MCN6_R2.fq.gz
PRJNA656389	SAMN15871199	MCN7	Bubalus bubalis digestive tract metagenome	WGS	METAGENOMIC	PCR	paired	ILLUMINA	Illumina NovaSeq 6000	Whole metagenomic sequencing	fastq	MCN7_R1.fq.gz	MCN7_R2.fq.gz
PRJNA656389	SAMN15871200	MCN8	Bubalus bubalis digestive tract metagenome	WGS	METAGENOMIC	PCR	paired	ILLUMINA	Illumina NovaSeq 6000	Whole metagenomic sequencing	fastq	MCN8_R1.fq.gz	MCN8_R2.fq.gz
PRJNA656389	SAMN15871201	YCN10	Bubalus bubalis digestive tract metagenome	WGS	METAGENOMIC	PCR	paired	ILLUMINA	Illumina NovaSeq 6000	Whole metagenomic sequencing	fastq	YCN10_R1.fq.gz	YCN10_R2.fq.gz
PRJNA656389	SAMN15871202	YCN11	Bubalus bubalis digestive tract metagenome	WGS	METAGENOMIC	PCR	paired	ILLUMINA	Illumina NovaSeq 6000	Whole metagenomic sequencing	fastq	YCN11_R1.fq.gz	YCN11_R2.fq.gz
PRJNA656389	SAMN15871203	YCN12	Bubalus bubalis digestive tract metagenome	WGS	METAGENOMIC	PCR	paired	ILLUMINA	Illumina NovaSeq 6000	Whole metagenomic sequencing	fastq	YCN12_R1.fq.gz	YCN12_R2.fq.gz
PRJNA656389	SAMN15871204	YCN14	Bubalus bubalis digestive tract metagenome	WGS	METAGENOMIC	PCR	paired	ILLUMINA	Illumina NovaSeq 6000	Whole metagenomic sequencing	fastq	YCN14_R1.fq.gz	YCN14_R2.fq.gz
PRJNA656389	SAMN15871205	YCN15	Bubalus bubalis digestive tract metagenome	WGS	METAGENOMIC	PCR	paired	ILLUMINA	Illumina NovaSeq 6000	Whole metagenomic sequencing	fastq	YCN15_R1.fq.gz	YCN15_R2.fq.gz
PRJNA656389	SAMN15871206	YCN16	Bubalus bubalis digestive tract metagenome	WGS	METAGENOMIC	PCR	paired	ILLUMINA	Illumina NovaSeq 6000	Whole metagenomic sequencing	fastq	YCN16_R1.fq.gz	YCN16_R2.fq.gz
PRJNA656389	SAMN15871207	YCN17	Bubalus bubalis digestive tract metagenome	WGS	METAGENOMIC	PCR	paired	ILLUMINA	Illumina NovaSeq 6000	Whole metagenomic sequencing	fastq	YCN17_R1.fq.gz	YCN17_R2.fq.gz
PRJNA656389	SAMN15871208	YCN18	Bubalus bubalis digestive tract metagenome	WGS	METAGENOMIC	PCR	paired	ILLUMINA	Illumina NovaSeq 6000	Whole metagenomic sequencing	fastq	YCN18_R1.fq.gz	YCN18_R2.fq.gz
PRJNA656389	SAMN15871209	YCN19	Bubalus bubalis digestive tract metagenome	WGS	METAGENOMIC	PCR	paired	ILLUMINA	Illumina NovaSeq 6000	Whole metagenomic sequencing	fastq	YCN19_R1.fq.gz	YCN19_R2.fq.gz
PRJNA656389	SAMN15871210	YCN21	Bubalus bubalis digestive tract metagenome	WGS	METAGENOMIC	PCR	paired	ILLUMINA	Illumina NovaSeq 6000	Whole metagenomic sequencing	fastq	YCN21_R1.fq.gz	YCN21_R2.fq.gz
PRJNA656389	SAMN15871211	YCN22	Bubalus bubalis digestive tract metagenome	WGS	METAGENOMIC	PCR	paired	ILLUMINA	Illumina NovaSeq 6000	Whole metagenomic sequencing	fastq	YCN22_R1.fq.gz	YCN22_R2.fq.gz
PRJNA656389	SAMN15871212	YCN23	Bubalus bubalis digestive tract metagenome	WGS	METAGENOMIC	PCR	paired	ILLUMINA	Illumina NovaSeq 6000	Whole metagenomic sequencing	fastq	YCN23_R1.fq.gz	YCN23_R2.fq.gz
PRJNA656389	SAMN15871213	YCN24	Bubalus bubalis digestive tract metagenome	WGS	METAGENOMIC	PCR	paired	ILLUMINA	Illumina NovaSeq 6000	Whole metagenomic sequencing	fastq	YCN24_R1.fq.gz	YCN24_R2.fq.gz
PRJNA656389	SAMN15871214	YCN25	Bubalus bubalis digestive tract metagenome	WGS	METAGENOMIC	PCR	paired	ILLUMINA	Illumina NovaSeq 6000	Whole metagenomic sequencing	fastq	YCN25_R1.fq.gz	YCN25_R2.fq.gz
PRJNA656389	SAMN15871215	YCN27	Bubalus bubalis digestive tract metagenome	WGS	METAGENOMIC	PCR	paired	ILLUMINA	Illumina NovaSeq 6000	Whole metagenomic sequencing	fastq	YCN27_R1.fq.gz	YCN27_R2.fq.gz
PRJNA656389	SAMN15871216	YCN28	Bubalus bubalis digestive tract metagenome	WGS	METAGENOMIC	PCR	paired	ILLUMINA	Illumina NovaSeq 6000	Whole metagenomic sequencing	fastq	YCN28_R1.fq.gz	YCN28_R2.fq.gz
PRJNA656389	SAMN15871217	YCN29	Bubalus bubalis digestive tract metagenome	WGS	METAGENOMIC	PCR	paired	ILLUMINA	Illumina NovaSeq 6000	Whole metagenomic sequencing	fastq	YCN29_R1.fq.gz	YCN29_R2.fq.gz
PRJNA656389	SAMN15871218	YCN30	Bubalus bubalis digestive tract metagenome	WGS	METAGENOMIC	PCR	paired	ILLUMINA	Illumina NovaSeq 6000	Whole metagenomic sequencing	fastq	YCN30_R1.fq.gz	YCN30_R2.fq.gz
PRJNA656389	SAMN15871219	YCN31	Bubalus bubalis digestive tract metagenome	WGS	METAGENOMIC	PCR	paired	ILLUMINA	Illumina NovaSeq 6000	Whole metagenomic sequencing	fastq	YCN31_R1.fq.gz	YCN31_R2.fq.gz
PRJNA656389	SAMN15871220	YCN32	Bubalus bubalis digestive tract metagenome	WGS	METAGENOMIC	PCR	paired	ILLUMINA	Illumina NovaSeq 6000	Whole metagenomic sequencing	fastq	YCN32_R1.fq.gz	YCN32_R2.fq.gz
PRJNA656389	SAMN15871221	YCN33	Bubalus bubalis digestive tract metagenome	WGS	METAGENOMIC	PCR	paired	ILLUMINA	Illumina NovaSeq 6000	Whole metagenomic sequencing	fastq	YCN33_R1.fq.gz	YCN33_R2.fq.gz
PRJNA656389	SAMN15871222	YCN34	Bubalus bubalis digestive tract metagenome	WGS	METAGENOMIC	PCR	paired	ILLUMINA	Illumina NovaSeq 6000	Whole metagenomic sequencing	fastq	YCN34_R1.fq.gz	YCN34_R2.fq.gz
PRJNA656389	SAMN15871223	YCN35	Bubalus bubalis digestive tract metagenome	WGS	METAGENOMIC	PCR	paired	ILLUMINA	Illumina NovaSeq 6000	Whole metagenomic sequencing	fastq	YCN35_R1.fq.gz	YCN35_R2.fq.gz
PRJNA656389	SAMN15871224	YCN5	Bubalus bubalis digestive tract metagenome	WGS	METAGENOMIC	PCR	paired	ILLUMINA	Illumina NovaSeq 6000	Whole metagenomic sequencing	fastq	YCN5_R1.fq.gz	YCN5_R2.fq.gz
PRJNA656389	SAMN15871225	YCN6	Bubalus bubalis digestive tract metagenome	WGS	METAGENOMIC	PCR	paired	ILLUMINA	Illumina NovaSeq 6000	Whole metagenomic sequencing	fastq	YCN6_R1.fq.gz	YCN6_R2.fq.gz
PRJNA656389	SAMN15871226	YCN9	Bubalus bubalis digestive tract metagenome	WGS	METAGENOMIC	PCR	paired	ILLUMINA	Illumina NovaSeq 6000	Whole metagenomic sequencing	fastq	YCN9_R1.fq.gz	YCN9_R2.fq.gz
PRJNA656389	SAMN15871227	KCN10	Bubalus bubalis digestive tract metagenome	WGS	METAGENOMIC	PCR	paired	ILLUMINA	Illumina NovaSeq 6000	Whole metagenomic sequencing	fastq	KCN10_R1.fq.gz	KCN10_R2.fq.gz
PRJNA656389	SAMN15871228	KCN11	Bubalus bubalis digestive tract metagenome	WGS	METAGENOMIC	PCR	paired	ILLUMINA	Illumina NovaSeq 6000	Whole metagenomic sequencing	fastq	KCN11_R1.fq.gz	KCN11_R2.fq.gz
PRJNA656389	SAMN15871229	KCN12	Bubalus bubalis digestive tract metagenome	WGS	METAGENOMIC	PCR	paired	ILLUMINA	Illumina NovaSeq 6000	Whole metagenomic sequencing	fastq	KCN12_R1.fq.gz	KCN12_R2.fq.gz
PRJNA656389	SAMN15871230	KCN13	Bubalus bubalis digestive tract metagenome	WGS	METAGENOMIC	PCR	paired	ILLUMINA	Illumina NovaSeq 6000	Whole metagenomic sequencing	fastq	KCN13_R1.fq.gz	KCN13_R2.fq.gz
PRJNA656389	SAMN15871231	KCN15	Bubalus bubalis digestive tract metagenome	WGS	METAGENOMIC	PCR	paired	ILLUMINA	Illumina NovaSeq 6000	Whole metagenomic sequencing	fastq	KCN15_R1.fq.gz	KCN15_R2.fq.gz
PRJNA656389	SAMN15871232	KCN16	Bubalus bubalis digestive tract metagenome	WGS	METAGENOMIC	PCR	paired	ILLUMINA	Illumina NovaSeq 6000	Whole metagenomic sequencing	fastq	KCN16_R1.fq.gz	KCN16_R2.fq.gz
PRJNA656389	SAMN15871233	KCN17	Bubalus bubalis digestive tract metagenome	WGS	METAGENOMIC	PCR	paired	ILLUMINA	Illumina NovaSeq 6000	Whole metagenomic sequencing	fastq	KCN17_R1.fq.gz	KCN17_R2.fq.gz
PRJNA656389	SAMN15871234	KCN18	Bubalus bubalis digestive tract metagenome	WGS	METAGENOMIC	PCR	paired	ILLUMINA	Illumina NovaSeq 6000	Whole metagenomic sequencing	fastq	KCN18_R1.fq.gz	KCN18_R2.fq.gz
PRJNA656389	SAMN15871235	KCN19	Bubalus bubalis digestive tract metagenome	WGS	METAGENOMIC	PCR	paired	ILLUMINA	Illumina NovaSeq 6000	Whole metagenomic sequencing	fastq	KCN19_R1.fq.gz	KCN19_R2.fq.gz
PRJNA656389	SAMN15871236	KCN2	Bubalus bubalis digestive tract metagenome	WGS	METAGENOMIC	PCR	paired	ILLUMINA	Illumina NovaSeq 6000	Whole metagenomic sequencing	fastq	KCN2_R1.fq.gz	KCN2_R2.fq.gz
PRJNA656389	SAMN15871237	KCN20	Bubalus bubalis digestive tract metagenome	WGS	METAGENOMIC	PCR	paired	ILLUMINA	Illumina NovaSeq 6000	Whole metagenomic sequencing	fastq	KCN20_R1.fq.gz	KCN20_R2.fq.gz
PRJNA656389	SAMN15871238	KCN21	Bubalus bubalis digestive tract metagenome	WGS	METAGENOMIC	PCR	paired	ILLUMINA	Illumina NovaSeq 6000	Whole metagenomic sequencing	fastq	KCN21_R1.fq.gz	KCN21_R2.fq.gz
PRJNA656389	SAMN15871239	KCN22	Bubalus bubalis digestive tract metagenome	WGS	METAGENOMIC	PCR	paired	ILLUMINA	Illumina NovaSeq 6000	Whole metagenomic sequencing	fastq	KCN22_R1.fq.gz	KCN22_R2.fq.gz
PRJNA656389	SAMN15871240	KCN23	Bubalus bubalis digestive tract metagenome	WGS	METAGENOMIC	PCR	paired	ILLUMINA	Illumina NovaSeq 6000	Whole metagenomic sequencing	fastq	KCN23_R1.fq.gz	KCN23_R2.fq.gz
PRJNA656389	SAMN15871241	KCN25	Bubalus bubalis digestive tract metagenome	WGS	METAGENOMIC	PCR	paired	ILLUMINA	Illumina NovaSeq 6000	Whole metagenomic sequencing	fastq	KCN25_R1.fq.gz	KCN25_R2.fq.gz
PRJNA656389	SAMN15871242	KCN26	Bubalus bubalis digestive tract metagenome	WGS	METAGENOMIC	PCR	paired	ILLUMINA	Illumina NovaSeq 6000	Whole metagenomic sequencing	fastq	KCN26_R1.fq.gz	KCN26_R2.fq.gz
PRJNA656389	SAMN15871243	KCN29	Bubalus bubalis digestive tract metagenome	WGS	METAGENOMIC	PCR	paired	ILLUMINA	Illumina NovaSeq 6000	Whole metagenomic sequencing	fastq	KCN29_R1.fq.gz	KCN29_R2.fq.gz
PRJNA656389	SAMN15871244	KCN3	Bubalus bubalis digestive tract metagenome	WGS	METAGENOMIC	PCR	paired	ILLUMINA	Illumina NovaSeq 6000	Whole metagenomic sequencing	fastq	KCN3_R1.fq.gz	KCN3_R2.fq.gz
PRJNA656389	SAMN15871245	KCN30	Bubalus bubalis digestive tract metagenome	WGS	METAGENOMIC	PCR	paired	ILLUMINA	Illumina NovaSeq 6000	Whole metagenomic sequencing	fastq	KCN30_R1.fq.gz	KCN30_R2.fq.gz
PRJNA656389	SAMN15871246	KCN31	Bubalus bubalis digestive tract metagenome	WGS	METAGENOMIC	PCR	paired	ILLUMINA	Illumina NovaSeq 6000	Whole metagenomic sequencing	fastq	KCN31_R1.fq.gz	KCN31_R2.fq.gz
PRJNA656389	SAMN15871247	KCN32	Bubalus bubalis digestive tract metagenome	WGS	METAGENOMIC	PCR	paired	ILLUMINA	Illumina NovaSeq 6000	Whole metagenomic sequencing	fastq	KCN32_R1.fq.gz	KCN32_R2.fq.gz
PRJNA656389	SAMN15871248	KCN33	Bubalus bubalis digestive tract metagenome	WGS	METAGENOMIC	PCR	paired	ILLUMINA	Illumina NovaSeq 6000	Whole metagenomic sequencing	fastq	KCN33_R1.fq.gz	KCN33_R2.fq.gz
PRJNA656389	SAMN15871249	KCN35	Bubalus bubalis digestive tract metagenome	WGS	METAGENOMIC	PCR	paired	ILLUMINA	Illumina NovaSeq 6000	Whole metagenomic sequencing	fastq	KCN35_R1.fq.gz	KCN35_R2.fq.gz
PRJNA656389	SAMN15871250	KCN4	Bubalus bubalis digestive tract metagenome	WGS	METAGENOMIC	PCR	paired	ILLUMINA	Illumina NovaSeq 6000	Whole metagenomic sequencing	fastq	KCN4_R1.fq.gz	KCN4_R2.fq.gz
PRJNA656389	SAMN15871251	KCN5	Bubalus bubalis digestive tract metagenome	WGS	METAGENOMIC	PCR	paired	ILLUMINA	Illumina NovaSeq 6000	Whole metagenomic sequencing	fastq	KCN5_R1.fq.gz	KCN5_R2.fq.gz
PRJNA656389	SAMN15871252	KCN6	Bubalus bubalis digestive tract metagenome	WGS	METAGENOMIC	PCR	paired	ILLUMINA	Illumina NovaSeq 6000	Whole metagenomic sequencing	fastq	KCN6_R1.fq.gz	KCN6_R2.fq.gz
PRJNA656389	SAMN15871253	KCN7	Bubalus bubalis digestive tract metagenome	WGS	METAGENOMIC	PCR	paired	ILLUMINA	Illumina NovaSeq 6000	Whole metagenomic sequencing	fastq	KCN7_R1.fq.gz	KCN7_R2.fq.gz
PRJNA656389	SAMN15871254	KCN8	Bubalus bubalis digestive tract metagenome	WGS	METAGENOMIC	PCR	paired	ILLUMINA	Illumina NovaSeq 6000	Whole metagenomic sequencing	fastq	KCN8_R1.fq.gz	KCN8_R2.fq.gz
PRJNA656389	SAMN15871255	KCN14	Bubalus bubalis digestive tract metagenome	WGS	METAGENOMIC	PCR	paired	ILLUMINA	Illumina NovaSeq 6000	Whole metagenomic sequencing	fastq	KCN14_R1.fq.gz	KCN14_R2.fq.gz
PRJNA656389	SAMN15871256	KCN27	Bubalus bubalis digestive tract metagenome	WGS	METAGENOMIC	PCR	paired	ILLUMINA	Illumina NovaSeq 6000	Whole metagenomic sequencing	fastq	KCN27_R1.fq.gz	KCN27_R2.fq.gz
PRJNA656389	SAMN15871257	KCN9	Bubalus bubalis digestive tract metagenome	WGS	METAGENOMIC	PCR	paired	ILLUMINA	Illumina NovaSeq 6000	Whole metagenomic sequencing	fastq	KCN9_R1.fq.gz	KCN9_R2.fq.gz
PRJNA656389	SAMN15871258	M1	Bubalus bubalis digestive tract metagenome	WGS	METAGENOMIC	PCR	paired	ILLUMINA	Illumina NovaSeq 6000	Whole metagenomic sequencing	fastq	M1_R1.fq.gz	M1_R2.fq.gz
PRJNA656389	SAMN15871259	M2	Bubalus bubalis digestive tract metagenome	WGS	METAGENOMIC	PCR	paired	ILLUMINA	Illumina NovaSeq 6000	Whole metagenomic sequencing	fastq	M2_R1.fq.gz	M2_R2.fq.gz
PRJNA656389	SAMN15871260	M3	Bubalus bubalis digestive tract metagenome	WGS	METAGENOMIC	PCR	paired	ILLUMINA	Illumina NovaSeq 6000	Whole metagenomic sequencing	fastq	M3_R1.fq.gz	M3_R2.fq.gz
PRJNA656389	SAMN15871261	M5	Bubalus bubalis digestive tract metagenome	WGS	METAGENOMIC	PCR	paired	ILLUMINA	Illumina NovaSeq 6000	Whole metagenomic sequencing	fastq	M5_R1.fq.gz	M5_R2.fq.gz
PRJNA656389	SAMN15871262	M6	Bubalus bubalis digestive tract metagenome	WGS	METAGENOMIC	PCR	paired	ILLUMINA	Illumina NovaSeq 6000	Whole metagenomic sequencing	fastq	M6_R1.fq.gz	M6_R2.fq.gz
PRJNA656389	SAMN15871263	M7	Bubalus bubalis digestive tract metagenome	WGS	METAGENOMIC	PCR	paired	ILLUMINA	Illumina NovaSeq 6000	Whole metagenomic sequencing	fastq	M7_R1.fq.gz	M7_R2.fq.gz
PRJNA656389	SAMN15871264	M8	Bubalus bubalis digestive tract metagenome	WGS	METAGENOMIC	PCR	paired	ILLUMINA	Illumina NovaSeq 6000	Whole metagenomic sequencing	fastq	M8_R1.fq.gz	M8_R2.fq.gz
PRJNA656389	SAMN15871265	M9	Bubalus bubalis digestive tract metagenome	WGS	METAGENOMIC	PCR	paired	ILLUMINA	Illumina NovaSeq 6000	Whole metagenomic sequencing	fastq	M9_R1.fq.gz	M9_R2.fq.gz
PRJNA656389	SAMN15871266	M10	Bubalus bubalis digestive tract metagenome	WGS	METAGENOMIC	PCR	paired	ILLUMINA	Illumina NovaSeq 6000	Whole metagenomic sequencing	fastq	M10_R1.fq.gz	M10_R2.fq.gz
PRJNA656389	SAMN15871267	M11	Bubalus bubalis digestive tract metagenome	WGS	METAGENOMIC	PCR	paired	ILLUMINA	Illumina NovaSeq 6000	Whole metagenomic sequencing	fastq	M11_R1.fq.gz	M11_R2.fq.gz
PRJNA656389	SAMN15871268	M12	Bubalus bubalis digestive tract metagenome	WGS	METAGENOMIC	PCR	paired	ILLUMINA	Illumina NovaSeq 6000	Whole metagenomic sequencing	fastq	M12_R1.fq.gz	M12_R2.fq.gz
PRJNA656389	SAMN15871269	M14	Bubalus bubalis digestive tract metagenome	WGS	METAGENOMIC	PCR	paired	ILLUMINA	Illumina NovaSeq 6000	Whole metagenomic sequencing	fastq	M14_R1.fq.gz	M14_R2.fq.gz
PRJNA656389	SAMN15871270	M15	Bubalus bubalis digestive tract metagenome	WGS	METAGENOMIC	PCR	paired	ILLUMINA	Illumina NovaSeq 6000	Whole metagenomic sequencing	fastq	M15_R1.fq.gz	M15_R2.fq.gz
PRJNA656389	SAMN15871271	M16	Bubalus bubalis digestive tract metagenome	WGS	METAGENOMIC	PCR	paired	ILLUMINA	Illumina NovaSeq 6000	Whole metagenomic sequencing	fastq	M16_R1.fq.gz	M16_R2.fq.gz
PRJNA656389	SAMN15871272	M18	Bubalus bubalis digestive tract metagenome	WGS	METAGENOMIC	PCR	paired	ILLUMINA	Illumina NovaSeq 6000	Whole metagenomic sequencing	fastq	M18_R1.fq.gz	M18_R2.fq.gz
PRJNA656389	SAMN15871273	GFL1	Bubalus bubalis digestive tract metagenome	WGS	METAGENOMIC	PCR	paired	ILLUMINA	Illumina NovaSeq 6000	Whole metagenomic sequencing	fastq	GFL1_R1.fq.gz	GFL1_R2.fq.gz
PRJNA656389	SAMN15871274	NL10	Bubalus bubalis digestive tract metagenome	WGS	METAGENOMIC	PCR	paired	ILLUMINA	Illumina NovaSeq 6000	Whole metagenomic sequencing	fastq	NL10_R1.fq.gz	NL10_R2.fq.gz
PRJNA656389	SAMN15871275	NL12	Bubalus bubalis digestive tract metagenome	WGS	METAGENOMIC	PCR	paired	ILLUMINA	Illumina NovaSeq 6000	Whole metagenomic sequencing	fastq	NL12_R1.fq.gz	NL12_R2.fq.gz
PRJNA656389	SAMN15871276	NL13	Bubalus bubalis digestive tract metagenome	WGS	METAGENOMIC	PCR	paired	ILLUMINA	Illumina NovaSeq 6000	Whole metagenomic sequencing	fastq	NL13_R1.fq.gz	NL13_R2.fq.gz
PRJNA656389	SAMN15871277	NL15	Bubalus bubalis digestive tract metagenome	WGS	METAGENOMIC	PCR	paired	ILLUMINA	Illumina NovaSeq 6000	Whole metagenomic sequencing	fastq	NL15_R1.fq.gz	NL15_R2.fq.gz
PRJNA656389	SAMN15871278	NL16	Bubalus bubalis digestive tract metagenome	WGS	METAGENOMIC	PCR	paired	ILLUMINA	Illumina NovaSeq 6000	Whole metagenomic sequencing	fastq	NL16_R1.fq.gz	NL16_R2.fq.gz
PRJNA656389	SAMN15871279	NL17	Bubalus bubalis digestive tract metagenome	WGS	METAGENOMIC	PCR	paired	ILLUMINA	Illumina NovaSeq 6000	Whole metagenomic sequencing	fastq	NL17_R1.fq.gz	NL17_R2.fq.gz
PRJNA656389	SAMN15871280	NL18	Bubalus bubalis digestive tract metagenome	WGS	METAGENOMIC	PCR	paired	ILLUMINA	Illumina NovaSeq 6000	Whole metagenomic sequencing	fastq	NL18_R1.fq.gz	NL18_R2.fq.gz
PRJNA656389	SAMN15871281	NL19	Bubalus bubalis digestive tract metagenome	WGS	METAGENOMIC	PCR	paired	ILLUMINA	Illumina NovaSeq 6000	Whole metagenomic sequencing	fastq	NL19_R1.fq.gz	NL19_R2.fq.gz
PRJNA656389	SAMN15871282	NL21	Bubalus bubalis digestive tract metagenome	WGS	METAGENOMIC	PCR	paired	ILLUMINA	Illumina NovaSeq 6000	Whole metagenomic sequencing	fastq	NL21_R1.fq.gz	NL21_R2.fq.gz
PRJNA656389	SAMN15871283	NL22	Bubalus bubalis digestive tract metagenome	WGS	METAGENOMIC	PCR	paired	ILLUMINA	Illumina NovaSeq 6000	Whole metagenomic sequencing	fastq	NL22_R1.fq.gz	NL22_R2.fq.gz
PRJNA656389	SAMN15871284	NL24	Bubalus bubalis digestive tract metagenome	WGS	METAGENOMIC	PCR	paired	ILLUMINA	Illumina NovaSeq 6000	Whole metagenomic sequencing	fastq	NL24_R1.fq.gz	NL24_R2.fq.gz
PRJNA656389	SAMN15871285	NL25	Bubalus bubalis digestive tract metagenome	WGS	METAGENOMIC	PCR	paired	ILLUMINA	Illumina NovaSeq 6000	Whole metagenomic sequencing	fastq	NL25_R1.fq.gz	NL25_R2.fq.gz
PRJNA656389	SAMN15871286	NL26	Bubalus bubalis digestive tract metagenome	WGS	METAGENOMIC	PCR	paired	ILLUMINA	Illumina NovaSeq 6000	Whole metagenomic sequencing	fastq	NL26_R1.fq.gz	NL26_R2.fq.gz
PRJNA656389	SAMN15871287	NL27	Bubalus bubalis digestive tract metagenome	WGS	METAGENOMIC	PCR	paired	ILLUMINA	Illumina NovaSeq 6000	Whole metagenomic sequencing	fastq	NL27_R1.fq.gz	NL27_R2.fq.gz
PRJNA656389	SAMN15871288	NL28	Bubalus bubalis digestive tract metagenome	WGS	METAGENOMIC	PCR	paired	ILLUMINA	Illumina NovaSeq 6000	Whole metagenomic sequencing	fastq	NL28_R1.fq.gz	NL28_R2.fq.gz
PRJNA656389	SAMN15871289	NL29	Bubalus bubalis digestive tract metagenome	WGS	METAGENOMIC	PCR	paired	ILLUMINA	Illumina NovaSeq 6000	Whole metagenomic sequencing	fastq	NL29_R1.fq.gz	NL29_R2.fq.gz
PRJNA656389	SAMN15871290	NL31	Bubalus bubalis digestive tract metagenome	WGS	METAGENOMIC	PCR	paired	ILLUMINA	Illumina NovaSeq 6000	Whole metagenomic sequencing	fastq	NL31_R1.fq.gz	NL31_R2.fq.gz
PRJNA656389	SAMN15871291	NL32	Bubalus bubalis digestive tract metagenome	WGS	METAGENOMIC	PCR	paired	ILLUMINA	Illumina NovaSeq 6000	Whole metagenomic sequencing	fastq	NL32_R1.fq.gz	NL32_R2.fq.gz
PRJNA656389	SAMN15871292	NL33	Bubalus bubalis digestive tract metagenome	WGS	METAGENOMIC	PCR	paired	ILLUMINA	Illumina NovaSeq 6000	Whole metagenomic sequencing	fastq	NL33_R1.fq.gz	NL33_R2.fq.gz
PRJNA656389	SAMN15871293	NL14	Bubalus bubalis digestive tract metagenome	WGS	METAGENOMIC	PCR	paired	ILLUMINA	Illumina NovaSeq 6000	Whole metagenomic sequencing	fastq	NL14_R1.fq.gz	NL14_R2.fq.gz
PRJNA656389	SAMN15871294	NL2	Bubalus bubalis digestive tract metagenome	WGS	METAGENOMIC	PCR	paired	ILLUMINA	Illumina NovaSeq 6000	Whole metagenomic sequencing	fastq	NL2_R1.fq.gz	NL2_R2.fq.gz
PRJNA656389	SAMN15871295	NL3	Bubalus bubalis digestive tract metagenome	WGS	METAGENOMIC	PCR	paired	ILLUMINA	Illumina NovaSeq 6000	Whole metagenomic sequencing	fastq	NL3_R1.fq.gz	NL3_R2.fq.gz
PRJNA656389	SAMN15871296	NL35	Bubalus bubalis digestive tract metagenome	WGS	METAGENOMIC	PCR	paired	ILLUMINA	Illumina NovaSeq 6000	Whole metagenomic sequencing	fastq	NL35_R1.fq.gz	NL35_R2.fq.gz
PRJNA656389	SAMN15871297	NL4	Bubalus bubalis digestive tract metagenome	WGS	METAGENOMIC	PCR	paired	ILLUMINA	Illumina NovaSeq 6000	Whole metagenomic sequencing	fastq	NL4_R1.fq.gz	NL4_R2.fq.gz
PRJNA656389	SAMN15871298	NL5	Bubalus bubalis digestive tract metagenome	WGS	METAGENOMIC	PCR	paired	ILLUMINA	Illumina NovaSeq 6000	Whole metagenomic sequencing	fastq	NL5_R1.fq.gz	NL5_R2.fq.gz
PRJNA656389	SAMN15871299	NL7	Bubalus bubalis digestive tract metagenome	WGS	METAGENOMIC	PCR	paired	ILLUMINA	Illumina NovaSeq 6000	Whole metagenomic sequencing	fastq	NL7_R1.fq.gz	NL7_R2.fq.gz
PRJNA656389	SAMN15871300	NL1	Bubalus bubalis digestive tract metagenome	WGS	METAGENOMIC	PCR	paired	ILLUMINA	Illumina NovaSeq 6000	Whole metagenomic sequencing	fastq	NL1_R1.fq.gz	NL1_R2.fq.gz
PRJNA656389	SAMN15871301	NL34	Bubalus bubalis digestive tract metagenome	WGS	METAGENOMIC	PCR	paired	ILLUMINA	Illumina NovaSeq 6000	Whole metagenomic sequencing	fastq	NL34_R1.fq.gz	NL34_R2.fq.gz
PRJNA656389	SAMN15871302	NL8	Bubalus bubalis digestive tract metagenome	WGS	METAGENOMIC	PCR	paired	ILLUMINA	Illumina NovaSeq 6000	Whole metagenomic sequencing	fastq	NL8_R1.fq.gz	NL8_R2.fq.gz
PRJNA656389	SAMN15871303	NL9	Bubalus bubalis digestive tract metagenome	WGS	METAGENOMIC	PCR	paired	ILLUMINA	Illumina NovaSeq 6000	Whole metagenomic sequencing	fastq	NL9_R1.fq.gz	NL9_R2.fq.gz
PRJNA656389	SAMN15871304	S-1_BDME192032754-1a	Bubalus bubalis digestive tract metagenome	WGS	METAGENOMIC	PCR	paired	ILLUMINA	Illumina NovaSeq 6000	Whole metagenomic sequencing	fastq	S-1_BDME192032754-1a_1.fq.gz	S-1_BDME192032754-1a_2.fq.gz
PRJNA656389	SAMN15871305	S-2_BDME192032755-1a	Bubalus bubalis digestive tract metagenome	WGS	METAGENOMIC	PCR	paired	ILLUMINA	Illumina NovaSeq 6000	Whole metagenomic sequencing	fastq	S-2_BDME192032755-1a_1.fq.gz	S-2_BDME192032755-1a_2.fq.gz
PRJNA656389	SAMN15871306	S-3_BDME192032756-1a	Bubalus bubalis digestive tract metagenome	WGS	METAGENOMIC	PCR	paired	ILLUMINA	Illumina NovaSeq 6000	Whole metagenomic sequencing	fastq	S-3_BDME192032756-1a_1.fq.gz	S-3_BDME192032756-1a_2.fq.gz
PRJNA656389	SAMN15871307	S-4_BDME192032757-1a	Bubalus bubalis digestive tract metagenome	WGS	METAGENOMIC	PCR	paired	ILLUMINA	Illumina NovaSeq 6000	Whole metagenomic sequencing	fastq	S-4_BDME192032757-1a_1.fq.gz	S-4_BDME192032757-1a_2.fq.gz
PRJNA656389	SAMN15871308	S-5_BDME192032758-1a	Bubalus bubalis digestive tract metagenome	WGS	METAGENOMIC	PCR	paired	ILLUMINA	Illumina NovaSeq 6000	Whole metagenomic sequencing	fastq	S-5_BDME192032758-1a_1.fq.gz	S-5_BDME192032758-1a_2.fq.gz
PRJNA656389	SAMN15871309	S-6_BDME192032759-1a	Bubalus bubalis digestive tract metagenome	WGS	METAGENOMIC	PCR	paired	ILLUMINA	Illumina NovaSeq 6000	Whole metagenomic sequencing	fastq	S-6_BDME192032759-1a_1.fq.gz	S-6_BDME192032759-1a_2.fq.gz
PRJNA656389	SAMN15871310	S-7_BDME192032760-1a	Bubalus bubalis digestive tract metagenome	WGS	METAGENOMIC	PCR	paired	ILLUMINA	Illumina NovaSeq 6000	Whole metagenomic sequencing	fastq	S-7_BDME192032760-1a_1.fq.gz	S-7_BDME192032760-1a_2.fq.gz
PRJNA656389	SAMN15871311	S-8_BDME192032761-1a	Bubalus bubalis digestive tract metagenome	WGS	METAGENOMIC	PCR	paired	ILLUMINA	Illumina NovaSeq 6000	Whole metagenomic sequencing	fastq	S-8_BDME192032761-1a_1.fq.gz	S-8_BDME192032761-1a_2.fq.gz
PRJNA656389	SAMN15871312	S-9_BDME192032762-1a	Bubalus bubalis digestive tract metagenome	WGS	METAGENOMIC	PCR	paired	ILLUMINA	Illumina NovaSeq 6000	Whole metagenomic sequencing	fastq	S-9_BDME192032762-1a_1.fq.gz	S-9_BDME192032762-1a_2.fq.gz
PRJNA656389	SAMN15871313	S-11_BDME192032764-1a	Bubalus bubalis digestive tract metagenome	WGS	METAGENOMIC	PCR	paired	ILLUMINA	Illumina NovaSeq 6000	Whole metagenomic sequencing	fastq	S-11_BDME192032764-1a_1.fq.gz	S-11_BDME192032764-1a_2.fq.gz
PRJNA656389	SAMN15871314	S-12_BDME192032765-1a	Bubalus bubalis digestive tract metagenome	WGS	METAGENOMIC	PCR	paired	ILLUMINA	Illumina NovaSeq 6000	Whole metagenomic sequencing	fastq	S-12_BDME192032765-1a_1.fq.gz	S-12_BDME192032765-1a_2.fq.gz
PRJNA656389	SAMN15871315	S-13_BDME192032766-1a	Bubalus bubalis digestive tract metagenome	WGS	METAGENOMIC	PCR	paired	ILLUMINA	Illumina NovaSeq 6000	Whole metagenomic sequencing	fastq	S-13_BDME192032766-1a_1.fq.gz	S-13_BDME192032766-1a_2.fq.gz
PRJNA656389	SAMN15871316	S-14_BDME192032767-1a	Bubalus bubalis digestive tract metagenome	WGS	METAGENOMIC	PCR	paired	ILLUMINA	Illumina NovaSeq 6000	Whole metagenomic sequencing	fastq	S-14_BDME192032767-1a_1.fq.gz	S-14_BDME192032767-1a_2.fq.gz
PRJNA656389	SAMN15871317	S-15_BDME192032768-1a	Bubalus bubalis digestive tract metagenome	WGS	METAGENOMIC	PCR	paired	ILLUMINA	Illumina NovaSeq 6000	Whole metagenomic sequencing	fastq	S-15_BDME192032768-1a_1.fq.gz	S-15_BDME192032768-1a_2.fq.gz
PRJNA656389	SAMN15871318	S-16_BDME192032769-1a	Bubalus bubalis digestive tract metagenome	WGS	METAGENOMIC	PCR	paired	ILLUMINA	Illumina NovaSeq 6000	Whole metagenomic sequencing	fastq	S-16_BDME192032769-1a_1.fq.gz	S-16_BDME192032769-1a_2.fq.gz
PRJNA656389	SAMN15871319	S-17_BDME192032770-1a	Bubalus bubalis digestive tract metagenome	WGS	METAGENOMIC	PCR	paired	ILLUMINA	Illumina NovaSeq 6000	Whole metagenomic sequencing	fastq	S-17_BDME192032770-1a_1.fq.gz	S-17_BDME192032770-1a_2.fq.gz
PRJNA656389	SAMN15871320	S-18_BDME192032771-1a	Bubalus bubalis digestive tract metagenome	WGS	METAGENOMIC	PCR	paired	ILLUMINA	Illumina NovaSeq 6000	Whole metagenomic sequencing	fastq	S-18_BDME192032771-1a_1.fq.gz	S-18_BDME192032771-1a_2.fq.gz
PRJNA656389	SAMN15871321	S-19_BDME192032772-1a	Bubalus bubalis digestive tract metagenome	WGS	METAGENOMIC	PCR	paired	ILLUMINA	Illumina NovaSeq 6000	Whole metagenomic sequencing	fastq	S-19_BDME192032772-1a_1.fq.gz	S-19_BDME192032772-1a_2.fq.gz
PRJNA656389	SAMN15871322	S-20_BDME192032773-1a	Bubalus bubalis digestive tract metagenome	WGS	METAGENOMIC	PCR	paired	ILLUMINA	Illumina NovaSeq 6000	Whole metagenomic sequencing	fastq	S-20_BDME192032773-1a_1.fq.gz	S-20_BDME192032773-1a_2.fq.gz
PRJNA656389	SAMN15871323	S-21_BDME192032774-1a	Bubalus bubalis digestive tract metagenome	WGS	METAGENOMIC	PCR	paired	ILLUMINA	Illumina NovaSeq 6000	Whole metagenomic sequencing	fastq	S-21_BDME192032774-1a_1.fq.gz	S-21_BDME192032774-1a_2.fq.gz
PRJNA656389	SAMN15871324	S-22_BDME192032775-1a	Bubalus bubalis digestive tract metagenome	WGS	METAGENOMIC	PCR	paired	ILLUMINA	Illumina NovaSeq 6000	Whole metagenomic sequencing	fastq	S-22_BDME192032775-1a_1.fq.gz	S-22_BDME192032775-1a_2.fq.gz
PRJNA656389	SAMN15871325	S-23_BDME192032776-1a	Bubalus bubalis digestive tract metagenome	WGS	METAGENOMIC	PCR	paired	ILLUMINA	Illumina NovaSeq 6000	Whole metagenomic sequencing	fastq	S-23_BDME192032776-1a_1.fq.gz	S-23_BDME192032776-1a_2.fq.gz
PRJNA656389	SAMN15871326	S-24_BDME192032777-1a	Bubalus bubalis digestive tract metagenome	WGS	METAGENOMIC	PCR	paired	ILLUMINA	Illumina NovaSeq 6000	Whole metagenomic sequencing	fastq	S-24_BDME192032777-1a_1.fq.gz	S-24_BDME192032777-1a_2.fq.gz
PRJNA656389	SAMN15871327	S-25_BDME192032778-1a	Bubalus bubalis digestive tract metagenome	WGS	METAGENOMIC	PCR	paired	ILLUMINA	Illumina NovaSeq 6000	Whole metagenomic sequencing	fastq	S-25_BDME192032778-1a_1.fq.gz	S-25_BDME192032778-1a_2.fq.gz
PRJNA656389	SAMN15871328	S-26_BDME192032779-1a	Bubalus bubalis digestive tract metagenome	WGS	METAGENOMIC	PCR	paired	ILLUMINA	Illumina NovaSeq 6000	Whole metagenomic sequencing	fastq	S-26_BDME192032779-1a_1.fq.gz	S-26_BDME192032779-1a_2.fq.gz
PRJNA656389	SAMN15871329	S-27_BDME192032780-1a	Bubalus bubalis digestive tract metagenome	WGS	METAGENOMIC	PCR	paired	ILLUMINA	Illumina NovaSeq 6000	Whole metagenomic sequencing	fastq	S-27_BDME192032780-1a_1.fq.gz	S-27_BDME192032780-1a_2.fq.gz
PRJNA656389	SAMN15871330	S-28_BDME192032781-1a	Bubalus bubalis digestive tract metagenome	WGS	METAGENOMIC	PCR	paired	ILLUMINA	Illumina NovaSeq 6000	Whole metagenomic sequencing	fastq	S-28_BDME192032781-1a_1.fq.gz	S-28_BDME192032781-1a_2.fq.gz
PRJNA656389	SAMN15871331	S-29_BDME192032782-1a	Bubalus bubalis digestive tract metagenome	WGS	METAGENOMIC	PCR	paired	ILLUMINA	Illumina NovaSeq 6000	Whole metagenomic sequencing	fastq	S-29_BDME192032782-1a_1.fq.gz	S-29_BDME192032782-1a_2.fq.gz
PRJNA656389	SAMN15871332	S-30_BDME192032783-1a	Bubalus bubalis digestive tract metagenome	WGS	METAGENOMIC	PCR	paired	ILLUMINA	Illumina NovaSeq 6000	Whole metagenomic sequencing	fastq	S-30_BDME192032783-1a_1.fq.gz	S-30_BDME192032783-1a_2.fq.gz
PRJNA656389	SAMN15871333	S-31_BDME192032784-1a	Bubalus bubalis digestive tract metagenome	WGS	METAGENOMIC	PCR	paired	ILLUMINA	Illumina NovaSeq 6000	Whole metagenomic sequencing	fastq	S-31_BDME192032784-1a_1.fq.gz	S-31_BDME192032784-1a_2.fq.gz
PRJNA656389	SAMN15871334	S-32_BDME192032785-1a	Bubalus bubalis digestive tract metagenome	WGS	METAGENOMIC	PCR	paired	ILLUMINA	Illumina NovaSeq 6000	Whole metagenomic sequencing	fastq	S-32_BDME192032785-1a_1.fq.gz	S-32_BDME192032785-1a_2.fq.gz
PRJNA656389	SAMN15871335	S-33_BDME192032786-1a	Bubalus bubalis digestive tract metagenome	WGS	METAGENOMIC	PCR	paired	ILLUMINA	Illumina NovaSeq 6000	Whole metagenomic sequencing	fastq	S-33_BDME192032786-1a_1.fq.gz	S-33_BDME192032786-1a_2.fq.gz
PRJNA656389	SAMN15871336	S-34_BDME192032787-1a	Bubalus bubalis digestive tract metagenome	WGS	METAGENOMIC	PCR	paired	ILLUMINA	Illumina NovaSeq 6000	Whole metagenomic sequencing	fastq	S-34_BDME192032787-1a_1.fq.gz	S-34_BDME192032787-1a_2.fq.gz
PRJNA656389	SAMN15871337	S-36_BDME192032788-1a	Bubalus bubalis digestive tract metagenome	WGS	METAGENOMIC	PCR	paired	ILLUMINA	Illumina NovaSeq 6000	Whole metagenomic sequencing	fastq	S-36_BDME192032788-1a_1.fq.gz	S-36_BDME192032788-1a_2.fq.gz
PRJNA656389	SAMN15871338	S-37_BDME192032789-1a	Bubalus bubalis digestive tract metagenome	WGS	METAGENOMIC	PCR	paired	ILLUMINA	Illumina NovaSeq 6000	Whole metagenomic sequencing	fastq	S-37_BDME192032789-1a_1.fq.gz	S-37_BDME192032789-1a_2.fq.gz
PRJNA656389	SAMN15871339	S-38_BDME192032790-1a	Bubalus bubalis digestive tract metagenome	WGS	METAGENOMIC	PCR	paired	ILLUMINA	Illumina NovaSeq 6000	Whole metagenomic sequencing	fastq	S-38_BDME192032790-1a_1.fq.gz	S-38_BDME192032790-1a_2.fq.gz
PRJNA656389	SAMN15871340	S-39_BDME192032791-1a	Bubalus bubalis digestive tract metagenome	WGS	METAGENOMIC	PCR	paired	ILLUMINA	Illumina NovaSeq 6000	Whole metagenomic sequencing	fastq	S-39_BDME192032791-1a_1.fq.gz	S-39_BDME192032791-1a_2.fq.gz
PRJNA656389	SAMN15871341	S-40_BDME192032792-1a	Bubalus bubalis digestive tract metagenome	WGS	METAGENOMIC	PCR	paired	ILLUMINA	Illumina NovaSeq 6000	Whole metagenomic sequencing	fastq	S-40_BDME192032792-1a_1.fq.gz	S-40_BDME192032792-1a_2.fq.gz
PRJNA656389	SAMN15871342	S-41_BDME192032793-1a	Bubalus bubalis digestive tract metagenome	WGS	METAGENOMIC	PCR	paired	ILLUMINA	Illumina NovaSeq 6000	Whole metagenomic sequencing	fastq	S-41_BDME192032793-1a_1.fq.gz	S-41_BDME192032793-1a_2.fq.gz
PRJNA656389	SAMN15871343	S-42_BDME192032794-1a	Bubalus bubalis digestive tract metagenome	WGS	METAGENOMIC	PCR	paired	ILLUMINA	Illumina NovaSeq 6000	Whole metagenomic sequencing	fastq	S-42_BDME192032794-1a_1.fq.gz	S-42_BDME192032794-1a_2.fq.gz
PRJNA656389	SAMN15871344	S-43_BDME192032795-1a	Bubalus bubalis digestive tract metagenome	WGS	METAGENOMIC	PCR	paired	ILLUMINA	Illumina NovaSeq 6000	Whole metagenomic sequencing	fastq	S-43_BDME192032795-1a_1.fq.gz	S-43_BDME192032795-1a_2.fq.gz
PRJNA656389	SAMN15871345	S-44_BDME192032796-1a	Bubalus bubalis digestive tract metagenome	WGS	METAGENOMIC	PCR	paired	ILLUMINA	Illumina NovaSeq 6000	Whole metagenomic sequencing	fastq	S-44_BDME192032796-1a_1.fq.gz	S-44_BDME192032796-1a_2.fq.gz
PRJNA656389	SAMN15871346	S-45_BDME192032797-1a	Bubalus bubalis digestive tract metagenome	WGS	METAGENOMIC	PCR	paired	ILLUMINA	Illumina NovaSeq 6000	Whole metagenomic sequencing	fastq	S-45_BDME192032797-1a_1.fq.gz	S-45_BDME192032797-1a_2.fq.gz
PRJNA656389	SAMN15871347	S-46_BDME192032798-1a	Bubalus bubalis digestive tract metagenome	WGS	METAGENOMIC	PCR	paired	ILLUMINA	Illumina NovaSeq 6000	Whole metagenomic sequencing	fastq	S-46_BDME192032798-1a_1.fq.gz	S-46_BDME192032798-1a_2.fq.gz
PRJNA656389	SAMN15871348	S-47_BDME192032799-1a	Bubalus bubalis digestive tract metagenome	WGS	METAGENOMIC	PCR	paired	ILLUMINA	Illumina NovaSeq 6000	Whole metagenomic sequencing	fastq	S-47_BDME192032799-1a_1.fq.gz	S-47_BDME192032799-1a_2.fq.gz
PRJNA656389	SAMN15871349	S-48_BDME192032800-1a	Bubalus bubalis digestive tract metagenome	WGS	METAGENOMIC	PCR	paired	ILLUMINA	Illumina NovaSeq 6000	Whole metagenomic sequencing	fastq	S-48_BDME192032800-1a_1.fq.gz	S-48_BDME192032800-1a_2.fq.gz
PRJNA656389	SAMN15871350	S-49_BDME192032801-1a	Bubalus bubalis digestive tract metagenome	WGS	METAGENOMIC	PCR	paired	ILLUMINA	Illumina NovaSeq 6000	Whole metagenomic sequencing	fastq	S-49_BDME192032801-1a_1.fq.gz	S-49_BDME192032801-1a_2.fq.gz
PRJNA656389	SAMN15871351	S-50_BDME192032802-1a	Bubalus bubalis digestive tract metagenome	WGS	METAGENOMIC	PCR	paired	ILLUMINA	Illumina NovaSeq 6000	Whole metagenomic sequencing	fastq	S-50_BDME192032802-1a_1.fq.gz	S-50_BDME192032802-1a_2.fq.gz
PRJNA656389	SAMN15871352	S-51_BDME192032803-1a	Bubalus bubalis digestive tract metagenome	WGS	METAGENOMIC	PCR	paired	ILLUMINA	Illumina NovaSeq 6000	Whole metagenomic sequencing	fastq	S-51_BDME192032803-1a_1.fq.gz	S-51_BDME192032803-1a_2.fq.gz
PRJNA656389	SAMN15871353	S-52_BDME192032804-1a	Bubalus bubalis digestive tract metagenome	WGS	METAGENOMIC	PCR	paired	ILLUMINA	Illumina NovaSeq 6000	Whole metagenomic sequencing	fastq	S-52_BDME192032804-1a_1.fq.gz	S-52_BDME192032804-1a_2.fq.gz
PRJNA656389	SAMN15871354	S-53_BDME192032805-1a	Bubalus bubalis digestive tract metagenome	WGS	METAGENOMIC	PCR	paired	ILLUMINA	Illumina NovaSeq 6000	Whole metagenomic sequencing	fastq	S-53_BDME192032805-1a_1.fq.gz	S-53_BDME192032805-1a_2.fq.gz
PRJNA656389	SAMN15871355	S-54_BDME192032806-1a	Bubalus bubalis digestive tract metagenome	WGS	METAGENOMIC	PCR	paired	ILLUMINA	Illumina NovaSeq 6000	Whole metagenomic sequencing	fastq	S-54_BDME192032806-1a_1.fq.gz	S-54_BDME192032806-1a_2.fq.gz
PRJNA656389	SAMN15871356	S-55_BDME192032807-1a	Bubalus bubalis digestive tract metagenome	WGS	METAGENOMIC	PCR	paired	ILLUMINA	Illumina NovaSeq 6000	Whole metagenomic sequencing	fastq	S-55_BDME192032807-1a_1.fq.gz	S-55_BDME192032807-1a_2.fq.gz
PRJNA656389	SAMN15871357	S-56_BDME192032808-1a	Bubalus bubalis digestive tract metagenome	WGS	METAGENOMIC	PCR	paired	ILLUMINA	Illumina NovaSeq 6000	Whole metagenomic sequencing	fastq	S-56_BDME192032808-1a_1.fq.gz	S-56_BDME192032808-1a_2.fq.gz
PRJNA656389	SAMN15871358	S-57_BDME192032809-1a	Bubalus bubalis digestive tract metagenome	WGS	METAGENOMIC	PCR	paired	ILLUMINA	Illumina NovaSeq 6000	Whole metagenomic sequencing	fastq	S-57_BDME192032809-1a_1.fq.gz	S-57_BDME192032809-1a_2.fq.gz
PRJNA656389	SAMN15871359	S-58_BDME192032810-1a	Bubalus bubalis digestive tract metagenome	WGS	METAGENOMIC	PCR	paired	ILLUMINA	Illumina NovaSeq 6000	Whole metagenomic sequencing	fastq	S-58_BDME192032810-1a_1.fq.gz	S-58_BDME192032810-1a_2.fq.gz
PRJNA656389	SAMN15871360	S-59_BDME192032811-1a	Bubalus bubalis digestive tract metagenome	WGS	METAGENOMIC	PCR	paired	ILLUMINA	Illumina NovaSeq 6000	Whole metagenomic sequencing	fastq	S-59_BDME192032811-1a_1.fq.gz	S-59_BDME192032811-1a_2.fq.gz
PRJNA656389	SAMN15871361	S-60_BDME192032812-1a	Bubalus bubalis digestive tract metagenome	WGS	METAGENOMIC	PCR	paired	ILLUMINA	Illumina NovaSeq 6000	Whole metagenomic sequencing	fastq	S-60_BDME192032812-1a_1.fq.gz	S-60_BDME192032812-1a_2.fq.gz
PRJNA656389	SAMN15871362	S-61_BDME192032813-1a	Bubalus bubalis digestive tract metagenome	WGS	METAGENOMIC	PCR	paired	ILLUMINA	Illumina NovaSeq 6000	Whole metagenomic sequencing	fastq	S-61_BDME192032813-1a_1.fq.gz	S-61_BDME192032813-1a_2.fq.gz
PRJNA656389	SAMN15871363	S-62_BDME192032814-1a	Bubalus bubalis digestive tract metagenome	WGS	METAGENOMIC	PCR	paired	ILLUMINA	Illumina NovaSeq 6000	Whole metagenomic sequencing	fastq	S-62_BDME192032814-1a_1.fq.gz	S-62_BDME192032814-1a_2.fq.gz
PRJNA656389	SAMN15871364	S-63_BDME192032815-1a	Bubalus bubalis digestive tract metagenome	WGS	METAGENOMIC	PCR	paired	ILLUMINA	Illumina NovaSeq 6000	Whole metagenomic sequencing	fastq	S-63_BDME192032815-1a_1.fq.gz	S-63_BDME192032815-1a_2.fq.gz
PRJNA656389	SAMN15871365	S-64_BDME192032816-1a	Bubalus bubalis digestive tract metagenome	WGS	METAGENOMIC	PCR	paired	ILLUMINA	Illumina NovaSeq 6000	Whole metagenomic sequencing	fastq	S-64_BDME192032816-1a_1.fq.gz	S-64_BDME192032816-1a_2.fq.gz
PRJNA656389	SAMN15871366	S-11-071_FDME192071055-1a	Bubalus bubalis digestive tract metagenome	WGS	METAGENOMIC	PCR	paired	ILLUMINA	Illumina NovaSeq 6000	Whole metagenomic sequencing	fastq	S-11-071_FDME192071055-1a_1.fq.gz	S-11-071_FDME192071055-1a_2.fq.gz
PRJNA656389	SAMN15871367	S-17-0037_FDME192071048-1a	Bubalus bubalis digestive tract metagenome	WGS	METAGENOMIC	PCR	paired	ILLUMINA	Illumina NovaSeq 6000	Whole metagenomic sequencing	fastq	S-17-0037_FDME192071048-1a_1.fq.gz	S-17-0037_FDME192071048-1a_2.fq.gz
PRJNA656389	SAMN15871368	S-18-0084_FDME192071051-1a	Bubalus bubalis digestive tract metagenome	WGS	METAGENOMIC	PCR	paired	ILLUMINA	Illumina NovaSeq 6000	Whole metagenomic sequencing	fastq	S-18-0084_FDME192071051-1a_1.fq.gz	S-18-0084_FDME192071051-1a_2.fq.gz
PRJNA656389	SAMN15871369	S-19-0086_FDME192071060-1a	Bubalus bubalis digestive tract metagenome	WGS	METAGENOMIC	PCR	paired	ILLUMINA	Illumina NovaSeq 6000	Whole metagenomic sequencing	fastq	S-19-0086_FDME192071060-1a_1.fq.gz	S-19-0086_FDME192071060-1a_2.fq.gz
PRJNA656389	SAMN15871370	S-1_FDME192071053-1a	Bubalus bubalis digestive tract metagenome	WGS	METAGENOMIC	PCR	paired	ILLUMINA	Illumina NovaSeq 6000	Whole metagenomic sequencing	fastq	S-1_FDME192071053-1a_1.fq.gz	S-1_FDME192071053-1a_2.fq.gz
PRJNA656389	SAMN15871371	S-20-0040_FDME192071062-1a	Bubalus bubalis digestive tract metagenome	WGS	METAGENOMIC	PCR	paired	ILLUMINA	Illumina NovaSeq 6000	Whole metagenomic sequencing	fastq	S-20-0040_FDME192071062-1a_1.fq.gz	S-20-0040_FDME192071062-1a_2.fq.gz
PRJNA656389	SAMN15871372	S-2-0033_FDME192071052-1a	Bubalus bubalis digestive tract metagenome	WGS	METAGENOMIC	PCR	paired	ILLUMINA	Illumina NovaSeq 6000	Whole metagenomic sequencing	fastq	S-2-0033_FDME192071052-1a_1.fq.gz	S-2-0033_FDME192071052-1a_2.fq.gz
PRJNA656389	SAMN15871373	S-21_FDME192071056-1a	Bubalus bubalis digestive tract metagenome	WGS	METAGENOMIC	PCR	paired	ILLUMINA	Illumina NovaSeq 6000	Whole metagenomic sequencing	fastq	S-21_FDME192071056-1a_1.fq.gz	S-21_FDME192071056-1a_2.fq.gz
PRJNA656389	SAMN15871374	S-21_FDME192071058-1a	Bubalus bubalis digestive tract metagenome	WGS	METAGENOMIC	PCR	paired	ILLUMINA	Illumina NovaSeq 6000	Whole metagenomic sequencing	fastq	S-21_FDME192071058-1a_1.fq.gz	S-21_FDME192071058-1a_2.fq.gz
PRJNA656389	SAMN15871375	S-22_FDME192071049-1a	Bubalus bubalis digestive tract metagenome	WGS	METAGENOMIC	PCR	paired	ILLUMINA	Illumina NovaSeq 6000	Whole metagenomic sequencing	fastq	S-22_FDME192071049-1a_1.fq.gz	S-22_FDME192071049-1a_2.fq.gz
PRJNA656389	SAMN15871376	S-23_FDME192071050-1a	Bubalus bubalis digestive tract metagenome	WGS	METAGENOMIC	PCR	paired	ILLUMINA	Illumina NovaSeq 6000	Whole metagenomic sequencing	fastq	S-23_FDME192071050-1a_1.fq.gz	S-23_FDME192071050-1a_2.fq.gz
PRJNA656389	SAMN15871377	S-24-0082_FDME192071063-1a	Bubalus bubalis digestive tract metagenome	WGS	METAGENOMIC	PCR	paired	ILLUMINA	Illumina NovaSeq 6000	Whole metagenomic sequencing	fastq	S-24-0082_FDME192071063-1a_1.fq.gz	S-24-0082_FDME192071063-1a_2.fq.gz
PRJNA656389	SAMN15871378	S-35_FDME192071059-1a	Bubalus bubalis digestive tract metagenome	WGS	METAGENOMIC	PCR	paired	ILLUMINA	Illumina NovaSeq 6000	Whole metagenomic sequencing	fastq	S-35_FDME192071059-1a_1.fq.gz	S-35_FDME192071059-1a_2.fq.gz
PRJNA656389	SAMN15871379	S-4_FDME192071061-1a	Bubalus bubalis digestive tract metagenome	WGS	METAGENOMIC	PCR	paired	ILLUMINA	Illumina NovaSeq 6000	Whole metagenomic sequencing	fastq	S-4_FDME192071061-1a_1.fq.gz	S-4_FDME192071061-1a_2.fq.gz
PRJNA656389	SAMN15871380	S-5-0083_FDME192071057-1a	Bubalus bubalis digestive tract metagenome	WGS	METAGENOMIC	PCR	paired	ILLUMINA	Illumina NovaSeq 6000	Whole metagenomic sequencing	fastq	S-5-0083_FDME192071057-1a_1.fq.gz	S-5-0083_FDME192071057-1a_2.fq.gz
PRJNA656389	SAMN15871381	S-7-0038_FDME192071054-1a	Bubalus bubalis digestive tract metagenome	WGS	METAGENOMIC	PCR	paired	ILLUMINA	Illumina NovaSeq 6000	Whole metagenomic sequencing	fastq	S-7-0038_FDME192071054-1a_1.fq.gz	S-7-0038_FDME192071054-1a_2.fq.gz
PRJNA656389	SAMN15871382	S-8-0036_FDME192071065-1a	Bubalus bubalis digestive tract metagenome	WGS	METAGENOMIC	PCR	paired	ILLUMINA	Illumina NovaSeq 6000	Whole metagenomic sequencing	fastq	S-8-0036_FDME192071065-1a_1.fq.gz	S-8-0036_FDME192071065-1a_2.fq.gz
PRJNA656389	SAMN15871383	S-9-0039_FDME192071066-1a	Bubalus bubalis digestive tract metagenome	WGS	METAGENOMIC	PCR	paired	ILLUMINA	Illumina NovaSeq 6000	Whole metagenomic sequencing	fastq	S-9-0039_FDME192071066-1a_1.fq.gz	S-9-0039_FDME192071066-1a_2.fq.gz
PRJNA656389	SAMN15871384	S-24_FDME192071042-1a	Bubalus bubalis digestive tract metagenome	WGS	METAGENOMIC	PCR	paired	ILLUMINA	Illumina NovaSeq 6000	Whole metagenomic sequencing	fastq	S-24_FDME192071042-1a_1.fq.gz	S-24_FDME192071042-1a_2.fq.gz
PRJNA656389	SAMN15871385	S-25_FDME192071039-1a	Bubalus bubalis digestive tract metagenome	WGS	METAGENOMIC	PCR	paired	ILLUMINA	Illumina NovaSeq 6000	Whole metagenomic sequencing	fastq	S-25_FDME192071039-1a_1.fq.gz	S-25_FDME192071039-1a_2.fq.gz
PRJNA656389	SAMN15871386	S-26_FDME192071045-1a	Bubalus bubalis digestive tract metagenome	WGS	METAGENOMIC	PCR	paired	ILLUMINA	Illumina NovaSeq 6000	Whole metagenomic sequencing	fastq	S-26_FDME192071045-1a_1.fq.gz	S-26_FDME192071045-1a_2.fq.gz
PRJNA656389	SAMN15871387	S-28_FDME192071034-1a	Bubalus bubalis digestive tract metagenome	WGS	METAGENOMIC	PCR	paired	ILLUMINA	Illumina NovaSeq 6000	Whole metagenomic sequencing	fastq	S-28_FDME192071034-1a_1.fq.gz	S-28_FDME192071034-1a_2.fq.gz
PRJNA656389	SAMN15871388	S-29_FDME192071030-1a	Bubalus bubalis digestive tract metagenome	WGS	METAGENOMIC	PCR	paired	ILLUMINA	Illumina NovaSeq 6000	Whole metagenomic sequencing	fastq	S-29_FDME192071030-1a_1.fq.gz	S-29_FDME192071030-1a_2.fq.gz
PRJNA656389	SAMN15871389	S-509_FDME192071031-1a	Bubalus bubalis digestive tract metagenome	WGS	METAGENOMIC	PCR	paired	ILLUMINA	Illumina NovaSeq 6000	Whole metagenomic sequencing	fastq	S-509_FDME192071031-1a_1.fq.gz	S-509_FDME192071031-1a_2.fq.gz
PRJNA656389	SAMN15871390	S-511_FDME192071032-1a	Bubalus bubalis digestive tract metagenome	WGS	METAGENOMIC	PCR	paired	ILLUMINA	Illumina NovaSeq 6000	Whole metagenomic sequencing	fastq	S-511_FDME192071032-1a_1.fq.gz	S-511_FDME192071032-1a_2.fq.gz
PRJNA656389	SAMN15871391	S-515_FDME192071036-1a	Bubalus bubalis digestive tract metagenome	WGS	METAGENOMIC	PCR	paired	ILLUMINA	Illumina NovaSeq 6000	Whole metagenomic sequencing	fastq	S-515_FDME192071036-1a_1.fq.gz	S-515_FDME192071036-1a_2.fq.gz
PRJNA656389	SAMN15871392	S-516_FDME192071037-1a	Bubalus bubalis digestive tract metagenome	WGS	METAGENOMIC	PCR	paired	ILLUMINA	Illumina NovaSeq 6000	Whole metagenomic sequencing	fastq	S-516_FDME192071037-1a_1.fq.gz	S-516_FDME192071037-1a_2.fq.gz
PRJNA656389	SAMN15871393	S-517_FDME192071046-1a	Bubalus bubalis digestive tract metagenome	WGS	METAGENOMIC	PCR	paired	ILLUMINA	Illumina NovaSeq 6000	Whole metagenomic sequencing	fastq	S-517_FDME192071046-1a_1.fq.gz	S-517_FDME192071046-1a_2.fq.gz
PRJNA656389	SAMN15871394	S-518_FDME192071038-1a	Bubalus bubalis digestive tract metagenome	WGS	METAGENOMIC	PCR	paired	ILLUMINA	Illumina NovaSeq 6000	Whole metagenomic sequencing	fastq	S-518_FDME192071038-1a_1.fq.gz	S-518_FDME192071038-1a_2.fq.gz
PRJNA656389	SAMN15871395	S-519_FDME192071040-1a	Bubalus bubalis digestive tract metagenome	WGS	METAGENOMIC	PCR	paired	ILLUMINA	Illumina NovaSeq 6000	Whole metagenomic sequencing	fastq	S-519_FDME192071040-1a_1.fq.gz	S-519_FDME192071040-1a_2.fq.gz
PRJNA656389	SAMN15871396	S-520_FDME192071044-1a	Bubalus bubalis digestive tract metagenome	WGS	METAGENOMIC	PCR	paired	ILLUMINA	Illumina NovaSeq 6000	Whole metagenomic sequencing	fastq	S-520_FDME192071044-1a_1.fq.gz	S-520_FDME192071044-1a_2.fq.gz
PRJNA656389	SAMN15871397	S-521_FDME192071035-1a	Bubalus bubalis digestive tract metagenome	WGS	METAGENOMIC	PCR	paired	ILLUMINA	Illumina NovaSeq 6000	Whole metagenomic sequencing	fastq	S-521_FDME192071035-1a_1.fq.gz	S-521_FDME192071035-1a_2.fq.gz
PRJNA656389	SAMN15871398	S-523_FDME192071043-1a	Bubalus bubalis digestive tract metagenome	WGS	METAGENOMIC	PCR	paired	ILLUMINA	Illumina NovaSeq 6000	Whole metagenomic sequencing	fastq	S-523_FDME192071043-1a_1.fq.gz	S-523_FDME192071043-1a_2.fq.gz
PRJNA656389	SAMN15871399	S-64_FDME192071033-1a	Bubalus bubalis digestive tract metagenome	WGS	METAGENOMIC	PCR	paired	ILLUMINA	Illumina NovaSeq 6000	Whole metagenomic sequencing	fastq	S-64_FDME192071033-1a_1.fq.gz	S-64_FDME192071033-1a_2.fq.gz
PRJNA656389	SAMN15871400	S-75_FDME192071041-1a	Bubalus bubalis digestive tract metagenome	WGS	METAGENOMIC	PCR	paired	ILLUMINA	Illumina NovaSeq 6000	Whole metagenomic sequencing	fastq	S-75_FDME192071041-1a_1.fq.gz	S-75_FDME192071041-1a_2.fq.gz
PRJNA656389	SAMN15871401	S-97_FDME192071047-1a	Bubalus bubalis digestive tract metagenome	WGS	METAGENOMIC	PCR	paired	ILLUMINA	Illumina NovaSeq 6000	Whole metagenomic sequencing	fastq	S-97_FDME192071047-1a_1.fq.gz	S-97_FDME192071047-1a_2.fq.gz
PRJNA656389	SAMN15871402	GFW1	Bubalus bubalis digestive tract metagenome	WGS	METAGENOMIC	PCR	paired	ILLUMINA	Illumina NovaSeq 6000	Whole metagenomic sequencing	fastq	GFW1_R1.fq.gz	GFW1_R2.fq.gz
PRJNA656389	SAMN15871403	NW10	Bubalus bubalis digestive tract metagenome	WGS	METAGENOMIC	PCR	paired	ILLUMINA	Illumina NovaSeq 6000	Whole metagenomic sequencing	fastq	NW10_R1.fq.gz	NW10_R2.fq.gz
PRJNA656389	SAMN15871404	NW12	Bubalus bubalis digestive tract metagenome	WGS	METAGENOMIC	PCR	paired	ILLUMINA	Illumina NovaSeq 6000	Whole metagenomic sequencing	fastq	NW12_R1.fq.gz	NW12_R2.fq.gz
PRJNA656389	SAMN15871405	NW13	Bubalus bubalis digestive tract metagenome	WGS	METAGENOMIC	PCR	paired	ILLUMINA	Illumina NovaSeq 6000	Whole metagenomic sequencing	fastq	NW13_R1.fq.gz	NW13_R2.fq.gz
PRJNA656389	SAMN15871406	NW15	Bubalus bubalis digestive tract metagenome	WGS	METAGENOMIC	PCR	paired	ILLUMINA	Illumina NovaSeq 6000	Whole metagenomic sequencing	fastq	NW15_R1.fq.gz	NW15_R2.fq.gz
PRJNA656389	SAMN15871407	NW16	Bubalus bubalis digestive tract metagenome	WGS	METAGENOMIC	PCR	paired	ILLUMINA	Illumina NovaSeq 6000	Whole metagenomic sequencing	fastq	NW16_R1.fq.gz	NW16_R2.fq.gz
PRJNA656389	SAMN15871408	NW19	Bubalus bubalis digestive tract metagenome	WGS	METAGENOMIC	PCR	paired	ILLUMINA	Illumina NovaSeq 6000	Whole metagenomic sequencing	fastq	NW19_R1.fq.gz	NW19_R2.fq.gz
PRJNA656389	SAMN15871409	NW21	Bubalus bubalis digestive tract metagenome	WGS	METAGENOMIC	PCR	paired	ILLUMINA	Illumina NovaSeq 6000	Whole metagenomic sequencing	fastq	NW21_R1.fq.gz	NW21_R2.fq.gz
PRJNA656389	SAMN15871410	NW24	Bubalus bubalis digestive tract metagenome	WGS	METAGENOMIC	PCR	paired	ILLUMINA	Illumina NovaSeq 6000	Whole metagenomic sequencing	fastq	NW24_R1.fq.gz	NW24_R2.fq.gz
PRJNA656389	SAMN15871411	NW25	Bubalus bubalis digestive tract metagenome	WGS	METAGENOMIC	PCR	paired	ILLUMINA	Illumina NovaSeq 6000	Whole metagenomic sequencing	fastq	NW25_R1.fq.gz	NW25_R2.fq.gz
PRJNA656389	SAMN15871412	NW26	Bubalus bubalis digestive tract metagenome	WGS	METAGENOMIC	PCR	paired	ILLUMINA	Illumina NovaSeq 6000	Whole metagenomic sequencing	fastq	NW26_R1.fq.gz	NW26_R2.fq.gz
PRJNA656389	SAMN15871413	NW27	Bubalus bubalis digestive tract metagenome	WGS	METAGENOMIC	PCR	paired	ILLUMINA	Illumina NovaSeq 6000	Whole metagenomic sequencing	fastq	NW27_R1.fq.gz	NW27_R2.fq.gz
PRJNA656389	SAMN15871414	NW28	Bubalus bubalis digestive tract metagenome	WGS	METAGENOMIC	PCR	paired	ILLUMINA	Illumina NovaSeq 6000	Whole metagenomic sequencing	fastq	NW28_R1.fq.gz	NW28_R2.fq.gz
PRJNA656389	SAMN15871415	NW29	Bubalus bubalis digestive tract metagenome	WGS	METAGENOMIC	PCR	paired	ILLUMINA	Illumina NovaSeq 6000	Whole metagenomic sequencing	fastq	NW29_R1.fq.gz	NW29_R2.fq.gz
PRJNA656389	SAMN15871416	NW31	Bubalus bubalis digestive tract metagenome	WGS	METAGENOMIC	PCR	paired	ILLUMINA	Illumina NovaSeq 6000	Whole metagenomic sequencing	fastq	NW31_R1.fq.gz	NW31_R2.fq.gz
PRJNA656389	SAMN15871417	NW32	Bubalus bubalis digestive tract metagenome	WGS	METAGENOMIC	PCR	paired	ILLUMINA	Illumina NovaSeq 6000	Whole metagenomic sequencing	fastq	NW32_R1.fq.gz	NW32_R2.fq.gz
PRJNA656389	SAMN15871418	NW33	Bubalus bubalis digestive tract metagenome	WGS	METAGENOMIC	PCR	paired	ILLUMINA	Illumina NovaSeq 6000	Whole metagenomic sequencing	fastq	NW33_R1.fq.gz	NW33_R2.fq.gz
PRJNA656389	SAMN15871419	NW6	Bubalus bubalis digestive tract metagenome	WGS	METAGENOMIC	PCR	paired	ILLUMINA	Illumina NovaSeq 6000	Whole metagenomic sequencing	fastq	NW6_R1.fq.gz	NW6_R2.fq.gz
PRJNA656389	SAMN15871420	NW18	Bubalus bubalis digestive tract metagenome	WGS	METAGENOMIC	PCR	paired	ILLUMINA	Illumina NovaSeq 6000	Whole metagenomic sequencing	fastq	NW18_R1.fq.gz	NW18_R2.fq.gz
PRJNA656389	SAMN15871421	NW2	Bubalus bubalis digestive tract metagenome	WGS	METAGENOMIC	PCR	paired	ILLUMINA	Illumina NovaSeq 6000	Whole metagenomic sequencing	fastq	NW2_R1.fq.gz	NW2_R2.fq.gz
PRJNA656389	SAMN15871422	NW3	Bubalus bubalis digestive tract metagenome	WGS	METAGENOMIC	PCR	paired	ILLUMINA	Illumina NovaSeq 6000	Whole metagenomic sequencing	fastq	NW3_R1.fq.gz	NW3_R2.fq.gz
PRJNA656389	SAMN15871423	NW35	Bubalus bubalis digestive tract metagenome	WGS	METAGENOMIC	PCR	paired	ILLUMINA	Illumina NovaSeq 6000	Whole metagenomic sequencing	fastq	NW35_R1.fq.gz	NW35_R2.fq.gz
PRJNA656389	SAMN15871424	NW4	Bubalus bubalis digestive tract metagenome	WGS	METAGENOMIC	PCR	paired	ILLUMINA	Illumina NovaSeq 6000	Whole metagenomic sequencing	fastq	NW4_R1.fq.gz	NW4_R2.fq.gz
PRJNA656389	SAMN15871425	NW5	Bubalus bubalis digestive tract metagenome	WGS	METAGENOMIC	PCR	paired	ILLUMINA	Illumina NovaSeq 6000	Whole metagenomic sequencing	fastq	NW5_R1.fq.gz	NW5_R2.fq.gz
PRJNA656389	SAMN15871426	NW7	Bubalus bubalis digestive tract metagenome	WGS	METAGENOMIC	PCR	paired	ILLUMINA	Illumina NovaSeq 6000	Whole metagenomic sequencing	fastq	NW7_R1.fq.gz	NW7_R2.fq.gz
PRJNA656389	SAMN15871427	NW8	Bubalus bubalis digestive tract metagenome	WGS	METAGENOMIC	PCR	paired	ILLUMINA	Illumina NovaSeq 6000	Whole metagenomic sequencing	fastq	NW8_R1.fq.gz	NW8_R2.fq.gz
PRJNA656389	SAMN15871428	NW30	Bubalus bubalis digestive tract metagenome	WGS	METAGENOMIC	PCR	paired	ILLUMINA	Illumina NovaSeq 6000	Whole metagenomic sequencing	fastq	NW30_R1.fq.gz	NW30_R2.fq.gz
PRJNA656389	SAMN15871429	NW34	Bubalus bubalis digestive tract metagenome	WGS	METAGENOMIC	PCR	paired	ILLUMINA	Illumina NovaSeq 6000	Whole metagenomic sequencing	fastq	NW34_R1.fq.gz	NW34_R2.fq.gz
PRJNA656389	SAMN15871430	GFB1	Bubalus bubalis digestive tract metagenome	WGS	METAGENOMIC	PCR	paired	ILLUMINA	Illumina NovaSeq 6000	Whole metagenomic sequencing	fastq	GFB1_R1.fq.gz	GFB1_R2.fq.gz
PRJNA656389	SAMN15871431	NB15	Bubalus bubalis digestive tract metagenome	WGS	METAGENOMIC	PCR	paired	ILLUMINA	Illumina NovaSeq 6000	Whole metagenomic sequencing	fastq	NB15_R1.fq.gz	NB15_R2.fq.gz
PRJNA656389	SAMN15871432	NB16	Bubalus bubalis digestive tract metagenome	WGS	METAGENOMIC	PCR	paired	ILLUMINA	Illumina NovaSeq 6000	Whole metagenomic sequencing	fastq	NB16_R1.fq.gz	NB16_R2.fq.gz
PRJNA656389	SAMN15871433	NB17	Bubalus bubalis digestive tract metagenome	WGS	METAGENOMIC	PCR	paired	ILLUMINA	Illumina NovaSeq 6000	Whole metagenomic sequencing	fastq	NB17_R1.fq.gz	NB17_R2.fq.gz
PRJNA656389	SAMN15871434	NB18	Bubalus bubalis digestive tract metagenome	WGS	METAGENOMIC	PCR	paired	ILLUMINA	Illumina NovaSeq 6000	Whole metagenomic sequencing	fastq	NB18_R1.fq.gz	NB18_R2.fq.gz
PRJNA656389	SAMN15871435	NB19	Bubalus bubalis digestive tract metagenome	WGS	METAGENOMIC	PCR	paired	ILLUMINA	Illumina NovaSeq 6000	Whole metagenomic sequencing	fastq	NB19_R1.fq.gz	NB19_R2.fq.gz
PRJNA656389	SAMN15871436	NB21	Bubalus bubalis digestive tract metagenome	WGS	METAGENOMIC	PCR	paired	ILLUMINA	Illumina NovaSeq 6000	Whole metagenomic sequencing	fastq	NB21_R1.fq.gz	NB21_R2.fq.gz
PRJNA656389	SAMN15871437	NB22	Bubalus bubalis digestive tract metagenome	WGS	METAGENOMIC	PCR	paired	ILLUMINA	Illumina NovaSeq 6000	Whole metagenomic sequencing	fastq	NB22_R1.fq.gz	NB22_R2.fq.gz
PRJNA656389	SAMN15871438	NB25	Bubalus bubalis digestive tract metagenome	WGS	METAGENOMIC	PCR	paired	ILLUMINA	Illumina NovaSeq 6000	Whole metagenomic sequencing	fastq	NB25_R1.fq.gz	NB25_R2.fq.gz
PRJNA656389	SAMN15871439	NB26	Bubalus bubalis digestive tract metagenome	WGS	METAGENOMIC	PCR	paired	ILLUMINA	Illumina NovaSeq 6000	Whole metagenomic sequencing	fastq	NB26_R1.fq.gz	NB26_R2.fq.gz
PRJNA656389	SAMN15871440	NB27	Bubalus bubalis digestive tract metagenome	WGS	METAGENOMIC	PCR	paired	ILLUMINA	Illumina NovaSeq 6000	Whole metagenomic sequencing	fastq	NB27_R1.fq.gz	NB27_R2.fq.gz
PRJNA656389	SAMN15871441	NB28	Bubalus bubalis digestive tract metagenome	WGS	METAGENOMIC	PCR	paired	ILLUMINA	Illumina NovaSeq 6000	Whole metagenomic sequencing	fastq	NB28_R1.fq.gz	NB28_R2.fq.gz
PRJNA656389	SAMN15871442	NB29	Bubalus bubalis digestive tract metagenome	WGS	METAGENOMIC	PCR	paired	ILLUMINA	Illumina NovaSeq 6000	Whole metagenomic sequencing	fastq	NB29_R1.fq.gz	NB29_R2.fq.gz
PRJNA656389	SAMN15871443	NB30	Bubalus bubalis digestive tract metagenome	WGS	METAGENOMIC	PCR	paired	ILLUMINA	Illumina NovaSeq 6000	Whole metagenomic sequencing	fastq	NB30_R1.fq.gz	NB30_R2.fq.gz
PRJNA656389	SAMN15871444	NB31	Bubalus bubalis digestive tract metagenome	WGS	METAGENOMIC	PCR	paired	ILLUMINA	Illumina NovaSeq 6000	Whole metagenomic sequencing	fastq	NB31_R1.fq.gz	NB31_R2.fq.gz
PRJNA656389	SAMN15871445	NB32	Bubalus bubalis digestive tract metagenome	WGS	METAGENOMIC	PCR	paired	ILLUMINA	Illumina NovaSeq 6000	Whole metagenomic sequencing	fastq	NB32_R1.fq.gz	NB32_R2.fq.gz
PRJNA656389	SAMN15871446	NB33	Bubalus bubalis digestive tract metagenome	WGS	METAGENOMIC	PCR	paired	ILLUMINA	Illumina NovaSeq 6000	Whole metagenomic sequencing	fastq	NB33_R1.fq.gz	NB33_R2.fq.gz
PRJNA656389	SAMN15871447	NB34	Bubalus bubalis digestive tract metagenome	WGS	METAGENOMIC	PCR	paired	ILLUMINA	Illumina NovaSeq 6000	Whole metagenomic sequencing	fastq	NB34_R1.fq.gz	NB34_R2.fq.gz
PRJNA656389	SAMN15871448	NB10	Bubalus bubalis digestive tract metagenome	WGS	METAGENOMIC	PCR	paired	ILLUMINA	Illumina NovaSeq 6000	Whole metagenomic sequencing	fastq	NB10_R1.fq.gz	NB10_R2.fq.gz
PRJNA656389	SAMN15871449	NB2	Bubalus bubalis digestive tract metagenome	WGS	METAGENOMIC	PCR	paired	ILLUMINA	Illumina NovaSeq 6000	Whole metagenomic sequencing	fastq	NB2_R1.fq.gz	NB2_R2.fq.gz
PRJNA656389	SAMN15871450	NB24	Bubalus bubalis digestive tract metagenome	WGS	METAGENOMIC	PCR	paired	ILLUMINA	Illumina NovaSeq 6000	Whole metagenomic sequencing	fastq	NB24_R1.fq.gz	NB24_R2.fq.gz
PRJNA656389	SAMN15871451	NB3	Bubalus bubalis digestive tract metagenome	WGS	METAGENOMIC	PCR	paired	ILLUMINA	Illumina NovaSeq 6000	Whole metagenomic sequencing	fastq	NB3_R1.fq.gz	NB3_R2.fq.gz
PRJNA656389	SAMN15871452	NB35	Bubalus bubalis digestive tract metagenome	WGS	METAGENOMIC	PCR	paired	ILLUMINA	Illumina NovaSeq 6000	Whole metagenomic sequencing	fastq	NB35_R1.fq.gz	NB35_R2.fq.gz
PRJNA656389	SAMN15871453	NB4	Bubalus bubalis digestive tract metagenome	WGS	METAGENOMIC	PCR	paired	ILLUMINA	Illumina NovaSeq 6000	Whole metagenomic sequencing	fastq	NB4_R1.fq.gz	NB4_R2.fq.gz
PRJNA656389	SAMN15871454	NB6	Bubalus bubalis digestive tract metagenome	WGS	METAGENOMIC	PCR	paired	ILLUMINA	Illumina NovaSeq 6000	Whole metagenomic sequencing	fastq	NB6_R1.fq.gz	NB6_R2.fq.gz
PRJNA656389	SAMN15871455	NB1	Bubalus bubalis digestive tract metagenome	WGS	METAGENOMIC	PCR	paired	ILLUMINA	Illumina NovaSeq 6000	Whole metagenomic sequencing	fastq	NB1_R1.fq.gz	NB1_R2.fq.gz
PRJNA656389	SAMN15871456	NB13	Bubalus bubalis digestive tract metagenome	WGS	METAGENOMIC	PCR	paired	ILLUMINA	Illumina NovaSeq 6000	Whole metagenomic sequencing	fastq	NB13_R1.fq.gz	NB13_R2.fq.gz
PRJNA656389	SAMN15871457	NB14	Bubalus bubalis digestive tract metagenome	WGS	METAGENOMIC	PCR	paired	ILLUMINA	Illumina NovaSeq 6000	Whole metagenomic sequencing	fastq	NB14_R1.fq.gz	NB14_R2.fq.gz
PRJNA656389	SAMN15871458	NB5	Bubalus bubalis digestive tract metagenome	WGS	METAGENOMIC	PCR	paired	ILLUMINA	Illumina NovaSeq 6000	Whole metagenomic sequencing	fastq	NB5_R1.fq.gz	NB5_R2.fq.gz
PRJNA656389	SAMN15871459	NB7	Bubalus bubalis digestive tract metagenome	WGS	METAGENOMIC	PCR	paired	ILLUMINA	Illumina NovaSeq 6000	Whole metagenomic sequencing	fastq	NB7_R1.fq.gz	NB7_R2.fq.gz
PRJNA656389	SAMN15871460	NB8	Bubalus bubalis digestive tract metagenome	WGS	METAGENOMIC	PCR	paired	ILLUMINA	Illumina NovaSeq 6000	Whole metagenomic sequencing	fastq	NB8_R1.fq.gz	NB8_R2.fq.gz
PRJNA656389	SAMN15871461	NB9	Bubalus bubalis digestive tract metagenome	WGS	METAGENOMIC	PCR	paired	ILLUMINA	Illumina NovaSeq 6000	Whole metagenomic sequencing	fastq	NB9_R1.fq.gz	NB9_R2.fq.gz
PRJNA656389	SAMN15871462	NZ15	Bubalus bubalis digestive tract metagenome	WGS	METAGENOMIC	PCR	paired	ILLUMINA	Illumina NovaSeq 6000	Whole metagenomic sequencing	fastq	NZ15_R1.fq.gz	NZ15_R2.fq.gz
PRJNA656389	SAMN15871463	NZ18	Bubalus bubalis digestive tract metagenome	WGS	METAGENOMIC	PCR	paired	ILLUMINA	Illumina NovaSeq 6000	Whole metagenomic sequencing	fastq	NZ18_R1.fq.gz	NZ18_R2.fq.gz
PRJNA656389	SAMN15871464	NZ21	Bubalus bubalis digestive tract metagenome	WGS	METAGENOMIC	PCR	paired	ILLUMINA	Illumina NovaSeq 6000	Whole metagenomic sequencing	fastq	NZ21_R1.fq.gz	NZ21_R2.fq.gz
PRJNA656389	SAMN15871465	NZ25	Bubalus bubalis digestive tract metagenome	WGS	METAGENOMIC	PCR	paired	ILLUMINA	Illumina NovaSeq 6000	Whole metagenomic sequencing	fastq	NZ25_R1.fq.gz	NZ25_R2.fq.gz
PRJNA656389	SAMN15871466	NZ27	Bubalus bubalis digestive tract metagenome	WGS	METAGENOMIC	PCR	paired	ILLUMINA	Illumina NovaSeq 6000	Whole metagenomic sequencing	fastq	NZ27_R1.fq.gz	NZ27_R2.fq.gz
PRJNA656389	SAMN15871467	NZ10	Bubalus bubalis digestive tract metagenome	WGS	METAGENOMIC	PCR	paired	ILLUMINA	Illumina NovaSeq 6000	Whole metagenomic sequencing	fastq	NZ10_R1.fq.gz	NZ10_R2.fq.gz
PRJNA656389	SAMN15871468	NZ22	Bubalus bubalis digestive tract metagenome	WGS	METAGENOMIC	PCR	paired	ILLUMINA	Illumina NovaSeq 6000	Whole metagenomic sequencing	fastq	NZ22_R1.fq.gz	NZ22_R2.fq.gz
PRJNA656389	SAMN15871469	NZ33	Bubalus bubalis digestive tract metagenome	WGS	METAGENOMIC	PCR	paired	ILLUMINA	Illumina NovaSeq 6000	Whole metagenomic sequencing	fastq	NZ33_R1.fq.gz	NZ33_R2.fq.gz
PRJNA656389	SAMN15871470	NZ1	Bubalus bubalis digestive tract metagenome	WGS	METAGENOMIC	PCR	paired	ILLUMINA	Illumina NovaSeq 6000	Whole metagenomic sequencing	fastq	NZ1_R1.fq.gz	NZ1_R2.fq.gz
PRJNA656389	SAMN15871471	NZ11	Bubalus bubalis digestive tract metagenome	WGS	METAGENOMIC	PCR	paired	ILLUMINA	Illumina NovaSeq 6000	Whole metagenomic sequencing	fastq	NZ11_R1.fq.gz	NZ11_R2.fq.gz
PRJNA656389	SAMN15871472	NZ16	Bubalus bubalis digestive tract metagenome	WGS	METAGENOMIC	PCR	paired	ILLUMINA	Illumina NovaSeq 6000	Whole metagenomic sequencing	fastq	NZ16_R1.fq.gz	NZ16_R2.fq.gz
PRJNA656389	SAMN15871473	NZ2	Bubalus bubalis digestive tract metagenome	WGS	METAGENOMIC	PCR	paired	ILLUMINA	Illumina NovaSeq 6000	Whole metagenomic sequencing	fastq	NZ2_R1.fq.gz	NZ2_R2.fq.gz
PRJNA656389	SAMN15871474	NZ24	Bubalus bubalis digestive tract metagenome	WGS	METAGENOMIC	PCR	paired	ILLUMINA	Illumina NovaSeq 6000	Whole metagenomic sequencing	fastq	NZ24_R1.fq.gz	NZ24_R2.fq.gz
PRJNA656389	SAMN15871475	NZ26	Bubalus bubalis digestive tract metagenome	WGS	METAGENOMIC	PCR	paired	ILLUMINA	Illumina NovaSeq 6000	Whole metagenomic sequencing	fastq	NZ26_R1.fq.gz	NZ26_R2.fq.gz
PRJNA656389	SAMN15871476	NZ29	Bubalus bubalis digestive tract metagenome	WGS	METAGENOMIC	PCR	paired	ILLUMINA	Illumina NovaSeq 6000	Whole metagenomic sequencing	fastq	NZ29_R1.fq.gz	NZ29_R2.fq.gz
PRJNA656389	SAMN15871477	NZ3	Bubalus bubalis digestive tract metagenome	WGS	METAGENOMIC	PCR	paired	ILLUMINA	Illumina NovaSeq 6000	Whole metagenomic sequencing	fastq	NZ3_R1.fq.gz	NZ3_R2.fq.gz
PRJNA656389	SAMN15871478	NZ32	Bubalus bubalis digestive tract metagenome	WGS	METAGENOMIC	PCR	paired	ILLUMINA	Illumina NovaSeq 6000	Whole metagenomic sequencing	fastq	NZ32_R1.fq.gz	NZ32_R2.fq.gz
PRJNA656389	SAMN15871479	NZ35	Bubalus bubalis digestive tract metagenome	WGS	METAGENOMIC	PCR	paired	ILLUMINA	Illumina NovaSeq 6000	Whole metagenomic sequencing	fastq	NZ35_R1.fq.gz	NZ35_R2.fq.gz
PRJNA656389	SAMN15871480	NZ4	Bubalus bubalis digestive tract metagenome	WGS	METAGENOMIC	PCR	paired	ILLUMINA	Illumina NovaSeq 6000	Whole metagenomic sequencing	fastq	NZ4_R1.fq.gz	NZ4_R2.fq.gz
PRJNA656389	SAMN15871481	NZ5	Bubalus bubalis digestive tract metagenome	WGS	METAGENOMIC	PCR	paired	ILLUMINA	Illumina NovaSeq 6000	Whole metagenomic sequencing	fastq	NZ5_R1.fq.gz	NZ5_R2.fq.gz
PRJNA656389	SAMN15871482	NZ6	Bubalus bubalis digestive tract metagenome	WGS	METAGENOMIC	PCR	paired	ILLUMINA	Illumina NovaSeq 6000	Whole metagenomic sequencing	fastq	NZ6_R1.fq.gz	NZ6_R2.fq.gz
PRJNA656389	SAMN15871483	NZ7	Bubalus bubalis digestive tract metagenome	WGS	METAGENOMIC	PCR	paired	ILLUMINA	Illumina NovaSeq 6000	Whole metagenomic sequencing	fastq	NZ7_R1.fq.gz	NZ7_R2.fq.gz
PRJNA656389	SAMN15871484	NM15	Bubalus bubalis digestive tract metagenome	WGS	METAGENOMIC	PCR	paired	ILLUMINA	Illumina NovaSeq 6000	Whole metagenomic sequencing	fastq	NM15_R1.fq.gz	NM15_R2.fq.gz
PRJNA656389	SAMN15871485	NM17	Bubalus bubalis digestive tract metagenome	WGS	METAGENOMIC	PCR	paired	ILLUMINA	Illumina NovaSeq 6000	Whole metagenomic sequencing	fastq	NM17_R1.fq.gz	NM17_R2.fq.gz
PRJNA656389	SAMN15871486	NM18	Bubalus bubalis digestive tract metagenome	WGS	METAGENOMIC	PCR	paired	ILLUMINA	Illumina NovaSeq 6000	Whole metagenomic sequencing	fastq	NM18_R1.fq.gz	NM18_R2.fq.gz
PRJNA656389	SAMN15871487	NM19	Bubalus bubalis digestive tract metagenome	WGS	METAGENOMIC	PCR	paired	ILLUMINA	Illumina NovaSeq 6000	Whole metagenomic sequencing	fastq	NM19_R1.fq.gz	NM19_R2.fq.gz
PRJNA656389	SAMN15871488	NM27	Bubalus bubalis digestive tract metagenome	WGS	METAGENOMIC	PCR	paired	ILLUMINA	Illumina NovaSeq 6000	Whole metagenomic sequencing	fastq	NM27_R1.fq.gz	NM27_R2.fq.gz
PRJNA656389	SAMN15871489	NM33	Bubalus bubalis digestive tract metagenome	WGS	METAGENOMIC	PCR	paired	ILLUMINA	Illumina NovaSeq 6000	Whole metagenomic sequencing	fastq	NM33_R1.fq.gz	NM33_R2.fq.gz
PRJNA656389	SAMN15871490	NM14	Bubalus bubalis digestive tract metagenome	WGS	METAGENOMIC	PCR	paired	ILLUMINA	Illumina NovaSeq 6000	Whole metagenomic sequencing	fastq	NM14_R1.fq.gz	NM14_R2.fq.gz
PRJNA656389	SAMN15871491	NM16	Bubalus bubalis digestive tract metagenome	WGS	METAGENOMIC	PCR	paired	ILLUMINA	Illumina NovaSeq 6000	Whole metagenomic sequencing	fastq	NM16_R1.fq.gz	NM16_R2.fq.gz
PRJNA656389	SAMN15871492	NM2	Bubalus bubalis digestive tract metagenome	WGS	METAGENOMIC	PCR	paired	ILLUMINA	Illumina NovaSeq 6000	Whole metagenomic sequencing	fastq	NM2_R1.fq.gz	NM2_R2.fq.gz
PRJNA656389	SAMN15871493	NM21	Bubalus bubalis digestive tract metagenome	WGS	METAGENOMIC	PCR	paired	ILLUMINA	Illumina NovaSeq 6000	Whole metagenomic sequencing	fastq	NM21_R1.fq.gz	NM21_R2.fq.gz
PRJNA656389	SAMN15871494	NM22	Bubalus bubalis digestive tract metagenome	WGS	METAGENOMIC	PCR	paired	ILLUMINA	Illumina NovaSeq 6000	Whole metagenomic sequencing	fastq	NM22_R1.fq.gz	NM22_R2.fq.gz
PRJNA656389	SAMN15871495	NM24	Bubalus bubalis digestive tract metagenome	WGS	METAGENOMIC	PCR	paired	ILLUMINA	Illumina NovaSeq 6000	Whole metagenomic sequencing	fastq	NM24_R1.fq.gz	NM24_R2.fq.gz
PRJNA656389	SAMN15871496	NM25	Bubalus bubalis digestive tract metagenome	WGS	METAGENOMIC	PCR	paired	ILLUMINA	Illumina NovaSeq 6000	Whole metagenomic sequencing	fastq	NM25_R1.fq.gz	NM25_R2.fq.gz
PRJNA656389	SAMN15871497	NM26	Bubalus bubalis digestive tract metagenome	WGS	METAGENOMIC	PCR	paired	ILLUMINA	Illumina NovaSeq 6000	Whole metagenomic sequencing	fastq	NM26_R1.fq.gz	NM26_R2.fq.gz
PRJNA656389	SAMN15871498	NM28	Bubalus bubalis digestive tract metagenome	WGS	METAGENOMIC	PCR	paired	ILLUMINA	Illumina NovaSeq 6000	Whole metagenomic sequencing	fastq	NM28_R1.fq.gz	NM28_R2.fq.gz
PRJNA656389	SAMN15871499	NM29	Bubalus bubalis digestive tract metagenome	WGS	METAGENOMIC	PCR	paired	ILLUMINA	Illumina NovaSeq 6000	Whole metagenomic sequencing	fastq	NM29_R1.fq.gz	NM29_R2.fq.gz
PRJNA656389	SAMN15871500	NM3	Bubalus bubalis digestive tract metagenome	WGS	METAGENOMIC	PCR	paired	ILLUMINA	Illumina NovaSeq 6000	Whole metagenomic sequencing	fastq	NM3_R1.fq.gz	NM3_R2.fq.gz
PRJNA656389	SAMN15871501	NM30	Bubalus bubalis digestive tract metagenome	WGS	METAGENOMIC	PCR	paired	ILLUMINA	Illumina NovaSeq 6000	Whole metagenomic sequencing	fastq	NM30_R1.fq.gz	NM30_R2.fq.gz
PRJNA656389	SAMN15871502	NM31	Bubalus bubalis digestive tract metagenome	WGS	METAGENOMIC	PCR	paired	ILLUMINA	Illumina NovaSeq 6000	Whole metagenomic sequencing	fastq	NM31_R1.fq.gz	NM31_R2.fq.gz
PRJNA656389	SAMN15871503	NM32	Bubalus bubalis digestive tract metagenome	WGS	METAGENOMIC	PCR	paired	ILLUMINA	Illumina NovaSeq 6000	Whole metagenomic sequencing	fastq	NM32_R1.fq.gz	NM32_R2.fq.gz
PRJNA656389	SAMN15871504	NM34	Bubalus bubalis digestive tract metagenome	WGS	METAGENOMIC	PCR	paired	ILLUMINA	Illumina NovaSeq 6000	Whole metagenomic sequencing	fastq	NM34_R1.fq.gz	NM34_R2.fq.gz
PRJNA656389	SAMN15871505	NM35	Bubalus bubalis digestive tract metagenome	WGS	METAGENOMIC	PCR	paired	ILLUMINA	Illumina NovaSeq 6000	Whole metagenomic sequencing	fastq	NM35_R1.fq.gz	NM35_R2.fq.gz
PRJNA656389	SAMN15871506	NM4	Bubalus bubalis digestive tract metagenome	WGS	METAGENOMIC	PCR	paired	ILLUMINA	Illumina NovaSeq 6000	Whole metagenomic sequencing	fastq	NM4_R1.fq.gz	NM4_R2.fq.gz
PRJNA656389	SAMN15871507	NM5	Bubalus bubalis digestive tract metagenome	WGS	METAGENOMIC	PCR	paired	ILLUMINA	Illumina NovaSeq 6000	Whole metagenomic sequencing	fastq	NM5_R1.fq.gz	NM5_R2.fq.gz
PRJNA656389	SAMN15871508	NM6	Bubalus bubalis digestive tract metagenome	WGS	METAGENOMIC	PCR	paired	ILLUMINA	Illumina NovaSeq 6000	Whole metagenomic sequencing	fastq	NM6_R1.fq.gz	NM6_R2.fq.gz
PRJNA656389	SAMN15871509	NM8	Bubalus bubalis digestive tract metagenome	WGS	METAGENOMIC	PCR	paired	ILLUMINA	Illumina NovaSeq 6000	Whole metagenomic sequencing	fastq	NM8_R1.fq.gz	NM8_R2.fq.gz
PRJNA656389	SAMN15871510	NM9	Bubalus bubalis digestive tract metagenome	WGS	METAGENOMIC	PCR	paired	ILLUMINA	Illumina NovaSeq 6000	Whole metagenomic sequencing	fastq	NM9_R1.fq.gz	NM9_R2.fq.gz
PRJNA656389	SAMN15871511	NM1	Bubalus bubalis digestive tract metagenome	WGS	METAGENOMIC	PCR	paired	ILLUMINA	Illumina NovaSeq 6000	Whole metagenomic sequencing	fastq	NM1_R1.fq.gz	NM1_R2.fq.gz
PRJNA656389	SAMN15871512	NM10	Bubalus bubalis digestive tract metagenome	WGS	METAGENOMIC	PCR	paired	ILLUMINA	Illumina NovaSeq 6000	Whole metagenomic sequencing	fastq	NM10_R1.fq.gz	NM10_R2.fq.gz
PRJNA656389	SAMN15871513	NM12	Bubalus bubalis digestive tract metagenome	WGS	METAGENOMIC	PCR	paired	ILLUMINA	Illumina NovaSeq 6000	Whole metagenomic sequencing	fastq	NM12_R1.fq.gz	NM12_R2.fq.gz
PRJNA656389	SAMN15871514	NM7	Bubalus bubalis digestive tract metagenome	WGS	METAGENOMIC	PCR	paired	ILLUMINA	Illumina NovaSeq 6000	Whole metagenomic sequencing	fastq	NM7_R1.fq.gz	NM7_R2.fq.gz
PRJNA656389	SAMN15871515	NJ15	Bubalus bubalis digestive tract metagenome	WGS	METAGENOMIC	PCR	paired	ILLUMINA	Illumina NovaSeq 6000	Whole metagenomic sequencing	fastq	NJ15_R1.fq.gz	NJ15_R2.fq.gz
PRJNA656389	SAMN15871516	NJ17	Bubalus bubalis digestive tract metagenome	WGS	METAGENOMIC	PCR	paired	ILLUMINA	Illumina NovaSeq 6000	Whole metagenomic sequencing	fastq	NJ17_R1.fq.gz	NJ17_R2.fq.gz
PRJNA656389	SAMN15871517	NJ18	Bubalus bubalis digestive tract metagenome	WGS	METAGENOMIC	PCR	paired	ILLUMINA	Illumina NovaSeq 6000	Whole metagenomic sequencing	fastq	NJ18_R1.fq.gz	NJ18_R2.fq.gz
PRJNA656389	SAMN15871518	NJ19	Bubalus bubalis digestive tract metagenome	WGS	METAGENOMIC	PCR	paired	ILLUMINA	Illumina NovaSeq 6000	Whole metagenomic sequencing	fastq	NJ19_R1.fq.gz	NJ19_R2.fq.gz
PRJNA656389	SAMN15871519	NJ22	Bubalus bubalis digestive tract metagenome	WGS	METAGENOMIC	PCR	paired	ILLUMINA	Illumina NovaSeq 6000	Whole metagenomic sequencing	fastq	NJ22_R1.fq.gz	NJ22_R2.fq.gz
PRJNA656389	SAMN15871520	NJ25	Bubalus bubalis digestive tract metagenome	WGS	METAGENOMIC	PCR	paired	ILLUMINA	Illumina NovaSeq 6000	Whole metagenomic sequencing	fastq	NJ25_R1.fq.gz	NJ25_R2.fq.gz
PRJNA656389	SAMN15871521	NJ27	Bubalus bubalis digestive tract metagenome	WGS	METAGENOMIC	PCR	paired	ILLUMINA	Illumina NovaSeq 6000	Whole metagenomic sequencing	fastq	NJ27_R1.fq.gz	NJ27_R2.fq.gz
PRJNA656389	SAMN15871522	NJ33	Bubalus bubalis digestive tract metagenome	WGS	METAGENOMIC	PCR	paired	ILLUMINA	Illumina NovaSeq 6000	Whole metagenomic sequencing	fastq	NJ33_R1.fq.gz	NJ33_R2.fq.gz
PRJNA656389	SAMN15871523	NJ1	Bubalus bubalis digestive tract metagenome	WGS	METAGENOMIC	PCR	paired	ILLUMINA	Illumina NovaSeq 6000	Whole metagenomic sequencing	fastq	NJ1_R1.fq.gz	NJ1_R2.fq.gz
PRJNA656389	SAMN15871524	NJ11	Bubalus bubalis digestive tract metagenome	WGS	METAGENOMIC	PCR	paired	ILLUMINA	Illumina NovaSeq 6000	Whole metagenomic sequencing	fastq	NJ11_R1.fq.gz	NJ11_R2.fq.gz
PRJNA656389	SAMN15871525	NJ12	Bubalus bubalis digestive tract metagenome	WGS	METAGENOMIC	PCR	paired	ILLUMINA	Illumina NovaSeq 6000	Whole metagenomic sequencing	fastq	NJ12_R1.fq.gz	NJ12_R2.fq.gz
PRJNA656389	SAMN15871526	NJ14	Bubalus bubalis digestive tract metagenome	WGS	METAGENOMIC	PCR	paired	ILLUMINA	Illumina NovaSeq 6000	Whole metagenomic sequencing	fastq	NJ14_R1.fq.gz	NJ14_R2.fq.gz
PRJNA656389	SAMN15871527	NJ16	Bubalus bubalis digestive tract metagenome	WGS	METAGENOMIC	PCR	paired	ILLUMINA	Illumina NovaSeq 6000	Whole metagenomic sequencing	fastq	NJ16_R1.fq.gz	NJ16_R2.fq.gz
PRJNA656389	SAMN15871528	NJ2	Bubalus bubalis digestive tract metagenome	WGS	METAGENOMIC	PCR	paired	ILLUMINA	Illumina NovaSeq 6000	Whole metagenomic sequencing	fastq	NJ2_R1.fq.gz	NJ2_R2.fq.gz
PRJNA656389	SAMN15871529	NJ21	Bubalus bubalis digestive tract metagenome	WGS	METAGENOMIC	PCR	paired	ILLUMINA	Illumina NovaSeq 6000	Whole metagenomic sequencing	fastq	NJ21_R1.fq.gz	NJ21_R2.fq.gz
PRJNA656389	SAMN15871530	NJ24	Bubalus bubalis digestive tract metagenome	WGS	METAGENOMIC	PCR	paired	ILLUMINA	Illumina NovaSeq 6000	Whole metagenomic sequencing	fastq	NJ24_R1.fq.gz	NJ24_R2.fq.gz
PRJNA656389	SAMN15871531	NJ26	Bubalus bubalis digestive tract metagenome	WGS	METAGENOMIC	PCR	paired	ILLUMINA	Illumina NovaSeq 6000	Whole metagenomic sequencing	fastq	NJ26_R1.fq.gz	NJ26_R2.fq.gz
PRJNA656389	SAMN15871532	NJ28	Bubalus bubalis digestive tract metagenome	WGS	METAGENOMIC	PCR	paired	ILLUMINA	Illumina NovaSeq 6000	Whole metagenomic sequencing	fastq	NJ28_R1.fq.gz	NJ28_R2.fq.gz
PRJNA656389	SAMN15871533	NJ29	Bubalus bubalis digestive tract metagenome	WGS	METAGENOMIC	PCR	paired	ILLUMINA	Illumina NovaSeq 6000	Whole metagenomic sequencing	fastq	NJ29_R1.fq.gz	NJ29_R2.fq.gz
PRJNA656389	SAMN15871534	NJ30	Bubalus bubalis digestive tract metagenome	WGS	METAGENOMIC	PCR	paired	ILLUMINA	Illumina NovaSeq 6000	Whole metagenomic sequencing	fastq	NJ30_R1.fq.gz	NJ30_R2.fq.gz
PRJNA656389	SAMN15871535	NJ31	Bubalus bubalis digestive tract metagenome	WGS	METAGENOMIC	PCR	paired	ILLUMINA	Illumina NovaSeq 6000	Whole metagenomic sequencing	fastq	NJ31_R1.fq.gz	NJ31_R2.fq.gz
PRJNA656389	SAMN15871536	NJ32	Bubalus bubalis digestive tract metagenome	WGS	METAGENOMIC	PCR	paired	ILLUMINA	Illumina NovaSeq 6000	Whole metagenomic sequencing	fastq	NJ32_R1.fq.gz	NJ32_R2.fq.gz
PRJNA656389	SAMN15871537	NJ34	Bubalus bubalis digestive tract metagenome	WGS	METAGENOMIC	PCR	paired	ILLUMINA	Illumina NovaSeq 6000	Whole metagenomic sequencing	fastq	NJ34_R1.fq.gz	NJ34_R2.fq.gz
PRJNA656389	SAMN15871538	NJ35	Bubalus bubalis digestive tract metagenome	WGS	METAGENOMIC	PCR	paired	ILLUMINA	Illumina NovaSeq 6000	Whole metagenomic sequencing	fastq	NJ35_R1.fq.gz	NJ35_R2.fq.gz
PRJNA656389	SAMN15871539	NJ6	Bubalus bubalis digestive tract metagenome	WGS	METAGENOMIC	PCR	paired	ILLUMINA	Illumina NovaSeq 6000	Whole metagenomic sequencing	fastq	NJ6_R1.fq.gz	NJ6_R2.fq.gz
PRJNA656389	SAMN15871540	NJ9	Bubalus bubalis digestive tract metagenome	WGS	METAGENOMIC	PCR	paired	ILLUMINA	Illumina NovaSeq 6000	Whole metagenomic sequencing	fastq	NJ9_R1.fq.gz	NJ9_R2.fq.gz
PRJNA656389	SAMN15871541	NJ13	Bubalus bubalis digestive tract metagenome	WGS	METAGENOMIC	PCR	paired	ILLUMINA	Illumina NovaSeq 6000	Whole metagenomic sequencing	fastq	NJ13_R1.fq.gz	NJ13_R2.fq.gz
PRJNA656389	SAMN15871542	NJ4	Bubalus bubalis digestive tract metagenome	WGS	METAGENOMIC	PCR	paired	ILLUMINA	Illumina NovaSeq 6000	Whole metagenomic sequencing	fastq	NJ4_R1.fq.gz	NJ4_R2.fq.gz
PRJNA656389	SAMN15871543	NJ5	Bubalus bubalis digestive tract metagenome	WGS	METAGENOMIC	PCR	paired	ILLUMINA	Illumina NovaSeq 6000	Whole metagenomic sequencing	fastq	NJ5_R1.fq.gz	NJ5_R2.fq.gz
PRJNA656389	SAMN15871544	NJ7	Bubalus bubalis digestive tract metagenome	WGS	METAGENOMIC	PCR	paired	ILLUMINA	Illumina NovaSeq 6000	Whole metagenomic sequencing	fastq	NJ7_R1.fq.gz	NJ7_R2.fq.gz
PRJNA656389	SAMN15871545	NK15	Bubalus bubalis digestive tract metagenome	WGS	METAGENOMIC	PCR	paired	ILLUMINA	Illumina NovaSeq 6000	Whole metagenomic sequencing	fastq	NK15_R1.fq.gz	NK15_R2.fq.gz
PRJNA656389	SAMN15871546	NK30	Bubalus bubalis digestive tract metagenome	WGS	METAGENOMIC	PCR	paired	ILLUMINA	Illumina NovaSeq 6000	Whole metagenomic sequencing	fastq	NK30_R1.fq.gz	NK30_R2.fq.gz
PRJNA656389	SAMN15871547	NK33	Bubalus bubalis digestive tract metagenome	WGS	METAGENOMIC	PCR	paired	ILLUMINA	Illumina NovaSeq 6000	Whole metagenomic sequencing	fastq	NK33_R1.fq.gz	NK33_R2.fq.gz
PRJNA656389	SAMN15871548	NK1	Bubalus bubalis digestive tract metagenome	WGS	METAGENOMIC	PCR	paired	ILLUMINA	Illumina NovaSeq 6000	Whole metagenomic sequencing	fastq	NK1_R1.fq.gz	NK1_R2.fq.gz
PRJNA656389	SAMN15871549	NK13	Bubalus bubalis digestive tract metagenome	WGS	METAGENOMIC	PCR	paired	ILLUMINA	Illumina NovaSeq 6000	Whole metagenomic sequencing	fastq	NK13_R1.fq.gz	NK13_R2.fq.gz
PRJNA656389	SAMN15871550	NK17	Bubalus bubalis digestive tract metagenome	WGS	METAGENOMIC	PCR	paired	ILLUMINA	Illumina NovaSeq 6000	Whole metagenomic sequencing	fastq	NK17_R1.fq.gz	NK17_R2.fq.gz
PRJNA656389	SAMN15871551	NK21	Bubalus bubalis digestive tract metagenome	WGS	METAGENOMIC	PCR	paired	ILLUMINA	Illumina NovaSeq 6000	Whole metagenomic sequencing	fastq	NK21_R1.fq.gz	NK21_R2.fq.gz
PRJNA656389	SAMN15871552	NK22	Bubalus bubalis digestive tract metagenome	WGS	METAGENOMIC	PCR	paired	ILLUMINA	Illumina NovaSeq 6000	Whole metagenomic sequencing	fastq	NK22_R1.fq.gz	NK22_R2.fq.gz
PRJNA656389	SAMN15871553	NK26	Bubalus bubalis digestive tract metagenome	WGS	METAGENOMIC	PCR	paired	ILLUMINA	Illumina NovaSeq 6000	Whole metagenomic sequencing	fastq	NK26_R1.fq.gz	NK26_R2.fq.gz
PRJNA656389	SAMN15871554	NK29	Bubalus bubalis digestive tract metagenome	WGS	METAGENOMIC	PCR	paired	ILLUMINA	Illumina NovaSeq 6000	Whole metagenomic sequencing	fastq	NK29_R1.fq.gz	NK29_R2.fq.gz
PRJNA656389	SAMN15871555	NK3	Bubalus bubalis digestive tract metagenome	WGS	METAGENOMIC	PCR	paired	ILLUMINA	Illumina NovaSeq 6000	Whole metagenomic sequencing	fastq	NK3_R1.fq.gz	NK3_R2.fq.gz
PRJNA656389	SAMN15871556	NK32	Bubalus bubalis digestive tract metagenome	WGS	METAGENOMIC	PCR	paired	ILLUMINA	Illumina NovaSeq 6000	Whole metagenomic sequencing	fastq	NK32_R1.fq.gz	NK32_R2.fq.gz
PRJNA656389	SAMN15871557	NK34	Bubalus bubalis digestive tract metagenome	WGS	METAGENOMIC	PCR	paired	ILLUMINA	Illumina NovaSeq 6000	Whole metagenomic sequencing	fastq	NK34_R1.fq.gz	NK34_R2.fq.gz
PRJNA656389	SAMN15871558	NK35	Bubalus bubalis digestive tract metagenome	WGS	METAGENOMIC	PCR	paired	ILLUMINA	Illumina NovaSeq 6000	Whole metagenomic sequencing	fastq	NK35_R1.fq.gz	NK35_R2.fq.gz
PRJNA656389	SAMN15871559	NK4	Bubalus bubalis digestive tract metagenome	WGS	METAGENOMIC	PCR	paired	ILLUMINA	Illumina NovaSeq 6000	Whole metagenomic sequencing	fastq	NK4_R1.fq.gz	NK4_R2.fq.gz
PRJNA656389	SAMN15871560	NK6	Bubalus bubalis digestive tract metagenome	WGS	METAGENOMIC	PCR	paired	ILLUMINA	Illumina NovaSeq 6000	Whole metagenomic sequencing	fastq	NK6_R1.fq.gz	NK6_R2.fq.gz
PRJNA656389	SAMN15871561	NK10	Bubalus bubalis digestive tract metagenome	WGS	METAGENOMIC	PCR	paired	ILLUMINA	Illumina NovaSeq 6000	Whole metagenomic sequencing	fastq	NK10_R1.fq.gz	NK10_R2.fq.gz
PRJNA656389	SAMN15871562	NK11	Bubalus bubalis digestive tract metagenome	WGS	METAGENOMIC	PCR	paired	ILLUMINA	Illumina NovaSeq 6000	Whole metagenomic sequencing	fastq	NK11_R1.fq.gz	NK11_R2.fq.gz
PRJNA656389	SAMN15871563	NK12	Bubalus bubalis digestive tract metagenome	WGS	METAGENOMIC	PCR	paired	ILLUMINA	Illumina NovaSeq 6000	Whole metagenomic sequencing	fastq	NK12_R1.fq.gz	NK12_R2.fq.gz
PRJNA656389	SAMN15871564	NK18	Bubalus bubalis digestive tract metagenome	WGS	METAGENOMIC	PCR	paired	ILLUMINA	Illumina NovaSeq 6000	Whole metagenomic sequencing	fastq	NK18_R1.fq.gz	NK18_R2.fq.gz
PRJNA656389	SAMN15871565	NK2	Bubalus bubalis digestive tract metagenome	WGS	METAGENOMIC	PCR	paired	ILLUMINA	Illumina NovaSeq 6000	Whole metagenomic sequencing	fastq	NK2_R1.fq.gz	NK2_R2.fq.gz
PRJNA656389	SAMN15871566	NK5	Bubalus bubalis digestive tract metagenome	WGS	METAGENOMIC	PCR	paired	ILLUMINA	Illumina NovaSeq 6000	Whole metagenomic sequencing	fastq	NK5_R1.fq.gz	NK5_R2.fq.gz
PRJNA656389	SAMN15871567	NK7	Bubalus bubalis digestive tract metagenome	WGS	METAGENOMIC	PCR	paired	ILLUMINA	Illumina NovaSeq 6000	Whole metagenomic sequencing	fastq	NK7_R1.fq.gz	NK7_R2.fq.gz
PRJNA656389	SAMN15871568	NK9	Bubalus bubalis digestive tract metagenome	WGS	METAGENOMIC	PCR	paired	ILLUMINA	Illumina NovaSeq 6000	Whole metagenomic sequencing	fastq	NK9_R1.fq.gz	NK9_R2.fq.gz
