# Supplementary material for: The microbiome of the buffalo digestive tract
Source: Nat Commun. 2022 Feb 10;13:823. doi: 10.1038/s41467-022-28402-9 (PMC8831627; doi:10.1038/s41467-022-28402-9)
Supplement: Supplementary file 10 — Dataset 7 [file 41467_2022_28402_MOESM10_ESM.xlsx]

## Sheet: Supplementary Data 7
Differences in mapping rates between Kmer_N50 and Kmer_Mrate
SampleID	Scaffolds (%)			Bins (%)
	Kmer_N50	Kmer_MRate	Difference * (Kmer_N50-Kmer_MRate)	Kmer_N50	Kmer_MRate	Difference (Kmer_N50-Kmer_MRate)
S-1_FDME192071053-1a	95.64	98.59	-2.95	82.74	85.07	-2.33
S-17-0037_FDME192071048-1a	94.14	98.25	-4.11	82.09	77.86	4.23
S-18-0084_FDME192071051-1a	96.15	98.84	-2.69	82.84	84.71	-1.87
S-19-0086_FDME192071060-1a	90.64	97.44	-6.8	70.72	65.68	5.04
S-20-0040_FDME192071062-1a	90.12	96.96	-6.84	81.98	83.32	-1.34
S-2-0033_FDME192071052-1a	96.41	98.78	-2.37	85.07	85.36	-0.29
S-21_FDME192071056-1a	92.95	98.05	-5.1	82.96	79.19	3.77
S-21_FDME192071058-1a	96.38	98.92	-2.54	86.31	87.7	-1.39
S-22_FDME192071049-1a	90.21	97.33	-7.12	83.78	81.69	2.09
S-23_FDME192071050-1a	86.92	96.53	-9.61	77.02	76.21	0.81
S-24-0082_FDME192071063-1a	91.3	97.25	-5.95	76.47	73.73	2.74
S-35_FDME192071059-1a	84.39	95.54	-11.15	74.28	76.62	-2.34
S-4_FDME192071061-1a	86.48	96.42	-9.94	74.84	74.02	0.82
S-5-0083_FDME192071057-1a	89.19	97.28	-8.09	66.42	74.37	-7.95
S-7-0038_FDME192071054-1a	93.47	97.93	-4.46	83.77	81.36	2.41
S-8-0036_FDME192071065-1a	97.01	99.19	-2.18	88.17	88.45	-0.28
S-9-0039_FDME192071066-1a	96.11	99.01	-2.9	82.49	85.68	-3.19
*: The difference is calculated by the mapping rate of Kmer_N50 minus the Kmer_MRate’s. Red: Kmer_MRate’s mapping rate is higher; Green: Kmer_N50’s mapping rate is higher.
