# Supplementary material for: The microbiome of the buffalo digestive tract
Source: Nat Commun. 2022 Feb 10;13:823. doi: 10.1038/s41467-022-28402-9 (PMC8831627; doi:10.1038/s41467-022-28402-9)
Supplement: Supplementary file 11 — Dataset 8 [file 41467_2022_28402_MOESM11_ESM.xlsx]

## Sheet: Supplementary Data 8
Dereplication (dRep) results using different ‘-nc’ options
Source (samples)		dRep-ed bins
	bins	-sa 0.99								-sa 0.95
		-nc 0.1**		-nc 0.2		-nc 0.3		-nc 0.6		-nc 0.1**		-nc 0.2		-nc 0.3		-nc 0.6
	(input) *	bins	bins	bins	bins	bins	bins	bins	bins	bins	bins	bins	bins	bins	bins	bins	bins
		(output)	(output; combined)	(output)	(output; combined)	(output)	(output; combined)	(output)	(output; combined)	(output)	(output; combined)	(output)	(output; combined)	(output)	(output; combined)	(output)	(output; combined)
Rumen set 1 (18)	1241	203	1022	203	1022	203	1022	203	1022	216	861	216	861	216	861	216	861
Abomasum Cecum Colon (83)	2994	457		457		457		457		386		386		386		386
Faeces (31)	1922	151		151		151		151		129		129		129		129
Rumen set 2 (62)	1786	236		236		236		236		181		181		181		181
* Total number of bins obtained from MetaBAT2;
** The parameter used in this study.
