# Supplementary material for: The microbiome of the buffalo digestive tract
Source: Nat Commun. 2022 Feb 10;13:823. doi: 10.1038/s41467-022-28402-9 (PMC8831627; doi:10.1038/s41467-022-28402-9)
Supplement: Supplementary file 12 — Dataset 9 [file 41467_2022_28402_MOESM12_ESM.xlsx]

## Sheet: Supplementary Data 9
Taxonomic annotation of the different bins.
GTDB-TK
dRep_nc	bins	species	genus
0.1*	S-24_FDME192071042-1a_bin.32	N/A	d__Bacteria;p__Bacteroidota;c__Bacteroidia;o__Bacteroidales;f__P3;g__Phil12
0.2	S-516_FDME192071037-1a_bin.8	N/A	d__Bacteria;p__Bacteroidota;c__Bacteroidia;o__Bacteroidales;f__P3;g__Phil12
0.3	S-516_FDME192071037-1a_bin.8	N/A	d__Bacteria;p__Bacteroidota;c__Bacteroidia;o__Bacteroidales;f__P3;g__Phil12
0.6	S-516_FDME192071037-1a_bin.8	N/A	d__Bacteria;p__Bacteroidota;c__Bacteroidia;o__Bacteroidales;f__P3;g__Phil12
* The parameter used in this study.
