# Supplementary material for: The microbiome of the buffalo digestive tract
Source: Nat Commun. 2022 Feb 10;13:823. doi: 10.1038/s41467-022-28402-9 (PMC8831627; doi:10.1038/s41467-022-28402-9)
Supplement: Supplementary file 14 — Source Data [file 41467_2022_28402_MOESM14_ESM.zip]

Archive with 7 entries (7 files):
- Source Data - Figure 3.xlsx
- Source Data - Figure 4.xlsx
- Source Data - Figure 5.xlsx
- Source Data - Figure 6.xlsx
- Source Data - Supplementary Figure.xlsx
- Source Data - Figure 1.xlsx
- Source Data - Figure 2.xlsx
