# Supplementary material for: The microbiome of the buffalo digestive tract
Source: Nat Commun. 2022 Feb 10;13:823. doi: 10.1038/s41467-022-28402-9 (PMC8831627; doi:10.1038/s41467-022-28402-9)
Supplement: Supplementary file 14 — Source Data [file 41467_2022_28402_MOESM14_ESM.zip › Source Data - Figure 3.xlsx]

## Sheet: Figure 3a
Figure 3a-c
Sample_ID	Actinobacteriota	Bacteroidota	Campylobacterota	Cyanobacteria	Desulfobacterota_A	Elusimicrobiota	Eremiobacterota	Euryarchaeota	Fibrobacterota	Firmicutes	Firmicutes_A	Firmicutes_B	Firmicutes_C	Halobacterota	Planctomycetota	Proteobacteria	Riflebacteria	Spirochaetota	Synergistota	Thermoplasmatota	UBP3	UBP6	Verrucomicrobiota	Verrucomicrobiota_A	source	group
ABCN1	0.000449164	0.388798	0.000165969	0.00645009	0.00326351	0.0020239	3.84722e-05	0.00240589	0.000315267	0.0179695	0.451457	0.000425028	0.0064459	0.0162549	1.90157e-05	0.0208808	1.54434e-05	0.0195157	7.96309e-05	0.000607288	0.000127083	0.000144829	0.0621355	1.20669e-05	Feces	Rectum
ABCN10	0.000267627	0.424636	0.000148685	0.00511666	0.00294035	0.000904268	2.59309e-05	0.00068785	0.000237383	0.0142977	0.407911	0.000338004	0.00436921	0.00164726	1.73872e-05	0.0152072	1.31637e-05	0.0208577	7.41379e-05	0.000410717	0.000105699	0.00015908	0.0996136	1.32281e-05	Feces	Rectum
ABCN11	0.000282122	0.328833	0.000147205	0.00872769	0.00305655	0.00387349	3.81988e-05	0.000819603	0.000499139	0.0197399	0.487733	0.000351027	0.00457263	0.0382399	3.20001e-05	0.0152385	1.46289e-05	0.0165771	0.000104125	0.00121401	8.38959e-05	0.000150874	0.0696566	1.47813e-05	Feces	Rectum
ABCN12	0.00119533	0.351723	0.00043697	0.00871463	0.00264769	0.00228371	3.70143e-05	0.000698825	0.000288539	0.0240916	0.43498	0.000316121	0.00457958	0.0484949	2.2235e-05	0.0170305	1.64008e-05	0.0235253	8.09828e-05	0.000979648	0.000115522	0.000185174	0.0775439	1.30285e-05	Feces	Rectum
ABCN13	0.000291748	0.528591	0.000107649	0.00613296	0.00230693	0.00200209	3.06329e-05	0.00252452	0.000225053	0.0157688	0.337869	0.000451707	0.00940584	0.00995822	1.82398e-05	0.0143144	1.14847e-05	0.0337817	8.81184e-05	0.000161127	6.47978e-05	0.000119388	0.0357659	8.23082e-06	Feces	Rectum
ABCN14	0.000228326	0.4426	0.000956463	0.00663626	0.0025061	0.00196718	3.13785e-05	0.000642462	0.000252015	0.0179385	0.408183	0.000282043	0.00795071	0.0101264	7.71461e-05	0.0201288	1.50826e-05	0.0277706	8.22327e-05	0.000384942	6.61553e-05	0.000110849	0.05105	1.28455e-05	Feces	Rectum
ABCN15	0.000285964	0.326265	0.000131277	0.00472287	0.00254364	0.00107679	2.842e-05	0.00192222	0.00136884	0.0141947	0.475599	0.000287786	0.00458974	0.0229421	1.57761e-05	0.0176564	1.24107e-05	0.0220798	7.59208e-05	0.000523319	9.2166e-05	0.000160046	0.103412	1.47472e-05	Feces	Rectum
ABCN16	0.000461791	0.425727	0.000339483	0.00677896	0.00260044	0.00235799	3.87957e-05	0.00159243	0.000257413	0.0192095	0.388685	0.000384912	0.00732237	0.0219558	1.8344e-05	0.0220313	1.53127e-05	0.0289365	7.98191e-05	0.000562854	8.8416e-05	0.000159012	0.0703842	1.30397e-05	Feces	Rectum
ABCN17	0.00026133	0.410016	0.000165701	0.00473459	0.00284791	0.000734372	3.05153e-05	0.00279306	0.000293903	0.0156452	0.461187	0.000484412	0.00635756	0.00938816	1.29319e-05	0.00921507	1.12303e-05	0.0113584	6.09257e-05	0.000295924	7.15249e-05	0.000117004	0.0639082	9.14558e-06	Feces	Rectum
ABCN18	0.000353153	0.376237	0.000160355	0.00542292	0.00293888	0.00342539	3.46957e-05	0.00201757	0.000279225	0.0175723	0.47074	0.000418941	0.00636625	0.0151736	2.04674e-05	0.0172771	1.46089e-05	0.022166	0.00016876	0.00047931	8.10132e-05	0.000150434	0.0584884	1.39378e-05	Feces	Rectum
ABCN19	0.000262581	0.363447	8.93073e-05	0.00343505	0.00261962	0.000640083	2.50983e-05	0.00144576	0.000218756	0.0141416	0.54479	0.000683855	0.00543769	0.00148225	1.24957e-05	0.011352	1.11489e-05	0.00836664	6.84488e-05	0.000279625	6.26871e-05	0.000116231	0.0410012	1.07277e-05	Feces	Rectum
ABCN2	0.000258065	0.450792	0.000975429	0.00960301	0.00297072	0.00100745	3.29174e-05	0.00115899	0.000243499	0.0183745	0.40837	0.000278468	0.00649252	0.0138095	2.14318e-05	0.0149525	1.37489e-05	0.0246953	8.43743e-05	0.00043941	6.30766e-05	0.000133807	0.0452189	1.04905e-05	Feces	Rectum
ABCN20	0.000406632	0.336229	0.00025907	0.00785522	0.00285087	0.00223997	3.53067e-05	0.000954975	0.00262955	0.0219866	0.463399	0.000318597	0.00570312	0.0439043	1.92039e-05	0.0168772	1.35492e-05	0.0151118	7.73371e-05	0.00106242	9.43516e-05	0.000145126	0.0778124	1.46583e-05	Feces	Rectum
ABCN21	0.000323495	0.379952	8.79119e-05	0.00188157	0.00257963	0.000469877	2.34883e-05	0.00435625	0.000206922	0.0162305	0.496208	0.000407004	0.00533386	0.000820409	1.16409e-05	0.0132858	1.03013e-05	0.0112668	5.72826e-05	0.000314459	0.000154873	0.000108421	0.0658985	1.12848e-05	Feces	Rectum
ABCN22	0.000305709	0.374197	0.000122732	0.00570886	0.00247922	0.000671697	3.40035e-05	0.00271445	0.000345675	0.0180182	0.482363	0.000444066	0.00556498	0.00591489	1.62678e-05	0.0119846	1.41952e-05	0.0168753	7.63534e-05	0.000260263	7.60009e-05	0.000144456	0.0716545	1.35331e-05	Feces	Rectum
ABCN23	0.00027083	0.383087	0.000402096	0.00494304	0.00299124	0.00143297	2.42078e-05	0.00223443	0.000371838	0.013992	0.420424	0.000482061	0.00710347	0.0143288	2.55319e-05	0.012788	1.05216e-05	0.0257756	6.9186e-05	0.000339479	6.58648e-05	0.00011844	0.108705	1.41119e-05	Feces	Rectum
ABCN24	0.000500442	0.375839	0.000122945	0.00463336	0.00246215	0.00112711	2.53765e-05	0.00549142	0.000373663	0.0112409	0.479061	0.000782267	0.00504711	0.0194907	1.35258e-05	0.0163545	1.41829e-05	0.00749703	7.68484e-05	0.000540659	0.000101008	0.000155515	0.0690353	1.3545e-05	Feces	Rectum
ABCN25	0.000276175	0.401271	0.00011295	0.00397983	0.00274584	0.00203039	2.96071e-05	0.00234184	0.000220514	0.0155141	0.485418	0.000407683	0.00627377	0.00490444	1.43642e-05	0.00861912	1.1262e-05	0.0108664	0.000123367	0.000302865	7.02437e-05	0.000122748	0.0543324	1.12335e-05	Feces	Rectum
ABCN26	0.000339186	0.427639	0.000139895	0.00763873	0.00296842	0.00167006	3.23821e-05	0.00149816	0.000264384	0.0175595	0.406997	0.000483551	0.00875224	0.0182955	1.64456e-05	0.0112946	1.55288e-05	0.0385086	7.10618e-05	0.000591643	7.9368e-05	0.000148163	0.0549848	1.21078e-05	Feces	Rectum
ABCN27	0.00025689	0.51229	0.000574967	0.0026534	0.00309856	0.000694955	2.23775e-05	0.00181506	0.000206777	0.0109353	0.387988	0.000564066	0.0109314	0.00624911	2.08526e-05	0.0137993	9.89358e-06	0.0163199	7.13231e-05	0.000121836	5.53848e-05	0.000110028	0.031205	6.17162e-06	Feces	Rectum
ABCN28	0.000214647	0.403053	0.000117391	0.00144466	0.00241415	0.000601187	2.8154e-05	0.000331827	0.000580702	0.0240653	0.461988	0.000384454	0.00705823	0.000722038	2.66595e-05	0.00825596	1.2696e-05	0.0164743	7.07234e-05	0.000113761	6.20357e-05	0.000103279	0.0718646	1.19996e-05	Feces	Rectum
ABCN29	0.000311133	0.304927	0.000889937	0.00684079	0.00259299	0.00265651	3.74411e-05	0.000744571	0.00816938	0.0197199	0.472934	0.000365114	0.0072519	0.0412519	1.88079e-05	0.0113204	1.40244e-05	0.025306	8.89329e-05	0.000688376	8.09027e-05	0.00017393	0.0936011	1.47491e-05	Feces	Rectum
ABCN3	0.000327083	0.525335	0.000211259	0.00184198	0.00248568	0.000738462	3.00861e-05	0.00561086	0.000237748	0.0189743	0.402911	0.000583773	0.0121629	0.00130182	1.43486e-05	0.00411795	1.15578e-05	0.0124169	0.000153368	0.000105563	5.24058e-05	0.000106849	0.0102613	7.15685e-06	Feces	Rectum
ABCN30	0.000312085	0.433729	0.000138448	0.00171772	0.00236696	0.000461634	2.27503e-05	0.00113184	0.000761825	0.0166087	0.413127	0.000550248	0.00804057	0.00499885	1.43145e-05	0.0325456	1.16641e-05	0.0230229	6.91428e-05	0.00036522	7.67366e-05	0.000157693	0.0597584	1.10278e-05	Feces	Rectum
ABCN31	0.000374222	0.379094	0.000139028	0.00525058	0.0022067	0.00207908	6.21406e-05	0.000824406	0.000229431	0.0192628	0.475413	0.000529516	0.00641291	0.00754179	1.4433e-05	0.0177724	1.31878e-05	0.0149828	7.01617e-05	0.000352804	9.6558e-05	0.000119613	0.0671469	1.14739e-05	Feces	Rectum
ABCN32	0.000264902	0.320055	0.000187638	0.00542648	0.00206219	0.00126696	3.09397e-05	0.00167603	0.00034275	0.0208753	0.517359	0.000310087	0.00546901	0.0179519	1.7181e-05	0.0112969	1.38156e-05	0.0137794	6.98825e-05	0.000407694	8.00473e-05	0.000139474	0.0809037	1.37491e-05	Feces	Rectum
ABCN33	0.000390448	0.345987	0.000697573	0.00554838	0.00248752	0.00243553	3.84386e-05	0.00247628	0.00214799	0.018632	0.509047	0.000416984	0.00528367	0.0230147	3.81115e-05	0.0129634	1.42179e-05	0.00849655	0.000109097	0.000682158	8.41641e-05	0.000146849	0.0588482	1.27328e-05	Feces	Rectum
ABCN4	0.000278197	0.399596	0.000786965	0.0091716	0.00260179	0.0111813	3.63252e-05	0.000712106	0.00029756	0.0182147	0.381868	0.000195263	0.00679889	0.0349614	2.00944e-05	0.0376748	1.49595e-05	0.0358748	0.000205456	0.000331498	7.60719e-05	0.000142477	0.0589473	1.18757e-05	Feces	Rectum
ABCN5	0.000408886	0.392989	0.000290599	0.00655138	0.00259178	0.00214841	3.31387e-05	0.000977764	0.000274344	0.0218318	0.417591	0.000480684	0.00750814	0.0354745	1.72916e-05	0.0147603	1.60074e-05	0.029147	8.33355e-05	0.000704894	0.000562957	0.000154199	0.0653868	1.56497e-05	Feces	Rectum
ABCN6	0.000369689	0.403132	0.000232127	0.007899	0.00285564	0.0038124	3.10302e-05	0.00153966	0.000255191	0.0190206	0.405651	0.000407454	0.00869613	0.0415609	1.57215e-05	0.0117679	1.31132e-05	0.0260048	8.33669e-05	0.000962778	7.65053e-05	0.000156466	0.0654418	1.42518e-05	Feces	Rectum
ABCN7	0.00028848	0.426408	0.000144086	0.0055129	0.00277619	0.0014038	3.59017e-05	0.00179319	0.000244303	0.0196863	0.422822	0.00047353	0.00747697	0.0132636	1.87745e-05	0.0169617	1.48722e-05	0.0265554	0.000157691	0.000372195	0.000131686	0.00013607	0.0533112	1.13408e-05	Feces	Rectum
ABCN8	0.000230339	0.419011	9.47478e-05	0.00672309	0.00263167	0.00355537	2.609e-05	0.000897475	0.000493982	0.0158099	0.431985	0.000488098	0.00641956	0.0179911	1.40007e-05	0.0126885	1.15363e-05	0.0195342	5.89689e-05	0.000401858	6.70696e-05	0.000122848	0.0607319	1.19984e-05	Feces	Rectum
ABCN9	0.000400642	0.57826	0.000114197	0.00316783	0.00284667	0.000495077	2.54383e-05	0.00192054	0.000415507	0.0129984	0.305137	0.000555443	0.0140145	0.00946589	1.38516e-05	0.0153404	1.05889e-05	0.0290493	7.09873e-05	0.000796959	7.34557e-05	0.000272565	0.0245467	8.09971e-06	Feces	Rectum
ABDN1	0.000375262	0.293942	0.00309158	0.00534096	0.00881591	0.00501555	4.2468e-05	0.00126147	0.00109838	0.0447147	0.425579	0.000622157	0.00577112	0.0178298	2.44048e-05	0.0315754	2.22626e-05	0.124177	0.00017215	0.00515769	0.000288361	0.000146624	0.0240578	0.00087778	Feces	Rectum
ABGD10	0.000240037	0.310714	0.000328231	0.00371176	0.00346115	0.00201693	3.08196e-05	0.0024759	0.000226575	0.0288982	0.460619	0.000322525	0.00744042	0.0289676	1.72712e-05	0.0476969	1.52986e-05	0.0273571	8.21547e-05	0.000785057	7.46936e-05	0.000147684	0.0743526	1.83277e-05	Feces	Rectum
ABGD11	0.000241546	0.517721	0.000148152	0.00480984	0.00313837	0.00203785	2.28077e-05	0.000555831	0.000186828	0.0136076	0.307969	0.000764564	0.0153636	0.00568066	1.31548e-05	0.0314476	1.2122e-05	0.0537517	9.13764e-05	0.000111553	0.000406519	0.000127843	0.0417801	1.05296e-05	Feces	Rectum
ABGD2	0.000242099	0.426244	0.000115164	0.00699401	0.0024838	0.0037408	3.06569e-05	0.000402301	0.00533131	0.0181954	0.42433	0.000318276	0.00805324	0.00375036	1.5697e-05	0.0161863	1.31383e-05	0.0517293	6.58362e-05	0.000253877	4.94927e-05	0.000107423	0.0313333	1.42493e-05	Feces	Rectum
ABGD3	0.000427615	0.307212	0.000130485	0.00390881	0.00341777	0.000997217	3.08607e-05	0.00341672	0.000609599	0.020253	0.531348	0.000417799	0.00757961	0.0313701	1.74512e-05	0.0102107	1.41881e-05	0.0139473	8.48078e-05	0.00157965	9.42083e-05	0.000186355	0.0627195	2.61177e-05	Feces	Rectum
ABGD4	0.000394946	0.233075	0.000130396	0.00368269	0.00361229	0.00216588	3.35922e-05	0.00271072	0.00141438	0.0195412	0.605125	0.000265961	0.00549083	0.0309322	1.72688e-05	0.00604415	1.41201e-05	0.0124456	0.000121922	0.00147378	9.17787e-05	0.000149673	0.0710355	3.18757e-05	Feces	Rectum
ABGD5	0.00042925	0.303851	0.000259829	0.00558683	0.00410177	0.00113161	2.68474e-05	0.0023234	0.000265024	0.0183522	0.535474	0.000497832	0.00665342	0.0244228	1.52449e-05	0.00721296	1.26021e-05	0.01471	7.7513e-05	0.00166868	0.000670634	0.000138249	0.0720997	1.94149e-05	Feces	Rectum
ABGD6	0.000276633	0.329081	0.000129741	0.00648639	0.00285258	0.00356313	3.07384e-05	0.00100719	0.000260998	0.0204674	0.451858	0.000243536	0.00653492	0.0334022	1.81909e-05	0.0139558	1.44369e-05	0.033736	0.000124723	0.000642674	7.63553e-05	0.000138604	0.0950835	1.55755e-05	Feces	Rectum
ABGD7	0.000270516	0.318149	0.000199857	0.00734398	0.00278569	0.00225009	3.48093e-05	0.00314241	0.000357246	0.0212254	0.49807	0.000345292	0.00356779	0.00608165	2.00522e-05	0.0219539	1.60502e-05	0.0115712	0.000115781	0.000787601	0.000210391	0.000134127	0.101341	2.5809e-05	Feces	Rectum
ABGD8	0.000394827	0.365398	0.000144292	0.0060297	0.00255613	0.00127587	3.37117e-05	0.000929075	0.000249338	0.0205092	0.46132	0.000258612	0.00494504	0.0300837	1.9192e-05	0.0146677	1.43815e-05	0.0201138	7.54599e-05	0.00151879	0.000222887	0.000134523	0.0690928	1.2848e-05	Feces	Rectum
ABGD9	0.000279617	0.417739	0.000142007	0.00251141	0.0033124	0.000552337	2.64058e-05	0.0016848	0.000463164	0.0154562	0.427795	0.000358657	0.00812193	0.000885503	3.30864e-05	0.0359078	1.3163e-05	0.0138904	8.29966e-05	0.000346986	7.48007e-05	0.000129443	0.0701778	1.49002e-05	Feces	Rectum
BLJ1	0.000520691	0.195774	0.000120697	0.00183327	0.00202446	0.0011322	3.29738e-05	0.00246162	0.000323033	0.0201684	0.664075	0.000148665	0.00363117	0.0102968	1.7754e-05	0.0134493	2.23803e-05	0.00633248	0.000149995	0.00127427	0.00011307	0.000157785	0.0759253	1.51155e-05	Feces	Rectum
BLJ10	0.000478219	0.293204	0.000141444	0.00138866	0.00206203	0.000636674	5.69263e-05	0.00206591	0.000619337	0.0269206	0.557937	0.000378669	0.00426117	0.000194342	1.95883e-05	0.0315189	2.02934e-05	0.0335646	0.000148533	0.000314208	0.000134439	0.000181237	0.0437421	1.11536e-05	Feces	Rectum
BLJ11	0.000449594	0.413487	0.000148671	0.00374346	0.00190223	0.000740866	4.25126e-05	0.00153882	0.000604708	0.0231302	0.475804	0.000640089	0.00752006	0.000477802	1.92756e-05	0.0139919	1.82542e-05	0.0254254	0.000121669	0.000234082	0.000138065	0.000187262	0.0296244	1.01587e-05	Feces	Rectum
BLJ12	0.000341844	0.331746	0.000161437	0.00225055	0.00189263	0.000798926	3.63527e-05	0.00188997	0.000433552	0.0334102	0.521817	0.000328088	0.00596894	0.0030535	2.29788e-05	0.0311378	2.09211e-05	0.0220878	0.000196242	0.000239782	6.9994e-05	0.000144271	0.0419405	1.10022e-05	Feces	Rectum
BLJ13	0.000285644	0.364105	0.000680182	0.00307613	0.00193187	0.00102243	3.5181e-05	0.00167784	0.000253911	0.0235187	0.425066	0.000285635	0.00443055	0.00441813	2.28163e-05	0.0572931	2.86495e-05	0.0253569	9.8429e-05	0.000582408	0.000110003	0.00017321	0.0855341	1.32378e-05	Feces	Rectum
BLJ14	0.000461813	0.359643	0.000122519	0.00261015	0.00181628	0.000545713	2.83154e-05	0.00218058	0.000251826	0.0188154	0.497256	0.000310468	0.00337496	0.00433293	1.67334e-05	0.00860154	1.48233e-05	0.0198789	7.92925e-05	0.000359387	0.000100637	0.000140851	0.0790472	1.14418e-05	Feces	Rectum
BLJ15	0.000305267	0.529349	0.0001252	0.00499297	0.00173267	0.000656649	3.52164e-05	0.00138492	0.000402611	0.0215854	0.365504	0.000333902	0.00561936	0.000363895	1.79872e-05	0.0169776	1.58912e-05	0.0219174	8.39168e-05	0.000152071	7.21328e-05	0.000137148	0.0282272	7.4863e-06	Feces	Rectum
BLJ16	0.000358642	0.298557	0.000154653	0.00143631	0.0019021	0.000722018	3.54622e-05	0.0010337	0.000223513	0.0211191	0.589294	0.00029061	0.0082877	0.000347453	2.18647e-05	0.0363549	1.63526e-05	0.0159814	9.45451e-05	0.000133179	7.78694e-05	0.000148856	0.0233975	1.12607e-05	Feces	Rectum
BLJ17	0.000530997	0.327928	0.000136883	0.00214772	0.00192007	0.000763203	4.12807e-05	0.00204031	0.000283752	0.0234626	0.55286	0.000398625	0.00503159	0.00066526	2.07674e-05	0.0106593	1.82026e-05	0.00983602	0.000115225	0.000228142	0.00012737	0.000147248	0.060628	1.01332e-05	Feces	Rectum
BLJ18	0.000399919	0.460804	0.00010918	0.00336659	0.00174671	0.000733647	3.21532e-05	0.00184261	0.000262557	0.0186681	0.459733	0.000417326	0.0046834	0.000382855	1.71602e-05	0.00957102	1.37797e-05	0.0103467	9.49344e-05	0.000109087	7.85981e-05	0.000136646	0.0264405	9.01206e-06	Feces	Rectum
BLJ19	0.000408119	0.486987	0.000151638	0.00678831	0.00203184	0.000830531	4.62461e-05	0.00241753	0.000298518	0.0257465	0.413728	0.000371524	0.00579109	0.0017835	2.60681e-05	0.00797595	1.84568e-05	0.0127311	0.000101956	0.000167355	9.76848e-05	0.000183476	0.0313081	9.47833e-06	Feces	Rectum
BLJ20	0.00047954	0.502813	0.000110536	0.00347769	0.00184468	0.000553288	3.23997e-05	0.00160899	0.000225936	0.020331	0.413108	0.000423152	0.00591256	0.00346469	1.61613e-05	0.00598175	1.31179e-05	0.0169857	7.93106e-05	0.000120681	9.2526e-05	0.000125054	0.0221937	7.20636e-06	Feces	Rectum
BLJ21	0.000259943	0.533813	0.000120028	0.00281237	0.00173066	0.000636911	3.84719e-05	0.00202248	0.000220631	0.0216569	0.391581	0.000428478	0.00672008	0.0016723	1.95307e-05	0.00400037	1.49262e-05	0.0131962	7.81725e-05	0.000115221	6.22233e-05	0.000144519	0.018645	1.08402e-05	Feces	Rectum
BLJ22	0.000362675	0.452305	0.000161201	0.0030922	0.00212592	0.000906921	4.86626e-05	0.00186056	0.000320337	0.0303854	0.440955	0.000553539	0.00754936	0.00157835	3.09996e-05	0.00873341	2.20983e-05	0.0243404	0.00101067	0.000124633	8.39148e-05	0.000167756	0.023269	1.19088e-05	Feces	Rectum
BLJ23	0.000318641	0.480534	0.000206456	0.00237959	0.00184136	0.000552256	3.26464e-05	0.00113646	0.000233777	0.0191011	0.423962	0.000506555	0.00690845	0.000637325	1.72599e-05	0.00981101	1.38328e-05	0.0246904	8.22442e-05	0.000117199	6.51831e-05	0.000142062	0.026702	8.05019e-06	Feces	Rectum
BLJ24	0.000334816	0.510234	0.000173001	0.00213456	0.00178277	0.000520304	3.84412e-05	0.00173526	0.00022076	0.0279191	0.40186	0.000353864	0.00571443	0.000800125	1.79157e-05	0.00891058	1.40239e-05	0.0188187	8.37662e-05	9.72995e-05	6.79426e-05	0.000132135	0.0180266	9.14989e-06	Feces	Rectum
BLJ25	0.000442619	0.447148	0.000139913	0.00233813	0.00189859	0.000633515	4.33536e-05	0.00224102	0.00036707	0.023523	0.462262	0.000324425	0.00555456	0.00107724	2.36348e-05	0.00736721	1.64007e-05	0.0140522	0.000110304	0.000410443	8.56435e-05	0.000203038	0.0297264	1.11852e-05	Feces	Rectum
BLJ26	0.000363926	0.266143	0.00017016	0.00914289	0.00209524	0.000902479	4.59306e-05	0.00421585	0.00060055	0.0284588	0.587358	0.000288601	0.00299435	0.000492047	3.5364e-05	0.0111013	2.25907e-05	0.0107854	0.000109736	0.000607929	0.000123937	0.000173514	0.0737519	1.71038e-05	Feces	Rectum
BLJ27	0.00049991	0.50961	0.000144831	0.00293644	0.00210273	0.00073819	4.26336e-05	0.00177384	0.000283148	0.029242	0.407184	0.000221323	0.00673299	0.000632502	2.4002e-05	0.00815152	1.94927e-05	0.0106457	9.95368e-05	0.00031605	0.000233837	0.000145126	0.0182102	9.73485e-06	Feces	Rectum
BLJ28	0.000351418	0.491355	0.000132562	0.00221317	0.00214655	0.000722219	3.99092e-05	0.0015301	0.000263528	0.0317621	0.414432	0.000352068	0.0069271	0.000514202	1.91524e-05	0.0102057	1.58869e-05	0.0149159	9.78984e-05	0.000204634	7.76273e-05	0.000132703	0.0215784	9.644e-06	Feces	Rectum
BLJ29	0.000840274	0.496926	0.000133663	0.00371081	0.00189185	0.000638917	5.20039e-05	0.00546269	0.000272508	0.0288732	0.415279	0.000310391	0.00446396	0.000286496	2.37896e-05	0.00753439	1.49684e-05	0.0125277	0.000101561	0.000311218	0.000115228	0.000150598	0.0200688	9.6095e-06	Feces	Rectum
BLJ30	0.000339713	0.457183	0.000113304	0.00319942	0.00173498	0.000583066	3.68653e-05	0.00212735	0.00025295	0.0244002	0.44661	0.000407047	0.00592977	0.000440012	1.90814e-05	0.00988263	1.58251e-05	0.0173901	9.90509e-05	0.000122891	7.15778e-05	0.000138433	0.0288933	8.93249e-06	Feces	Rectum
BLJ31	0.000458794	0.391586	0.00015927	0.00795672	0.00205699	0.000908975	4.99845e-05	0.00151492	0.000313504	0.0262651	0.469868	0.00028848	0.00519443	0.0054475	2.59759e-05	0.0161083	2.08531e-05	0.0138687	0.000126767	0.00037976	9.36339e-05	0.000167386	0.0571285	1.234e-05	Feces	Rectum
BLJ32	0.000427296	0.249242	0.000225446	0.00176573	0.00198305	0.000787384	4.11771e-05	0.00116673	0.00025945	0.0246232	0.614531	0.000275797	0.00825428	0.000363813	2.48195e-05	0.0483862	1.9537e-05	0.0153204	0.000112393	0.000155019	8.83044e-05	0.000167845	0.0317644	1.49526e-05	Feces	Rectum
BLJ33	0.000373499	0.253146	0.000302881	0.00806946	0.0021543	0.00125466	4.05503e-05	0.00191897	0.000286946	0.022987	0.516459	0.000315725	0.00337472	0.00738509	2.39318e-05	0.0293494	1.81035e-05	0.0250864	9.24022e-05	0.00101608	0.000579266	0.000166316	0.125577	2.23989e-05	Feces	Rectum
BLJ35	0.000374224	0.3558	0.00479645	0.0186202	0.0023162	0.0233627	3.60071e-05	0.00183724	0.000273466	0.0191371	0.341532	0.00033486	0.00353738	0.000909227	1.94308e-05	0.0437444	2.21749e-05	0.0483728	0.000151243	0.00149557	0.000160958	0.000163237	0.132989	1.44009e-05	Feces	Rectum
BLJ5	0.00051835	0.29442	0.000121603	0.00112936	0.00210753	0.000600001	8.25617e-05	0.00128065	0.000607957	0.0282722	0.579216	0.00029696	0.00243276	0.000155101	1.81594e-05	0.0284282	1.85553e-05	0.0114048	0.000159153	0.000344202	0.000126972	0.000178097	0.0480684	1.20329e-05	Feces	Rectum
BLJ6	0.000391173	0.420667	0.000165609	0.00111483	0.00191683	0.000830721	3.6581e-05	0.00113838	0.000328621	0.0186265	0.437452	0.000390175	0.00548735	0.00203292	2.17025e-05	0.0454081	2.0641e-05	0.0188705	0.000115384	0.000169801	0.000131818	0.000195284	0.0444772	1.15801e-05	Feces	Rectum
BLJ7	0.000304586	0.335411	0.000138786	0.00156642	0.00211674	0.000698796	3.81244e-05	0.00104442	0.0002194	0.0199406	0.585697	0.000270543	0.0102217	0.000243852	2.26434e-05	0.0161511	1.56314e-05	0.0154017	8.24829e-05	9.56176e-05	6.6216e-05	0.000126281	0.0101125	1.33907e-05	Feces	Rectum
BLJ8	0.000577219	0.483352	0.000384114	0.00464254	0.0019896	0.000618117	4.2089e-05	0.00134428	0.000251713	0.0177875	0.41126	0.000280356	0.00700875	0.00749877	2.21766e-05	0.00908207	1.70163e-05	0.0224874	9.26768e-05	0.000241815	0.000104626	0.000144111	0.0307613	9.82388e-06	Feces	Rectum
BLJ9	0.000332459	0.528575	0.000122776	0.00137441	0.00168861	0.000653472	3.22278e-05	0.00119826	0.000244093	0.0188417	0.406665	0.000307878	0.00513299	0.000945226	1.59093e-05	0.00460092	1.28826e-05	0.0160835	0.000525828	0.000108259	6.7898e-05	0.000122094	0.0123392	8.61785e-06	Feces	Rectum
FGD1_S1_L003	0.0010503	0.296932	0.000106744	0.00261336	0.00075918	0.00091804	4.54689e-05	0.001396	0.000286421	0.0157793	0.640897	0.000461928	0.0104751	0.00245167	1.34209e-05	0.00289097	1.17576e-05	0.0124815	0.000142571	0.000120339	0.000140984	0.000185524	0.00983306	7.26338e-06	Feces	Rectum
FGD10_S137_L002	0.00112051	0.366577	8.01886e-05	0.00145827	0.000518863	0.000761065	4.80724e-05	0.00226718	0.000213755	0.0131858	0.57496	0.00107145	0.00804581	0.000111384	1.15626e-05	0.00372215	1.32964e-05	0.0214294	0.000102347	5.12157e-05	9.51059e-05	0.000141495	0.00400788	6.7456e-06	Feces	Rectum
FGD11_S138_L002	0.00098549	0.295472	0.000112686	0.00160146	0.000670549	0.000960764	5.51065e-05	0.0022055	0.000252829	0.015988	0.628327	0.000564991	0.00733479	0.00109489	1.32943e-05	0.00214891	1.04442e-05	0.0372362	0.000114359	5.65722e-05	0.000103836	0.000152646	0.00452938	8.16348e-06	Feces	Rectum
FGD12_S139_L002	0.000961482	0.365318	8.19633e-05	0.00195395	0.000503091	0.000937761	3.64744e-05	0.00180806	0.000209029	0.0158837	0.572709	0.00119969	0.0121659	0.000113093	1.51891e-05	0.00446075	1.11048e-05	0.0149193	0.000100971	5.42443e-05	7.88365e-05	0.000140358	0.00633115	7.47974e-06	Feces	Rectum
FGD13_S140_L002	0.00110996	0.375456	9.46714e-05	0.00176789	0.000491108	0.00117024	5.74604e-05	0.00307336	0.000205327	0.0181419	0.549441	0.00059543	0.00693702	0.000172436	1.60097e-05	0.00432869	1.04513e-05	0.0266751	0.000104456	5.31922e-05	8.32542e-05	0.000141909	0.00984597	2.71893e-05	Feces	Rectum
FGD14_S141_L002	0.00111087	0.324795	0.000115065	0.00220007	0.000657466	0.00102709	6.63194e-05	0.00499616	0.000257509	0.0244168	0.595442	0.00074408	0.00550469	0.000379539	1.72027e-05	0.00312859	1.17103e-05	0.0311136	0.000118787	6.69964e-05	0.000107796	0.0001627	0.00355105	8.58021e-06	Feces	Rectum
FGD2_S2_L003	0.00105104	0.299328	0.000103985	0.00175365	0.00083658	0.000732013	4.17501e-05	0.00195768	0.000263546	0.0170924	0.614737	0.00036464	0.00916954	0.00169114	1.33333e-05	0.0032497	1.19405e-05	0.0418491	0.000124718	8.54981e-05	0.000126475	0.000177822	0.00523016	8.66843e-06	Feces	Rectum
FGD3_S3_L003	0.00104808	0.271551	0.000127355	0.00166322	0.000906284	0.000863551	5.80231e-05	0.00272957	0.000280833	0.0302335	0.629473	0.0011705	0.0171527	0.000593858	1.92631e-05	0.00517434	1.50897e-05	0.0309855	0.000137677	8.77559e-05	0.000155508	0.000183377	0.00537981	1.02656e-05	Feces	Rectum
FGD4_S4_L003	0.000710698	0.464223	0.000148277	0.00103266	0.000618853	0.000538799	2.46753e-05	0.0012132	0.000219081	0.0160037	0.487755	0.000388879	0.00699014	0.00115387	9.59482e-06	0.00157961	8.92077e-06	0.0139979	8.76376e-05	5.11581e-05	7.35806e-05	0.000124677	0.00303841	7.81088e-06	Feces	Rectum
FGD5_S5_L003	0.000798721	0.349005	7.82173e-05	0.00143674	0.000719865	0.000646848	3.29098e-05	0.000723528	0.000325239	0.0124	0.606622	0.000942345	0.00741408	0.00223946	1.10059e-05	0.00231263	9.43247e-06	0.00697444	0.000124047	0.000153666	0.000113521	0.000170209	0.00673873	6.83348e-06	Feces	Rectum
FGD6_S6_L003	0.000564967	0.42454	8.02151e-05	0.00164285	0.000472542	0.00159706	3.11117e-05	0.00160402	0.000170152	0.0136449	0.504266	0.000309612	0.00696948	0.00103286	1.04348e-05	0.00265483	8.13189e-06	0.032051	7.80481e-05	5.00652e-05	7.00473e-05	0.000131813	0.00801406	6.24618e-06	Feces	Rectum
FGD7_S7_L003	0.000804424	0.371179	0.000102033	0.00194139	0.000737447	0.00107329	3.78899e-05	0.00340909	0.000211321	0.0153133	0.566721	0.00033874	0.00568167	0.00315001	1.26018e-05	0.0031128	1.04427e-05	0.0229408	9.26482e-05	6.37986e-05	8.42265e-05	0.000137945	0.00283655	6.71881e-06	Feces	Rectum
FGD8_S8_L003	0.000858916	0.406924	7.82442e-05	0.00121349	0.000567682	0.000681022	3.69679e-05	0.00450462	0.00020692	0.0114442	0.533972	0.000259589	0.00957765	0.000128783	1.15385e-05	0.00280439	9.20301e-06	0.019552	9.99598e-05	6.20769e-05	7.92429e-05	0.000122471	0.00679988	5.416e-06	Feces	Rectum
FGD9_S9_L003	0.00120637	0.245817	0.000114796	0.00158922	0.000678281	0.000846848	6.18709e-05	0.00483231	0.000229742	0.0269762	0.649568	0.00201606	0.0175337	0.00022086	1.52946e-05	0.00449898	1.50611e-05	0.0379684	0.000131058	6.49447e-05	0.000101616	0.000150718	0.00535404	8.8097e-06	Feces	Rectum
GBCM1_S175_L002	0.00103043	0.388178	8.05366e-05	0.00191904	0.000649541	0.000722788	4.74758e-05	0.00250059	0.000559303	0.0150436	0.522322	0.000312821	0.0119578	0.00227926	1.25908e-05	0.00522277	1.06051e-05	0.0158858	0.000134992	7.96753e-05	0.00012335	0.000171303	0.0307492	6.32665e-06	Feces	Rectum
GBCM10_S177_L002	0.00163546	0.437928	7.41241e-05	0.0012185	0.000758503	0.000617266	3.66019e-05	0.00304838	0.000239691	0.0114879	0.501661	0.000287252	0.00741957	0.000754625	1.02845e-05	0.0055741	9.40199e-06	0.00583994	0.000142787	6.25982e-05	0.00010423	0.000156347	0.020818	0.000115556	Feces	Rectum
GBCM11_S172_L002	0.00122058	0.383898	0.000102808	0.00130165	0.00044914	0.000685061	5.50276e-05	0.00406017	0.000505296	0.0207223	0.558277	0.000377168	0.00541517	0.00144144	1.34904e-05	0.00357992	1.14068e-05	0.00954267	0.000224359	7.53871e-05	0.000108506	0.00017588	0.0077472	1.03801e-05	Feces	Rectum
GBCM2_S178_L002	0.00212358	0.460069	9.25309e-05	0.000992232	0.00172096	0.000570928	3.13119e-05	0.00264821	0.000196915	0.0106143	0.459579	0.000228121	0.00795999	0.000936216	1.0121e-05	0.0136399	7.15965e-06	0.00318817	0.000217032	6.05868e-05	7.54261e-05	0.000126087	0.0341477	0.000764046	Feces	Rectum
GBCM3_S170_L002	0.000771597	0.430556	9.4512e-05	0.00179335	0.000366328	0.000793183	5.21645e-05	0.00138305	0.00059417	0.0224517	0.481155	0.000218582	0.00336684	0.00498616	1.98445e-05	0.0122275	9.93891e-06	0.0134151	0.000120651	5.83433e-05	0.000104634	0.000150734	0.0253022	7.89627e-06	Feces	Rectum
GBCM4_S168_L002	0.00112381	0.410866	0.000103942	0.0017242	0.000516626	0.000685524	5.52512e-05	0.00350886	0.000251637	0.0241004	0.518277	0.000315085	0.00743936	0.000527374	1.45906e-05	0.00444475	1.15769e-05	0.00969088	0.000110682	6.78322e-05	0.000105268	0.000151934	0.0158992	7.99075e-06	Feces	Rectum
GBCM5_S173_L002	0.00109689	0.408394	9.45365e-05	0.00149842	0.000535886	0.000752996	6.38133e-05	0.00399586	0.000238125	0.0231431	0.526441	0.00049377	0.0102044	0.000285417	1.36362e-05	0.0038069	1.08872e-05	0.00781921	0.000116362	7.03714e-05	0.000105956	0.000149516	0.0106611	7.08072e-06	Feces	Rectum
GBCM6_S174_L002	0.00136278	0.412459	9.65141e-05	0.00130727	0.000456522	0.000656249	5.36137e-05	0.00963376	0.000241022	0.0241977	0.504624	0.000287568	0.00987318	0.000394601	1.39066e-05	0.0050941	1.23525e-05	0.0128982	0.000131821	6.97832e-05	0.000113211	0.000169092	0.0158463	7.35887e-06	Feces	Rectum
GBCM7_S176_L002	0.00284363	0.486552	7.89006e-05	0.000955512	0.000881057	0.000669347	3.87568e-05	0.009377	0.000308702	0.00952026	0.445992	0.00021546	0.0128159	0.000488476	9.64748e-06	0.00445368	1.01309e-05	0.0100883	0.000179392	8.69291e-05	0.000149149	0.000173953	0.0141022	9.80419e-06	Feces	Rectum
GBCM8_S171_L002	0.00186154	0.344487	0.000116358	0.00285192	0.000462455	0.000898543	7.81641e-05	0.00674785	0.000504996	0.0253387	0.543764	0.000343621	0.00933853	0.00157517	1.74755e-05	0.00720265	1.5382e-05	0.0365955	0.000170953	8.56439e-05	0.000172757	0.000206079	0.0171541	1.08058e-05	Feces	Rectum
GBCM9_S169_L002	0.00169857	0.388379	8.09134e-05	0.00112749	0.000381672	0.000629437	5.92025e-05	0.0120372	0.000259953	0.0203477	0.543902	0.000440406	0.00809633	0.00021538	1.34539e-05	0.00265564	1.2357e-05	0.00480883	0.000141821	7.66063e-05	0.000126618	0.000160995	0.0143423	6.01568e-06	Feces	Rectum
GBS1_S179_L002	0.00444356	0.458285	8.93965e-05	0.00178605	0.00367369	0.000601758	3.80686e-05	0.00221285	0.00014648	0.0121843	0.420463	0.000250871	0.00963101	0.000294218	9.98145e-06	0.0304556	3.57348e-06	0.00157515	0.000300191	5.44303e-05	4.49493e-05	0.000103299	0.0506668	0.00268607	Feces	Rectum
GBS2_S180_L002	0.00908931	0.406199	7.25584e-05	0.00404404	0.00634223	0.000943555	5.67838e-05	0.00485704	0.000174311	0.0146238	0.423934	0.00040627	0.0155695	0.000120141	1.28175e-05	0.0517952	3.2197e-06	0.00160272	0.000348041	5.44617e-05	5.83718e-05	0.000104859	0.0527031	0.00688426	Feces	Rectum
GBS3_S181_L002	0.00965012	0.354787	8.84621e-05	0.00523946	0.00912706	0.00118504	6.67358e-05	0.00611938	0.000201312	0.0151447	0.430995	0.000468658	0.0195108	9.01873e-05	2.22258e-05	0.0670838	3.87279e-06	0.00215393	0.000359484	6.14719e-05	8.64564e-05	0.000118369	0.068386	0.00905024	Feces	Rectum
GBS4_S182_L002	0.00595207	0.369365	9.38949e-05	0.00480665	0.00781949	0.00103965	5.92178e-05	0.0052919	0.000184708	0.0138164	0.427624	0.000552967	0.0171674	7.75458e-05	1.36239e-05	0.0569134	4.38359e-06	0.00254094	0.000276042	8.8368e-05	9.01579e-05	0.000113454	0.0786013	0.00750754	Feces	Rectum
GFB1	0.00223148	0.625493	0.0090212	0.000461538	0.00443754	0.00267272	4.35838e-05	0.00212916	0.0306349	0.0475258	0.161654	5.34293e-05	0.0221324	0.0024813	1.89892e-05	0.036737	3.74617e-05	0.0211349	0.00340063	0.00925471	0.00340929	0.00380286	0.0112198	1.20313e-05	Omasum	Stomachs
GFL1	0.00125209	0.291698	0.00074278	0.00112252	0.00381009	0.0100682	8.66042e-05	0.0053143	0.0229048	0.184434	0.259977	7.56486e-05	0.00428633	0.0079799	4.21984e-05	0.00725032	0.000317918	0.0497316	0.00105376	0.00720089	0.00828708	0.0164148	0.115915	3.44715e-05	Rumen	Stomachs
GFW1	0.00103166	0.328934	0.00126702	0.000923092	0.00333006	0.0104154	6.88415e-05	0.0040283	0.0751515	0.168887	0.224662	6.23423e-05	0.00410406	0.0136261	3.53599e-05	0.00904688	0.000271385	0.0443535	0.00101736	0.00692676	0.00565594	0.0148975	0.0812801	2.41213e-05	Reticulum	Stomachs
HCN1	0.000808487	0.361524	0.000264587	0.00420723	0.0028261	0.00181388	4.80305e-05	0.00108825	0.000293597	0.02154	0.453828	0.00107741	0.0134941	0.015858	2.10985e-05	0.048047	1.77875e-05	0.0379153	0.000110645	0.000185799	9.32626e-05	0.000191973	0.0347341	1.17093e-05	Feces	Rectum
HCN10	0.000425795	0.536479	0.000133733	0.00174542	0.00232941	0.000651287	4.14045e-05	0.00410789	0.000267651	0.0254239	0.37876	0.000989931	0.00695696	0.00382311	2.36509e-05	0.0220523	1.42163e-05	0.00667979	0.000110847	0.000140665	8.01104e-05	0.00013731	0.00861712	8.59298e-06	Feces	Rectum
HCN11	0.000503555	0.341537	0.000123103	0.00527803	0.00309842	0.00193454	4.03621e-05	0.00227153	0.000325792	0.0213363	0.494446	0.000873466	0.00550983	0.0179561	1.78729e-05	0.0109798	1.54509e-05	0.0483032	0.000116302	0.000741896	0.000145378	0.000187771	0.0442457	1.25773e-05	Feces	Rectum
HCN12	0.000390725	0.41564	7.49857e-05	0.00268151	0.00239228	0.00207128	2.68383e-05	0.00124467	0.000211235	0.0194589	0.462923	0.000898589	0.00490569	0.00635641	1.11304e-05	0.010668	1.08314e-05	0.0325622	8.5212e-05	0.000336413	7.27462e-05	0.000126207	0.0368428	7.8256e-06	Feces	Rectum
HCN13	0.000679367	0.499185	0.000141683	0.00157777	0.00264888	0.000585658	4.32254e-05	0.0070862	0.000366686	0.0180359	0.406789	0.00105403	0.00947053	0.00037516	1.73069e-05	0.028105	1.5767e-05	0.012977	0.00012295	0.000180307	0.000147403	0.000160606	0.010227	7.54371e-06	Feces	Rectum
HCN14	0.000733629	0.451216	0.000353714	0.00133234	0.00243454	0.000612955	3.70388e-05	0.0055787	0.000295051	0.0207994	0.341162	0.000824752	0.0110481	0.000669127	2.20577e-05	0.125125	1.90975e-05	0.0284752	0.00011247	0.000263414	0.000130421	0.000166262	0.00857917	9.80431e-06	Feces	Rectum
HCN15	0.000246523	0.411714	0.000165303	0.00151923	0.00254431	0.000447739	2.04501e-05	0.0028699	0.000148054	0.0164509	0.395943	0.00112761	0.00795609	0.000113377	1.11126e-05	0.104391	1.18258e-05	0.0396867	6.06578e-05	4.20814e-05	7.84955e-05	0.000144105	0.0143004	7.4771e-06	Feces	Rectum
HCN17	0.000232201	0.351434	0.000249326	0.00123259	0.00236496	0.000398084	1.86244e-05	0.00116992	0.000180169	0.0151125	0.412556	0.000752804	0.0110432	0.00898246	1.52903e-05	0.16026	1.74025e-05	0.00876192	9.10746e-05	0.000267715	6.64402e-05	0.000179613	0.0246023	1.27803e-05	Feces	Rectum
HCN18	0.000553844	0.453514	0.000483032	0.00174404	0.00252496	0.000616996	4.1446e-05	0.00284094	0.000265079	0.0248024	0.370772	0.00122505	0.00900323	0.000512149	2.2813e-05	0.0985917	1.62496e-05	0.0186131	9.40035e-05	0.000163173	9.3173e-05	0.000172268	0.0133238	1.0154e-05	Feces	Rectum
HCN19	0.000791044	0.475522	0.000326262	0.0015885	0.00280816	0.000841141	5.7146e-05	0.00489729	0.000369501	0.0327101	0.42136	0.000974014	0.0048725	0.000365953	2.93489e-05	0.0209816	2.20241e-05	0.0183864	0.000122946	0.000233163	0.000129842	0.000186379	0.0124122	1.20643e-05	Feces	Rectum
HCN2	0.000489409	0.438871	0.00060282	0.00225475	0.00251116	0.000914316	4.6929e-05	0.00770171	0.000252799	0.018073	0.430406	0.00137665	0.0200974	0.00508724	1.89477e-05	0.025329	1.5174e-05	0.030169	9.79714e-05	0.000119928	8.20904e-05	0.000155297	0.0153184	8.87601e-06	Feces	Rectum
HCN20	0.000529799	0.523089	0.0001479	0.00127935	0.00219545	0.000686195	3.98513e-05	0.0082236	0.000297423	0.0172103	0.367413	0.00142899	0.00867598	0.00156847	2.77859e-05	0.0198724	1.70221e-05	0.0377031	0.000131512	0.000187011	9.10826e-05	0.000148465	0.00902752	9.18268e-06	Feces	Rectum
HCN21	0.000286964	0.446519	8.54189e-05	0.00319284	0.00237332	0.00523543	2.90032e-05	0.00207897	0.00018705	0.0144378	0.414429	0.00085815	0.00869388	0.00830539	1.2982e-05	0.0249228	1.35338e-05	0.036582	7.73008e-05	0.000123927	0.000135543	0.000120969	0.0312911	7.72724e-06	Feces	Rectum
HCN22	0.00028268	0.408803	9.13656e-05	0.00352357	0.00275252	0.000588237	2.43731e-05	0.0013663	0.00033445	0.020371	0.454361	0.00109606	0.00477465	0.0129096	1.32078e-05	0.0157525	1.08541e-05	0.0128225	7.14799e-05	0.000709397	0.000112008	0.000125822	0.0590927	1.03573e-05	Feces	Rectum
HCN23	0.000338185	0.396327	0.00010638	0.00420692	0.0024106	0.0010563	2.81089e-05	0.00126559	0.000275452	0.0202407	0.468178	0.00113135	0.00498583	0.00871733	1.40317e-05	0.0241292	1.19653e-05	0.0180077	6.82735e-05	0.000227042	0.000106217	0.000149229	0.0480087	9.63885e-06	Feces	Rectum
HCN24	0.000259435	0.423816	0.000101152	0.00229235	0.00214831	0.000546455	2.11246e-05	0.000711343	0.000205048	0.0210308	0.453225	0.000956779	0.00553521	0.00927872	1.11331e-05	0.00791077	1.00385e-05	0.0263208	6.49207e-05	0.000347417	6.46996e-05	0.000137475	0.0449952	1.00726e-05	Feces	Rectum
HCN25	0.000315044	0.48608	9.03862e-05	0.001656	0.00237557	0.000549874	2.31401e-05	0.00307149	0.00024837	0.0154436	0.415003	0.00150547	0.00577261	0.00354917	1.18843e-05	0.015839	1.10187e-05	0.0276897	6.25334e-05	0.000236734	0.000174712	0.000120852	0.0201623	7.34944e-06	Feces	Rectum
HCN26	0.000296294	0.442263	8.80081e-05	0.00583091	0.00284501	0.00119817	2.57516e-05	0.00321601	0.000423195	0.0167294	0.421705	0.00137393	0.00613477	0.00288341	1.24625e-05	0.0208958	1.19004e-05	0.0299692	7.21464e-05	0.000387365	0.000115565	0.000128793	0.0433858	7.61364e-06	Feces	Rectum
HCN27	0.000409336	0.41892	0.000177953	0.0051824	0.00283282	0.00227795	3.63663e-05	0.00203343	0.000281388	0.0174582	0.379331	0.000762811	0.00679049	0.016078	2.22393e-05	0.0269887	1.64021e-05	0.0702848	9.22831e-05	0.00031362	0.00010102	0.000177843	0.0494185	1.21925e-05	Feces	Rectum
HCN28	0.00128989	0.456115	0.00017748	0.00424499	0.00272294	0.000693601	3.66647e-05	0.00227455	0.000332207	0.0191281	0.405969	0.00109226	0.00804754	0.00471049	1.96631e-05	0.0287458	1.47195e-05	0.0207849	9.53305e-05	0.000265945	9.31351e-05	0.000171095	0.0429625	1.20399e-05	Feces	Rectum
HCN29	0.000401195	0.443953	0.000274648	0.00673368	0.00278198	0.0013922	3.44062e-05	0.00168158	0.000275532	0.0178632	0.368191	0.000947365	0.00581861	0.0155873	1.91217e-05	0.034075	1.61608e-05	0.0487704	8.2267e-05	0.000266826	9.27354e-05	0.000171243	0.0505593	1.12356e-05	Feces	Rectum
HCN3	0.000512676	0.488791	0.000122749	0.00260547	0.00255985	0.000648108	5.58945e-05	0.00774889	0.000260353	0.0277935	0.423004	0.00151348	0.0133817	0.000774309	2.05225e-05	0.00887996	1.47742e-05	0.00894457	9.77707e-05	9.83333e-05	9.65223e-05	0.00014547	0.0119209	8.69251e-06	Feces	Rectum
HCN30	0.000331055	0.417039	9.0921e-05	0.00662467	0.00258231	0.00166055	2.54124e-05	0.000546362	0.000218572	0.0174015	0.411729	0.000857597	0.00517741	0.0245726	1.29617e-05	0.0201786	1.08366e-05	0.0459271	6.70482e-05	0.000603954	9.58271e-05	0.000142148	0.0440955	8.31194e-06	Feces	Rectum
HCN31	0.000412208	0.480984	0.00021009	0.00190987	0.00283555	0.000741789	2.89563e-05	0.00178118	0.000290363	0.0198771	0.360395	0.000836828	0.00527299	0.0102263	1.6917e-05	0.0379503	1.27546e-05	0.033398	7.50233e-05	0.000328819	8.60911e-05	0.000161656	0.0421561	1.12827e-05	Feces	Rectum
HCN4	0.000502052	0.430653	0.000112134	0.00153484	0.00268074	0.000623454	4.18835e-05	0.00733228	0.000406411	0.0177327	0.457366	0.00159518	0.00951218	0.00130175	1.73274e-05	0.0128009	1.58435e-05	0.0372567	0.000125337	0.00012846	0.000107775	0.000224079	0.0179197	9.36971e-06	Feces	Rectum
HCN5	0.000468624	0.471635	0.000121674	0.0012824	0.00248542	0.000584069	2.96499e-05	0.00400094	0.000257712	0.0217744	0.416831	0.0015886	0.0119166	0.000530704	1.72516e-05	0.0130511	1.33057e-05	0.0289004	9.72214e-05	0.000141196	9.1481e-05	0.000146175	0.0240273	7.82863e-06	Feces	Rectum
HCN6	0.000400971	0.424601	0.000522804	0.00185642	0.00258153	0.00136822	4.57623e-05	0.00406524	0.000248501	0.0235227	0.465914	0.00104778	0.0120417	0.000769228	1.82958e-05	0.0231836	1.39808e-05	0.02405	9.05601e-05	0.000148738	0.000105092	0.000155911	0.0132401	7.66649e-06	Feces	Rectum
HCN7	0.00038907	0.413505	0.000195927	0.00120367	0.00225022	0.00052166	2.98325e-05	0.00217417	0.000228449	0.0148758	0.397063	0.000885612	0.0159287	0.00459811	1.77537e-05	0.123971	1.44829e-05	0.00801196	9.49238e-05	0.000168539	8.26735e-05	0.000163556	0.0136143	1.12237e-05	Feces	Rectum
HCN8	0.000402094	0.532288	0.000270035	0.00141442	0.00268887	0.000636468	3.80211e-05	0.00278295	0.000287622	0.0241491	0.344455	0.00107251	0.00817193	0.000413659	0.000228709	0.0542596	1.61326e-05	0.0154197	0.000106396	0.000140849	7.48905e-05	0.000147022	0.0105273	8.70248e-06	Feces	Rectum
HCN9	0.000559537	0.5174	0.000133401	0.00103412	0.00238171	0.000627987	5.03364e-05	0.00345549	0.000339599	0.0245353	0.391523	0.00125096	0.00735245	0.000195334	2.05238e-05	0.0170275	1.66051e-05	0.0256408	9.02803e-05	0.000128922	9.72535e-05	0.000168201	0.00596163	9.03943e-06	Feces	Rectum
HDN1	0.000318264	0.249938	0.0189616	0.0221341	0.00305002	0.000525239	4.00313e-05	0.000231511	0.000174007	0.0581022	0.478938	0.0118737	0.017393	0.000630364	1.28339e-05	0.00618427	9.61018e-06	0.0302329	0.000206044	0.00164037	6.6413e-05	0.000101573	0.0992304	5.35776e-06	Feces	Rectum
HDN10	0.0339665	0.258027	0.00108572	0.00267434	0.0374418	0.00114821	0.00013717	0.00147303	0.000867686	0.0509025	0.395588	0.000310118	0.0407303	0.000305953	5.35302e-05	0.166427	2.95834e-05	0.00346104	0.00208303	0.00036403	0.000180358	0.000286231	0.00244214	1.48871e-05	Feces	Rectum
HDN2	0.00079253	0.238899	0.0249205	0.028479	0.00594402	0.000840057	6.48685e-05	0.00042228	0.000271341	0.0991567	0.499906	0.0113643	0.0123049	0.00175486	1.89392e-05	0.0211038	1.29398e-05	0.0150127	0.000349833	0.00395013	0.000104415	0.000204678	0.0340651	5.68506e-05	Feces	Rectum
HDN3	0.000560426	0.233369	0.0237147	0.032753	0.00417302	0.000777864	5.05159e-05	0.000428576	0.000218322	0.0913642	0.510297	0.0115672	0.0120694	0.00304448	1.39671e-05	0.0195403	1.07461e-05	0.0137957	0.000300139	0.00616127	0.000116111	0.000147227	0.0354789	4.76793e-05	Feces	Rectum
HDN4	0.000450887	0.396921	0.0009272	0.00919881	0.00269195	0.00195637	0.000235635	0.00132335	0.000419221	0.061783	0.403745	0.00364758	0.0186019	0.000528181	3.03818e-05	0.0113851	4.00247e-05	0.0685151	0.000319616	0.00104771	0.000350508	0.000175641	0.0156852	2.10327e-05	Feces	Rectum
HDN5	0.000410009	0.497282	0.00402772	0.00380179	0.00244686	0.000901282	4.59852e-05	0.00102113	0.00024055	0.0268383	0.39892	0.00459803	0.0253989	0.000355654	1.74921e-05	0.0201802	1.41448e-05	0.00801124	0.000210558	0.000107793	6.37851e-05	0.000115265	0.00497136	1.94219e-05	Feces	Rectum
HDN6	0.00110711	0.319811	0.0136657	0.0333594	0.00392897	0.00146096	4.99386e-05	0.000683666	0.000279865	0.0490364	0.438875	0.00606172	0.0149735	0.000203613	1.85818e-05	0.016277	1.57419e-05	0.0829581	0.000538584	0.00143084	0.00011613	0.000229345	0.0149041	1.38307e-05	Feces	Rectum
HDN7	0.000230837	0.403596	0.00146699	0.00350413	0.00181401	0.00184909	2.99818e-05	0.000430278	0.000189422	0.0218489	0.44505	0.00251149	0.0100869	0.000710027	1.27567e-05	0.0395682	1.1863e-05	0.052019	0.000130169	0.000461309	5.34996e-05	9.6439e-05	0.0142887	3.99302e-05	Feces	Rectum
HDN8	0.00234966	0.742549	0.000698181	0.0127273	0.00551853	0.000436208	1.741e-05	0.000126167	0.000229977	0.00707648	0.147029	0.00010745	0.0504413	0.000218302	8.43553e-06	0.025257	4.92511e-06	0.00110305	0.00123741	0.000131231	8.36421e-05	0.000118758	0.0024572	7.37865e-05	Feces	Rectum
HDN9	0.0252924	0.539869	0.000505456	0.00100631	0.0327135	0.000589678	2.16515e-05	0.0003473	0.000373259	0.01357	0.246961	0.000118342	0.0530464	0.00059901	1.5281e-05	0.0711402	2.14743e-05	0.00170071	0.000297415	0.000301972	0.000120911	0.000223469	0.0111563	8.96434e-06	Feces	Rectum
KCN10	0.000317449	0.411958	0.000171914	0.00491226	0.00514266	0.000882279	4.49736e-05	0.00329392	0.000366621	0.0186774	0.497624	0.000372627	0.00601179	0.000272237	2.63236e-05	0.0124704	2.09992e-05	0.00745945	0.000114174	0.000352089	0.00010197	0.000197649	0.0291915	1.73773e-05	Feces	Rectum
KCN11	0.000439939	0.346905	9.09094e-05	0.0117271	0.00257248	0.00396217	2.9806e-05	0.00781042	0.000272174	0.0101851	0.537613	0.000950289	0.00809698	0.000124487	1.76058e-05	0.0131251	1.39058e-05	0.00424327	8.43142e-05	0.000127162	0.000110972	0.000150429	0.0513391	9.01983e-06	Feces	Rectum
KCN12	0.00042854	0.227234	0.000353183	0.00661433	0.0115053	0.00121814	3.30603e-05	0.00178553	0.000315624	0.0181579	0.610171	0.000367775	0.00724261	0.00038542	2.01443e-05	0.00847579	1.57651e-05	0.0105424	0.000110884	0.000681918	0.000122132	0.00019214	0.0940082	1.85953e-05	Feces	Rectum
KCN13	0.00126605	0.232273	0.000131942	0.00218997	0.0159331	0.000800351	2.75054e-05	0.0121088	0.000290712	0.0119596	0.652528	0.000256792	0.00372852	0.000279649	1.7446e-05	0.00651207	1.25992e-05	0.0140258	0.000190454	0.000502921	0.000188312	0.000155159	0.0446081	1.36031e-05	Feces	Rectum
KCN14	0.000345277	0.262196	0.000170832	0.00961184	0.00138858	0.0011124	4.34203e-05	0.00250904	0.000330451	0.0234594	0.620141	0.000361724	0.00470128	0.000308536	2.55083e-05	0.00860122	2.63786e-05	0.0281576	9.47797e-05	0.000526473	9.38306e-05	0.000742511	0.0350376	1.40196e-05	Feces	Rectum
KCN15	0.000460292	0.326059	0.000197719	0.00438957	0.00531451	0.00137307	4.16353e-05	0.00157245	0.000465217	0.0158483	0.559917	0.000303234	0.00572688	0.0119354	2.68894e-05	0.00950253	2.03045e-05	0.0148614	0.00022849	0.000882312	0.000116115	0.000211131	0.0405299	1.66779e-05	Feces	Rectum
KCN16	0.000600731	0.225024	0.00017967	0.00638743	0.00733381	0.00114203	3.85337e-05	0.00766572	0.000572	0.0182136	0.659339	0.000388079	0.00459852	0.000369337	2.7609e-05	0.0114007	1.92952e-05	0.00589024	0.000141397	0.000891455	0.000124414	0.000249178	0.0493837	2.01366e-05	Feces	Rectum
KCN17	0.000387959	0.295637	0.000150539	0.00292634	0.0063667	0.00140843	3.57406e-05	0.00459107	0.000299891	0.0185504	0.622654	0.00138159	0.00740554	0.000562683	2.21988e-05	0.0108373	1.71831e-05	0.00503283	0.000102904	0.000268689	9.17885e-05	0.000193716	0.0210609	1.46322e-05	Feces	Rectum
KCN18	0.000400552	0.255164	0.000182015	0.00667537	0.00423522	0.00189317	5.61296e-05	0.00415127	0.000372058	0.0343987	0.633146	0.000311579	0.00508806	0.00528882	3.38106e-05	0.00708767	2.17091e-05	0.00483736	0.00011915	0.000634337	0.000106322	0.000204784	0.0355726	1.84926e-05	Feces	Rectum
KCN19	0.000379531	0.172802	9.07746e-05	0.00450196	0.00231375	0.000659165	2.75795e-05	0.0112169	0.000288599	0.0219421	0.702797	0.000318515	0.00302783	0.000126407	1.79409e-05	0.00705509	2.11438e-05	0.0266174	7.3751e-05	0.000262238	0.000186861	0.000138032	0.0451246	1.15837e-05	Feces	Rectum
KCN2	0.000384118	0.281326	0.000388145	0.00705238	0.00325341	0.00153928	4.49891e-05	0.00311513	0.000387623	0.0244912	0.601725	0.00021918	0.00387661	0.00322899	2.66315e-05	0.0105824	2.1332e-05	0.00634352	0.000117947	0.000854009	0.000111678	0.000211775	0.0506772	2.13574e-05	Feces	Rectum
KCN20	0.000295222	0.264179	0.000125144	0.00391345	0.00392831	0.000795497	3.79331e-05	0.00738181	0.000258322	0.0282169	0.63057	0.000288579	0.00460628	0.00019078	2.29971e-05	0.00583991	1.77318e-05	0.0128619	0.000282372	0.0004069	8.33005e-05	0.000167532	0.0355136	1.64284e-05	Feces	Rectum
KCN21	0.00036435	0.227225	0.00013299	0.00427414	0.0044626	0.000988097	3.69611e-05	0.0137115	0.000348384	0.0296406	0.661727	0.000278985	0.00676921	0.000189804	2.16563e-05	0.0084888	1.64987e-05	0.00603405	0.000128724	0.000637006	9.1773e-05	0.000170976	0.0342473	1.38261e-05	Feces	Rectum
KCN22	0.000441275	0.293719	0.000164029	0.00561006	0.0036977	0.000836262	4.29454e-05	0.0040747	0.000718583	0.0259131	0.593717	0.00039613	0.00547047	0.000242256	2.44955e-05	0.00944612	1.9214e-05	0.0120913	0.000111459	0.000572034	0.000106979	0.000200945	0.0423672	1.62306e-05	Feces	Rectum
KCN23	0.000408868	0.287405	0.000203779	0.00424878	0.00197831	0.00114671	4.92121e-05	0.0024597	0.00070902	0.0262021	0.580236	0.0002844	0.00603378	0.000614503	3.07735e-05	0.0232992	2.75418e-05	0.0232616	0.000255819	0.000430209	0.00011284	0.000203589	0.0403814	1.75571e-05	Feces	Rectum
KCN25	0.000501285	0.293297	8.00165e-05	0.00133427	0.002239	0.0010256	2.95156e-05	0.00382638	0.000290481	0.0168961	0.632951	0.000362782	0.00597765	0.000132553	2.07605e-05	0.0131168	1.84821e-05	0.00556386	9.07654e-05	0.000212113	0.000111652	0.000143936	0.0217698	8.47393e-06	Feces	Rectum
KCN26	0.000418681	0.253133	0.000162513	0.00473979	0.00355585	0.00101181	4.55107e-05	0.00472378	0.000374902	0.0213478	0.624629	0.000306829	0.00357542	0.00201227	2.96555e-05	0.0139457	2.16072e-05	0.00556799	0.000120302	0.000606901	0.000137952	0.000200729	0.0593087	2.32032e-05	Feces	Rectum
KCN27	0.000853086	0.287986	0.000294929	0.00124835	0.00140972	0.000810671	4.09318e-05	0.000971635	0.000466672	0.0204402	0.641855	0.000261882	0.00527761	0.000338293	2.67929e-05	0.0073821	2.16836e-05	0.00666526	0.000127708	0.000225864	0.000120634	0.000207056	0.0229538	1.35949e-05	Feces	Rectum
KCN29	0.000519548	0.187815	0.000111931	0.00921638	0.00257898	0.00277481	3.22778e-05	0.0076199	0.000301732	0.0215258	0.681508	0.000405631	0.00332599	0.015986	2.63435e-05	0.0070615	1.70107e-05	0.0162025	0.000141994	0.00153635	9.34917e-05	0.00016331	0.0410216	1.36049e-05	Feces	Rectum
KCN3	0.000459472	0.281476	0.000159052	0.00466045	0.00333506	0.000996972	4.02868e-05	0.00489084	0.000435055	0.0231217	0.614698	0.000332036	0.00402372	0.00027087	2.89202e-05	0.013885	2.22948e-05	0.00875036	0.000109349	0.000613796	0.000137939	0.00021554	0.0373196	1.79526e-05	Feces	Rectum
KCN30	0.0004799	0.288175	0.000161254	0.00263977	0.0119765	0.00207146	2.5533e-05	0.00130828	0.000313824	0.0182962	0.629481	0.000406163	0.0103623	0.000481121	1.71206e-05	0.00748719	1.99425e-05	0.0028238	0.000111121	0.00257271	0.000115064	0.00016704	0.0204967	1.10638e-05	Feces	Rectum
KCN31	0.000362381	0.197983	0.000110163	0.00644457	0.00197844	0.00072903	2.46428e-05	0.00982117	0.000238888	0.0203075	0.71463	0.000317686	0.00325338	0.000174043	2.10372e-05	0.00628442	1.5048e-05	0.00347186	8.64858e-05	0.000177561	7.64555e-05	0.000135944	0.0333469	9.09651e-06	Feces	Rectum
KCN32	0.000401806	0.203798	0.000163632	0.0013347	0.00874387	0.000982309	3.6927e-05	0.00778294	0.000536985	0.0159362	0.70943	0.000210809	0.00343929	0.0002866	2.57316e-05	0.009762	1.81023e-05	0.00434456	0.00013263	0.000226427	0.000118389	0.000193411	0.0320805	1.4853e-05	Feces	Rectum
KCN33	0.000371648	0.317192	9.80831e-05	0.00391262	0.0020507	0.000803261	3.29976e-05	0.00189871	0.000315991	0.0180034	0.575408	0.000301471	0.00490784	0.000183264	1.71409e-05	0.00992962	1.41666e-05	0.00683478	8.7617e-05	0.000295353	7.74834e-05	0.000146268	0.0571051	1.2048e-05	Feces	Rectum
KCN35	0.000962564	0.191748	0.000163064	0.00133534	0.00983756	0.000981976	3.66749e-05	0.00749377	0.000473978	0.017394	0.719423	0.000204663	0.00336826	0.000293363	2.7401e-05	0.0103302	1.8186e-05	0.00497002	0.000128134	0.000236684	0.00018381	0.000195616	0.030178	1.60383e-05	Feces	Rectum
KCN4	0.000538451	0.309361	0.000163583	0.00256325	0.00695362	0.001049	3.87252e-05	0.00899014	0.000516405	0.0211446	0.593999	0.000682142	0.00372699	0.000406638	2.39169e-05	0.00979862	2.07106e-05	0.00530759	0.000122121	0.000771045	0.000142689	0.000209425	0.033455	1.5363e-05	Feces	Rectum
KCN5	0.000519728	0.400229	0.000168015	0.00352259	0.0118571	0.00124828	3.26532e-05	0.00128301	0.000359459	0.012442	0.491709	0.000402633	0.00683393	0.00897323	1.93147e-05	0.00894281	1.63099e-05	0.0193801	0.000117853	0.000758146	0.00020333	0.000176959	0.0307907	1.40766e-05	Feces	Rectum
KCN6	0.000395803	0.268957	9.88965e-05	0.00390841	0.00205774	0.000724818	2.97204e-05	0.00190784	0.000436696	0.0170051	0.605014	0.000561769	0.00691352	0.000124924	1.82557e-05	0.0494	1.62696e-05	0.0215248	0.000113897	0.000533968	7.15091e-05	0.000124513	0.0200524	8.23682e-06	Feces	Rectum
KCN7	0.000427806	0.325349	0.000174351	0.00334407	0.0036577	0.00250971	4.17543e-05	0.0038272	0.000361196	0.0178418	0.583685	0.000402904	0.00426858	0.00220898	2.52946e-05	0.010096	1.84039e-05	0.00606047	0.000109306	0.000535331	0.000110304	0.000211695	0.0347177	1.55868e-05	Feces	Rectum
KCN8	0.00067731	0.280753	0.000161707	0.00473584	0.00423725	0.0024685	3.4475e-05	0.00443065	0.000377196	0.0171076	0.613959	0.000269586	0.00382956	0.00140153	2.2178e-05	0.0131206	1.65822e-05	0.00854997	9.92405e-05	0.00297702	0.000163812	0.000173468	0.0404083	2.49212e-05	Feces	Rectum
KCN9	0.000452862	0.218817	0.000161724	0.00616473	0.00129807	0.00106938	4.35711e-05	0.0050005	0.000420106	0.0242866	0.676604	0.000441448	0.00439615	0.000271473	2.89169e-05	0.0103388	3.30147e-05	0.0049011	0.000105745	0.000702047	9.35368e-05	0.000522651	0.0438287	1.77012e-05	Feces	Rectum
LCN1	0.000509816	0.49911	0.000176185	0.00100566	0.000162468	0.00196805	1.50097e-05	0.00125328	0.000152414	0.0118075	0.427161	0.000118812	0.00973005	0.000359256	5.96833e-06	0.00385411	3.07314e-06	0.0335936	7.2349e-05	8.51143e-05	6.42524e-05	0.000110927	0.00867769	3.62809e-06	Feces	Rectum
LCN10	0.000308858	0.461159	0.000107966	0.00119372	0.0020525	0.00083168	2.83668e-05	0.000779886	0.000397551	0.0193125	0.463557	0.000291398	0.00690112	0.0024323	3.2334e-05	0.00640693	1.2558e-05	0.0180632	7.88239e-05	0.000224601	0.000106318	0.000116291	0.0155953	9.05582e-06	Feces	Rectum
LCN11	0.000258405	0.531807	0.000206027	0.000613024	0.00167484	0.000451018	2.78777e-05	0.000505952	0.000196792	0.0292402	0.396847	0.000260618	0.00959071	0.000110657	1.06401e-05	0.00545161	1.16531e-05	0.0201763	6.62636e-05	6.44039e-05	5.59513e-05	0.000111953	0.0022556	6.07591e-06	Feces	Rectum
LCN12	0.000468935	0.375024	0.000184709	0.00235084	0.0020071	0.00077106	3.34568e-05	0.000524068	0.000234042	0.0161911	0.555351	0.00118865	0.00568106	0.0033211	1.35374e-05	0.00720454	1.26484e-05	0.00875939	7.85819e-05	0.000291638	6.80398e-05	0.000136591	0.0200942	9.5843e-06	Feces	Rectum
LCN13	0.000288139	0.338607	0.000102733	0.0034636	0.00221139	0.00121809	3.4035e-05	0.000315493	0.000818589	0.0392519	0.486455	0.000575751	0.00506208	0.00702093	1.66932e-05	0.0151013	1.48521e-05	0.0255044	7.26163e-05	0.000114444	7.38741e-05	0.000159428	0.0735034	1.4647e-05	Feces	Rectum
LCN14	0.000323753	0.353291	9.13571e-05	0.002065	0.00223044	0.00110114	2.51413e-05	0.000310504	0.00250445	0.0331843	0.53932	0.000348434	0.00573259	0.00506423	1.40939e-05	0.0147224	1.61286e-05	0.0178411	8.23732e-05	0.000355082	5.90603e-05	0.00013461	0.0211726	9.42953e-06	Feces	Rectum
LCN15	0.000501424	0.47747	8.14576e-05	0.00134489	0.00193848	0.000624031	2.30139e-05	0.000721791	0.00285755	0.014241	0.447267	0.000462167	0.00882296	0.00200321	1.30578e-05	0.009391	1.12849e-05	0.0125545	6.31946e-05	8.44637e-05	5.68655e-05	0.000111807	0.0193449	9.82967e-06	Feces	Rectum
LCN16	0.000367958	0.42003	9.55338e-05	0.00198796	0.000267749	0.00101108	1.12492e-05	0.000171159	0.00114292	0.0109139	0.478531	0.000208113	0.00807347	0.0249669	6.65103e-06	0.0100086	4.97749e-06	0.00635113	4.11225e-05	0.00016404	0.000114315	0.000136798	0.0353846	8.20039e-06	Feces	Rectum
LCN17	0.000285428	0.341318	9.3053e-05	0.0027429	0.00219974	0.000797137	2.83632e-05	0.00119546	0.00183177	0.019448	0.539272	0.000235137	0.00643054	0.0136554	1.53498e-05	0.018876	1.34234e-05	0.012778	6.77207e-05	0.000571967	7.1125e-05	0.000126674	0.0379353	1.14855e-05	Feces	Rectum
LCN18	0.000304687	0.294475	0.00010572	0.00422385	0.00199429	0.00186757	3.06412e-05	0.000526999	0.0020064	0.0303265	0.555751	0.000327532	0.00612452	0.0143033	1.43534e-05	0.0190887	1.40105e-05	0.0207653	6.727e-05	0.000468493	7.24662e-05	0.000127696	0.0470019	1.16469e-05	Feces	Rectum
LCN19	0.000450838	0.314716	9.78039e-05	0.00307308	0.00215095	0.00676083	5.07246e-05	0.000387077	0.0034109	0.0228818	0.515381	0.00237627	0.00437484	0.0181981	1.80189e-05	0.00547754	1.36308e-05	0.0326408	7.28873e-05	0.000309109	6.99589e-05	0.000136734	0.0669417	1.02596e-05	Feces	Rectum
LCN2	0.000251164	0.455417	7.7456e-05	0.00050264	0.00174232	0.000436056	3.02448e-05	0.000523322	0.000176943	0.0259796	0.498058	0.00032485	0.00735513	0.000104272	1.46575e-05	0.00255886	1.1303e-05	0.00492391	6.361e-05	5.58235e-05	4.18951e-05	9.93941e-05	0.00124569	5.85977e-06	Feces	Rectum
LCN20	0.000821724	0.500025	0.000677186	0.000966841	0.00204471	0.000703559	2.84557e-05	0.000840325	0.00025578	0.0216039	0.426793	0.000385791	0.00671729	0.00140111	1.50473e-05	0.00445449	1.16739e-05	0.0184053	7.56716e-05	0.000157235	9.08108e-05	0.000118498	0.0133992	8.20686e-06	Feces	Rectum
LCN21	0.000416458	0.490025	7.58709e-05	0.00206513	0.00168035	0.00566577	2.21907e-05	0.00069183	0.000184762	0.0259863	0.418835	0.00063698	0.0131287	0.000101198	1.18547e-05	0.00927164	9.25519e-06	0.0252238	6.5085e-05	5.50038e-05	6.31842e-05	8.64642e-05	0.00568848	1.01448e-05	Feces	Rectum
LCN22	0.000316921	0.420259	7.00627e-05	0.00106873	0.00227968	0.000529659	0.000192326	0.00179681	0.00019512	0.0329733	0.504985	0.000652597	0.00549092	0.000119853	1.00741e-05	0.00272635	9.00154e-06	0.0236526	0.000101758	9.94425e-05	6.55428e-05	9.37483e-05	0.00229598	1.48219e-05	Feces	Rectum
LCN23	0.00340367	0.406862	0.000122482	0.00181702	0.000295014	0.000953152	9.7912e-06	0.000148924	0.000988392	0.00887441	0.485893	0.000127545	0.0112158	0.0263457	7.98819e-06	0.00914995	4.90139e-06	0.00576216	4.51963e-05	0.000120216	7.30376e-05	0.000119309	0.0376523	7.9058e-06	Feces	Rectum
LCN24	0.000332124	0.291279	8.9981e-05	0.00618343	0.00342917	0.0100482	3.54057e-05	0.000338651	0.000246986	0.0380658	0.546578	0.0116696	0.00697574	0.000131105	1.46516e-05	0.0169506	1.47857e-05	0.00830708	9.96242e-05	0.000109039	6.86745e-05	0.00012897	0.0588905	1.28273e-05	Feces	Rectum
LCN25	0.000298935	0.43801	0.000102592	0.00321897	0.00203193	0.000946543	2.8229e-05	0.000676168	0.00239556	0.0150022	0.472853	0.00136902	0.00527993	0.000708531	1.46591e-05	0.00975192	1.37479e-05	0.012181	7.3454e-05	0.000555672	6.8213e-05	0.000153765	0.0342575	8.58232e-06	Feces	Rectum
LCN3	0.000553216	0.462009	0.000145758	0.00373259	0.000295402	0.00333641	1.34798e-05	0.00083701	0.000495041	0.0153638	0.4349	0.000198161	0.00956212	0.0029216	7.11258e-06	0.00942672	3.38202e-06	0.0331477	5.96831e-05	0.000549663	0.000108582	0.000203883	0.0221226	6.91284e-06	Feces	Rectum
LCN4	0.000313282	0.514529	0.000113869	0.00229672	0.000253191	0.00163098	1.52381e-05	0.000547595	0.00015818	0.00976969	0.417593	0.00162829	0.00282434	0.00196975	7.1015e-06	0.00609347	3.22497e-06	0.0250927	4.99228e-05	0.000116842	5.27486e-05	0.000143873	0.0147934	4.1737e-06	Feces	Rectum
LCN5	0.000271127	0.378865	0.000102146	0.00351034	0.00190116	0.00642399	3.98024e-05	0.000396315	0.000226803	0.0169126	0.505401	0.00402466	0.00456363	0.00123075	1.59753e-05	0.00935092	1.33438e-05	0.0491488	7.06651e-05	0.00030779	5.91975e-05	0.000148837	0.0170039	1.08526e-05	Feces	Rectum
LCN6	0.00094743	0.334482	0.000132074	0.00647915	0.0019255	0.0064538	3.88083e-05	0.000845667	0.00027507	0.0191827	0.564779	0.00263091	0.00523446	0.00422199	1.82375e-05	0.00735827	1.5647e-05	0.0137509	7.76331e-05	0.000272647	8.20029e-05	0.0001406	0.0306438	1.07066e-05	Feces	Rectum
LCN7	0.00113722	0.310227	0.000661565	0.00548062	0.00207051	0.00341278	3.47577e-05	0.000752668	0.00140832	0.0256471	0.565518	0.000350052	0.00744711	0.00965281	1.78161e-05	0.00805735	1.57485e-05	0.0285442	8.30444e-05	0.00039574	7.50336e-05	0.000154477	0.0288448	1.13003e-05	Feces	Rectum
LCN8	0.000276302	0.44427	9.9743e-05	0.00452758	0.00195565	0.00479842	3.74435e-05	0.000563235	0.000238488	0.0167802	0.458522	0.000330385	0.0085094	0.00313239	1.43957e-05	0.00678485	1.22678e-05	0.0316178	7.09015e-05	0.000284041	6.04073e-05	0.000146095	0.0169593	8.86517e-06	Feces	Rectum
LCN9	0.00029913	0.387957	0.000119439	0.00240016	0.00201394	0.00327728	3.98441e-05	0.000602656	0.000231099	0.0208232	0.515931	0.000354434	0.00889128	0.00169899	1.70598e-05	0.00788945	1.59083e-05	0.0322228	8.45767e-05	0.00012892	7.19396e-05	0.000150116	0.0147693	1.03937e-05	Feces	Rectum
M1	0.000415376	0.573774	0.000238293	0.00129037	0.004925	0.00186747	7.35962e-05	0.000243512	0.00033293	0.041748	0.145997	5.95564e-05	0.194211	0.000952	0.000362402	0.0232562	2.21814e-05	0.00492353	0.00105837	0.000982558	0.000101322	0.000173351	0.00294699	4.5285e-05	Feces	Rectum
M10	0.00170169	0.190756	0.02829	0.00694998	0.00794194	0.0107435	4.66961e-05	0.000286309	0.000277218	0.0204124	0.317101	0.000417942	0.0110515	0.038179	1.81485e-05	0.0254295	1.52689e-05	0.058517	0.000598824	0.0106522	0.00014729	0.000200071	0.269492	0.000774096	Feces	Rectum
M11	0.00831689	0.580914	0.00404175	0.00841619	0.00475069	0.00928655	1.94655e-05	0.000144007	0.000248004	0.0494728	0.281237	0.00127465	0.00960461	0.000277511	7.68789e-06	0.0217114	1.01851e-05	0.00751049	0.00326038	0.00232242	9.24663e-05	9.58307e-05	0.00693301	5.24571e-05	Feces	Rectum
M12	0.000268719	0.399794	0.00167291	0.000684692	0.00162446	0.000687334	3.03604e-05	0.000725323	0.000235173	0.0374468	0.445956	0.00117664	0.013275	0.00025748	1.38897e-05	0.0160887	1.12091e-05	0.0748702	0.000149799	9.84604e-05	9.71243e-05	0.000101043	0.00471381	2.07762e-05	Feces	Rectum
M14	0.000287736	0.407259	0.000244917	0.00112322	0.00221207	0.000663178	4.33554e-05	0.00162842	0.000219547	0.0347892	0.480115	0.00120955	0.0149933	0.000171862	1.80724e-05	0.0354168	1.43332e-05	0.0162438	0.000110644	0.000164457	7.34088e-05	0.00013648	0.00284704	1.41193e-05	Feces	Rectum
M15	0.000557317	0.498106	0.00124015	0.00429052	0.00277452	0.00153307	3.8079e-05	0.000271222	0.000215925	0.0176135	0.424124	0.000897923	0.0121607	0.000178335	1.72777e-05	0.0167437	1.37315e-05	0.00900533	0.000147541	0.00253128	8.31973e-05	0.000149983	0.00725746	4.94174e-05	Feces	Rectum
M16	0.00131004	0.503303	0.021934	0.00346768	0.00358614	0.0352902	5.75593e-05	0.000493989	0.000274997	0.046492	0.336811	0.000538616	0.00925171	0.000348437	2.35565e-05	0.0160428	2.45007e-05	0.0133403	0.00074259	0.00140522	0.000127989	0.000170885	0.00493982	2.30635e-05	Feces	Rectum
M18	0.000450192	0.441572	0.000106041	0.00285285	0.00262463	0.000655	3.61226e-05	0.000722495	0.000530816	0.0177536	0.474788	0.00177444	0.010232	0.000154835	1.83334e-05	0.0241974	1.0111e-05	0.0102735	0.000204615	0.00523734	0.00040178	0.000117866	0.00526978	1.63606e-05	Feces	Rectum
M2	0.000697719	0.5807	0.000280896	0.000987839	0.00321151	0.000520151	2.5355e-05	0.000113753	0.000239507	0.0566269	0.286959	0.000148134	0.017918	0.000270905	1.64069e-05	0.0451061	1.10973e-05	0.00144541	0.000279195	0.000128736	5.1329e-05	0.000135227	0.00411877	8.75699e-06	Feces	Rectum
M3	0.000727959	0.544343	0.000247401	0.00126139	0.00823382	0.000558369	4.16808e-05	0.000193513	0.0017526	0.115949	0.228661	0.000249027	0.0214751	0.000394757	1.32073e-05	0.0636187	9.18362e-06	0.00157671	0.000321565	0.00533033	0.000100314	0.00147971	0.00345617	5.60471e-06	Feces	Rectum
M5	0.000241504	0.504291	0.00283363	0.00481673	0.0024869	0.00138084	2.44781e-05	0.00112143	0.000158984	0.028799	0.395509	0.00247312	0.00894252	0.00114162	1.18736e-05	0.0108176	1.10231e-05	0.0124496	0.000107448	0.000745507	7.06844e-05	9.30448e-05	0.0214287	4.34968e-05	Feces	Rectum
M6	0.000350762	0.475045	0.000252691	0.00156414	0.0018269	0.000485567	2.98982e-05	0.000459358	0.000261672	0.0228655	0.455075	0.00159747	0.00810323	0.0001034	1.22785e-05	0.0109424	9.90875e-06	0.0130815	0.000100303	0.00202702	8.62284e-05	0.000106658	0.00557197	4.1411e-05	Feces	Rectum
M7	0.000318267	0.550123	0.000607814	0.0115664	0.00312439	0.00122908	3.8505e-05	0.000370505	0.000333357	0.0326686	0.311556	0.000756854	0.0138533	0.00014015	1.79891e-05	0.0478507	1.18993e-05	0.0191666	0.000178917	0.00284018	7.48346e-05	0.000110668	0.00301495	4.7059e-05	Feces	Rectum
M8	0.000376207	0.424451	0.000252386	0.00168341	0.00211859	0.00114686	4.97184e-05	0.00163695	0.000433572	0.0373019	0.464227	0.000672453	0.0076614	0.000470872	7.97126e-05	0.0327368	1.94796e-05	0.0199148	0.000173281	0.000137929	8.04491e-05	0.00014984	0.00418775	3.8322e-05	Feces	Rectum
M9	0.000232262	0.461635	0.000774619	0.000781179	0.00159771	0.000840621	2.82586e-05	0.000349719	0.00019436	0.030587	0.466938	0.00122285	0.00753796	0.000122187	1.33137e-05	0.00886203	1.03902e-05	0.0118792	9.4317e-05	7.94414e-05	0.00011857	9.03486e-05	0.00594383	6.69468e-05	Feces	Rectum
MCN10	0.00146264	0.368523	0.000457706	0.00222007	0.00125667	0.000959807	3.03256e-05	0.00258098	0.00095807	0.0144623	0.546674	0.000148562	0.00384332	0.00153117	2.44939e-05	0.00871178	1.68451e-05	0.0110373	0.000123612	0.000653717	0.000211777	0.000373638	0.033727	1.09465e-05	Feces	Rectum
MCN11	0.000415231	0.341006	0.000144165	0.00371469	0.00134033	0.00142772	3.15068e-05	0.0016893	0.000288596	0.0171564	0.537404	0.000260168	0.00514746	0.00297792	1.67344e-05	0.015855	1.88554e-05	0.0187997	8.95554e-05	0.000525138	0.000112654	0.000158132	0.0514094	1.16108e-05	Feces	Rectum
MCN12	0.002865	0.424885	0.000268836	0.00238268	0.0014865	0.000880946	2.65906e-05	0.000897447	0.000774383	0.0122092	0.4682	0.00016994	0.00499948	0.00652494	2.77826e-05	0.00854262	1.28636e-05	0.0104648	0.000119723	0.000996761	0.000881156	0.00022841	0.0521409	1.39119e-05	Feces	Rectum
MCN13	0.00136775	0.47946	0.00078445	0.00484286	0.0011575	0.00294347	2.88386e-05	0.000992205	0.000969827	0.0151266	0.443565	0.000531663	0.0107919	0.000854051	2.07417e-05	0.00984533	1.14788e-05	0.0113667	0.00010659	0.000483667	0.0001871	0.00045458	0.0141017	6.28428e-06	Feces	Rectum
MCN14	0.000631793	0.197219	0.00015575	0.00625767	0.00218037	0.00181383	3.95876e-05	0.00343917	0.000456452	0.0268916	0.654942	0.000281105	0.0026998	0.00577125	2.22838e-05	0.0122973	2.11547e-05	0.00966248	0.000104917	0.00186536	0.000113945	0.00016959	0.0729447	1.91751e-05	Feces	Rectum
MCN15	0.000565278	0.184011	0.000191435	0.00430763	0.00214309	0.00133593	3.43041e-05	0.003432	0.000349435	0.0211304	0.701331	0.000280805	0.00298522	0.00224709	1.90657e-05	0.0076602	2.20085e-05	0.00950533	9.98324e-05	0.00101997	9.69132e-05	0.000163323	0.0570172	5.20184e-05	Feces	Rectum
MCN16	0.000530665	0.189347	0.00395586	0.00666881	0.00204606	0.00176245	3.48867e-05	0.00193886	0.000409809	0.0270036	0.655491	0.000241375	0.00478161	0.00883961	3.19838e-05	0.0186142	2.19917e-05	0.0102976	0.000123197	0.00116346	0.000119476	0.000152289	0.0664054	1.8754e-05	Feces	Rectum
MCN17	0.000595936	0.211729	0.00025445	0.00498058	0.00200049	0.00172547	4.2991e-05	0.00627003	0.000396089	0.0224846	0.65606	0.000234298	0.00402866	0.00149622	3.73144e-05	0.0118609	2.08937e-05	0.0100024	0.000138404	0.0014249	0.000131977	0.000187365	0.0638806	1.58392e-05	Feces	Rectum
MCN18	0.000440504	0.218771	0.000128589	0.00528335	0.00204401	0.00142699	3.5025e-05	0.00410246	0.000333642	0.0263112	0.657404	0.00018225	0.00399731	0.00195893	2.05441e-05	0.00965676	1.96885e-05	0.00551395	8.86471e-05	0.00160284	0.000208307	0.000149698	0.0603034	1.71633e-05	Feces	Rectum
MCN19	0.000481138	0.181084	0.000129335	0.005089	0.00195735	0.00163777	3.26086e-05	0.00267877	0.000323288	0.0266244	0.692075	0.000363489	0.00240635	0.00183097	1.90681e-05	0.010246	2.12024e-05	0.00964754	9.50405e-05	0.00138242	0.000123591	0.000157959	0.0615765	1.75673e-05	Feces	Rectum
MCN2	0.00139706	0.511939	0.000111251	0.00124794	0.00103393	0.00110572	3.56331e-05	0.000827614	0.000291296	0.0140956	0.388521	0.000156548	0.0107731	0.00343487	1.33017e-05	0.0114053	1.13009e-05	0.0368119	7.86661e-05	0.000324369	7.74331e-05	0.000135664	0.0161638	7.09329e-06	Feces	Rectum
MCN20	0.000437251	0.179635	0.000280814	0.00441022	0.00232722	0.00525583	4.80389e-05	0.00163849	0.000439524	0.026569	0.712311	0.000206807	0.00355797	0.00172804	2.397e-05	0.00830043	2.54998e-05	0.00420679	0.000344817	0.00084285	0.000112235	0.000173024	0.0471089	1.63543e-05	Feces	Rectum
MCN21	0.00063992	0.194588	0.000155249	0.00457637	0.00197856	0.000936519	3.48215e-05	0.00208716	0.00106337	0.0292974	0.651562	0.000264505	0.00255873	0.0042118	2.19956e-05	0.0144977	3.68881e-05	0.00793459	0.000101385	0.00226883	0.000130649	0.000208444	0.0808248	2.01874e-05	Feces	Rectum
MCN22	0.000643676	0.200965	0.00016285	0.00465223	0.00196555	0.00131351	3.89009e-05	0.00146237	0.000596626	0.026726	0.648852	0.000288727	0.00313943	0.00341255	2.49796e-05	0.0168648	2.20974e-05	0.010089	0.000113546	0.0014049	0.000111673	0.000198108	0.0769288	2.2821e-05	Feces	Rectum
MCN23	0.000600487	0.198949	0.000152485	0.00298419	0.00210112	0.00131226	3.65049e-05	0.00471544	0.000456729	0.0274621	0.644138	0.000250815	0.0041433	0.000905192	2.61867e-05	0.0156014	3.4525e-05	0.00773124	0.000101404	0.00137849	0.000194119	0.000156609	0.0865473	2.11743e-05	Feces	Rectum
MCN24	0.00072579	0.188677	0.000164632	0.00224934	0.0022662	0.00156385	3.93678e-05	0.00603753	0.000646956	0.0281816	0.66843	0.00036394	0.00249885	0.0023176	2.21668e-05	0.00887444	2.2536e-05	0.011153	0.000114207	0.000738799	0.000503131	0.000190338	0.0741948	2.42104e-05	Feces	Rectum
MCN26	0.000377908	0.238148	9.79493e-05	0.00414158	0.00172245	0.00174727	2.95066e-05	0.0015851	0.000312672	0.0181123	0.667587	0.000278715	0.00278161	0.00284201	1.67112e-05	0.00708594	1.36414e-05	0.00388128	7.98262e-05	0.00168658	8.97565e-05	0.000143799	0.0472225	1.58738e-05	Feces	Rectum
MCN27	0.000585624	0.173122	0.000128011	0.00416622	0.00190084	0.000949928	3.20282e-05	0.0045432	0.000323897	0.0223037	0.695018	0.000288179	0.00310422	0.000264641	1.9121e-05	0.00690821	2.3548e-05	0.00387994	0.000156654	0.00141647	0.000112259	0.000162501	0.08057	2.02016e-05	Feces	Rectum
MCN28	0.000501355	0.16935	0.000120979	0.00348688	0.00196295	0.00139548	3.93243e-05	0.00452954	0.000332006	0.0399431	0.673052	0.000208338	0.00252066	0.0107642	2.20366e-05	0.00704901	4.46293e-05	0.00942932	0.000114179	0.00136353	0.000286279	0.000158049	0.0733052	2.11322e-05	Feces	Rectum
MCN29	0.000425907	0.19949	0.000225205	0.00454245	0.0022586	0.00141371	3.68385e-05	0.00398469	0.000706324	0.0262127	0.675565	0.000311662	0.00368128	0.00039189	2.07813e-05	0.00853177	2.92242e-05	0.0046185	9.31385e-05	0.00126955	8.6172e-05	0.000161271	0.065926	1.658e-05	Feces	Rectum
MCN3	0.000462614	0.548994	0.000109882	0.00179125	0.00115038	0.00168274	3.00237e-05	0.00161878	0.000286885	0.0133456	0.388109	0.000215359	0.00715941	0.000642276	1.76522e-05	0.00661404	1.26789e-05	0.00624027	9.86504e-05	0.000204005	0.000101268	0.000157413	0.0209473	8.7003e-06	Feces	Rectum
MCN30	0.000544839	0.178145	0.0001484	0.00596113	0.00218451	0.00131205	3.73418e-05	0.00498662	0.000440995	0.0222952	0.678205	0.000267078	0.00282192	0.00147441	2.22676e-05	0.012935	2.90669e-05	0.00913996	0.000105664	0.0013231	0.000127939	0.000189803	0.077282	2.0218e-05	Feces	Rectum
MCN31	0.000476072	0.22996	0.000217819	0.00461028	0.00216744	0.0019892	4.76402e-05	0.00444374	0.000444885	0.0249869	0.64114	0.000227643	0.00430192	0.000217358	2.62607e-05	0.0159048	3.64867e-05	0.00517431	0.000119433	0.00104675	0.000160991	0.000175605	0.0621068	1.78774e-05	Feces	Rectum
MCN32	0.00070303	0.189089	0.00013271	0.00403623	0.002383	0.000868244	3.48154e-05	0.00343707	0.000325214	0.0222769	0.697393	0.00024866	0.00319077	0.00142786	2.54098e-05	0.00811534	2.08418e-05	0.0101881	0.000103441	0.00181442	0.000120873	0.000166156	0.0538756	2.2948e-05	Feces	Rectum
MCN33	0.000486786	0.181749	0.000266094	0.00625809	0.00209652	0.00150251	3.63289e-05	0.00282532	0.000328943	0.02071	0.64295	0.000242409	0.00370651	0.00734372	2.91325e-05	0.0107509	2.98632e-05	0.00659389	0.000125432	0.00202135	0.000131287	0.000165738	0.109622	2.81107e-05	Feces	Rectum
MCN35	0.00096612	0.414098	0.000126865	0.00364493	0.00122543	0.00246599	3.24137e-05	0.00378258	0.000321936	0.0224996	0.492618	0.000581689	0.00557608	0.00187483	1.95227e-05	0.00917028	1.75182e-05	0.0063051	9.02726e-05	0.000774879	8.88409e-05	0.000148948	0.0335574	1.29841e-05	Feces	Rectum
MCN4	0.000513109	0.414618	0.000204568	0.00196683	0.00125857	0.00226162	3.30411e-05	0.00384607	0.000277354	0.0154073	0.506912	0.000261626	0.00459562	0.00207174	1.54604e-05	0.0107009	1.62568e-05	0.00794683	8.299e-05	0.000273972	0.000120194	0.000149712	0.0264571	9.38249e-06	Feces	Rectum
MCN5	0.000931629	0.321225	0.000158826	0.00172985	0.00147033	0.00186881	3.20586e-05	0.00275869	0.000332057	0.018379	0.578679	0.00024288	0.00583102	0.000488343	2.21395e-05	0.0140402	2.19529e-05	0.00920099	0.000117508	0.000479368	0.000272522	0.000181983	0.0415248	1.12529e-05	Feces	Rectum
MCN6	0.00100254	0.337803	0.000583941	0.00176763	0.00210321	0.00303549	3.41599e-05	0.00177306	0.00121978	0.0170016	0.573799	0.000154615	0.00498857	0.00291783	0.000463113	0.0134406	1.78608e-05	0.00707957	0.000345779	0.000823661	0.000195989	0.000238949	0.0291981	1.24163e-05	Feces	Rectum
MCN7	0.0005648	0.629926	0.000289561	0.00131409	0.000990941	0.00184715	2.99458e-05	0.00349308	0.000274929	0.0135695	0.312171	0.000207767	0.00933592	0.00258909	1.63673e-05	0.00567886	1.15314e-05	0.00383197	7.38422e-05	0.0002161	0.000196716	0.000133148	0.0132299	7.96916e-06	Feces	Rectum
MCN8	0.000567164	0.449518	0.000262681	0.00191806	0.00117424	0.00104242	2.99341e-05	0.00286785	0.000301395	0.0134792	0.456689	0.00029214	0.00636866	0.00779277	1.55875e-05	0.0111927	3.52577e-05	0.0104409	9.5128e-05	0.000545924	0.000159034	0.000162454	0.0350379	1.14398e-05	Feces	Rectum
MGD1_S142_L002	0.00143639	0.345846	0.000124634	0.00222303	0.000492943	0.00247214	6.41087e-05	0.00689184	0.000286571	0.0239077	0.552993	0.000441233	0.0093586	0.000146099	1.85307e-05	0.0041482	1.50341e-05	0.0391471	0.000143931	9.18996e-05	0.000145337	0.000167944	0.00942776	9.17818e-06	Feces	Rectum
MGD10_S151_L002	0.00181751	0.362557	6.71243e-05	0.0011989	0.000442898	0.000837289	3.31481e-05	0.00227142	0.000232988	0.0134351	0.578492	0.000490036	0.0114289	0.000144799	1.02856e-05	0.0035953	1.0856e-05	0.0196083	0.000116135	6.17946e-05	0.000114038	0.00015974	0.0028642	9.74519e-06	Feces	Rectum
MGD11_S152_L002	0.00151647	0.32818	7.92609e-05	0.00206157	0.000699929	0.000811409	4.21743e-05	0.00207607	0.00026832	0.00995536	0.618447	0.000529828	0.0073017	0.00106991	1.00016e-05	0.00306883	1.09248e-05	0.0152445	0.000149389	0.000162712	0.000130811	0.000169899	0.00800423	9.0144e-06	Feces	Rectum
MGD12_S153_L002	0.00140906	0.367236	7.97793e-05	0.00179632	0.0004432	0.000728979	4.32794e-05	0.00391993	0.000227061	0.0146203	0.585801	0.000342262	0.00401558	0.000116451	9.7096e-06	0.00266043	9.31702e-06	0.012044	0.000111231	6.69448e-05	9.54916e-05	0.000143086	0.00406941	1.11757e-05	Feces	Rectum
MGD2_S143_L002	0.0010503	0.42254	8.56697e-05	0.00223983	0.000493749	0.00252316	3.56264e-05	0.00227238	0.000213552	0.0142875	0.502532	0.00097119	0.0114615	0.000248625	1.06701e-05	0.00721774	1.04658e-05	0.0250352	0.000106102	5.90179e-05	9.08505e-05	0.000137153	0.00636817	8.78337e-06	Feces	Rectum
MGD3_S144_L002	0.00054513	0.443337	8.45208e-05	0.00145181	0.000397077	0.000744986	3.48081e-05	0.000850889	0.000209036	0.0124555	0.486383	0.00036693	0.00625859	0.00200536	9.19769e-06	0.00499566	1.21199e-05	0.0337259	9.26132e-05	8.5856e-05	9.20677e-05	0.000136525	0.00571639	9.12875e-06	Feces	Rectum
MGD4_S145_L002	0.00159384	0.302655	0.000101819	0.00209885	0.000518877	0.000900938	5.32202e-05	0.00552298	0.000300305	0.0168167	0.629998	0.00105198	0.00874869	0.000189799	1.49957e-05	0.00416987	1.58049e-05	0.0201559	0.000179384	9.48279e-05	0.000168025	0.000176418	0.00446562	8.76e-06	Feces	Rectum
MGD5_S146_L002	0.00173009	0.37858	0.000109134	0.00200751	0.000504249	0.000846795	4.30746e-05	0.00687882	0.000268914	0.0150634	0.556391	0.000359222	0.0061679	0.000183111	1.32542e-05	0.00457659	1.44584e-05	0.0173459	0.000143653	6.89463e-05	0.000140673	0.000172964	0.00838099	1.00261e-05	Feces	Rectum
MGD6_S147_L002	0.0019389	0.360999	8.03856e-05	0.00157517	0.000410585	0.000919878	3.7498e-05	0.00560011	0.000218933	0.0168492	0.567869	0.00143471	0.00820681	0.000134904	1.30895e-05	0.00420968	1.23298e-05	0.0214157	0.000126309	6.03271e-05	0.000126906	0.000147354	0.0076068	6.81918e-06	Feces	Rectum
MGD7_S148_L002	0.00102753	0.408684	9.77645e-05	0.00224803	0.00038802	0.00111413	4.15713e-05	0.00425454	0.000198394	0.0285607	0.499963	0.000338116	0.00808618	0.000147632	1.24248e-05	0.0031874	1.23041e-05	0.0291929	9.90816e-05	5.38051e-05	8.89578e-05	0.000130949	0.0120636	8.91643e-06	Feces	Rectum
MGD8_S149_L002	0.00146124	0.33075	7.04993e-05	0.00148558	0.000489359	0.00141472	3.85656e-05	0.00259081	0.00023257	0.0104997	0.598977	0.00157446	0.0110531	0.000241255	9.40172e-06	0.00462276	1.52969e-05	0.0268911	0.000134348	7.52055e-05	0.000124308	0.000163679	0.00707673	8.00386e-06	Feces	Rectum
MGD9_S150_L002	0.00208276	0.314498	8.69563e-05	0.00115085	0.000619626	0.000727696	4.07122e-05	0.0088079	0.000272043	0.0108637	0.633219	0.000578901	0.00586198	0.000152767	9.62649e-06	0.00610775	9.94346e-06	0.0107427	0.000172657	7.05807e-05	0.000126496	0.000188063	0.00360058	9.03419e-06	Feces	Rectum
NB1	0.00114005	0.402208	0.000357009	0.002591	0.00181627	0.00577241	0.000123574	0.00259778	0.0341709	0.100469	0.1554	7.03787e-05	0.00489409	0.00170133	0.00696088	0.0283707	0.000252715	0.0597901	0.00112639	0.0200939	0.0105647	0.111669	0.0478241	3.64432e-05	Omasum	Stomachs
NB10	0.000903985	0.495801	0.000321229	0.0161825	0.0149728	0.00291377	0.000103431	0.000914281	0.0877534	0.0756786	0.144486	6.63875e-05	0.00376331	0.000785495	4.18721e-05	0.0114757	0.0012999	0.0391552	0.000479099	0.0305508	0.00458177	0.0286794	0.0390686	2.11523e-05	Omasum	Stomachs
NB13	0.00121001	0.482034	0.000265937	0.0010448	0.0195283	0.00526129	5.07012e-05	0.000907947	0.125851	0.0338468	0.117874	4.59348e-05	0.00523082	0.0007753	4.08929e-05	0.0105563	0.00362512	0.0715566	0.000447023	0.00606253	0.0016107	0.0638579	0.0482888	2.78781e-05	Omasum	Stomachs
NB14	0.00113732	0.701439	0.00310081	0.000517715	0.00307247	0.00128781	5.95122e-05	0.00277398	0.0188628	0.0061997	0.176053	8.27524e-05	0.00922357	0.00165502	1.26174e-05	0.0420371	1.8065e-05	0.00924189	0.000821998	0.000882077	0.0078576	0.00105649	0.0125941	1.28849e-05	Omasum	Stomachs
NB15	0.000878349	0.294714	0.000292282	0.00430846	0.00570802	0.0122067	6.80861e-05	0.000924462	0.153552	0.144268	0.170297	6.42953e-05	0.00614547	0.0350007	3.9298e-05	0.0302215	0.000680265	0.0658292	0.000579851	0.0174285	0.0134139	0.00263131	0.0406912	5.72985e-05	Omasum	Stomachs
NB16	0.00066826	0.365231	0.000300159	0.00166374	0.00704041	0.00684008	8.57631e-05	0.00069381	0.0694783	0.186259	0.149627	6.10975e-05	0.00326907	0.0303403	4.39301e-05	0.0187317	0.000807583	0.0628545	0.000554753	0.0181902	0.0056762	0.00177739	0.0697774	2.85741e-05	Omasum	Stomachs
NB17	0.00108661	0.348846	0.000359193	0.001727	0.00884635	0.00476917	0.000124493	0.00206036	0.0701958	0.215603	0.16745	8.05155e-05	0.00917204	0.000538653	0.000396057	0.00786411	0.00133335	0.0590401	0.00066057	0.0375036	0.00961462	0.020669	0.032019	4.0516e-05	Omasum	Stomachs
NB18	0.0012172	0.266579	0.000338283	0.00277861	0.0145176	0.00260292	6.60831e-05	0.00136561	0.124178	0.219164	0.178638	6.14419e-05	0.00438812	0.0106373	4.4482e-05	0.0220661	0.000341928	0.0692359	0.000621166	0.0206318	0.0103349	0.0134603	0.0367026	2.80607e-05	Omasum	Stomachs
NB19	0.00145888	0.543269	0.00137602	0.00540955	0.0132777	0.00360748	0.000148165	0.00230635	0.0016122	0.0550114	0.211378	9.41653e-05	0.00964031	0.00865282	5.7809e-05	0.00975346	0.00151952	0.0716868	0.000577625	0.0126181	0.00717449	0.00855051	0.0307941	2.50403e-05	Omasum	Stomachs
NB2	0.00135878	0.33301	0.000445503	0.00236782	0.00196358	0.00392692	0.000130119	0.00256946	0.0567467	0.259481	0.166403	7.3702e-05	0.00495675	0.0256563	0.00023473	0.0080874	0.000310476	0.0405266	0.000607222	0.0383248	0.0071021	0.00958327	0.0360583	7.54213e-05	Omasum	Stomachs
NB21	0.00529476	0.572262	0.000198525	0.00298157	0.00593834	0.00272557	0.00100641	0.00221347	0.0109868	0.0765282	0.183366	8.02515e-05	0.00600535	0.000562075	8.14685e-05	0.0145557	0.00263692	0.0478013	0.000596488	0.0149438	0.00435388	0.0103949	0.0344613	2.52663e-05	Omasum	Stomachs
NB22	0.000932552	0.505062	0.000458321	0.00274274	0.0138323	0.00420656	6.48182e-05	0.00168664	0.0085532	0.142158	0.131723	6.2615e-05	0.00424162	0.00146433	4.9411e-05	0.0174348	9.10776e-05	0.0847078	0.000924873	0.0346949	0.00571682	0.0151583	0.024012	2.1478e-05	Omasum	Stomachs
NB24	0.00146601	0.490981	0.000369213	0.0042232	0.00824441	0.00352051	0.000158112	0.0022578	0.119481	0.108226	0.144041	8.86609e-05	0.00679593	0.000608308	6.32445e-05	0.0173007	0.000500905	0.0247247	0.000646713	0.00882708	0.00427087	0.00939446	0.0437829	2.79924e-05	Omasum	Stomachs
NB25	0.000960605	0.346182	0.000303244	0.00829677	0.00505676	0.00902348	8.15509e-05	0.00138588	0.0712824	0.169238	0.154564	8.49677e-05	0.00567864	0.0174326	8.20998e-05	0.0152328	0.00683796	0.0555526	0.000491012	0.0387685	0.00466897	0.048705	0.0400608	2.88065e-05	Omasum	Stomachs
NB26	0.00121241	0.259764	0.000298523	0.00324974	0.00873825	0.00715808	0.000112339	0.00159899	0.053526	0.230878	0.204963	7.25649e-05	0.00376067	0.010878	0.000945566	0.0154849	0.000952247	0.081743	0.000317052	0.0417842	0.0115005	0.0226244	0.0384101	2.75477e-05	Omasum	Stomachs
NB27	0.00111897	0.327398	0.000225817	0.00136882	0.00466802	0.0214019	6.00398e-05	0.0013715	0.359336	0.0333874	0.117421	8.79855e-05	0.00363276	0.00179188	3.14545e-05	0.010703	0.000671638	0.0611744	0.000481603	0.00226407	0.00680542	0.00379669	0.0407722	2.92657e-05	Omasum	Stomachs
NB28	0.00111189	0.339504	0.000494661	0.00164908	0.00695634	0.0108351	9.00535e-05	0.00115708	0.103396	0.163005	0.148762	7.8689e-05	0.00379938	0.000464289	0.00158468	0.0311176	0.000815498	0.0595134	0.00044131	0.0224782	0.0151832	0.0349179	0.0526026	4.12874e-05	Omasum	Stomachs
NB29	0.000979831	0.385786	0.00299184	0.0114645	0.00758231	0.019526	0.000243697	0.00115899	0.0758337	0.144924	0.131378	6.41491e-05	0.00483349	0.00328463	0.00015533	0.0527164	0.00115825	0.0576563	0.000525541	0.0261708	0.0095071	0.000658446	0.0613579	4.32631e-05	Omasum	Stomachs
NB3	0.000796976	0.536771	0.000643782	0.00447467	0.0015421	0.00536401	0.000579019	0.00138844	0.020362	0.139384	0.132889	4.87481e-05	0.00400505	0.000611221	9.79989e-05	0.0169311	0.000366956	0.0464622	0.000513315	0.0151283	0.0246046	0.0104623	0.0365506	2.16975e-05	Omasum	Stomachs
NB30	0.00161657	0.578685	0.00134035	0.00101561	0.0226999	0.00263749	7.18885e-05	0.00131139	0.0034247	0.033647	0.232952	8.77132e-05	0.00750062	0.0144937	2.24086e-05	0.0188297	0.00057586	0.0326487	0.000737564	0.018255	0.00680307	0.00270984	0.017913	2.09262e-05	Omasum	Stomachs
NB31	0.00111284	0.381095	0.000272845	0.000753631	0.023598	0.00267478	0.000792242	0.000657132	0.10914	0.11428	0.194617	7.23143e-05	0.00606195	0.00098954	4.80579e-05	0.0137993	0.000101805	0.046279	0.000363616	0.0180171	0.00407724	0.0408739	0.0403077	1.47228e-05	Omasum	Stomachs
NB32	0.000832952	0.356092	0.000262943	0.00224631	0.00366217	0.00913857	7.1588e-05	0.00144062	0.053406	0.205834	0.147422	7.72386e-05	0.00358354	0.0122839	5.49355e-05	0.0268139	0.000521686	0.0692177	0.000439701	0.0199868	0.013235	0.0107913	0.0625488	3.57876e-05	Omasum	Stomachs
NB33	0.00133484	0.352629	0.000254542	0.000885078	0.0484735	0.0203365	6.39886e-05	0.00119901	0.0386112	0.0848008	0.175491	6.80737e-05	0.00477808	0.0518365	3.32963e-05	0.00636239	0.000139854	0.0537117	0.000719828	0.0386009	0.0162637	0.0354716	0.0679003	3.52507e-05	Omasum	Stomachs
NB34	0.00074302	0.321857	0.000537141	0.000954789	0.00213792	0.00258666	5.9353e-05	0.00166711	0.0253479	0.294291	0.125997	4.7826e-05	0.00460352	0.00157495	6.4594e-05	0.0135651	0.00146978	0.0596458	0.000340442	0.0221244	0.00627003	0.00584271	0.108241	2.98234e-05	Omasum	Stomachs
NB35	0.00110609	0.455275	0.000162415	0.00206864	0.00266692	0.0095568	7.7356e-05	0.0010466	0.099994	0.0929492	0.1384	5.44362e-05	0.00430276	0.00378861	3.90787e-05	0.0196546	0.000310272	0.058872	0.00072827	0.0230644	0.00339502	0.01328	0.0691747	3.36355e-05	Omasum	Stomachs
NB4	0.00104843	0.421571	0.000513973	0.0065069	0.00180072	0.00689777	8.34772e-05	0.000963049	0.0664849	0.200312	0.153401	7.14552e-05	0.00578778	0.00222101	0.000162858	0.0293898	0.000477404	0.0379113	0.000545864	0.011669	0.00581878	0.0139786	0.0323594	2.38292e-05	Omasum	Stomachs
NB5	0.000978765	0.509217	0.00086076	0.00194181	0.00137457	0.00783173	8.65155e-05	0.000865011	0.092499	0.0577029	0.141216	5.84981e-05	0.00351921	0.00194595	4.13128e-05	0.015018	0.00119531	0.0647738	0.00100715	0.012928	0.0167291	0.0397154	0.0284677	2.60501e-05	Omasum	Stomachs
NB6	0.00065104	0.280333	0.000309515	0.00485394	0.00168189	0.00743555	0.000194962	0.00124796	0.0757196	0.280957	0.120465	4.82797e-05	0.003431	0.00566598	0.000105299	0.0136062	0.00198031	0.100857	0.00270368	0.0306778	0.00291786	0.0265476	0.0375792	3.03834e-05	Omasum	Stomachs
NB7	0.00108834	0.514128	0.000308011	0.00315295	0.00165645	0.0254572	6.18623e-05	0.000884053	0.139124	0.0380064	0.114487	6.4261e-05	0.00350359	0.00133688	5.69133e-05	0.0242186	0.00241386	0.0720786	0.000504831	0.00355172	0.0060749	0.00743547	0.0403775	2.8557e-05	Omasum	Stomachs
NB8	0.000547479	0.507999	0.000216633	0.000596503	0.0014673	0.00822529	7.47117e-05	0.00124445	0.032528	0.197292	0.185076	4.34708e-05	0.00239814	0.00361995	2.85425e-05	0.010746	3.53012e-05	0.0291924	0.000628163	0.00450022	0.0040288	0.000274632	0.00922019	1.66753e-05	Omasum	Stomachs
NB9	0.00132702	0.365061	0.000438138	0.00126109	0.0165228	0.0195125	5.62733e-05	0.000857003	0.11663	0.0970192	0.173448	6.74374e-05	0.00456008	0.0084297	2.31148e-05	0.0348195	0.000276775	0.0600228	0.000309119	0.0200362	0.00960269	0.0209256	0.0487646	2.86603e-05	Omasum	Stomachs
NJ1	0.000279849	0.410224	0.000162646	0.00769692	0.0044133	0.00317585	2.49903e-05	0.00237544	0.000283137	0.0251653	0.475109	0.000256941	0.00271997	0.000573156	3.11054e-05	0.0196591	2.46146e-05	0.011704	0.00139913	0.00307234	0.000193395	0.000163422	0.0312768	1.5625e-05	Colon	Intestines
NJ11	0.000449206	0.484897	0.000280961	0.00434989	0.0160409	0.014957	2.459e-05	0.000319081	0.000335479	0.0135057	0.397048	0.000396662	0.00279013	0.00110841	1.60757e-05	0.0112182	1.32411e-05	0.0133268	7.89029e-05	0.00218654	0.000170933	0.000176013	0.0362984	1.15517e-05	Colon	Intestines
NJ12	0.000906682	0.523576	0.000256633	0.00210719	0.0124627	0.00271201	2.16044e-05	0.000566645	0.000609913	0.0142902	0.360763	0.00121817	0.00337523	0.0123895	1.83455e-05	0.0121201	1.65415e-05	0.0107564	0.000114846	0.0025825	0.00316415	0.000180068	0.0357826	8.95085e-06	Colon	Intestines
NJ13	0.00083578	0.448115	0.000292317	0.00379054	0.022655	0.0012861	2.82114e-05	0.000347179	0.00049691	0.0158377	0.459337	0.000795512	0.0113254	0.00117079	2.82286e-05	0.0161827	1.57163e-05	0.00594006	0.000116539	0.00150385	0.000544637	0.000210115	0.009134	1.0787e-05	Colon	Intestines
NJ14	0.000638854	0.550574	0.0023297	0.00157588	0.0461266	0.0173821	3.33425e-05	0.000533832	0.000553728	0.0361598	0.172991	5.35569e-05	0.00414663	0.00329101	3.27559e-05	0.0440855	6.11922e-05	0.0189694	0.000282691	0.0112328	0.00107112	0.000297696	0.0875333	4.38023e-05	Colon	Intestines
NJ15	0.00125193	0.454578	0.00159606	0.00250111	0.0230233	0.00278823	3.21865e-05	0.00106778	0.00133606	0.0223053	0.396262	0.000434142	0.00419521	0.00110075	2.28975e-05	0.0108256	7.82547e-05	0.0278483	0.00017324	0.00620946	0.00308835	0.000230681	0.039032	1.90575e-05	Colon	Intestines
NJ16	0.000458164	0.564625	0.00646248	0.00220804	0.00878673	0.00652589	3.28566e-05	0.00127714	0.000529445	0.0238408	0.317162	0.000541089	0.00381619	0.00215304	2.68067e-05	0.0166613	3.36194e-05	0.0183477	0.000430129	0.00284566	0.000237899	0.000158391	0.0228209	1.92105e-05	Colon	Intestines
NJ17	0.00127133	0.529549	0.00017113	0.00166989	0.00561014	0.00132555	2.46146e-05	0.001018	0.000941974	0.0132204	0.406451	0.000313787	0.00452136	0.000785768	1.72963e-05	0.0060467	1.64405e-05	0.00638729	0.000104225	0.00227779	0.000247921	0.000201911	0.0178172	8.94528e-06	Colon	Intestines
NJ18	0.00239348	0.486502	0.000930466	0.0021132	0.00506376	0.000793494	2.38368e-05	0.00130223	0.000240563	0.0280473	0.439384	0.000738843	0.00362197	0.000275656	1.32716e-05	0.00622602	1.15857e-05	0.00549543	0.000137723	0.000952311	0.000234994	0.000113365	0.0153771	8.11837e-06	Colon	Intestines
NJ19	0.000488146	0.453754	0.00054743	0.00442874	0.00803751	0.00174193	2.92274e-05	0.00253255	0.000342538	0.016208	0.405532	0.00037332	0.00517626	0.000750215	2.13474e-05	0.0275919	1.86782e-05	0.0233512	0.000103003	0.0129014	0.000210983	0.000279332	0.0355645	1.64648e-05	Colon	Intestines
NJ2	0.000605308	0.342108	0.000273401	0.00423746	0.00184676	0.0159899	6.91921e-05	0.000839126	0.0310868	0.192064	0.147063	5.72252e-05	0.00365618	0.0232643	8.10135e-05	0.0418143	0.000356305	0.0442737	0.000562036	0.0202716	0.00844981	0.0020962	0.118902	3.28068e-05	Colon	Intestines
NJ21	0.000225067	0.4186	0.000115662	0.0176251	0.00305261	0.00160883	3.12603e-05	0.000522427	0.000223363	0.0232285	0.369698	0.000519638	0.0072954	0.00531076	1.42095e-05	0.0192888	1.81407e-05	0.00943006	6.35312e-05	0.000886721	9.65928e-05	0.000167619	0.121963	1.42867e-05	Colon	Intestines
NJ22	0.000450161	0.478939	0.000138112	0.0125375	0.00366005	0.0010077	3.62352e-05	0.0030638	0.000847935	0.0237786	0.415942	0.000335376	0.00548291	0.00630035	2.32008e-05	0.0109183	4.17877e-05	0.00872906	0.000204866	0.00249994	0.000610104	0.00019311	0.0242483	1.14334e-05	Colon	Intestines
NJ24	0.000360778	0.378575	0.000139603	0.00528137	0.00329898	0.00241944	3.02125e-05	0.00147966	0.000594041	0.0264823	0.511699	0.000390933	0.00328883	0.0255072	1.74484e-05	0.00894829	1.58492e-05	0.00498702	9.85699e-05	0.00182577	0.000117156	0.000184005	0.0242467	1.23993e-05	Colon	Intestines
NJ25	0.00055694	0.399351	0.000227775	0.00421343	0.0144622	0.00259564	3.49219e-05	0.000239103	0.000487492	0.0122119	0.43893	0.0009494	0.0233008	0.0037555	2.31811e-05	0.0198587	3.16966e-05	0.0071859	0.000168213	0.000964812	0.000117764	0.000166972	0.0701564	9.78879e-06	Colon	Intestines
NJ26	0.000880405	0.422021	0.00064391	0.00483693	0.0101911	0.00609153	3.06029e-05	0.0028279	0.00112419	0.0328307	0.406921	0.000304665	0.00426998	0.0192271	2.40483e-05	0.0220584	3.20062e-05	0.0124977	0.000154	0.00556391	0.000530208	0.000337021	0.0465686	3.32658e-05	Colon	Intestines
NJ27	0.000653656	0.562951	0.00387893	0.0154305	0.0147017	0.00989104	2.42766e-05	0.00137096	0.000869842	0.045958	0.269266	0.000341624	0.00425662	0.0082062	2.97888e-05	0.0222606	2.5158e-05	0.020833	0.000866359	0.00319223	0.000283721	0.000166848	0.0145217	1.95501e-05	Colon	Intestines
NJ28	0.00260637	0.421673	0.000263915	0.00279198	0.00773966	0.00270421	2.93544e-05	0.00136804	0.000404759	0.0227828	0.470611	0.00053448	0.00439977	0.00179028	2.20942e-05	0.0141823	2.53134e-05	0.0122406	0.000120536	0.00340013	0.000722974	0.000223588	0.0293468	1.60189e-05	Colon	Intestines
NJ29	0.00101128	0.447817	0.000328657	0.00304641	0.017538	0.003906	3.07884e-05	0.000795268	0.00201059	0.02032	0.407101	0.00053088	0.00669317	0.00907558	4.6126e-05	0.0256178	2.51091e-05	0.00920368	0.000156751	0.00535728	0.000413657	0.000291881	0.0386688	1.39668e-05	Colon	Intestines
NJ30	0.000647733	0.490856	0.0017469	0.0053288	0.0189364	0.00315296	3.18478e-05	0.000851229	0.00203946	0.0225803	0.337349	0.000250898	0.00624929	0.0266774	2.39425e-05	0.0171556	0.000103626	0.0085325	0.000200977	0.00435393	0.000702181	0.00023501	0.0519778	1.60229e-05	Colon	Intestines
NJ31	0.000245368	0.53616	8.13977e-05	0.000455554	0.00207815	0.000691767	2.56393e-05	0.00057112	0.00153964	0.0169477	0.412588	0.00107938	0.00894142	0.000323787	1.22849e-05	0.00299225	1.03326e-05	0.00180139	0.000844932	0.000176755	0.000139638	9.64071e-05	0.0121914	5.22474e-06	Colon	Intestines
NJ32	0.000458823	0.53086	0.000246113	0.00210832	0.00518837	0.00189438	2.57514e-05	0.000600135	0.00134172	0.0130927	0.38533	0.00091799	0.00806227	0.00160955	2.26654e-05	0.0132229	2.34625e-05	0.00458637	0.000392874	0.000962466	0.000165078	0.0001421	0.0287364	9.76573e-06	Colon	Intestines
NJ33	0.000433269	0.470053	0.00470076	0.00243356	0.00566779	0.00249807	2.55689e-05	0.00133173	0.000331368	0.0154655	0.402696	0.000527552	0.00819822	0.000886564	2.26227e-05	0.00716151	1.4646e-05	0.0344322	0.000111147	0.00100267	0.000313875	0.00017174	0.0415097	1.04549e-05	Colon	Intestines
NJ34	0.000435677	0.420873	0.000903795	0.00168973	0.0145652	0.00640306	2.49057e-05	0.00193994	0.000498059	0.0369521	0.403473	0.000162468	0.00342981	0.000941845	1.79287e-05	0.0272221	4.06617e-05	0.0201917	0.000134554	0.00795203	0.000443075	0.000186247	0.0514872	3.24394e-05	Colon	Intestines
NJ35	0.000285343	0.448499	0.000180368	0.00375102	0.00793755	0.00336048	1.97749e-05	0.00284366	0.000631508	0.0204901	0.441286	0.000249559	0.0035163	0.0023078	1.38296e-05	0.0185909	2.28359e-05	0.00616782	0.000122579	0.00291561	0.000199842	0.000125235	0.0364614	2.17853e-05	Colon	Intestines
NJ4	0.000765868	0.571275	0.000192743	0.000744223	0.00531666	0.00169426	2.59441e-05	0.000819638	0.00049655	0.0176415	0.344342	0.000495565	0.00398746	0.000484074	2.04836e-05	0.0100187	1.65548e-05	0.0262209	8.87495e-05	0.00145605	0.000352846	0.000178364	0.0133464	1.97855e-05	Colon	Intestines
NJ5	0.00106583	0.474179	0.000584772	0.00369352	0.00568975	0.00388869	4.41248e-05	0.00135631	0.00114913	0.0230522	0.38359	0.000196695	0.00627565	0.0221248	0.000106985	0.0151683	2.81556e-05	0.0245018	0.000518382	0.00330491	0.00139299	0.000306062	0.0277611	2.14071e-05	Colon	Intestines
NJ6	0.000609093	0.480462	0.0002159	0.00223831	0.00478838	0.00321667	0.000891539	0.00210287	0.000752013	0.0385974	0.401286	0.000222763	0.00574539	0.00290104	4.25396e-05	0.0125526	0.000523362	0.0105972	0.000567342	0.002258	0.000756438	0.000410989	0.0282403	2.24331e-05	Colon	Intestines
NJ7	0.000571685	0.45421	0.067108	0.0020442	0.00184648	0.00318226	3.24048e-05	0.00290703	0.000523953	0.0109778	0.353799	0.000987666	0.0106624	0.0184028	4.21908e-05	0.00433755	1.87483e-05	0.0507818	0.00037199	0.000539571	0.000589954	0.000220102	0.0158286	1.44006e-05	Colon	Intestines
NJ9	0.000295516	0.58075	0.00116431	0.00278139	0.00380063	0.00104097	2.38433e-05	0.000741596	0.0002354	0.017741	0.352791	0.00043746	0.00306215	0.000257655	1.32227e-05	0.014015	1.84484e-05	0.00580396	7.05341e-05	0.00100064	0.000204787	0.000153255	0.0135868	1.00414e-05	Colon	Intestines
NK1	0.000423402	0.540424	0.000828141	0.00243831	0.0496949	0.0167938	5.52535e-05	0.000708334	0.000460432	0.0590409	0.181075	7.69699e-05	0.00432154	0.00252652	4.01227e-05	0.0693689	8.3489e-05	0.0302434	0.000237729	0.0167247	0.000958782	0.000599871	0.0227518	0.000123526	Jejunum	Intestines
NK10	0.00454441	0.239125	0.000856428	0.0051628	0.00604091	0.00510173	0.000178801	0.0052138	0.00461058	0.137297	0.424206	0.000322502	0.00590338	0.00219883	0.000105169	0.0349796	0.000303547	0.0133978	0.00147875	0.00485824	0.00693616	0.00127557	0.0958373	6.59681e-05	Jejunum	Intestines
NK11	0.00197679	0.39258	0.00144801	0.0045583	0.0716196	0.0193354	3.6494e-05	0.000479156	0.00093229	0.0326394	0.339377	9.42995e-05	0.00507103	0.00985642	7.73497e-05	0.0443684	6.53538e-05	0.0241795	0.000251402	0.0151475	0.00101804	0.000629345	0.0342263	3.26216e-05	Jejunum	Intestines
NK12	0.00529432	0.369394	0.00100518	0.00541682	0.0064827	0.00514533	2.92735e-05	0.000427305	0.00379174	0.0201523	0.487978	0.000268566	0.0307748	0.00280958	5.6554e-05	0.0224666	3.81962e-05	0.0166176	0.00025541	0.0054843	0.000650622	0.00120424	0.0142345	2.26446e-05	Jejunum	Intestines
NK13	0.00231305	0.42389	0.000895398	0.00120877	0.144264	0.0136197	2.56429e-05	0.000391442	0.000860452	0.0401951	0.219128	0.00173294	0.0050911	0.00353521	4.06928e-05	0.0486056	6.53589e-05	0.0231627	0.000228629	0.0145119	0.011025	0.0002973	0.0448812	3.02217e-05	Jejunum	Intestines
NK15	0.0035226	0.420273	0.00149118	0.00224528	0.0498742	0.011592	5.62808e-05	0.000876777	0.00259908	0.0461294	0.290684	0.00296991	0.00556503	0.00378166	7.64414e-05	0.0466439	0.000160627	0.0241995	0.000429533	0.0115963	0.01788	0.000855529	0.0564021	9.51554e-05	Jejunum	Intestines
NK17	0.00939238	0.481474	0.00115628	0.00189269	0.0297876	0.0133296	4.23754e-05	0.000763579	0.0014361	0.0491075	0.257114	0.000245292	0.00433896	0.00367007	6.433e-05	0.056175	7.26002e-05	0.0369207	0.000308982	0.0249172	0.00142768	0.000459425	0.025829	7.56892e-05	Jejunum	Intestines
NK18	0.0156123	0.352289	0.000839704	0.00315263	0.0262761	0.00861003	8.08222e-05	0.0033913	0.00205252	0.0356424	0.43351	0.00017073	0.00504364	0.00302908	5.39367e-05	0.0454943	6.81828e-05	0.0187508	0.000545265	0.0178235	0.000738743	0.0011689	0.0255943	6.2426e-05	Jejunum	Intestines
NK2	0.00170076	0.394051	0.000924351	0.00197554	0.0274548	0.0107958	4.79356e-05	0.000754731	0.00164707	0.0530104	0.33049	7.85425e-05	0.00567744	0.0871739	0.000288982	0.0364831	4.93817e-05	0.0190744	0.00084204	0.00946963	0.000815168	0.000359183	0.0167596	7.61541e-05	Jejunum	Intestines
NK21	0.000927405	0.516323	0.0146182	0.00180096	0.0238696	0.0149558	3.37906e-05	0.000386137	0.000957213	0.0488059	0.216625	7.05651e-05	0.00416923	0.00491493	0.000250801	0.0823404	6.45834e-05	0.0263248	0.000496653	0.0143534	0.000965782	0.000719204	0.0259399	8.65024e-05	Jejunum	Intestines
NK22	0.00098475	0.479722	0.0027662	0.0064048	0.0377782	0.0147677	4.14826e-05	0.001254	0.000837034	0.0532748	0.250722	9.00283e-05	0.00462197	0.00353641	4.24097e-05	0.058937	9.8815e-05	0.0287154	0.000318953	0.0146504	0.00114677	0.00045993	0.0387331	9.54552e-05	Jejunum	Intestines
NK26	0.00147096	0.459253	0.00101102	0.00222228	0.0259016	0.0289421	4.16953e-05	0.000581921	0.00105747	0.0414688	0.225842	0.000202882	0.00551398	0.100165	4.87381e-05	0.0504793	7.28018e-05	0.0233468	0.000717617	0.0131711	0.000780306	0.000376205	0.0172623	7.06651e-05	Jejunum	Intestines
NK29	0.00323959	0.464494	0.0149652	0.00163531	0.00534105	0.00712075	6.72027e-06	0.000326683	0.0032045	0.0119538	0.361788	0.000174359	0.00515797	0.0124131	0.000884272	0.0510612	3.12649e-05	0.0131864	0.00125391	0.00502308	0.000826314	0.000452729	0.0354582	1.59816e-06	Jejunum	Intestines
NK3	0.00099265	0.536941	0.000978302	0.00186141	0.0293515	0.019475	4.2538e-05	0.000488019	0.000853655	0.0509478	0.188195	4.00629e-05	0.00450724	0.0192793	3.38977e-05	0.0807159	6.55879e-05	0.0285679	0.000457566	0.0162093	0.000998636	0.00020995	0.0187184	6.95363e-05	Jejunum	Intestines
NK30	0.00146043	0.515947	0.00112328	0.00264261	0.073846	0.0111048	4.18132e-05	0.000837549	0.00127727	0.0360749	0.227235	0.000128046	0.00474388	0.00340901	6.04892e-05	0.0479221	7.90737e-05	0.0379073	0.000328466	0.0114235	0.000889823	0.00063465	0.0208322	5.11423e-05	Jejunum	Intestines
NK32	0.00101578	0.483903	0.000690953	0.00164508	0.0419981	0.0228088	4.31943e-05	0.00733569	0.00147208	0.0565946	0.219161	0.000150349	0.00464029	0.00259413	3.47623e-05	0.0671181	0.00015925	0.0312702	0.000276001	0.0184994	0.0026419	0.000357644	0.0355444	4.50688e-05	Jejunum	Intestines
NK33	0.00251957	0.583524	0.00135513	0.00292489	0.00357279	0.00421268	1.67866e-05	0.000210269	0.00205984	0.0136059	0.278893	0.000179953	0.0047099	0.00533112	7.15855e-05	0.0237341	1.27635e-05	0.0442888	0.000379707	0.00441153	0.000701505	0.00122256	0.022018	4.38748e-05	Jejunum	Intestines
NK34	0.00081713	0.535279	0.000964373	0.00172147	0.0282773	0.0164149	2.71647e-05	0.000399352	0.00429859	0.053853	0.200769	5.29351e-05	0.00474991	0.0093503	3.76985e-05	0.0604043	7.80519e-05	0.0291809	0.000428155	0.0294798	0.000892315	0.00023819	0.0222144	7.22764e-05	Jejunum	Intestines
NK35	0.000555506	0.543935	0.00155332	0.00183739	0.0327854	0.017626	2.79452e-05	0.000342869	0.000633395	0.0560777	0.189609	3.92778e-05	0.0045604	0.0037365	0.0001874	0.070093	8.15877e-05	0.0312142	0.000332057	0.0183676	0.0010061	0.000215631	0.0250906	9.20452e-05	Jejunum	Intestines
NK4	0.00120307	0.472095	0.000797884	0.00270926	0.0350853	0.0231682	6.04036e-05	0.00155006	0.00253659	0.0590959	0.225468	8.75779e-05	0.0046404	0.00262481	3.65131e-05	0.0614849	0.000104162	0.0275453	0.000281544	0.0155601	0.00161987	0.00062943	0.0615302	8.53606e-05	Jejunum	Intestines
NK5	0.00299136	0.44074	0.00241546	0.00428687	0.0267303	0.0100683	6.38117e-05	0.00411051	0.00268268	0.0359858	0.347666	0.000187607	0.00555583	0.00782104	0.000129097	0.0346702	6.97566e-05	0.0224425	0.00123223	0.0123835	0.00100356	0.00227733	0.0344274	5.88505e-05	Jejunum	Intestines
NK6	0.00363382	0.313342	0.000450897	0.00168323	0.013061	0.0077759	0.00101319	0.00272291	0.0152723	0.0374864	0.477288	0.000213409	0.0196554	0.0017353	4.81107e-05	0.0290222	0.000152157	0.0283928	0.00406106	0.00733892	0.00127456	0.00386235	0.0304648	4.8999e-05	Jejunum	Intestines
NK7	0.00222429	0.423038	0.00258471	0.00352968	0.0195735	0.00757878	3.63544e-05	0.00060178	0.00172331	0.0235529	0.394127	0.000164144	0.0050007	0.00662805	0.000108105	0.0295052	4.06765e-05	0.0164778	0.000358043	0.0108387	0.000788356	0.00157984	0.0499085	3.25914e-05	Jejunum	Intestines
NK9	0.00190479	0.465532	0.00214077	0.0030097	0.0219178	0.0110553	5.00159e-05	0.00058478	0.00149694	0.0374411	0.314559	0.000191537	0.0058523	0.00530093	0.000145716	0.0587956	6.47092e-05	0.0228401	0.000323107	0.0111244	0.00102781	0.000930803	0.0336534	5.7473e-05	Jejunum	Intestines
NL1	0.00345333	0.483787	0.000309632	0.00321599	0.00176041	0.00942638	0.000128362	0.00199321	0.0511739	0.0963947	0.131834	6.89539e-05	0.00742019	0.000615933	0.000489438	0.0341667	0.000654357	0.0681095	0.00128701	0.0101834	0.0082713	0.0422488	0.0429785	2.86563e-05	Rumen	Stomachs
NL10	0.000597026	0.711306	0.000670837	0.00799793	0.0126764	0.00186635	7.33153e-05	0.000432162	0.0137232	0.0380532	0.134617	5.86289e-05	0.00907143	0.000654741	3.1207e-05	0.00769469	0.000263508	0.0180319	0.00026718	0.00271441	0.000976628	0.00126255	0.036945	1.51473e-05	Rumen	Stomachs
NL12	0.00052201	0.49326	0.000214369	0.00379731	0.0026287	0.00778642	5.53246e-05	0.000794423	0.0468345	0.142119	0.0939468	4.58061e-05	0.00694314	0.0284835	0.000723269	0.0226847	0.000130406	0.0275451	0.000954291	0.01613	0.00633602	0.00347704	0.0945674	2.10483e-05	Rumen	Stomachs
NL13	0.00102774	0.633394	0.000290066	0.00100314	0.010377	0.00291205	5.07847e-05	0.000739884	0.0397347	0.0610875	0.117416	5.63103e-05	0.00703788	0.00130734	6.03997e-05	0.00492579	0.00185814	0.039417	0.000285441	0.006551	0.00135633	0.0228784	0.0462163	1.73497e-05	Rumen	Stomachs
NL14	0.000945776	0.61725	0.00101537	0.000919187	0.00313409	0.00137965	7.55651e-05	0.00478722	0.00791841	0.0687365	0.17242	6.93172e-05	0.00548277	0.00918968	4.00223e-05	0.011221	4.46436e-05	0.0272617	0.00050876	0.00728382	0.0120766	0.00280598	0.0454133	2.04536e-05	Rumen	Stomachs
NL15	0.00309131	0.358506	0.000279086	0.00693519	0.0164578	0.014327	6.02171e-05	0.00054658	0.0480872	0.111239	0.1702	8.25959e-05	0.00547701	0.0289397	4.49807e-05	0.0352723	0.00020842	0.0450753	0.000290131	0.0189997	0.0138623	0.000475377	0.121507	3.59672e-05	Rumen	Stomachs
NL16	0.000578175	0.369918	0.000215788	0.0025215	0.012963	0.0153553	7.41602e-05	0.000386566	0.0138885	0.111707	0.147426	6.07275e-05	0.00424352	0.0174363	4.03667e-05	0.0455269	0.000226774	0.0236753	0.000480853	0.0114333	0.00488814	0.000646867	0.216285	2.20294e-05	Rumen	Stomachs
NL17	0.00115503	0.451267	0.00106009	0.00167852	0.00314193	0.0052554	9.83866e-05	0.00359043	0.0202295	0.124812	0.192774	6.44702e-05	0.0109465	0.000278052	0.000104788	0.00906843	0.00214908	0.0744909	0.000633648	0.0285182	0.00591757	0.0110037	0.0517264	3.61616e-05	Rumen	Stomachs
NL18	0.000825642	0.303726	0.000626685	0.0071737	0.0146569	0.0056393	6.21774e-05	0.000604216	0.0635373	0.150295	0.206674	5.84704e-05	0.00334543	0.00936554	0.000264109	0.0440664	0.000192453	0.0514503	0.000507416	0.0167116	0.0151576	0.00836718	0.0966647	2.82072e-05	Rumen	Stomachs
NL19	0.001432	0.544912	0.000452902	0.00174522	0.00398501	0.00254058	0.000226671	0.00451766	0.00179023	0.0531333	0.231048	8.84583e-05	0.0142363	0.00630553	6.20566e-05	0.00743185	0.00265215	0.0572432	0.000613739	0.00994777	0.00519698	0.0121727	0.0382437	2.19016e-05	Rumen	Stomachs
NL2	0.000763915	0.566003	0.000408814	0.00442725	0.000314372	0.00626064	3.98965e-05	0.000598865	0.0287112	0.06426	0.126227	3.58991e-05	0.0035243	0.0329173	2.66469e-05	0.00940966	6.64985e-05	0.0387164	0.000163317	0.00959822	0.0055635	0.00420844	0.0977314	2.39386e-05	Rumen	Stomachs
NL21	0.000975064	0.463902	0.000339333	0.00500398	0.00653883	0.00629622	0.000912631	0.00186666	0.0106471	0.108955	0.214477	6.99132e-05	0.00690021	0.00161465	0.000182068	0.0170293	0.00247998	0.0592577	0.000826819	0.0140449	0.00622302	0.0105321	0.0608987	2.74798e-05	Rumen	Stomachs
NL22	0.000847008	0.542999	0.00018308	0.00719037	0.00249814	0.00328644	5.30894e-05	0.00231515	0.00168376	0.11077	0.161959	4.64189e-05	0.00600178	0.000528643	5.1035e-05	0.0144595	6.66171e-05	0.0513316	0.000347606	0.0183759	0.00349732	0.00701119	0.0644796	1.76076e-05	Rumen	Stomachs
NL24	0.000929885	0.44015	0.000353745	0.00585708	0.0088804	0.00624762	9.48399e-05	0.00131044	0.11517	0.0818809	0.132241	6.23868e-05	0.00557257	0.000950557	6.46756e-05	0.0195084	0.00030919	0.0325778	0.00295961	0.0115567	0.00679799	0.0124676	0.114029	2.79985e-05	Rumen	Stomachs
NL25	0.00070379	0.564036	0.000193485	0.0112435	0.00415167	0.0211196	7.16055e-05	0.000473738	0.0242315	0.100367	0.164009	6.48963e-05	0.0104015	0.00392799	3.65099e-05	0.0122418	0.00123749	0.0220771	0.000464559	0.00435184	0.000998538	0.00321023	0.0503666	1.9312e-05	Rumen	Stomachs
NL26	0.000721745	0.335514	0.000234198	0.00520735	0.00267907	0.0168166	9.36581e-05	0.00094213	0.00960968	0.184801	0.190316	5.54623e-05	0.00378932	0.015126	0.000122211	0.0261959	0.000408295	0.061275	0.000244351	0.0270585	0.00530109	0.00475049	0.108714	2.46387e-05	Rumen	Stomachs
NL27	0.000422907	0.386179	0.000103292	0.00187641	0.00238884	0.0113779	4.37959e-05	0.000396672	0.0191985	0.162907	0.116418	3.83901e-05	0.00209226	0.0118742	8.68301e-05	0.011636	0.000413615	0.0739014	0.000295327	0.0137378	0.00702974	0.000659564	0.176901	2.15798e-05	Rumen	Stomachs
NL28	0.00070205	0.406753	0.000286732	0.0017184	0.00917432	0.00681991	7.36799e-05	0.000740928	0.0221341	0.224694	0.121775	6.21096e-05	0.00234802	0.00190511	0.000259558	0.044246	0.000226816	0.0265586	0.000328726	0.0112715	0.0110717	0.00723958	0.0995834	2.7239e-05	Rumen	Stomachs
NL29	0.00078265	0.502625	0.000349735	0.0108779	0.000358942	0.00872405	0.000121182	0.000735567	0.0395797	0.115783	0.109436	3.32317e-05	0.00443955	0.00575233	4.9845e-05	0.0305934	0.000426247	0.0332918	0.000224539	0.0203204	0.0120767	0.000417081	0.102973	2.83121e-05	Rumen	Stomachs
NL3	0.000573625	0.342833	0.000243633	0.0127344	0.00155416	0.00964283	0.000422059	0.00208006	0.011181	0.251285	0.128973	4.55359e-05	0.00392284	0.00111703	0.000191924	0.0321556	0.000195468	0.0519589	0.000247785	0.0179083	0.0286462	0.00406569	0.0979984	2.3553e-05	Rumen	Stomachs
NL31	0.000386922	0.516631	0.000111388	0.00189744	0.0020522	0.0025831	0.000710376	0.000480177	0.0412356	0.0833345	0.195971	3.0277e-05	0.00569856	0.00021915	4.0726e-05	0.00443553	8.57738e-05	0.0406442	0.00022437	0.00810662	0.00537392	0.0225168	0.0672155	1.49451e-05	Rumen	Stomachs
NL32	0.000905187	0.563535	0.000374364	0.00360965	0.00626152	0.00959674	7.22941e-05	0.00068488	0.0182526	0.092028	0.127526	8.81594e-05	0.00443231	0.0112537	5.33605e-05	0.032811	0.000380511	0.0313783	0.000437034	0.00929151	0.00553929	0.00186014	0.0795976	3.07925e-05	Rumen	Stomachs
NL33	0.000779187	0.332488	0.000218334	0.00195813	0.0102269	0.0184139	7.20282e-05	0.000655423	0.00489514	0.0679354	0.198758	7.34033e-05	0.00380894	0.0459731	3.52097e-05	0.00596227	6.16009e-05	0.0400336	0.000324529	0.0406401	0.0155177	0.00274229	0.208392	3.56297e-05	Rumen	Stomachs
NL34	0.00062042	0.360197	0.00104931	0.00114857	0.00169238	0.00631157	4.89678e-05	0.000570164	0.0142024	0.0974205	0.149317	5.46595e-05	0.00394138	0.000524906	3.74931e-05	0.0305175	0.000438316	0.0421755	0.000256306	0.00783132	0.00470374	0.00363059	0.27329	2.01898e-05	Rumen	Stomachs
NL35	0.000859302	0.537625	0.000351887	0.00279972	0.00242429	0.00915686	9.1563e-05	0.00190521	0.0283929	0.083711	0.136151	5.44636e-05	0.00639979	0.00266575	4.78557e-05	0.0208439	0.000278117	0.0345058	0.000656107	0.0195674	0.00264759	0.00509326	0.103748	2.31185e-05	Rumen	Stomachs
NL4	0.000616225	0.333506	0.000215372	0.00893915	0.0016225	0.00973951	6.77559e-05	0.000799653	0.0915224	0.203851	0.143311	0.000116018	0.00309169	0.00391386	0.000131891	0.0473758	0.000369989	0.0417937	0.000775137	0.0166222	0.0063841	0.0162215	0.0689875	2.63004e-05	Rumen	Stomachs
NL5	0.000910448	0.437129	0.000417287	0.00276933	0.0016308	0.00832757	0.000110521	0.00372386	0.0136175	0.159477	0.171364	5.28981e-05	0.00404613	0.00449888	9.97268e-05	0.0137184	0.000732756	0.0666523	0.000705391	0.0296971	0.0125442	0.0134995	0.0542535	2.14824e-05	Rumen	Stomachs
NL7	0.000413957	0.442603	0.000245661	0.00822059	0.00146035	0.0328279	5.75634e-05	0.000553438	0.0363387	0.114469	0.130323	4.90017e-05	0.00336781	0.00325786	6.61973e-05	0.0515554	0.000775852	0.0366824	0.000417108	0.00657148	0.00319776	0.00189876	0.12463	1.67494e-05	Rumen	Stomachs
NL8	0.00134095	0.531598	0.000179065	0.000935807	0.00155572	0.011956	0.000286909	0.000876044	0.00395256	0.190867	0.131703	5.06388e-05	0.00548581	0.00282898	3.44917e-05	0.00899336	6.3601e-05	0.0617491	0.000244318	0.0102414	0.00670533	0.000293592	0.028043	1.43934e-05	Rumen	Stomachs
NL9	0.00121176	0.514163	0.000449951	0.00153052	0.00175171	0.01702	6.42378e-05	0.00082711	0.0940759	0.0472137	0.166898	8.44616e-05	0.00591434	0.00379841	2.61698e-05	0.0416969	0.00029072	0.0456713	0.000376463	0.00551956	0.00563782	0.00671421	0.0390423	2.17162e-05	Rumen	Stomachs
NM1	0.00135228	0.432936	0.000493039	0.00384111	0.00343525	0.00244487	2.92962e-05	0.00298113	0.00171527	0.0180115	0.449017	0.000431878	0.00423419	0.00140733	4.67149e-05	0.016372	2.1728e-05	0.0103601	0.000149811	0.00313651	0.000434393	0.000593934	0.0465392	1.55751e-05	Cecum	Intestines
NM10	0.000468457	0.42488	0.000742733	0.00432465	0.0088676	0.00171918	4.11826e-05	0.00133296	0.000517586	0.0187204	0.479481	0.000817973	0.0041605	0.00974812	2.82187e-05	0.0156847	2.94828e-05	0.00503898	0.000127919	0.00191289	0.000311844	0.000246474	0.0207811	1.61499e-05	Cecum	Intestines
NM12	0.00134395	0.495685	0.000333088	0.00320277	0.00832775	0.00249662	3.44934e-05	0.0014423	0.000907634	0.0169808	0.370494	0.000570784	0.0131223	0.0116802	3.48492e-05	0.0240709	2.23492e-05	0.012863	0.000148394	0.00231246	0.000425031	0.000234729	0.0332504	1.562e-05	Cecum	Intestines
NM14	0.000576491	0.532001	0.00437581	0.00236337	0.0276686	0.0149403	4.86092e-05	0.00114471	0.000728294	0.0423785	0.173785	6.24753e-05	0.00495281	0.015589	4.38576e-05	0.0630154	8.88971e-05	0.0284506	0.00030418	0.0130405	0.0015999	0.000406355	0.0723707	6.46311e-05	Cecum	Intestines
NM15	0.000674907	0.337493	0.000478612	0.0115934	0.00582852	0.019415	6.90228e-05	0.000543753	0.0484525	0.112587	0.171464	7.74906e-05	0.00570637	0.033088	4.5241e-05	0.0372709	0.000231594	0.0453565	0.000310153	0.0149338	0.0125587	0.000541312	0.141246	3.53139e-05	Cecum	Intestines
NM16	0.000456782	0.481765	0.0052249	0.00361849	0.0129315	0.00368196	3.20106e-05	0.00270706	0.000462093	0.0198439	0.387786	0.000538882	0.00391401	0.006357	2.38812e-05	0.0201756	3.13316e-05	0.0101085	0.000437256	0.00276321	0.000221637	0.000174887	0.0367206	2.36402e-05	Cecum	Intestines
NM17	0.000309957	0.550157	8.26359e-05	0.00188186	0.00430481	0.00133584	2.1138e-05	0.000912085	0.000207868	0.0118629	0.381214	0.000317984	0.0049392	0.000801021	1.10076e-05	0.00477807	1.05131e-05	0.00912285	8.15164e-05	0.00102325	7.46736e-05	0.000127568	0.0264141	8.06103e-06	Cecum	Intestines
NM18	0.00247861	0.508137	0.00084348	0.00205006	0.0056056	0.000774031	2.13921e-05	0.00124558	0.000307289	0.02862	0.416613	0.000768566	0.00423622	0.000356578	1.32832e-05	0.00502093	1.27751e-05	0.00818641	0.000143837	0.000615558	0.000267964	0.000124275	0.0135496	8.07173e-06	Cecum	Intestines
NM19	0.000470517	0.471051	0.00507903	0.00475569	0.00947069	0.00171699	3.03409e-05	0.00563754	0.000393364	0.0178284	0.39632	0.000472777	0.00575709	0.000755099	2.70716e-05	0.0329148	2.30117e-05	0.00869034	0.000117953	0.00170723	0.000255698	0.000247029	0.0362627	1.49254e-05	Cecum	Intestines
NM2	0.000418185	0.316957	0.000104157	0.00283572	0.00159317	0.000741257	2.92669e-05	0.00619834	0.000827162	0.0323399	0.560995	0.000275192	0.00478615	0.0226416	2.31915e-05	0.0029048	2.28439e-05	0.010512	9.60389e-05	0.00111315	0.000346998	0.000190466	0.0340354	1.2659e-05	Cecum	Intestines
NM21	0.000276806	0.407457	0.000203038	0.0167695	0.00379103	0.00221058	2.70295e-05	0.00069222	0.000220351	0.0242762	0.39867	0.000487425	0.00660797	0.00615309	1.52971e-05	0.0214816	1.50445e-05	0.0100496	7.17043e-05	0.00143639	0.000123194	0.000165122	0.0987844	1.58721e-05	Cecum	Intestines
NM22	0.000526664	0.507808	0.000141715	0.011893	0.00531526	0.00175356	2.73874e-05	0.00238155	0.000442318	0.0240832	0.373999	0.000446345	0.00448731	0.00751772	1.92163e-05	0.02518	3.00766e-05	0.00817367	0.000170658	0.00334679	0.000655478	0.000180289	0.0214109	1.03598e-05	Cecum	Intestines
NM24	0.000509054	0.3735	0.000145236	0.00632161	0.0025039	0.00083975	3.09039e-05	0.000996946	0.000682537	0.026491	0.500415	0.000410643	0.00429544	0.0407746	1.64576e-05	0.00761543	1.51378e-05	0.00557151	0.000118556	0.0021285	0.000604462	0.000168677	0.025833	1.15487e-05	Cecum	Intestines
NM25	0.000723973	0.279793	0.000205319	0.00718194	0.00222918	0.00312863	4.37678e-05	0.00031095	0.000466913	0.0301675	0.589719	0.00104333	0.0111272	0.000799844	2.34715e-05	0.0180802	6.42962e-05	0.0121404	0.000101329	0.00345539	0.000136317	0.000170889	0.0388741	1.33408e-05	Cecum	Intestines
NM26	0.000589544	0.407588	0.000508269	0.00536967	0.00355224	0.00340831	3.6971e-05	0.00188805	0.000527103	0.0284933	0.451792	0.000283304	0.00355256	0.0270113	2.66023e-05	0.00956511	2.63581e-05	0.010413	0.000136951	0.00235864	0.000332317	0.000222125	0.0423003	1.71384e-05	Cecum	Intestines
NM27	0.000285578	0.606123	0.00612148	0.0150067	0.00398236	0.00102853	1.97458e-05	0.000673862	0.000194035	0.0314455	0.269849	0.000441844	0.00647958	0.0106104	1.27201e-05	0.00786998	9.71464e-06	0.0225503	0.000265099	0.000671598	7.36849e-05	0.000167557	0.0161094	8.6919e-06	Cecum	Intestines
NM28	0.000427898	0.416961	0.000308414	0.00349143	0.00486217	0.00107525	3.47063e-05	0.00102194	0.000759268	0.0177975	0.483504	0.000878095	0.00797902	0.00268524	2.43512e-05	0.00853557	3.14874e-05	0.00869639	0.000117781	0.000911167	0.000663846	0.000276851	0.0389404	1.60481e-05	Cecum	Intestines
NM29	0.000445254	0.432162	0.000231112	0.0049685	0.00653724	0.00272726	2.93749e-05	0.00108894	0.000558894	0.0143782	0.44787	0.0007154	0.00601523	0.0110942	2.41178e-05	0.0167301	1.4692e-05	0.00496552	0.000255933	0.00109306	0.000225509	0.000162188	0.0476943	1.35209e-05	Cecum	Intestines
NM3	0.000339991	0.49066	8.63324e-05	0.00709454	0.00137062	0.00301086	6.5255e-05	0.0052353	0.000224358	0.0155885	0.424769	0.000357696	0.00279214	0.000192985	2.73789e-05	0.0107672	1.60316e-05	0.0111706	6.54526e-05	0.000510787	0.00085041	0.000103391	0.0246933	7.51999e-06	Cecum	Intestines
NM30	0.00107782	0.464628	0.00155261	0.00426575	0.0472446	0.0137436	2.83501e-05	0.000857442	0.000844786	0.031299	0.285718	0.000162323	0.0056118	0.0122163	3.42533e-05	0.0419072	7.6217e-05	0.02892	0.000218598	0.0114912	0.000800845	0.000368732	0.0469113	2.11155e-05	Cecum	Intestines
NM31	0.000567107	0.513854	8.27064e-05	0.000450943	0.00221606	0.000482806	3.24973e-05	0.000511366	0.00165055	0.0222002	0.429639	0.00120409	0.00880259	0.00015013	1.21399e-05	0.00267724	9.92263e-06	0.00169664	0.000113329	0.0001518	0.000164223	0.000109387	0.0132152	6.23937e-06	Cecum	Intestines
NM32	0.000765018	0.604115	0.000176674	0.00123217	0.00032617	0.000878567	7.08123e-06	0.000578039	0.00296567	0.00899449	0.322908	0.000543473	0.0148137	0.00126636	1.11768e-05	0.00676245	5.29855e-06	0.00653967	9.70198e-05	0.00188645	0.000236658	0.000195752	0.0246918	3.51195e-06	Cecum	Intestines
NM33	0.000793507	0.43028	0.00380196	0.00316797	0.00811099	0.00381561	4.03691e-05	0.00324516	0.000915425	0.022253	0.424354	0.000648938	0.00459198	0.00109465	2.82985e-05	0.0130237	2.66866e-05	0.0160279	0.000163161	0.00237827	0.000494134	0.000286981	0.0604377	1.89793e-05	Cecum	Intestines
NM34	0.00163535	0.371895	0.000694329	0.00223926	0.013155	0.00354542	3.14034e-05	0.00450649	0.000563018	0.0271132	0.457144	0.000449243	0.00454153	0.00068332	2.18002e-05	0.0160042	3.77424e-05	0.0098623	0.000144046	0.00472201	0.000451193	0.000176771	0.0803584	2.48296e-05	Cecum	Intestines
NM35	0.000361914	0.473056	0.000172141	0.00337412	0.00991318	0.00285491	2.36627e-05	0.00527782	0.00068379	0.0222052	0.41619	0.000393185	0.00614136	0.000988814	1.7782e-05	0.014017	2.92613e-05	0.00808054	0.000129794	0.00244025	0.000193066	0.000126966	0.033314	1.53373e-05	Cecum	Intestines
NM4	0.000208859	0.582831	7.22731e-05	0.000521758	0.00118985	0.000977884	1.65359e-05	0.00059305	0.000335674	0.0219305	0.354933	0.000508269	0.00288746	0.000591978	1.00303e-05	0.00579415	9.13682e-06	0.00975568	5.04921e-05	0.000160975	0.000108508	9.62065e-05	0.0164123	4.42999e-06	Cecum	Intestines
NM5	0.000396105	0.432665	0.000153873	0.00499085	0.00153621	0.00125708	6.15065e-05	0.0022017	0.00106962	0.030169	0.446088	0.000171563	0.00544077	0.0156413	1.99012e-05	0.00905957	2.78578e-05	0.0104156	0.000387605	0.00275186	0.00135799	0.000386606	0.0337372	1.33159e-05	Cecum	Intestines
NM6	0.00085554	0.448356	0.000134446	0.00217647	0.00185567	0.00187392	0.000588382	0.00283314	0.000558794	0.0376165	0.455009	0.000316877	0.00591575	0.00319327	4.66646e-05	0.00522604	0.00076431	0.00712714	0.000719091	0.00051125	0.00063897	0.000398961	0.0232711	1.32751e-05	Cecum	Intestines
NM7	0.000660051	0.446803	0.00907721	0.00376687	0.00223625	0.00451197	4.00685e-05	0.00269724	0.000608257	0.0174829	0.393771	0.00174782	0.00986564	0.0204474	2.44575e-05	0.00495231	2.76794e-05	0.0564635	0.000317769	0.000465471	0.000938891	0.000266801	0.0228134	1.40588e-05	Cecum	Intestines
NM8	0.000422718	0.463858	0.000211829	0.00130046	0.0334858	0.00804655	3.58563e-05	0.000828675	0.000344263	0.0102664	0.323926	0.000185918	0.00354445	0.0420986	1.54046e-05	0.00972654	1.58273e-05	0.0121835	0.000183144	0.00219231	0.00119472	0.000128236	0.0857919	1.24496e-05	Cecum	Intestines
NM9	0.000448339	0.535127	0.000609356	0.00475084	0.0056819	0.00226646	2.90729e-05	0.000538482	0.000333931	0.0216392	0.364485	0.000495968	0.00419578	0.000789524	2.32554e-05	0.0233355	2.60292e-05	0.0118719	0.000111929	0.00246458	0.000330414	0.000223444	0.0201999	2.16271e-05	Cecum	Intestines
NW10	0.000377686	0.704945	0.000158402	0.00922653	0.00269349	0.00169758	8.12251e-05	0.000371053	0.0182391	0.0522144	0.12221	4.87651e-05	0.00965314	0.000154071	2.68647e-05	0.0085278	0.000540724	0.0211633	0.000241481	0.00341867	0.00126518	0.00258549	0.0401467	1.27664e-05	Reticulum	Stomachs
NW12	0.000436916	0.426389	0.00193594	0.0041502	0.00253394	0.00865079	5.67249e-05	0.000816356	0.0432202	0.172965	0.0938469	4.47493e-05	0.00241669	0.0344111	0.000417591	0.0303298	0.000122084	0.034204	0.000592286	0.0197517	0.00695575	0.00288325	0.112843	2.64097e-05	Reticulum	Stomachs
NW13	0.000475244	0.641995	0.000340885	0.000875363	0.0179992	0.00288725	3.76897e-05	0.000438725	0.0307306	0.0588031	0.117932	3.60816e-05	0.00279137	0.00275014	5.55786e-05	0.00537807	0.000651537	0.0447645	0.000249869	0.00400616	0.000703515	0.0149226	0.0511609	1.46239e-05	Reticulum	Stomachs
NW15	0.000363313	0.493898	0.000509197	0.0042628	0.00240582	0.00340028	3.3629e-05	0.00183442	0.0013877	0.0340514	0.384761	0.00043167	0.00455512	0.000509795	1.77692e-05	0.0102956	0.000168012	0.0150391	0.00014208	0.00117142	0.00253253	0.000165693	0.0380484	1.50368e-05	Reticulum	Stomachs
NW16	0.000696585	0.414367	0.000282112	0.0029243	0.00371202	0.0153377	7.33752e-05	0.000385381	0.0181259	0.0855849	0.153097	6.19601e-05	0.00296455	0.0168252	4.33937e-05	0.0523533	0.000250564	0.0252365	0.00047085	0.00661206	0.00374976	0.000646059	0.196178	2.21506e-05	Reticulum	Stomachs
NW18	0.00282603	0.561998	0.00179753	0.00821303	0.00973603	0.00310607	9.13806e-05	0.000777978	0.024096	0.0266557	0.230355	0.000103351	0.0105341	0.00123831	3.81544e-05	0.026467	0.000131877	0.0231601	0.00132921	0.0038297	0.00805851	0.00379203	0.051639	2.56743e-05	Reticulum	Stomachs
NW19	0.00160984	0.497254	0.00112597	0.00303866	0.0310925	0.00248968	0.000125182	0.0018936	0.00189748	0.0441375	0.225187	8.61058e-05	0.0101408	0.0101291	3.46361e-05	0.00747701	0.000853606	0.0812518	0.000519946	0.015354	0.00825376	0.0103912	0.0456348	2.19576e-05	Reticulum	Stomachs
NW2	0.000763873	0.492081	0.000414391	0.00469402	0.000277578	0.0070608	3.88487e-05	0.000668253	0.0275825	0.0884421	0.117614	3.32949e-05	0.00247873	0.0509551	3.00769e-05	0.0104689	6.04136e-05	0.0465814	0.000159318	0.01447	0.00784998	0.00337745	0.12387	2.7233e-05	Reticulum	Stomachs
NW21	0.00086389	0.552081	0.000228925	0.00477769	0.00425117	0.00381961	0.000844309	0.00197108	0.00420179	0.0632995	0.206321	5.65927e-05	0.00528825	0.000360696	9.56924e-05	0.0152388	0.00109561	0.0431844	0.000455303	0.00629241	0.00579992	0.00999246	0.0694565	2.38687e-05	Reticulum	Stomachs
NW24	0.000998926	0.394431	0.00124428	0.00592638	0.00769459	0.00726061	8.52095e-05	0.00172446	0.0808006	0.121799	0.138386	6.67613e-05	0.00388555	0.00193269	7.79013e-05	0.0278081	0.000322592	0.0368813	0.000526967	0.0206927	0.00846873	0.0129364	0.126021	2.82124e-05	Reticulum	Stomachs
NW25	0.000733024	0.435748	0.000285621	0.0127623	0.00488902	0.0227759	8.43781e-05	0.000520457	0.0378122	0.16486	0.178221	7.61901e-05	0.00877601	0.0167382	5.03166e-05	0.0162158	0.0012534	0.026604	0.000383543	0.0078507	0.00149582	0.00361575	0.0582269	2.12464e-05	Reticulum	Stomachs
NW26	0.000982167	0.333742	0.000315685	0.00528323	0.00525082	0.0192824	0.000102237	0.00157097	0.00915269	0.162245	0.209688	7.65301e-05	0.00349021	0.0134488	0.000168977	0.0281582	0.000374572	0.0624173	0.000450125	0.0232311	0.00535846	0.00553463	0.109644	3.17745e-05	Reticulum	Stomachs
NW27	0.000559963	0.424113	0.000160216	0.00188637	0.0104238	0.01625	5.40828e-05	0.000575262	0.049408	0.117677	0.121492	4.77987e-05	0.00203612	0.011402	6.04264e-05	0.0144057	0.000245354	0.0766693	0.00040104	0.00607735	0.00607357	0.00153132	0.138427	2.39095e-05	Reticulum	Stomachs
NW28	0.000990067	0.46961	0.000416104	0.00129472	0.0442078	0.00853398	5.47303e-05	0.000817911	0.0229366	0.098411	0.139888	5.54245e-05	0.00364402	0.00185978	0.00010461	0.0407839	0.000118589	0.0288437	0.000573955	0.00775001	0.00937299	0.00648917	0.113217	2.58201e-05	Reticulum	Stomachs
NW29	0.000770007	0.488889	0.000824967	0.0273225	0.00448272	0.0103914	0.00014754	0.000922877	0.022688	0.0964675	0.116458	6.7614e-05	0.0037891	0.00245026	9.81304e-05	0.0418192	0.000615213	0.029397	0.000378138	0.0128414	0.0101145	0.000455804	0.128578	3.10094e-05	Reticulum	Stomachs
NW3	0.000765493	0.480713	0.000855974	0.0102184	0.00134478	0.00937656	0.000355712	0.000843022	0.012204	0.16001	0.112682	4.29891e-05	0.00313357	0.00065606	0.000127523	0.0333661	0.000165334	0.0585243	0.000255402	0.00938641	0.0198911	0.00651988	0.0785403	2.18296e-05	Reticulum	Stomachs
NW30	0.00158384	0.56674	0.0109279	0.001271	0.00190715	0.00245586	6.62956e-05	0.000796793	0.000953456	0.0432095	0.13777	9.67593e-05	0.00605195	0.00322714	3.07481e-05	0.132542	0.000421455	0.0360388	0.000632942	0.0105956	0.00746615	0.0030964	0.0320993	1.90743e-05	Reticulum	Stomachs
NW31	0.000716071	0.49745	0.000867841	0.00251172	0.0326702	0.00254944	0.000616372	0.000379021	0.0248246	0.0543243	0.240835	5.63263e-05	0.00744598	0.000988433	4.15821e-05	0.00934835	5.16576e-05	0.0402195	0.000327608	0.0110204	0.00508244	0.00850385	0.0591548	1.49358e-05	Reticulum	Stomachs
NW32	0.00112759	0.410652	0.00037864	0.00358991	0.0080289	0.0138414	7.75223e-05	0.000737073	0.0476539	0.121967	0.153139	0.000296413	0.00459435	0.0191375	5.97126e-05	0.0397608	0.000389619	0.0492168	0.000523492	0.0136043	0.00964672	0.00454413	0.0969978	3.48638e-05	Reticulum	Stomachs
NW33	0.00132122	0.300034	0.000219933	0.00193506	0.00479545	0.016787	7.0586e-05	0.000565292	0.00460286	0.0691905	0.21549	8.93179e-05	0.00297698	0.0423744	3.62801e-05	0.00605905	6.44483e-05	0.0434343	0.000334051	0.0457207	0.0156508	0.00196254	0.226252	3.29608e-05	Reticulum	Stomachs
NW34	0.000842944	0.414655	0.0013958	0.00121487	0.00177304	0.00631083	5.66222e-05	0.000474384	0.0199651	0.0924575	0.153579	5.97557e-05	0.00489775	0.00050273	3.88356e-05	0.039798	0.000530141	0.0452281	0.000319448	0.00803108	0.00443712	0.00464869	0.198761	2.18391e-05	Reticulum	Stomachs
NW35	0.000862655	0.527952	0.000277498	0.00237008	0.0114632	0.00918917	7.63539e-05	0.000720584	0.0257248	0.0744989	0.131575	5.4182e-05	0.00503817	0.00271782	4.13379e-05	0.0232787	0.000168153	0.037161	0.000538399	0.0223723	0.0027971	0.00539769	0.115702	2.31633e-05	Reticulum	Stomachs
NW4	0.000476149	0.357033	0.000254177	0.0142815	0.00165446	0.0163802	6.8172e-05	0.00062973	0.032246	0.167021	0.163708	5.30759e-05	0.00211399	0.00158476	8.8396e-05	0.0937044	0.000129123	0.0309548	0.00019772	0.0055934	0.00568843	0.00301014	0.103107	2.3445e-05	Reticulum	Stomachs
NW5	0.000906428	0.442715	0.00028102	0.0029857	0.0015526	0.00933299	0.000111597	0.0042195	0.0120878	0.146667	0.172677	5.49119e-05	0.00412571	0.00391143	9.00657e-05	0.0151264	0.000831672	0.0709628	0.000821571	0.0255122	0.012744	0.0134028	0.0588573	2.24243e-05	Reticulum	Stomachs
NW6	0.00125591	0.486689	0.00114443	0.00733165	0.00352123	0.0120774	0.000319102	0.00193452	0.00511798	0.0955756	0.171945	8.24779e-05	0.00620578	0.00411987	9.48825e-05	0.0339924	0.00163888	0.0669992	0.00860569	0.0117961	0.00257263	0.00991049	0.0670437	2.56801e-05	Reticulum	Stomachs
NW7	0.000700975	0.425579	0.000171577	0.00799998	0.00133233	0.0356227	5.206e-05	0.000459885	0.0276025	0.127382	0.135466	4.89185e-05	0.00305243	0.00379197	6.69006e-05	0.0487373	0.000662086	0.0357278	0.000329549	0.0077662	0.00392717	0.00142023	0.132084	1.65392e-05	Reticulum	Stomachs
NW8	0.0179934	0.47122	0.00106683	0.00181716	0.024965	0.0147785	3.64345e-05	0.000638227	0.00109109	0.0625469	0.235892	0.000176642	0.0047566	0.00313528	5.38971e-05	0.0724031	8.67265e-05	0.0287705	0.000312848	0.0212873	0.00192943	0.000260181	0.0347397	4.24248e-05	Reticulum	Stomachs
NZ1	0.00221538	0.577004	0.000491149	0.00295398	0.00276166	0.0054963	0.000156925	0.0012201	0.0419894	0.0391344	0.187482	0.000109482	0.0126657	0.000688988	0.000668818	0.0236044	0.00037261	0.0295214	0.00155602	0.00790951	0.00390176	0.0157958	0.0422714	2.85593e-05	Abomasum	Stomachs
NZ10	0.000840093	0.636692	0.000319679	0.010498	0.00308594	0.00370768	0.000239793	0.000634369	0.0451091	0.0691109	0.150654	6.75476e-05	0.00744719	0.000911733	4.48145e-05	0.0105382	0.00116685	0.0180197	0.000590824	0.00539029	0.00247012	0.00588999	0.0265509	1.9526e-05	Abomasum	Stomachs
NZ11	0.000421461	0.530316	0.00125776	0.00604648	0.00593398	0.00466683	3.42677e-05	0.000478597	0.000476044	0.0163627	0.363837	0.000882107	0.00923917	0.00103684	2.152e-05	0.010029	1.68732e-05	0.0196903	7.80256e-05	0.00140633	0.000132388	0.000180163	0.027445	1.17508e-05	Abomasum	Stomachs
NZ15	0.000485606	0.401318	0.00212176	0.00431116	0.00645473	0.00409868	4.34346e-05	0.00155434	0.00172847	0.0382856	0.441178	0.000339841	0.00406911	0.000646467	2.81107e-05	0.012283	0.000160462	0.037435	0.00016955	0.00134326	0.00242013	0.000259462	0.0392453	2.02804e-05	Abomasum	Stomachs
NZ16	0.000941081	0.599682	0.000348854	0.00328188	0.0032654	0.00627583	0.000106583	0.000510333	0.0607858	0.0325248	0.138423	8.61737e-05	0.00991492	0.00542273	3.44938e-05	0.0277647	0.000491113	0.0231211	0.000711695	0.00521723	0.00272063	0.000756693	0.0775912	2.1825e-05	Abomasum	Stomachs
NZ18	0.000819119	0.362384	0.00127429	0.00770989	0.0068918	0.00483877	7.36322e-05	0.00127635	0.0489428	0.129418	0.174914	7.63937e-05	0.00520439	0.00659556	7.1504e-05	0.0715793	0.000234044	0.0581096	0.000514601	0.014973	0.0107794	0.00876708	0.0845221	3.12802e-05	Abomasum	Stomachs
NZ2	0.00221891	0.63382	0.00036593	0.0030823	0.0070992	0.00480464	0.000225158	0.0005343	0.0230325	0.0407315	0.162273	8.10319e-05	0.00914852	0.00611866	3.49571e-05	0.0115256	0.000128273	0.0199899	0.000413271	0.00479496	0.00441277	0.003454	0.061683	2.80745e-05	Abomasum	Stomachs
NZ21	0.00167319	0.421018	0.000268585	0.00224259	0.0093201	0.00285538	0.00206471	0.00169687	0.00315397	0.0328468	0.420405	0.000101932	0.0133474	0.00242198	6.14517e-05	0.0110979	0.000543315	0.0264529	0.000779563	0.00473748	0.00346885	0.00408648	0.0353285	2.7315e-05	Abomasum	Stomachs
NZ22	0.00149098	0.570849	0.000622346	0.00257967	0.0525274	0.00542977	6.49388e-05	0.000793058	0.0128288	0.0412443	0.197988	8.07336e-05	0.00872257	0.00483135	5.00979e-05	0.0227697	6.24493e-05	0.0277049	0.000837522	0.0109681	0.00226286	0.0049749	0.030293	2.35496e-05	Abomasum	Stomachs
NZ24	0.00403088	0.514897	0.00223925	0.00863791	0.0135308	0.00353144	0.000102969	0.00102482	0.0802626	0.0538471	0.195205	9.95849e-05	0.0092729	0.00141873	5.73149e-05	0.0178637	0.000229801	0.0212442	0.000580921	0.0066853	0.002972	0.00597264	0.0562656	2.73981e-05	Abomasum	Stomachs
NZ25	0.00109529	0.633908	0.000283873	0.00718485	0.027599	0.0108193	7.18939e-05	0.000473304	0.0348857	0.0494015	0.151913	0.000496214	0.0133955	0.00190854	2.70798e-05	0.00905929	0.0012766	0.0127548	0.000301083	0.0037854	0.00350796	0.00185189	0.0339876	1.22994e-05	Abomasum	Stomachs
NZ26	0.0102387	0.535007	0.00122714	0.00205544	0.00544699	0.00469665	0.000157656	0.000736069	0.0514691	0.0257884	0.241673	0.000151627	0.0107777	0.00424356	9.44457e-05	0.0167005	0.000280634	0.0294634	0.000614499	0.0089497	0.00233841	0.0074558	0.0404085	2.49375e-05	Abomasum	Stomachs
NZ27	0.000707861	0.513135	0.00031862	0.00230675	0.00460188	0.0155632	6.66891e-05	0.000628769	0.0586156	0.0752866	0.121207	6.00852e-05	0.00331788	0.00768978	5.86046e-05	0.0161996	0.000364081	0.0604215	0.000634157	0.00275074	0.0067953	0.00168295	0.107562	2.47831e-05	Abomasum	Stomachs
NZ29	0.0258549	0.338472	0.0088079	0.0040889	0.0072406	0.00782222	0.000236809	0.00196324	0.00338471	0.0404786	0.325783	0.000341121	0.00816155	0.00970364	0.000131954	0.0399374	0.000120186	0.0193963	0.000603842	0.00769864	0.00336165	0.000935356	0.145396	8.03616e-05	Abomasum	Stomachs
NZ3	0.00174597	0.553441	0.000666224	0.0080015	0.0024269	0.00219679	0.00196188	0.00238388	0.00272337	0.0161836	0.253313	0.000111078	0.0159323	0.000522852	0.000121449	0.013412	0.000132552	0.00841842	0.000992268	0.00165341	0.0326457	0.000934067	0.0800471	3.30101e-05	Abomasum	Stomachs
NZ32	0.00107063	0.547717	0.000425658	0.00471839	0.00218318	0.0114129	7.68398e-05	0.000976521	0.0391825	0.0925246	0.133504	8.17727e-05	0.00671936	0.00934432	5.65732e-05	0.0398231	0.000699517	0.0314916	0.000575628	0.006951	0.00686675	0.00288527	0.0606817	3.06928e-05	Abomasum	Stomachs
NZ33	0.00163622	0.541838	0.000289103	0.00186908	0.00731875	0.015773	0.000136536	0.0010858	0.0259676	0.0420009	0.199027	0.000113876	0.00824481	0.0131232	4.27192e-05	0.0101709	0.000137903	0.0293062	0.000627805	0.0147608	0.00868894	0.00882779	0.068978	3.54323e-05	Abomasum	Stomachs
NZ35	0.00442206	0.508321	0.000530833	0.00297457	0.00761083	0.00511542	0.000209169	0.001391	0.0248618	0.0283719	0.253567	0.000154944	0.00931394	0.00210066	5.98946e-05	0.0535798	0.000270767	0.020867	0.00139256	0.00994638	0.00160253	0.0047971	0.0584953	4.3825e-05	Abomasum	Stomachs
NZ4	0.00286805	0.57441	0.000836719	0.00888636	0.00399034	0.00502466	0.000132197	0.00163668	0.0299651	0.0374567	0.213614	0.000126444	0.011052	0.00158264	8.58938e-05	0.0336246	0.000236443	0.0220235	0.00049295	0.0049083	0.0028545	0.00434964	0.0398121	3.10542e-05	Abomasum	Stomachs
NZ5	0.0218121	0.206145	0.000507694	0.00261309	0.00403995	0.00337128	0.000467752	0.00444268	0.0044316	0.0333106	0.510751	0.000248888	0.0399388	0.00194065	8.67163e-05	0.0101982	8.77345e-05	0.011684	0.00630077	0.00228132	0.0323422	0.00186506	0.10107	6.20441e-05	Abomasum	Stomachs
NZ6	0.00737538	0.485716	0.00117651	0.00589002	0.00538324	0.0041235	0.00173329	0.00176594	0.00495886	0.0162904	0.307085	0.000150833	0.0250599	0.00154734	6.60978e-05	0.0464681	0.000431264	0.0118423	0.00783344	0.00182996	0.00374972	0.00136853	0.0581183	3.62655e-05	Abomasum	Stomachs
NZ7	0.000866444	0.598521	0.000289635	0.00369053	0.00183374	0.0121201	6.34342e-05	0.000497558	0.0663381	0.0341215	0.133192	6.47924e-05	0.0126213	0.0038748	5.83527e-05	0.026314	0.000652787	0.0320243	0.000675738	0.00345437	0.00299178	0.0021311	0.0635817	2.04634e-05	Abomasum	Stomachs
S-1_BDME192032754-1a	0.000788672	0.706664	0.00061969	0.00291319	0.000571104	0.00258953	0.000744453	0.0300492	0.00185147	0.0621579	0.143908	7.45021e-05	0.0154317	0.000249811	0.000124863	0.0140301	0.000281244	0.00795539	0.000910767	0.00041512	0.000263728	0.000376013	0.0069866	4.22203e-05	Rumen	Stomachs
S-1_FDME192071053-1a	0.0139029	0.495883	0.0011322	0.127589	0.000725177	0.000812331	8.21314e-05	0.000398426	0.000589699	0.0165044	0.193896	3.08556e-05	0.087146	3.19619e-05	6.40488e-06	0.0395682	8.3452e-06	0.0115371	0.00656075	0.00150993	0.000176469	0.00022434	0.00167438	9.55435e-06	Rumen	Stomachs
S-11_BDME192032764-1a	0.000480876	0.840045	0.000271251	0.00133444	0.000398737	0.00108046	0.000422556	0.00351535	0.00233262	0.025641	0.0865915	4.29609e-05	0.0140849	0.000164026	5.81132e-05	0.00532685	0.000215052	0.00445676	0.000202125	0.000223914	0.000775823	0.000421574	0.0119054	8.66305e-06	Rumen	Stomachs
S-11-071_FDME192071055-1a	0.0304502	0.68117	0.00057982	0.000342858	0.00156884	0.000210598	3.5481e-05	0.00174067	0.000353475	0.00843257	0.128583	4.54761e-05	0.0990446	4.12179e-05	3.48895e-06	0.0178436	3.59922e-06	0.0224365	0.00590816	7.68639e-05	0.000118533	0.000117671	0.000887857	5.26842e-06	Rumen	Stomachs
S-12_BDME192032765-1a	0.000907668	0.692262	0.000806092	0.00216541	0.000538239	0.00262594	0.00089461	0.0134259	0.00501757	0.0518041	0.182345	7.85863e-05	0.0176083	0.000216244	6.69506e-05	0.0079622	0.000192924	0.0104572	0.000351433	0.000890235	0.000292574	0.000463335	0.00861009	1.75279e-05	Rumen	Stomachs
S-13_BDME192032766-1a	0.000714636	0.780823	0.000168772	0.00229884	0.000399111	0.00240163	0.00177755	0.00446399	0.00397911	0.0346152	0.129399	5.25408e-05	0.011305	0.000128986	3.80681e-05	0.00791297	0.000235124	0.00858838	0.000246255	0.00068086	0.000382181	0.000792444	0.00858598	9.46817e-06	Rumen	Stomachs
S-14_BDME192032767-1a	0.000750021	0.691959	0.000368103	0.00262378	0.000469454	0.018674	0.000121235	0.0195673	0.00372719	0.053174	0.155285	6.25998e-05	0.0127877	0.000154009	7.40394e-05	0.0229025	3.1225e-05	0.00835602	0.00031674	0.00104038	0.000478016	0.000246048	0.00682096	1.04389e-05	Rumen	Stomachs
S-15_BDME192032768-1a	0.0010851	0.676186	0.000388961	0.00185433	0.000548664	0.00344526	0.000498193	0.0538379	0.00101334	0.0475847	0.163915	7.32748e-05	0.0242454	0.000198951	6.98991e-05	0.00608277	0.000114693	0.00591931	0.00478981	0.000438151	0.000301942	0.00029518	0.007096	1.73408e-05	Rumen	Stomachs
S-16_BDME192032769-1a	0.00138788	0.696072	0.000311253	0.00922038	0.000371468	0.00131787	0.000686255	0.00318591	0.00802598	0.0343388	0.192371	7.12755e-05	0.0176968	0.000150544	2.80195e-05	0.010457	0.0001941	0.010559	0.000356587	0.000478647	0.000253873	0.000275445	0.0121786	1.13666e-05	Rumen	Stomachs
S-17_BDME192032770-1a	0.00127053	0.708271	0.000182038	0.00122775	0.000520759	0.00339906	0.000354675	0.00716278	0.0044461	0.0300907	0.195067	7.9756e-05	0.0135598	0.000265534	4.27265e-05	0.00497282	6.41317e-05	0.00932133	0.000407669	0.00169358	0.00159227	0.000809164	0.0151856	1.34686e-05	Rumen	Stomachs
S-17-0037_FDME192071048-1a	0.00453617	0.630503	0.000266131	0.000241043	0.000761162	0.000225131	4.37059e-05	0.000216433	0.000342093	0.0616493	0.220915	3.907e-05	0.0554877	5.47177e-05	3.92265e-06	0.00224554	3.16198e-06	0.0164474	0.00510661	0.000104369	3.03384e-05	0.000134548	0.000641294	2.10926e-06	Rumen	Stomachs
S-18_BDME192032771-1a	0.000923681	0.729213	0.000266464	0.00226146	0.000465293	0.00194123	0.00122831	0.0116784	0.00192651	0.0377609	0.168669	6.66291e-05	0.0152548	0.000145286	3.52756e-05	0.00693792	0.000379776	0.00727155	0.000376677	0.000557946	0.000330887	0.000736148	0.0115584	1.47849e-05	Rumen	Stomachs
S-18-0084_FDME192071051-1a	0.0058341	0.721962	0.000533317	0.000319132	0.00081218	0.000205336	4.06818e-05	0.00196418	0.00253658	0.0413876	0.0552214	5.98763e-05	0.125692	3.58599e-05	5.91896e-06	0.0337028	3.30839e-06	0.00696257	0.00178921	0.000101045	3.24413e-05	9.72948e-05	0.000698769	3.02722e-06	Rumen	Stomachs
S-19_BDME192032772-1a	0.00127605	0.659406	0.000209011	0.000953359	0.000695311	0.00232941	0.000792082	0.0103497	0.0044886	0.0343722	0.24173	7.93786e-05	0.0179587	0.000181943	3.8535e-05	0.00346203	9.85623e-05	0.011628	0.000434238	0.000859842	0.000375003	0.000378398	0.00789344	1.05755e-05	Rumen	Stomachs
S-19-0086_FDME192071060-1a	0.0645372	0.43889	0.000959537	0.000545961	0.00361012	0.0018671	0.00197588	0.00053021	0.000163098	0.0272824	0.291983	3.98621e-05	0.0658418	6.67883e-05	1.22042e-05	0.0874721	7.98982e-06	0.0075713	0.00308037	0.000606103	0.000120609	0.000139003	0.0026868	1.03811e-05	Rumen	Stomachs
S-2_BDME192032755-1a	0.000739721	0.719404	0.000626898	0.00246231	0.000650356	0.00225705	0.000648368	0.0140054	0.00185952	0.0613308	0.142652	7.15541e-05	0.0261693	0.000234933	0.000124965	0.00857435	0.000219226	0.00667829	0.000851555	0.000383349	0.000272743	0.000310754	0.00944679	2.58706e-05	Rumen	Stomachs
S-2-0033_FDME192071052-1a	0.00394551	0.678792	0.000392593	0.00267889	0.000694004	0.000240647	3.24833e-05	0.000594628	0.00388788	0.0162304	0.0998808	5.63902e-05	0.120935	2.68635e-05	4.3381e-06	0.0552594	1.97696e-06	0.010739	0.00460925	0.000275532	3.27687e-05	0.000153127	0.000533622	3.11281e-06	Rumen	Stomachs
S-20_BDME192032773-1a	0.000867616	0.723164	0.000578576	0.00223521	0.000397492	0.00170431	0.000305314	0.00268214	0.00231503	0.0266028	0.177342	6.09324e-05	0.0116255	0.000154218	1.95426e-05	0.00650684	0.000564118	0.0125286	0.000348635	0.000705654	0.000626463	0.000887348	0.0277679	9.6411e-06	Rumen	Stomachs
S-20-0040_FDME192071062-1a	0.000407617	0.577101	0.000220383	0.00207066	0.0029684	0.0405954	0.0223087	0.00469196	0.000290386	0.0329348	0.134753	2.717e-05	0.00314587	0.000406411	5.24028e-06	0.0315535	5.97077e-06	0.0541436	0.0435944	0.0020023	6.47812e-05	0.000190785	0.0465042	1.37258e-05	Rumen	Stomachs
S-21_BDME192032774-1a	0.000851074	0.754476	0.000169087	0.00142628	0.000343797	0.00132027	0.00122642	0.0109542	0.0015561	0.0277655	0.146717	4.5493e-05	0.0265809	0.000109648	2.44118e-05	0.0166649	0.000135806	0.00388743	0.000263009	0.000257442	0.000144665	0.000167845	0.00490464	7.84794e-06	Rumen	Stomachs
S-21_FDME192071056-1a	0.0128908	0.687558	0.00201595	0.000361977	0.00132968	0.000318321	4.62864e-05	0.000712899	0.00149632	0.00488029	0.0632479	2.49337e-05	0.0254911	9.50152e-05	3.92504e-06	0.0816683	8.66611e-06	0.052767	0.0573193	0.00108124	5.8882e-05	0.00016378	0.00644791	1.19844e-05	Rumen	Stomachs
S-21_FDME192071058-1a	0.00475018	0.521432	0.000263039	0.000482018	0.000643994	0.000296849	3.51069e-05	0.000361201	0.00106295	0.0114342	0.356646	1.73169e-05	0.0568742	0.000231004	7.09059e-06	0.0358955	2.75385e-06	0.00475686	0.0037753	6.40394e-05	2.5689e-05	0.000185275	0.000751935	4.97901e-06	Rumen	Stomachs
S-22_BDME192032775-1a	0.00125643	0.687367	0.000207948	0.00196512	0.00061893	0.00204253	0.000862629	0.0251965	0.00149334	0.0258148	0.201137	7.61122e-05	0.0186887	0.000195376	3.0988e-05	0.00603931	0.000194991	0.00942691	0.000436906	0.00131624	0.000911384	0.000314945	0.0143948	1.13803e-05	Rumen	Stomachs
S-22_FDME192071049-1a	0.000428226	0.709801	0.000440412	0.000367814	0.000331357	0.000344533	0.00835878	0.000160239	0.00449956	0.0461221	0.160994	0.000208432	0.00780462	9.33625e-05	3.78327e-06	0.00738452	4.29877e-06	0.0283504	0.00426599	0.00419026	9.42594e-05	0.000118261	0.0156282	5.47318e-06	Rumen	Stomachs
S-23_BDME192032776-1a	0.00146268	0.707688	0.000247874	0.001161	0.000496181	0.00147376	0.000450891	0.0204815	0.00236513	0.043822	0.174435	7.66601e-05	0.0233366	0.000187795	0.000147155	0.0034753	6.61847e-05	0.00618062	0.00148342	0.000412349	0.000289001	0.000308359	0.00993574	1.60933e-05	Rumen	Stomachs
S-23_FDME192071050-1a	0.00440152	0.629088	0.000173355	0.00123469	0.00109946	0.00202033	0.0325068	0.00349228	0.0026024	0.122513	0.0584697	2.14759e-05	0.0232863	5.24957e-05	8.48982e-06	0.00217393	1.08558e-05	0.0943303	0.0022301	0.00278637	6.18796e-05	0.000135952	0.0172825	1.84575e-05	Rumen	Stomachs
S-24_BDME192032777-1a	0.000803634	0.782239	0.000222866	0.00142806	0.000397932	0.00196065	0.000969868	0.00631963	0.00710581	0.0329054	0.126792	5.16418e-05	0.0128983	0.000168772	4.91525e-05	0.00494745	0.000270014	0.00700073	0.000273184	0.000591193	0.000253634	0.000328908	0.0120111	1.0547e-05	Rumen	Stomachs
S-24_FDME192071042-1a	0.00110933	0.563062	0.000794389	0.00689745	0.000274368	0.0110372	0.000185972	0.000808883	0.00509186	0.0412687	0.154775	5.44966e-05	0.0438532	5.18203e-05	1.18557e-05	0.138475	8.74178e-06	0.0208277	0.00398442	0.00252842	7.26789e-05	0.000135308	0.00468575	5.81462e-06	Rumen	Stomachs
S-24-0082_FDME192071063-1a	0.0313536	0.60013	0.00898325	0.00113872	0.00263095	0.000485519	0.000338748	0.00411231	0.0003945	0.0221867	0.079442	9.97563e-05	0.0747449	6.65517e-05	6.44956e-06	0.0538702	6.61089e-06	0.0316418	0.0752983	0.00338526	5.62333e-05	0.00015248	0.00946822	7.31748e-06	Rumen	Stomachs
S-25_BDME192032778-1a	0.00125553	0.667814	0.000330678	0.00112992	0.000588548	0.00158848	0.000765443	0.0101556	0.00373325	0.0281602	0.176237	7.25425e-05	0.0182969	0.000199164	3.35536e-05	0.00468878	0.000148651	0.00603475	0.0651114	0.000686306	0.000736216	0.000791646	0.0114303	1.13356e-05	Rumen	Stomachs
S-25_FDME192071039-1a	0.00130759	0.513673	0.000404543	0.010684	0.000265261	0.0116154	0.000144769	0.000335256	0.00253627	0.0600795	0.150276	3.02436e-05	0.0482402	4.31776e-05	6.87333e-06	0.186684	4.81006e-06	0.00546139	0.00174333	0.00290487	5.004e-05	0.000124612	0.00337883	5.20134e-06	Rumen	Stomachs
S-26_BDME192032779-1a	0.00301074	0.67727	0.000212335	0.00109645	0.000535949	0.00151678	0.000377043	0.0142444	0.00228219	0.0458445	0.221312	9.88369e-05	0.00946177	0.00031965	5.62428e-05	0.00733585	4.31899e-05	0.00468178	0.000455732	0.00110521	0.000331125	0.000374646	0.00801653	1.68453e-05	Rumen	Stomachs
S-26_FDME192071045-1a	0.000721044	0.610356	0.000464227	0.00697181	0.000256188	0.014525	7.7407e-05	0.0024798	0.00410981	0.00965698	0.0792898	2.00365e-05	0.0419439	3.51266e-05	1.33236e-05	0.214554	7.74795e-06	0.00465479	0.00309851	0.00265696	4.97112e-05	9.71046e-05	0.00395659	4.73284e-06	Rumen	Stomachs
S-27_BDME192032780-1a	0.000782672	0.772711	0.000292114	0.00114192	0.000398522	0.00129821	0.000573261	0.00522698	0.00318975	0.0344029	0.131408	5.86844e-05	0.0191179	0.000194513	4.27157e-05	0.00493022	8.45755e-05	0.00625674	0.00442519	0.000451384	0.000592335	0.000413537	0.0119964	1.08398e-05	Rumen	Stomachs
S-28_BDME192032781-1a	0.00160008	0.671739	0.000263929	0.00120331	0.000701222	0.00238563	0.00111811	0.00609216	0.00207097	0.0341596	0.23127	9.19376e-05	0.0186089	0.000280888	4.46937e-05	0.00645277	9.13407e-05	0.00716979	0.000470219	0.000827852	0.00149098	0.00086571	0.0109861	1.50004e-05	Rumen	Stomachs
S-28_FDME192071034-1a	0.000933521	0.507159	0.000345629	0.0251376	0.00022724	0.00675544	0.000183086	0.000700203	0.00785178	0.0213113	0.104484	3.18198e-05	0.0288066	0.000115389	1.5674e-05	0.26453	9.11742e-06	0.0200074	0.00215538	0.000835753	6.98513e-05	0.000112618	0.00821578	5.94321e-06	Rumen	Stomachs
S-29_BDME192032782-1a	0.000823898	0.735311	0.00062612	0.00137571	0.000612577	0.00110516	0.000573716	0.00538842	0.00434664	0.0411899	0.159842	6.42314e-05	0.0147461	0.000210765	6.85911e-05	0.00736866	0.000392792	0.00568838	0.000325108	0.000403517	0.00220348	0.000527323	0.0167932	1.31997e-05	Rumen	Stomachs
S-29_FDME192071030-1a	0.000926809	0.514219	0.000504362	0.00249671	0.000357417	0.0324665	0.00628147	0.0017696	0.00387894	0.0352179	0.184159	3.75267e-05	0.00767254	0.000259506	2.16085e-05	0.00605046	1.92456e-05	0.182153	0.000566505	0.00216514	9.81841e-05	0.000175386	0.0184909	1.20577e-05	Rumen	Stomachs
S-3_BDME192032756-1a	0.000968809	0.750024	0.000214313	0.00168492	0.000398436	0.00135531	0.00337238	0.0022806	0.00157959	0.0447859	0.156043	6.16981e-05	0.0155493	0.000133221	0.000155608	0.007862	0.000232215	0.00508503	0.000320093	0.00025987	0.000435957	0.000488249	0.00669688	1.22305e-05	Rumen	Stomachs
S-30_BDME192032783-1a	0.000622068	0.773321	0.000756074	0.00235018	0.000467162	0.00106095	0.000759317	0.00317251	0.00241564	0.0444998	0.13279	5.95155e-05	0.0107766	0.00023493	6.83612e-05	0.0089111	0.000452348	0.00533929	0.00023598	0.0002346	0.00140686	0.000302146	0.00974934	1.39806e-05	Rumen	Stomachs
S-31_BDME192032784-1a	0.000614422	0.765302	0.000677459	0.00236624	0.000432795	0.00140131	0.00049328	0.00568695	0.00468976	0.0439915	0.12907	6.26684e-05	0.0111806	0.000234038	8.21282e-05	0.00766369	0.000633896	0.0063552	0.000271565	0.000409933	0.00196436	0.000571174	0.0158285	1.68258e-05	Rumen	Stomachs
S-32_BDME192032785-1a	0.000645139	0.739212	0.000530503	0.00138605	0.000495836	0.000977126	0.00105845	0.00199716	0.00446614	0.0277628	0.171544	6.16031e-05	0.0199505	0.000224496	4.34459e-05	0.00506386	0.000856477	0.00505832	0.00026414	0.000234226	0.00180374	0.000344249	0.0160086	1.12056e-05	Rumen	Stomachs
S-33_BDME192032786-1a	0.000617458	0.780368	0.000506768	0.00138643	0.00049106	0.000849269	0.000357125	0.00297527	0.00412802	0.0449882	0.128138	5.38073e-05	0.010833	0.000192188	8.54087e-05	0.00589541	0.000279452	0.00547554	0.00022708	0.00035128	0.00115469	0.00066771	0.0099664	1.1966e-05	Rumen	Stomachs
S-34_BDME192032787-1a	0.000703519	0.69899	0.00108615	0.00420242	0.000582167	0.00126314	0.00039266	0.00272893	0.00552741	0.0617048	0.170556	7.1038e-05	0.0124381	0.000221987	6.96975e-05	0.0145312	0.000608087	0.00605623	0.00028294	0.000342756	0.00200711	0.000448768	0.0151667	1.83796e-05	Rumen	Stomachs
S-35_FDME192071059-1a	0.00300313	0.705993	0.00246862	0.00093833	0.000519265	0.00332781	0.000912735	0.00832513	0.00250199	0.0385599	0.146987	3.28385e-05	0.00582854	0.00112161	3.38226e-06	0.0097418	5.01121e-06	0.0161986	0.0342097	0.00649305	0.000380174	9.98513e-05	0.0123423	6.09851e-06	Rumen	Stomachs
S-36_BDME192032788-1a	0.000371412	0.842693	0.000567326	0.00217872	0.000286995	0.000809463	0.000517735	0.00194213	0.00345125	0.0312063	0.0847767	3.98314e-05	0.00728977	0.00012399	4.00035e-05	0.00689709	0.000192777	0.00443833	0.000147196	0.00026525	0.000743784	0.000556776	0.0104549	9.09845e-06	Rumen	Stomachs
S-37_BDME192032789-1a	0.000368245	0.847523	0.000366245	0.00282478	0.000320683	0.000791635	0.000194922	0.0015985	0.00676115	0.0197242	0.085343	3.42426e-05	0.00876072	0.000211935	4.56197e-05	0.00525956	0.000233091	0.00506025	0.000137646	0.000227471	0.000973122	0.000536799	0.0126963	7.41317e-06	Rumen	Stomachs
S-38_BDME192032790-1a	0.000615655	0.754834	0.000588143	0.00395196	0.000537659	0.00135815	0.000427502	0.0037944	0.00940517	0.0402074	0.130682	6.56916e-05	0.0153356	0.000470444	9.47628e-05	0.0130882	0.000528642	0.00709789	0.000273529	0.000693086	0.000750268	0.000765335	0.0144198	1.48037e-05	Rumen	Stomachs
S-39_BDME192032791-1a	0.000626198	0.76448	0.000426785	0.00219479	0.000461934	0.00119207	0.00039935	0.00399586	0.00663189	0.0299278	0.150195	6.49911e-05	0.011365	0.000242091	6.68344e-05	0.00529663	0.000248006	0.00687678	0.000271896	0.000543385	0.00130134	0.000547618	0.0126302	1.38061e-05	Rumen	Stomachs
S-4_BDME192032757-1a	0.00133595	0.633945	0.000747422	0.00120093	0.00070086	0.0023097	0.000873937	0.0310375	0.00098074	0.0266821	0.204207	7.94711e-05	0.055804	0.000196872	4.44867e-05	0.0199309	8.9874e-05	0.00524368	0.00135145	0.000212155	0.000243271	0.00029219	0.012475	1.60372e-05	Rumen	Stomachs
S-4_FDME192071061-1a	0.0764759	0.479309	0.00447108	0.002022	0.00104829	0.00254121	9.71401e-05	0.00193384	0.000298469	0.0244173	0.273099	3.92594e-05	0.0541299	4.89589e-05	6.47108e-06	0.0457051	7.85349e-06	0.0285989	0.00305397	0.000855757	7.56516e-05	0.000124024	0.00163487	5.75811e-06	Rumen	Stomachs
S-40_BDME192032792-1a	0.000486286	0.793806	0.000397882	0.00468637	0.00041004	0.00131663	0.000257743	0.00317626	0.00776924	0.0305064	0.112835	5.33218e-05	0.00669963	0.00031012	8.36863e-05	0.0123851	0.000443667	0.00777113	0.000229619	0.000556678	0.000737234	0.00086333	0.0142048	1.36917e-05	Rumen	Stomachs
S-41_BDME192032793-1a	0.000379261	0.824562	0.000239806	0.00298231	0.000348353	0.00078011	0.000247922	0.00147909	0.00841422	0.0205431	0.104447	4.9043e-05	0.00943911	0.000193117	3.71097e-05	0.00699905	0.000398768	0.00549386	0.000158231	0.000250851	0.00116344	0.000471548	0.010913	1.01631e-05	Rumen	Stomachs
S-42_BDME192032794-1a	0.000661347	0.688051	0.000611133	0.00287379	0.000525613	0.00185615	0.000697799	0.00793838	0.0191735	0.04652	0.179869	7.63113e-05	0.00980544	0.000406266	0.000199247	0.00756266	0.000448854	0.00950734	0.000334825	0.000786504	0.00132636	0.000941908	0.0198039	2.25352e-05	Rumen	Stomachs
S-43_BDME192032795-1a	0.000530199	0.769674	0.000323287	0.00437929	0.000459141	0.00102699	0.000427032	0.00225761	0.0152671	0.0329313	0.121467	5.4075e-05	0.00956433	0.000405722	0.000340477	0.0141385	0.000369122	0.0087607	0.000207993	0.000490292	0.00106725	0.00126	0.0145828	1.53835e-05	Rumen	Stomachs
S-44_BDME192032796-1a	0.000776046	0.692327	0.000628934	0.00319858	0.000576309	0.00158195	0.000509817	0.00210383	0.00825675	0.045274	0.197615	7.29971e-05	0.01582	0.000264961	8.4656e-05	0.00908133	0.000658391	0.00844849	0.000338274	0.000352126	0.00183563	0.000539235	0.00964294	1.2538e-05	Rumen	Stomachs
S-45_BDME192032797-1a	0.00071384	0.754137	0.000352194	0.00372362	0.000461599	0.00103403	0.0014089	0.00353688	0.00430365	0.0416723	0.146981	6.27153e-05	0.0144754	0.000153752	8.24039e-05	0.00791764	0.00034628	0.00756661	0.000236902	0.000527678	0.000820338	0.000654823	0.00881689	1.29365e-05	Rumen	Stomachs
S-46_BDME192032798-1a	0.0010031	0.677354	0.000590677	0.00279799	0.000677766	0.0015356	0.000361016	0.00224553	0.00691295	0.0455588	0.205183	8.47837e-05	0.0140156	0.000250554	6.61354e-05	0.0185373	0.000389947	0.00867789	0.00036045	0.000498878	0.00120214	0.000984507	0.0106807	3.03712e-05	Rumen	Stomachs
S-47_BDME192032799-1a	0.00148446	0.576811	0.000533357	0.00158573	0.000853281	0.00194397	0.00136801	0.0087219	0.00206393	0.0692612	0.289403	0.000112111	0.0216155	0.000256142	6.4127e-05	0.00560539	0.000210724	0.00766788	0.00048639	0.00064655	0.00102371	0.000431197	0.00783229	1.83937e-05	Rumen	Stomachs
S-48_BDME192032800-1a	0.00084553	0.710787	0.000358742	0.00623831	0.000523149	0.00152601	0.00150867	0.00378904	0.00638429	0.04506	0.165659	7.48303e-05	0.0141554	0.000254161	0.0004597	0.00845572	0.0006183	0.00794018	0.000331087	0.000809568	0.00176983	0.000932178	0.0215018	1.79267e-05	Rumen	Stomachs
S-49_BDME192032801-1a	0.00115486	0.693123	0.00024204	0.00191869	0.000662345	0.00237561	0.00258326	0.013069	0.00302217	0.0525106	0.188272	8.46068e-05	0.0131051	0.000264373	6.57134e-05	0.00510314	0.000395336	0.00717933	0.000415612	0.000824557	0.00141254	0.00062388	0.0115762	1.51331e-05	Rumen	Stomachs
S-5_BDME192032758-1a	0.00184691	0.604033	0.000343175	0.0016545	0.000694254	0.00203526	0.00100486	0.0540317	0.00224245	0.0481417	0.230499	0.000101933	0.017525	0.00025997	7.37028e-05	0.00697157	7.58691e-05	0.00801169	0.00908376	0.000908359	0.000866895	0.000500985	0.00907385	1.9958e-05	Rumen	Stomachs
S-5-0083_FDME192071057-1a	0.00859299	0.489319	0.000728323	0.00113508	0.000505169	0.000725686	0.0152441	0.000572872	0.00225062	0.0330025	0.388468	6.30667e-05	0.0102549	0.000184041	2.74483e-05	0.0116303	1.41018e-05	0.0278423	0.00273598	0.000335696	0.00015589	0.000190396	0.0060112	1.06101e-05	Rumen	Stomachs
S-50_BDME192032802-1a	0.00109776	0.643146	0.000406965	0.00239285	0.000680726	0.00125968	0.000708077	0.00300166	0.00857643	0.0494317	0.243663	8.67495e-05	0.017377	0.000330224	0.000114962	0.00731042	0.000430228	0.00816355	0.000433295	0.000860551	0.00108775	0.000797909	0.00862769	1.44152e-05	Rumen	Stomachs
S-509_FDME192071031-1a	0.00128027	0.694773	0.000748454	0.00326203	0.000318099	0.00187536	0.000200008	0.0043183	0.00473993	0.0182259	0.147982	4.38401e-05	0.0588828	7.46298e-05	3.62921e-05	0.0506289	2.24971e-05	0.00925393	0.00106354	0.000142302	6.4173e-05	0.000146417	0.00190935	8.49193e-06	Rumen	Stomachs
S-51_BDME192032803-1a	0.00136363	0.667984	0.000226933	0.00144639	0.000758451	0.00135272	0.00095818	0.0142813	0.00126821	0.0361476	0.225405	9.34064e-05	0.0227429	0.000233899	5.18636e-05	0.00449714	0.000353252	0.00544957	0.000469038	0.000542096	0.00208235	0.000384258	0.0118942	1.3241e-05	Rumen	Stomachs
S-511_FDME192071032-1a	0.000512458	0.606461	0.00192013	0.00473345	0.000340255	0.022877	0.000849094	0.00810711	0.0223405	0.0768664	0.16071	6.62733e-05	0.00971194	0.000153113	9.7544e-05	0.0200294	8.44322e-05	0.0415747	0.000559908	0.00250866	0.00012319	0.000332696	0.0190215	1.88482e-05	Rumen	Stomachs
S-515_FDME192071036-1a	0.000527864	0.703787	0.000379779	0.00100912	0.000255805	0.0010506	0.000984861	0.00138791	0.0316072	0.0290265	0.160594	4.03629e-05	0.00498478	9.61796e-05	6.86558e-06	0.0225039	1.40513e-05	0.0189565	0.000288898	0.00173518	0.000226108	0.000206425	0.0203241	6.20643e-06	Rumen	Stomachs
S-516_FDME192071037-1a	0.000875389	0.45667	0.000384565	0.019824	0.000225094	0.0278542	8.96739e-05	0.000259952	0.00433222	0.0691233	0.117974	2.42977e-05	0.0688328	1.99472e-05	8.41386e-06	0.198097	4.59644e-06	0.026918	0.00123985	0.00384433	3.71846e-05	0.000116357	0.0032394	5.22048e-06	Rumen	Stomachs
S-517_FDME192071046-1a	0.000455185	0.828052	0.000489158	0.00158951	0.000240653	0.0214451	0.00204166	0.00548809	0.00542017	0.0161758	0.0508962	3.33604e-05	0.0077299	9.47987e-05	6.22527e-05	0.0498269	3.95993e-05	0.00493711	0.00028334	0.000268053	9.48988e-05	0.000208559	0.00410876	1.89744e-05	Rumen	Stomachs
S-518_FDME192071038-1a	0.000674224	0.726139	0.000543557	0.00273595	0.000341845	0.00384816	0.000115656	0.00328485	0.0110294	0.0121836	0.0788071	0.000109018	0.017832	7.66904e-05	2.63658e-05	0.127231	2.55313e-05	0.00905467	0.000296572	0.00131609	0.000113484	0.000249878	0.00395286	1.27595e-05	Rumen	Stomachs
S-519_FDME192071040-1a	0.000844269	0.644883	0.000532514	0.000568202	0.000487654	0.00300419	0.000306999	0.000608199	0.00498425	0.0809023	0.20404	4.4703e-05	0.0141396	8.90721e-05	7.47682e-06	0.00849466	8.53838e-06	0.0289567	0.000737678	0.000486667	0.000135263	0.00018152	0.00555054	5.82303e-06	Rumen	Stomachs
S-52_BDME192032804-1a	0.000824406	0.714478	0.000258441	0.00424901	0.000579199	0.00190188	0.00133264	0.00366956	0.0147922	0.0395981	0.167633	7.16318e-05	0.0133237	0.000288048	0.000178438	0.00802997	0.000403181	0.00797153	0.000345445	0.000949654	0.00096491	0.000816306	0.0173246	1.61702e-05	Rumen	Stomachs
S-520_FDME192071044-1a	0.000563039	0.681643	0.000717604	0.00641824	0.000281305	0.00548191	0.00165204	0.00282106	0.02533	0.0178597	0.134478	0.000124328	0.0132308	0.000117201	3.20383e-05	0.0668296	3.32286e-05	0.0123186	0.000530323	0.000690799	0.000427374	0.000384737	0.0280179	1.75461e-05	Rumen	Stomachs
S-521_FDME192071035-1a	0.000432603	0.619045	0.000888999	0.0056808	0.000262249	0.00161479	0.000247464	0.00164692	0.00299009	0.0185071	0.168729	3.24391e-05	0.0162686	5.886e-05	2.56321e-05	0.125466	1.72423e-05	0.0313234	0.000359374	0.000985792	7.05776e-05	0.000227149	0.005108	1.19589e-05	Rumen	Stomachs
S-523_FDME192071043-1a	0.000811703	0.496379	0.00172109	0.0348507	0.00036461	0.000569449	0.0003856	0.000154441	0.0103755	0.0170487	0.261087	3.77754e-05	0.0401675	4.11595e-05	1.01169e-05	0.103345	5.19623e-06	0.0185767	0.00340169	0.00254225	5.79684e-05	0.000148767	0.00791331	4.95312e-06	Rumen	Stomachs
S-53_BDME192032805-1a	0.000770726	0.734968	0.000280099	0.00353827	0.000566461	0.00113564	0.000878766	0.00239857	0.0154865	0.0351202	0.15861	6.45527e-05	0.0160392	0.000261151	0.000133928	0.00606268	0.000408999	0.00897925	0.000284418	0.000504793	0.000885827	0.000860657	0.0117484	1.31352e-05	Rumen	Stomachs
S-54_BDME192032806-1a	0.000587303	0.776226	0.000451012	0.00533463	0.000438904	0.00118958	0.000621484	0.00346001	0.00491286	0.0396281	0.125516	6.63398e-05	0.0155786	0.00015161	9.66769e-05	0.0111429	0.000425522	0.00526425	0.000266196	0.000383918	0.000472941	0.000480483	0.00729131	1.35346e-05	Rumen	Stomachs
S-55_BDME192032807-1a	0.0012243	0.68006	0.000335515	0.00362115	0.000748195	0.00206413	0.000946956	0.00389733	0.0100033	0.0384061	0.205004	8.84294e-05	0.0130226	0.000363049	0.000401386	0.00579695	0.000601254	0.00726855	0.000447727	0.00111403	0.00145426	0.00123525	0.0218768	1.85938e-05	Rumen	Stomachs
S-56_BDME192032808-1a	0.00102986	0.695987	0.000293815	0.00235825	0.000586885	0.00153364	0.00111056	0.00353172	0.00568906	0.0434324	0.194115	8.32901e-05	0.017199	0.00025545	0.000153789	0.00560267	0.000883872	0.00688192	0.000377357	0.000782725	0.00115517	0.00120557	0.0157341	1.63938e-05	Rumen	Stomachs
S-57_BDME192032809-1a	0.000950514	0.662278	0.000341374	0.00221627	0.00060643	0.00168968	0.00112669	0.00541558	0.0123882	0.0628463	0.200889	8.6065e-05	0.016637	0.000287775	0.000238873	0.00773029	0.000482737	0.00852179	0.000355989	0.000742443	0.0009677	0.000757066	0.0124245	1.95886e-05	Rumen	Stomachs
S-58_BDME192032810-1a	0.00111302	0.660276	0.000427734	0.00185155	0.0005788	0.00146637	0.00094037	0.00350734	0.00752828	0.0563727	0.221635	9.23933e-05	0.0184446	0.000234922	7.8608e-05	0.0058944	0.00045838	0.00756182	0.00043349	0.000740523	0.000599143	0.000581044	0.00917057	1.3643e-05	Rumen	Stomachs
S-59_BDME192032811-1a	0.000858318	0.736265	0.000223247	0.00162998	0.000463913	0.00156368	0.00136288	0.00533699	0.00317548	0.0643747	0.141803	6.98913e-05	0.0131242	0.000250491	0.000130183	0.00629521	0.000517784	0.00512596	0.000322706	0.000585921	0.000949639	0.000731987	0.0148235	1.58877e-05	Rumen	Stomachs
S-6_BDME192032759-1a	0.000535863	0.814374	0.000607281	0.00189774	0.000479692	0.00129517	0.000756834	0.00560927	0.0034824	0.0297584	0.0999161	4.76971e-05	0.0148661	0.000155222	4.71377e-05	0.00916107	0.000166741	0.00408133	0.000211695	0.000220367	0.000140205	0.000243845	0.0119331	1.29813e-05	Rumen	Stomachs
S-60_BDME192032812-1a	0.000636046	0.792917	0.000188513	0.00442136	0.000437089	0.0010035	0.00109284	0.001429	0.00417669	0.0363169	0.12428	5.57812e-05	0.0112091	0.000139094	4.08685e-05	0.00420801	0.000424382	0.00482605	0.000233742	0.000515861	0.000550733	0.000913553	0.0099739	1.00133e-05	Rumen	Stomachs
S-61_BDME192032813-1a	0.000888591	0.708811	0.000339188	0.00232213	0.000659817	0.00150519	0.000752714	0.00596697	0.00904699	0.0387617	0.182143	7.54624e-05	0.0155528	0.000413235	0.000280448	0.00511578	0.000371628	0.00650555	0.000523478	0.000651732	0.00108399	0.000621491	0.0175931	1.41939e-05	Rumen	Stomachs
S-62_BDME192032814-1a	0.000856299	0.731907	0.000293977	0.0018545	0.000531186	0.00120089	0.000685028	0.0023122	0.00597038	0.0305091	0.181867	6.80232e-05	0.0162912	0.000244691	0.000109637	0.00356322	0.000487719	0.00615154	0.000342052	0.000608396	0.00122036	0.000861345	0.0120547	9.34355e-06	Rumen	Stomachs
S-63_BDME192032815-1a	0.00141307	0.673369	0.000536252	0.00172305	0.000739004	0.0019688	0.000469916	0.00631134	0.00307236	0.0298817	0.236998	9.84825e-05	0.0184507	0.000217855	7.34345e-05	0.00593909	7.92377e-05	0.00638605	0.000516545	0.000638263	0.000571068	0.000417746	0.0101068	2.24258e-05	Rumen	Stomachs
S-64_BDME192032816-1a	0.000882809	0.762349	0.0004675	0.0027641	0.000501285	0.00248739	0.000414475	0.0142851	0.000848434	0.0265045	0.148002	5.49056e-05	0.0233535	0.000128772	3.78479e-05	0.0070881	0.000156612	0.00372132	0.00026588	0.000207045	0.000156954	0.000205233	0.0051073	9.82291e-06	Rumen	Stomachs
S-64_FDME192071033-1a	0.000580535	0.589498	0.00197723	0.00500743	0.000500601	0.0289654	0.00176345	0.00214396	0.00692171	0.0297625	0.219389	0.000108796	0.00958701	9.82183e-05	2.71311e-05	0.0336184	2.65231e-05	0.0224921	0.000674103	0.00123445	0.0001198	0.00029096	0.0452017	1.13716e-05	Rumen	Stomachs
S-7_BDME192032760-1a	0.00156937	0.553623	0.000440306	0.00140898	0.000745951	0.00274035	0.00139475	0.0206615	0.000936511	0.0355893	0.31132	9.68281e-05	0.0374012	0.000241986	6.86957e-05	0.00804878	7.79711e-05	0.00895673	0.000645105	0.00027663	0.00108973	0.000385665	0.0122654	1.46648e-05	Rumen	Stomachs
S-7-0038_FDME192071054-1a	0.00188182	0.686906	0.000666057	0.000320361	0.000484157	0.000306105	0.00141883	0.000304394	0.00254866	0.00713326	0.211823	3.62852e-05	0.0464736	4.13116e-05	2.62952e-06	0.0186896	1.88338e-06	0.0145322	0.00468047	0.000681853	2.32012e-05	0.000132217	0.000908781	3.67018e-06	Rumen	Stomachs
S-75_FDME192071041-1a	0.00148405	0.533736	0.000366845	0.00690992	0.000250816	0.00878414	8.91239e-05	0.000240449	0.000676707	0.0223585	0.158958	4.57664e-05	0.0505574	2.66465e-05	7.31222e-06	0.185581	3.21248e-06	0.0201285	0.00416546	0.00424764	2.88735e-05	0.000100479	0.00124949	3.67073e-06	Rumen	Stomachs
S-8_BDME192032761-1a	0.00122244	0.655761	0.000399742	0.00146344	0.00058191	0.00235561	0.000978436	0.044018	0.00107477	0.0464869	0.190781	7.26693e-05	0.0189791	0.000189415	4.43135e-05	0.00953901	8.37847e-05	0.00638869	0.00116943	0.000561378	0.001174	0.000358704	0.0163023	1.40671e-05	Rumen	Stomachs
S-8-0036_FDME192071065-1a	0.00109016	0.602753	0.000441563	0.000290815	0.000243103	0.000221122	2.53832e-05	0.000495585	0.000603664	0.00451787	0.323361	2.02463e-05	0.0550981	3.80785e-05	3.51121e-06	0.00257625	1.6465e-06	0.0045234	0.00270838	0.000154132	9.39888e-05	0.000133838	0.000603068	2.54188e-06	Rumen	Stomachs
S-9_BDME192032762-1a	0.00116014	0.652064	0.000294333	0.00167457	0.000505649	0.00217649	0.00101934	0.0364301	0.00104338	0.044051	0.219162	7.67991e-05	0.0204328	0.000164196	3.45073e-05	0.00340174	5.76609e-05	0.00747904	0.000371517	0.000805774	0.000385314	0.000264598	0.00693463	9.58172e-06	Rumen	Stomachs
S-9-0039_FDME192071066-1a	0.0200933	0.62923	0.0009642	0.000485176	0.000526862	0.000243905	2.23343e-05	0.000228171	0.000877768	0.007742	0.224195	7.03163e-05	0.0953461	7.26873e-05	4.85053e-06	0.0127747	2.21284e-06	0.00388233	0.00209586	0.000107877	5.61506e-05	0.000118662	0.000854739	4.95763e-06	Rumen	Stomachs
S-97_FDME192071047-1a	0.000460119	0.696459	0.00109887	0.00197665	0.000209396	0.00806739	0.000444995	0.00057237	0.0143096	0.0127148	0.1238	3.14648e-05	0.00802402	0.000127307	7.90457e-06	0.0247142	2.11944e-05	0.0864634	0.000804734	0.00213955	0.000349425	0.000204752	0.0169936	5.29823e-06	Rumen	Stomachs
SBCM1_S159_L002	0.000839231	0.418248	7.66651e-05	0.00258007	0.000641352	0.000911988	3.52457e-05	0.00184757	0.000222432	0.0174246	0.515087	0.000781572	0.00775765	0.00204713	1.27248e-05	0.00701279	1.10527e-05	0.0124154	9.35892e-05	0.000151005	9.18318e-05	0.000151784	0.0115525	6.45707e-06	Feces	Rectum
SBCM10_S156_L002	0.00131438	0.401649	0.000114939	0.00205537	0.000666952	0.00102685	6.48238e-05	0.00274465	0.000299637	0.0260297	0.51988	0.000334357	0.00761677	0.003695	1.62734e-05	0.00749237	1.29374e-05	0.0130861	0.000140233	9.36828e-05	0.000151228	0.000181812	0.0113236	9.25048e-06	Feces	Rectum
SBCM11_S163_L002	0.000990704	0.407681	0.000129199	0.00198601	0.000717353	0.000684037	5.20999e-05	0.00246107	0.000270042	0.0229932	0.504933	0.00053007	0.00944692	0.00284018	1.65414e-05	0.00963603	1.21389e-05	0.0222217	0.00013196	9.55476e-05	0.000126407	0.000176734	0.0118607	7.3898e-06	Feces	Rectum
SBCM12_S160_L002	0.00105517	0.398443	8.04595e-05	0.00187655	0.000587046	0.000974254	5.90238e-05	0.00505321	0.000252024	0.0215985	0.523461	0.00022413	0.00836282	0.00157501	1.3446e-05	0.0080875	1.02811e-05	0.0152822	9.83051e-05	7.03907e-05	8.2177e-05	0.000157744	0.0125883	7.51812e-06	Feces	Rectum
SBCM13_S158_L002	0.000898714	0.495418	7.6906e-05	0.00185024	0.000521708	0.00106584	3.77676e-05	0.00320248	0.000221928	0.0184105	0.431359	0.000397362	0.00835192	0.00252969	1.37778e-05	0.00852191	1.10026e-05	0.0190007	0.000110901	8.10325e-05	0.000101449	0.00013368	0.00767644	6.95817e-06	Feces	Rectum
SBCM14_S166_L002	0.00111703	0.425521	0.000110103	0.00217124	0.000555775	0.000851944	6.07863e-05	0.00358561	0.000264576	0.0222853	0.503965	0.000315005	0.00773178	0.00273186	1.54483e-05	0.00820964	1.24048e-05	0.0101791	0.000114518	0.000101151	0.00010927	0.000166766	0.00981621	8.331e-06	Feces	Rectum
SBCM2_S164_L002	0.000957986	0.393942	9.73184e-05	0.00268084	0.000577929	0.00097598	6.49797e-05	0.00377116	0.00025863	0.0223096	0.524669	0.000616137	0.01129	0.000650147	1.75552e-05	0.0100326	1.25533e-05	0.0146584	0.000116825	0.000108117	0.000100056	0.000167047	0.011917	7.84409e-06	Feces	Rectum
SBCM3_S154_L002	0.00147086	0.413155	0.000109804	0.00215992	0.000855442	0.00119877	6.90559e-05	0.0053782	0.000291079	0.0320371	0.500865	0.000260111	0.00642274	0.00131729	1.99921e-05	0.0147777	1.29135e-05	0.00912773	0.000168555	9.28716e-05	0.000125227	0.000169683	0.00990582	8.8045e-06	Feces	Rectum
SBCM4_S162_L002	0.0012457	0.410006	7.72829e-05	0.00174693	0.000559688	0.000801005	4.25092e-05	0.00477517	0.000266415	0.0178915	0.533101	0.000400112	0.0069149	0.00089989	1.55162e-05	0.00764943	1.06659e-05	0.00563473	0.000115489	8.25522e-05	0.00010923	0.000160674	0.00748645	6.6496e-06	Feces	Rectum
SBCM5_S155_L002	0.000656853	0.507471	6.46215e-05	0.00119617	0.000687887	0.00105468	3.34166e-05	0.00227061	0.000216789	0.0171581	0.434905	0.000398873	0.00570216	0.00113341	1.32812e-05	0.00604838	1.03281e-05	0.0146267	7.95079e-05	5.42055e-05	7.41588e-05	0.000137355	0.00600133	5.23186e-06	Feces	Rectum
SBCM6_S161_L002	0.0013557	0.392573	9.87384e-05	0.00188179	0.000576201	0.00211225	5.95997e-05	0.00427377	0.000283619	0.0198887	0.540076	0.000483095	0.00997819	0.000735268	1.66689e-05	0.00590453	1.36195e-05	0.00760449	0.00014093	9.71422e-05	0.000136085	0.000176745	0.0115266	8.02691e-06	Feces	Rectum
SBCM7_S157_L002	0.001347	0.401118	0.000102088	0.00212328	0.000592227	0.000888141	5.86817e-05	0.00551293	0.000337293	0.0202907	0.527175	0.000405148	0.0102612	0.000576625	1.69137e-05	0.00806493	1.31942e-05	0.00497973	0.000243439	9.9642e-05	0.000157033	0.000189654	0.0154369	1.00207e-05	Feces	Rectum
SBCM8_S167_L002	0.00107286	0.384224	0.000120047	0.00291036	0.000625241	0.00105977	6.29527e-05	0.00299475	0.000286998	0.0259279	0.543249	0.000578032	0.00854883	0.00170653	1.90092e-05	0.00793419	1.30493e-05	0.00942821	0.000123413	0.000120649	0.000144318	0.000171669	0.00866978	9.26132e-06	Feces	Rectum
SBCM9_S165_L002	0.00126132	0.385854	0.000100144	0.00225631	0.000595195	0.000990984	6.32326e-05	0.00385796	0.000286119	0.0200382	0.547231	0.000393715	0.00813332	0.00264881	1.86005e-05	0.00932018	1.2638e-05	0.00528398	0.000151485	0.000104179	0.000120984	0.000171464	0.011098	8.31418e-06	Feces	Rectum
SMS1	0.00268255	0.593248	0.000135347	0.0171304	0.00465451	0.000475832	4.68463e-05	0.000410869	0.000347455	0.0280043	0.154209	0.0002709	0.027648	0.000163228	1.16735e-05	0.0227479	1.8212e-05	0.144945	0.000261142	0.000900749	6.25043e-05	0.000148126	0.00146712	1.07768e-05	Feces	Rectum
SMS10	0.00143358	0.637553	0.000265419	0.0233651	0.00300725	0.000570388	4.17199e-05	0.000149189	0.000685387	0.0405654	0.240209	0.000227551	0.0156933	0.000194982	2.20255e-05	0.0190693	1.04168e-05	0.0151705	0.000173098	0.000199663	6.12867e-05	0.00010936	0.00121318	1.05887e-05	Feces	Rectum
SMS11	0.00155689	0.684638	0.000216487	0.0061603	0.00322147	0.000567433	6.92891e-05	0.000128799	0.000316612	0.034171	0.127304	0.000239207	0.0383248	0.000628151	1.69287e-05	0.0774521	9.99603e-06	0.0214777	0.000409907	0.00113812	7.75341e-05	0.000142686	0.00150868	0.000224681	Feces	Rectum
SMS12	0.00181593	0.619702	0.000589507	0.00478586	0.0149037	0.00137342	5.30493e-05	0.000328787	0.000268283	0.034129	0.214293	0.000221426	0.0157232	0.000683833	2.10794e-05	0.0797136	1.28438e-05	0.00386162	0.000313923	0.00120114	0.000117896	0.00027313	0.00559705	1.63396e-05	Feces	Rectum
SMS13	0.0278381	0.349001	0.000418838	0.00340857	0.0323015	0.000667253	5.649e-05	0.000512544	0.00056772	0.0985823	0.356496	0.000343076	0.0406322	0.00108062	2.63591e-05	0.081367	1.19116e-05	0.00266378	0.000476206	0.000496859	0.000119896	0.000224718	0.00269836	7.83509e-06	Feces	Rectum
SMS14	0.0200247	0.318899	0.000307996	0.00250661	0.0278598	0.000953205	0.000103157	0.0029048	0.000457329	0.0547614	0.511414	0.000352242	0.0136845	0.000675823	3.31514e-05	0.0351911	2.09497e-05	0.00418445	0.000702058	0.00117224	0.000124183	0.000266384	0.00338463	1.65187e-05	Feces	Rectum
SMS4	0.00186754	0.642215	0.000198584	0.0181272	0.00345415	0.000753455	3.38546e-05	0.000597033	0.00166814	0.0433103	0.135101	0.00061667	0.0415918	0.000415405	2.06499e-05	0.0540523	1.33771e-05	0.0520263	0.000326924	0.000390705	0.00015606	0.000169954	0.00232098	0.000572289	Feces	Rectum
SMS5	0.0026729	0.595394	0.000334165	0.0104961	0.0191305	0.000892094	6.84647e-05	0.000247296	0.00194307	0.0301905	0.244197	0.000246236	0.0280908	0.000607391	2.75952e-05	0.0466545	1.80999e-05	0.00998962	0.000849012	0.00288281	0.000195128	0.000429517	0.00442289	2.00253e-05	Feces	Rectum
SMS6	0.00454088	0.710855	0.000247066	0.00124874	0.00338765	0.00060599	2.51735e-05	0.000195805	0.00027471	0.0130309	0.117124	6.35802e-05	0.00503367	0.000163717	1.94038e-05	0.139768	1.14911e-05	0.0014793	0.000134752	0.00021058	5.32131e-05	0.000158068	0.00135127	1.59682e-05	Feces	Rectum
SMS7	0.00287672	0.746217	0.000155936	0.0255961	0.00321582	0.0004255	6.71803e-05	0.00016018	0.000161627	0.0477441	0.0796203	0.000120242	0.049444	0.000145111	1.16123e-05	0.0331907	8.12288e-06	0.00935357	0.000116185	0.000164268	7.65893e-05	0.000101825	0.00101855	8.47542e-06	Feces	Rectum
SMS8	0.00210893	0.600485	0.000618751	0.00205984	0.0120998	0.00257563	4.66617e-05	0.000255654	0.00048243	0.0506966	0.0844908	9.89545e-05	0.0490975	0.000426909	3.71564e-05	0.182484	2.44487e-05	0.00550656	0.000303718	0.00176713	0.000193535	0.0004161	0.00338689	0.000336216	Feces	Rectum
SMS9	0.00169597	0.752615	0.000236998	0.0149045	0.00377738	0.000572095	2.77792e-05	0.000404243	0.000344713	0.0456505	0.121714	0.000258151	0.0119027	0.00018295	1.09683e-05	0.0213213	8.61372e-06	0.0215411	0.000349676	0.00054284	6.83603e-05	0.000113925	0.00150057	0.000256423	Feces	Rectum
SNS1	0.00225534	0.760101	0.000240071	0.00261333	0.0147628	0.000404824	3.00788e-05	0.000153466	0.00182277	0.0443484	0.120163	0.000183037	0.0209167	0.000114713	1.02048e-05	0.00812781	8.54568e-06	0.022053	0.000186364	0.000182612	5.54864e-05	0.000122547	0.00112842	1.47598e-05	Feces	Rectum
SNS10	0.000979592	0.679207	0.00275574	0.0317882	0.0093414	0.00238468	2.16422e-05	0.00012259	0.000201249	0.0327649	0.151486	0.000161701	0.025516	0.000407852	1.18886e-05	0.0491869	1.3483e-05	0.00661798	0.000549788	0.00253705	0.000218531	0.000109394	0.00360513	1.12451e-05	Feces	Rectum
SNS12	0.00290665	0.751705	0.000629418	0.0102316	0.00957521	0.00105748	3.98299e-05	0.000437228	0.000571981	0.0232915	0.150056	0.000140799	0.0137771	0.00239933	1.54253e-05	0.0220091	1.15041e-05	0.0037668	0.00050472	0.00132408	0.000138851	0.000200204	0.00520124	9.20533e-06	Feces	Rectum
SNS14	0.00150989	0.692098	0.00047905	0.00463188	0.00753794	0.00169893	0.000118681	0.000157603	0.000235032	0.0329785	0.119237	6.27643e-05	0.00988517	0.00109455	2.18998e-05	0.118462	1.45182e-05	0.00382629	0.000170873	0.0011297	0.000116949	0.000226923	0.004098	0.000207949	Feces	Rectum
SNS15	0.0075697	0.365385	0.000295078	0.00921356	0.0217043	0.000774673	7.34811e-05	0.00023628	0.000386704	0.235872	0.266584	0.00030876	0.0174008	0.00595238	0.000122472	0.0545791	1.34045e-05	0.00847331	0.00073154	0.00140755	0.000109693	0.000141405	0.00263242	3.30201e-05	Feces	Rectum
SNS2	0.00112097	0.671084	0.000140791	0.0133988	0.00502252	0.000361959	5.34007e-05	0.000135278	0.000635157	0.0598988	0.124382	0.000550536	0.0411356	0.000541925	1.31676e-05	0.0356569	1.05655e-05	0.0429049	0.000172903	0.000388905	0.000109131	0.000108897	0.00216357	9.75186e-06	Feces	Rectum
SNS3	0.00132937	0.776677	0.000351628	0.00726931	0.00579736	0.00101308	3.57253e-05	0.000690403	0.00111332	0.0200664	0.0822523	0.000106837	0.0427188	0.000299232	1.51549e-05	0.0384831	1.00427e-05	0.0119397	0.000133023	0.000724645	0.000119972	0.000132498	0.00870051	2.02422e-05	Feces	Rectum
SNS4	0.00640942	0.513035	0.00226571	0.00312822	0.0382511	0.000604637	6.78416e-05	0.00106162	0.000303278	0.0771706	0.275413	0.000457399	0.0197885	0.00153526	1.95714e-05	0.0503794	1.10774e-05	0.00341507	0.00190371	0.00202756	0.000104218	0.000168464	0.00247043	8.72363e-06	Feces	Rectum
SNS5	0.00184628	0.742511	0.000195522	0.00640591	0.00433623	0.00097582	5.72926e-05	0.000704777	0.00081122	0.0496711	0.120524	0.000296448	0.0261815	0.000332885	1.74529e-05	0.0257743	1.07259e-05	0.0132767	0.000152538	0.000951545	0.00011149	0.000168234	0.00375774	0.000929519	Feces	Rectum
SNS6	0.000927783	0.585481	0.000222094	0.0180286	0.0107767	0.00100459	2.99302e-05	0.000154127	0.000280615	0.0521369	0.153408	0.000602703	0.04922	0.000421861	1.63694e-05	0.0510575	1.30055e-05	0.0690837	0.000231641	0.00202587	0.000114017	0.000160037	0.0037641	0.000838728	Feces	Rectum
SNS7	0.00316987	0.707354	0.000207451	0.00131711	0.0130018	0.00070492	3.95991e-05	0.00160833	0.00124682	0.0517081	0.155371	0.000130086	0.0317994	0.000795195	1.82698e-05	0.0201815	1.33846e-05	0.00368444	0.00110134	0.0011342	9.66647e-05	0.00059946	0.00470788	8.76601e-06	Feces	Rectum
SNS8	0.00507141	0.827039	0.000228218	0.00294259	0.00547412	0.000996033	2.30521e-05	0.000116476	0.000464421	0.03086	0.0991617	8.05666e-05	0.0105272	0.000315803	1.33813e-05	0.0104238	1.20215e-05	0.00271927	0.000194615	0.000699366	0.000100949	0.000135621	0.00239264	7.89956e-06	Feces	Rectum
SNS9	0.034221	0.367774	0.00821732	0.00159673	0.0110669	0.000701762	6.74803e-05	0.0107718	0.000354848	0.188369	0.254649	0.000272667	0.0782391	0.000267592	3.1626e-05	0.0353254	1.63362e-05	0.00255451	0.00198438	0.0001706	9.37292e-05	0.000303874	0.00293633	1.31484e-05	Feces	Rectum
SZCM1	0.00037979	0.477291	0.00010398	0.00374756	0.00275247	0.00159345	4.09859e-05	0.000669358	0.00204264	0.0387244	0.424492	0.000647289	0.00718164	0.000481413	2.14545e-05	0.0127297	1.77017e-05	0.0144051	9.65027e-05	0.000120327	6.11855e-05	0.000123252	0.0122681	8.14134e-06	Feces	Rectum
SZCM10	0.000717344	0.561391	0.000259768	0.00208856	0.00250908	0.00107502	3.52136e-05	0.00159534	0.000422026	0.0240654	0.367224	0.000867675	0.0100736	0.00017852	2.33862e-05	0.00863374	2.11355e-05	0.00904699	6.9986e-05	8.35477e-05	7.91135e-05	0.000114133	0.00941964	6.14063e-06	Feces	Rectum
SZCM11	0.000367918	0.597415	0.000129843	0.000837279	0.00253272	0.000836688	2.94145e-05	0.000950268	0.0070888	0.0193596	0.336428	0.00118946	0.0100774	0.000545307	0.000343631	0.00802073	1.29866e-05	0.00689742	8.69274e-05	0.000128222	6.42323e-05	0.000117628	0.00653277	7.08286e-06	Feces	Rectum
SZCM12	0.000328141	0.554701	0.000102317	0.00167476	0.00252435	0.000993974	2.58127e-05	0.000940395	0.000515813	0.0194937	0.388481	0.000841418	0.00817112	0.000138964	1.77361e-05	0.00534161	1.09638e-05	0.00456098	6.3259e-05	9.60735e-05	5.52771e-05	0.000104969	0.0108108	5.89085e-06	Feces	Rectum
SZCM13	0.000413581	0.625974	0.000138194	0.00174115	0.00245072	0.00176472	3.49584e-05	0.000596812	0.0155978	0.0269588	0.282043	0.00093918	0.00556148	0.000242795	2.09355e-05	0.0164953	1.29523e-05	0.00892306	8.05819e-05	0.000183077	8.275e-05	0.000143703	0.00959282	6.82619e-06	Feces	Rectum
SZCM14	0.000244182	0.664605	8.83642e-05	0.00105042	0.00248941	0.000437629	2.13537e-05	0.000836947	0.00175164	0.0218689	0.28368	0.000931765	0.00707164	0.00136627	1.53632e-05	0.00415067	1.00685e-05	0.00469014	5.29284e-05	7.70098e-05	6.08919e-05	8.61572e-05	0.00440768	5.44757e-06	Feces	Rectum
SZCM15	0.000427686	0.582178	0.000119328	0.00531551	0.00324844	0.00216997	3.91035e-05	0.00233515	0.00218564	0.0237776	0.317263	0.00108747	0.0111704	0.0046498	2.71774e-05	0.00618361	1.8412e-05	0.0179895	0.000100036	0.000234607	9.37907e-05	0.000139054	0.019238	9.19377e-06	Feces	Rectum
SZCM16	0.000301685	0.775627	0.000136141	0.000670289	0.00228505	0.00044673	2.43648e-05	0.000970327	0.000185281	0.0176109	0.169191	0.00081513	0.0107041	0.000475717	1.50213e-05	0.00354125	1.33784e-05	0.00965522	5.33151e-05	0.000125055	7.34187e-05	8.99003e-05	0.00698426	5.69023e-06	Feces	Rectum
SZCM17	0.000377745	0.461984	0.00012757	0.00526663	0.00295365	0.00253637	5.32379e-05	0.00256777	0.0039457	0.0215337	0.436034	0.00101631	0.0100951	0.00479666	2.25869e-05	0.0146613	1.55898e-05	0.0147076	0.000109179	0.000317331	0.000145085	0.000194835	0.0165276	1.0058e-05	Feces	Rectum
SZCM18	0.000414189	0.488179	0.0001047	0.00210719	0.00262602	0.00104004	3.69776e-05	0.0016378	0.000344763	0.027353	0.433024	0.00073379	0.00734381	0.000971964	2.5748e-05	0.0100811	1.66039e-05	0.00904531	0.000103854	0.000121466	0.000171216	0.000134497	0.0143744	8.18761e-06	Feces	Rectum
SZCM19	0.000280238	0.664817	9.208e-05	0.00118036	0.00247268	0.00044846	2.78497e-05	0.00209055	0.000330455	0.0208807	0.273345	0.00124745	0.00876919	0.000214664	1.57605e-05	0.00940387	1.37786e-05	0.00874111	6.64172e-05	8.56651e-05	6.24763e-05	0.000300654	0.0051083	5.72174e-06	Feces	Rectum
SZCM2	0.000439244	0.341146	0.000144548	0.00754079	0.00327092	0.00207951	4.7388e-05	0.000550031	0.00582919	0.0292348	0.530139	0.001016	0.00534036	0.0231498	2.12835e-05	0.00739477	2.00719e-05	0.00680528	9.92956e-05	0.000561603	9.6268e-05	0.000174265	0.0348863	1.37213e-05	Feces	Rectum
SZCM20	0.00095157	0.580682	0.000102799	0.00191396	0.0026538	0.000698344	2.88148e-05	0.00115924	0.000988428	0.0171953	0.347231	0.00069604	0.00948561	0.000733251	1.58076e-05	0.0128426	1.37407e-05	0.00889532	6.79131e-05	9.49107e-05	0.000123433	0.000139904	0.0132805	6.36335e-06	Feces	Rectum
SZCM21	0.000409607	0.607742	0.000119003	0.000661969	0.00247561	0.000747499	2.59876e-05	0.000875375	0.000245837	0.0240669	0.335922	0.00108009	0.0067289	0.00055784	1.7504e-05	0.00337753	1.30933e-05	0.01165	7.00685e-05	0.000165743	6.00421e-05	0.000140493	0.00284086	6.01093e-06	Feces	Rectum
SZCM22	0.000485716	0.578854	9.53779e-05	0.00139985	0.00256702	0.000504516	2.69979e-05	0.00109724	0.000210022	0.0197844	0.3573	0.0018838	0.0075536	0.00338826	1.49145e-05	0.00437822	1.03857e-05	0.00971805	7.58079e-05	0.000111613	6.69799e-05	0.000123509	0.0103445	5.79478e-06	Feces	Rectum
SZCM23	0.000452786	0.654216	8.44375e-05	0.000555572	0.00213253	0.000380576	1.95285e-05	0.000565365	0.000175309	0.0229545	0.288247	0.000943371	0.00761387	0.000109002	1.15801e-05	0.00263278	9.36528e-06	0.0137533	5.1336e-05	6.47151e-05	7.97778e-05	8.91031e-05	0.00485452	4.50061e-06	Feces	Rectum
SZCM24	0.000424627	0.595645	0.000124284	0.00313798	0.00284255	0.00128233	3.83778e-05	0.000831026	0.00248983	0.0234214	0.309286	0.0014336	0.00733596	0.00860627	2.82521e-05	0.0124752	1.19321e-05	0.00727419	7.54101e-05	0.000381756	6.38708e-05	0.000118505	0.0226653	7.13899e-06	Feces	Rectum
SZCM25	0.000347606	0.320451	0.000545427	0.0137433	0.00268331	0.00121981	2.77764e-05	0.000266597	0.000247032	0.0344905	0.534165	0.00117003	0.00570699	0.0225647	1.6668e-05	0.00681756	1.29189e-05	0.00974591	9.41141e-05	0.000742436	7.7998e-05	0.000133151	0.0447186	1.1371e-05	Feces	Rectum
SZCM26	0.000403587	0.49832	0.000109875	0.00202678	0.00253583	0.000914832	2.88009e-05	0.00106048	0.000213148	0.0238267	0.413514	0.000754049	0.0079106	0.001186	1.56341e-05	0.00566049	1.47687e-05	0.0105896	7.67349e-05	0.000364173	6.43556e-05	0.00013196	0.0302672	1.06882e-05	Feces	Rectum
SZCM27	0.000441968	0.473988	0.000119531	0.00394471	0.00271064	0.00164375	3.30563e-05	0.000802788	0.000247794	0.023512	0.427902	0.000912465	0.00816839	0.00644776	2.89487e-05	0.0107144	2.05197e-05	0.00792117	8.00394e-05	0.000351111	0.000101079	0.000134621	0.0297627	1.07839e-05	Feces	Rectum
SZCM28	0.000457359	0.475489	0.000117329	0.00226514	0.00286029	0.00126573	3.7651e-05	0.00234343	0.0002654	0.0302502	0.419443	0.000934505	0.00633297	0.00316953	2.1406e-05	0.00664416	2.10598e-05	0.0077472	0.000104492	0.000555077	7.94467e-05	0.000131093	0.0394542	1.03773e-05	Feces	Rectum
SZCM29	0.000507098	0.57661	8.87107e-05	0.00167229	0.00245213	0.000515239	3.51388e-05	0.00123336	0.000201466	0.0222654	0.35493	0.00100775	0.00707177	0.00157294	1.44871e-05	0.00935612	1.03767e-05	0.0070512	7.92646e-05	0.000199332	7.60319e-05	0.000114482	0.0129279	7.81305e-06	Feces	Rectum
SZCM3	0.000375211	0.408964	0.000688522	0.00658546	0.00320106	0.011215	4.77137e-05	0.000985844	0.00547715	0.0389782	0.441333	0.00062338	0.00674551	0.0207989	4.7329e-05	0.0172912	2.72977e-05	0.0119099	0.000151816	0.00120801	9.67266e-05	0.000172447	0.0230577	1.87288e-05	Feces	Rectum
SZCM30	0.000587688	0.385062	0.000328644	0.00276725	0.00261522	0.000894144	3.30032e-05	0.000821798	0.000261329	0.0281265	0.508064	0.000529301	0.00534463	0.00674536	2.01449e-05	0.00568188	1.75933e-05	0.00657281	0.00010384	0.00066242	9.95877e-05	0.000130274	0.0445185	1.19302e-05	Feces	Rectum
SZCM4	0.000495737	0.594792	0.000101963	0.000997112	0.00258388	0.00359759	3.23388e-05	0.000959598	0.000234315	0.0265154	0.329342	0.00125401	0.00997632	0.000586845	1.9959e-05	0.00895122	1.97906e-05	0.0143674	0.000177867	0.000111602	6.37694e-05	0.000119488	0.00469131	7.89364e-06	Feces	Rectum
SZCM5	0.000437234	0.461874	0.000169397	0.00329864	0.00310763	0.0127235	3.99595e-05	0.00280105	0.00148917	0.0284963	0.445096	0.00105588	0.00698305	0.00109069	2.23436e-05	0.00706064	1.51869e-05	0.00917173	9.13033e-05	0.000316082	8.07341e-05	0.000140292	0.0144235	1.55605e-05	Feces	Rectum
SZCM6	0.000306732	0.622191	0.000111272	0.00208567	0.00246035	0.000876777	3.10024e-05	0.00067822	0.000225378	0.0192655	0.321395	0.000884453	0.0101933	0.000274597	1.50001e-05	0.00706214	1.27117e-05	0.00728956	7.62099e-05	0.000102112	5.37202e-05	0.000118512	0.0042839	7.05573e-06	Feces	Rectum
SZCM7	0.000431827	0.338587	0.00015467	0.0065582	0.0034089	0.00233412	3.97972e-05	0.00115469	0.00207278	0.0220835	0.560943	0.000520985	0.00626458	0.00416619	2.49671e-05	0.00986435	2.22618e-05	0.00599769	0.000100674	0.000774007	8.39237e-05	0.00016516	0.0342336	1.29434e-05	Feces	Rectum
SZCM8	0.000419948	0.630047	8.82725e-05	0.00109031	0.00247916	0.000819385	2.62824e-05	0.0010395	0.000234518	0.0216974	0.308795	0.000867249	0.00929108	0.00118007	1.95857e-05	0.00490412	1.36946e-05	0.00809089	5.97672e-05	6.33337e-05	8.58494e-05	0.000106263	0.00857526	6.04607e-06	Feces	Rectum
SZCM9	0.000455741	0.364159	0.00197065	0.00517089	0.00298055	0.0121396	3.02138e-05	0.000815659	0.000326037	0.0519193	0.452008	0.00265464	0.00463411	0.0389528	2.25304e-05	0.00458227	3.87637e-05	0.00673492	9.79541e-05	0.00119095	0.000100237	0.000134786	0.0488681	1.24556e-05	Feces	Rectum
XBCN	0.000431025	0.400501	0.000118414	0.00546595	0.0018524	0.00201946	3.41047e-05	0.00300198	0.000289326	0.0196174	0.511925	0.00060625	0.00748843	0.00035862	1.98685e-05	0.0204715	1.77042e-05	0.0037842	9.69245e-05	0.000132103	9.25505e-05	0.000153219	0.021513	9.09123e-06	Feces	Rectum
XBCN1	0.000560441	0.483854	0.000101014	0.000871618	0.00167454	0.000859576	3.87658e-05	0.00635663	0.000333613	0.0257799	0.446745	0.00134594	0.0116559	0.000707155	2.22848e-05	0.00673129	1.5315e-05	0.00289669	0.000109568	0.00013719	8.26828e-05	0.000150613	0.00896203	7.85349e-06	Feces	Rectum
XBCN10	0.000578682	0.542079	9.9425e-05	0.00067312	0.00285931	0.000708105	2.77542e-05	0.00279192	0.000268108	0.0220435	0.40274	0.00138853	0.0070069	0.000233888	1.42083e-05	0.00536037	1.12114e-05	0.00207567	7.45046e-05	0.00101528	0.000221243	0.000137424	0.00758513	7.07763e-06	Feces	Rectum
XBCN11	0.00131217	0.511782	0.000131373	0.00190692	0.0035562	0.000930022	3.30803e-05	0.00145612	0.00562404	0.0174277	0.415977	0.001397	0.00656778	0.00449653	1.58357e-05	0.0130137	1.16301e-05	0.00403525	7.92417e-05	0.000255549	0.000149547	0.000134147	0.00970014	7.09138e-06	Feces	Rectum
XBCN12	0.000540645	0.422489	0.000338662	0.00114344	0.00177088	0.0009771	4.6113e-05	0.00177659	0.000350555	0.0388675	0.476664	0.00100907	0.00923009	0.00152638	2.59664e-05	0.0180667	1.902e-05	0.00383749	0.000234676	0.000251655	8.3823e-05	0.000159326	0.0205804	1.13054e-05	Feces	Rectum
XBCN13	0.000395228	0.508235	0.000201171	0.000780165	0.00305751	0.000994268	2.78358e-05	0.00213247	0.000264341	0.0180421	0.432515	0.00143851	0.00726394	0.000832856	3.2386e-05	0.0170326	1.07581e-05	0.00252104	8.89698e-05	0.000118348	6.34508e-05	0.000129103	0.00381845	5.24497e-06	Feces	Rectum
XBCN14	0.000872617	0.533736	0.000213768	0.0011824	0.0002863	0.00316994	1.41419e-05	0.00248686	0.00287588	0.0122711	0.403569	0.000523988	0.00830869	0.00771258	1.14682e-05	0.00845186	3.20079e-06	0.0030894	0.000132504	0.00045324	0.000117532	0.000187486	0.0103245	5.17904e-06	Feces	Rectum
XBCN15	0.000407038	0.463897	9.31605e-05	0.00200535	0.00352909	0.000740981	3.63982e-05	0.00296884	0.000226436	0.0282171	0.45989	0.00109223	0.00680392	0.00179253	1.33958e-05	0.0177424	1.10364e-05	0.00409053	7.54686e-05	0.000123787	6.93585e-05	0.000141409	0.00602763	5.23532e-06	Feces	Rectum
XBCN16	0.000478794	0.343123	0.000171894	0.00449355	0.00189126	0.0023711	4.06336e-05	0.00224963	0.000333262	0.0267597	0.527653	0.000607608	0.00440781	0.00116291	2.1687e-05	0.0203804	1.88225e-05	0.00757702	0.000101197	0.000317973	0.000107101	0.000168825	0.0555461	1.63098e-05	Feces	Rectum
XBCN17	0.000454995	0.495022	0.000118746	0.00175022	0.0029216	0.000959017	3.62662e-05	0.00333502	0.00059769	0.0187551	0.432634	0.00171033	0.00860832	0.000225489	1.57517e-05	0.0179832	1.24522e-05	0.00508444	7.89675e-05	0.000231818	7.91847e-05	0.00016397	0.00921465	6.84705e-06	Feces	Rectum
XBCN18	0.000606891	0.481942	0.000160784	0.00154398	0.00202737	0.00110434	4.09809e-05	0.00615666	0.000956099	0.0322037	0.43946	0.000791623	0.00548254	0.000923138	2.04571e-05	0.00900044	1.74166e-05	0.00337037	0.00011169	0.000273245	0.000105658	0.000165874	0.0135245	1.03648e-05	Feces	Rectum
XBCN19	0.000431952	0.50194	0.000120517	0.00143313	0.00308778	0.00159348	3.28848e-05	0.00316156	0.00265959	0.0198668	0.433913	0.00165914	0.00740603	0.00248538	1.82699e-05	0.0086893	1.26397e-05	0.00311821	0.00010556	0.000202997	8.12141e-05	0.000147987	0.00782529	6.91369e-06	Feces	Rectum
XBCN2	0.000516128	0.426817	8.99628e-05	0.00081036	0.00166594	0.00210219	3.06585e-05	0.00489628	0.000266923	0.0270179	0.500634	0.000644817	0.00721174	0.000246491	2.02312e-05	0.00993409	1.64338e-05	0.00298685	8.82482e-05	0.000126598	0.000102284	0.000145866	0.0136205	7.94847e-06	Feces	Rectum
XBCN20	0.0040989	0.582568	0.000160605	0.00044991	0.00118042	0.000462746	8.42599e-06	0.00404667	0.000267954	0.0116248	0.366372	0.000706801	0.00971163	0.00064043	7.4742e-06	0.0069373	4.02022e-06	0.00313195	5.07045e-05	0.000358704	0.000260374	0.000127051	0.00682074	1.98236e-06	Feces	Rectum
XBCN21	0.000979933	0.478029	0.000111344	0.0017396	0.00370331	0.00192976	4.1886e-05	0.00566744	0.000308447	0.0181503	0.455204	0.00208445	0.0108161	0.000182487	1.66186e-05	0.00848588	1.36428e-05	0.00360438	0.000102539	0.000274861	0.000586846	0.000150426	0.00780888	7.26386e-06	Feces	Rectum
XBCN22	0.000681185	0.486228	0.000115498	0.002547	0.00339002	0.00183979	3.18469e-05	0.00968995	0.000297018	0.0196738	0.426169	0.0015258	0.00904431	0.000290698	1.50853e-05	0.0191204	1.10202e-05	0.00405761	7.85952e-05	0.000237619	8.09741e-05	0.000169711	0.0146906	1.43106e-05	Feces	Rectum
XBCN24	0.00051132	0.45349	0.000123619	0.00194209	0.00206615	0.000671424	4.162e-05	0.00302537	0.000423544	0.0205554	0.45953	0.000879382	0.00878181	0.00105783	2.21036e-05	0.0187011	1.68226e-05	0.00366585	0.000110455	0.000272935	8.33971e-05	0.000192638	0.0238225	1.19544e-05	Feces	Rectum
XBCN25	0.000822176	0.492195	0.000146805	0.00113194	0.00251538	0.00108472	5.77132e-05	0.00668452	0.00042657	0.0384004	0.426677	0.00135189	0.0100694	0.00240564	3.30609e-05	0.00497093	2.43852e-05	0.00449578	0.000157693	0.000162318	0.000123476	0.000195002	0.00585481	1.31422e-05	Feces	Rectum
XBCN26	0.000346918	0.625827	0.000234658	0.000808597	0.000194377	0.000587355	1.10454e-05	0.00103036	0.0013734	0.00988498	0.322666	0.000430272	0.0106081	0.00213044	7.16723e-06	0.0094372	3.12664e-06	0.00567418	7.2686e-05	0.001875	4.66755e-05	9.78706e-05	0.00665149	1.18288e-06	Feces	Rectum
XBCN27	0.00306813	0.578476	0.000163546	0.00166029	0.00111136	0.000607495	9.01427e-06	0.0016318	0.00198415	0.00866104	0.35873	0.000481115	0.00982952	0.00429335	8.66142e-06	0.00805415	2.44504e-06	0.00963314	6.35279e-05	0.00062628	0.000333633	0.000129238	0.0104405	1.84384e-06	Feces	Rectum
XBCN28	0.000659432	0.425821	9.95977e-05	0.00161588	0.00195232	0.00130711	2.82647e-05	0.00306341	0.000264273	0.0223464	0.49221	0.000805209	0.00668794	0.00238958	1.71099e-05	0.010379	1.30237e-05	0.00636062	9.17739e-05	0.000547713	8.63099e-05	0.000167817	0.023076	9.82699e-06	Feces	Rectum
XBCN29	0.000634776	0.34216	0.000131923	0.00134358	0.00196863	0.00134867	5.62376e-05	0.00538759	0.000642424	0.0281827	0.576903	0.000797262	0.00601341	0.00144904	2.84441e-05	0.0137918	2.0121e-05	0.00385704	0.000148348	0.000272247	0.000144357	0.000184517	0.0145231	1.12561e-05	Feces	Rectum
XBCN3	0.000763186	0.553715	0.000110619	0.000724058	0.00184304	0.0010795	3.61872e-05	0.00336401	0.000278119	0.0321346	0.380167	0.00168572	0.00829182	0.00226476	2.22883e-05	0.0041216	1.53676e-05	0.00218776	0.000165124	0.000123833	8.06916e-05	0.000147117	0.00667032	8.35824e-06	Feces	Rectum
XBCN30	0.000689654	0.289943	0.00011147	0.00104861	0.00180006	0.00109755	6.81784e-05	0.0049331	0.00033208	0.0269085	0.633543	0.000677019	0.00587491	0.000328247	2.2279e-05	0.0122875	2.135e-05	0.00344858	0.000125385	0.000194437	0.000164542	0.000185474	0.0161837	1.18651e-05	Feces	Rectum
XBCN31	0.000968051	0.420201	0.000184669	0.0045502	0.00203981	0.00147607	4.65181e-05	0.00709584	0.000466371	0.02226	0.48012	0.000791207	0.00730357	0.000775076	3.16665e-05	0.0194266	1.80207e-05	0.0072252	0.000136678	0.000603892	0.000234954	0.00021494	0.0238177	1.22906e-05	Feces	Rectum
XBCN32	0.000545447	0.496683	0.00025526	0.00387768	0.00239314	0.00107162	6.09268e-05	0.00492086	0.0004031	0.0258438	0.415919	0.000929472	0.0100269	0.00979292	4.00627e-05	0.00897078	2.99664e-05	0.00853143	0.000162677	0.000341575	0.000103397	0.000208988	0.00887158	1.62877e-05	Feces	Rectum
XBCN33	0.000494462	0.551614	3.1116e-05	0.000457526	9.80972e-05	0.000631698	1.36691e-05	0.00158505	0.000142827	0.0126693	0.412225	0.000718168	0.00652374	0.00294384	5.03087e-06	0.00169851	3.27969e-06	0.00167721	3.90578e-05	3.45435e-05	3.82852e-05	0.000118639	0.00623481	1.65026e-06	Feces	Rectum
XBCN34	0.000612154	0.482116	0.000211843	0.00270177	0.00215228	0.00228299	5.97762e-05	0.00454857	0.00454721	0.0308761	0.412541	0.000854251	0.0100027	0.00423649	3.53421e-05	0.0170736	2.38944e-05	0.00599572	0.000211515	0.000344009	9.52312e-05	0.000190626	0.0182717	1.52086e-05	Feces	Rectum
XBCN35	0.00065919	0.468951	0.000121583	0.000892358	0.00173786	0.00217906	3.62554e-05	0.00587064	0.00032021	0.0265284	0.459214	0.000838508	0.00938684	0.000351719	2.51439e-05	0.00725676	1.78163e-05	0.00365054	0.000103226	0.000343968	0.000652237	0.000164168	0.0106895	8.94724e-06	Feces	Rectum
XBCN5	0.000721474	0.54132	9.53876e-05	0.00152673	0.00347085	0.00068556	2.67216e-05	0.00101103	0.00195777	0.0172666	0.406208	0.0013088	0.00736758	0.000507105	1.27682e-05	0.0050435	1.03438e-05	0.00536412	6.84102e-05	0.000158981	9.46026e-05	0.000125901	0.00563391	1.427e-05	Feces	Rectum
XBCN6	0.000412317	0.429436	0.000110041	0.00133474	0.00182395	0.00122155	3.49098e-05	0.00343025	0.00031086	0.0191366	0.499295	0.000859171	0.0054717	0.00100361	2.1929e-05	0.0160979	1.42934e-05	0.00429848	0.000106485	0.000157881	8.4513e-05	0.000159881	0.0151674	1.03561e-05	Feces	Rectum
XBCN7	0.000406883	0.493747	9.6011e-05	0.00120302	0.0033266	0.0015221	2.71237e-05	0.00267556	0.00305921	0.0198251	0.444207	0.00162479	0.00703	0.00139459	1.30339e-05	0.00920196	1.06975e-05	0.00307678	7.06316e-05	0.00019137	7.51451e-05	0.000145117	0.00706529	5.15303e-06	Feces	Rectum
XBCN8	0.00172891	0.57615	0.000237834	0.000749879	0.000621662	0.00113933	9.64729e-06	0.00199757	0.00368834	0.0104658	0.356854	0.000459798	0.00959565	0.00113157	1.31042e-05	0.0108203	3.44458e-06	0.00889992	6.89801e-05	0.00181452	0.00562596	0.000126577	0.00779638	1.15765e-06	Feces	Rectum
XBCN9	0.000438033	0.325583	0.000122789	0.00291132	0.00197139	0.00169961	3.76367e-05	0.0046515	0.00398498	0.0266879	0.565538	0.000472004	0.00512435	0.00182906	2.58192e-05	0.0149066	1.86363e-05	0.00475508	9.93429e-05	0.000270046	0.000122205	0.000177864	0.0385587	1.44319e-05	Feces	Rectum
XBDN1	0.00045147	0.568259	0.000103241	0.00299291	0.00117585	0.00208321	3.01033e-05	0.000908284	0.000205446	0.0226903	0.360604	0.00165509	0.0141384	0.000545944	1.32509e-05	0.0119132	1.45275e-05	0.00415311	9.22866e-05	0.000133406	5.18546e-05	0.000121958	0.00764545	1.70018e-05	Feces	Rectum
XBDN2	0.000522266	0.537961	0.000106889	0.00103968	0.00131327	0.00083972	2.9006e-05	0.000760096	0.000237436	0.0134648	0.409577	0.000592808	0.0113894	0.000348235	1.41168e-05	0.00725302	1.35703e-05	0.00831124	0.000178433	0.000126461	6.30879e-05	0.000113382	0.0057388	6.41044e-06	Feces	Rectum
XBDN3	0.000575557	0.516767	0.000250888	0.00137607	0.00358526	0.000786438	6.33373e-05	0.00765683	0.00123365	0.0222306	0.40394	0.00193487	0.0107556	0.000861181	3.35957e-05	0.00873008	3.08794e-05	0.00651357	0.000182841	0.000339754	0.000132999	0.000230009	0.0117726	1.65305e-05	Feces	Rectum
XBDN4	0.000484643	0.586528	9.73572e-05	0.00292062	0.00136337	0.00181991	3.0284e-05	0.000968513	0.000310753	0.0223825	0.346606	0.00156824	0.0129016	0.000204572	1.3626e-05	0.0105899	1.37508e-05	0.00373343	8.60229e-05	0.000450741	5.87901e-05	0.000187604	0.00666418	1.60728e-05	Feces	Rectum
XBDN5	0.000883984	0.556636	0.000172321	0.00152135	0.00197735	0.000623853	3.55911e-05	0.00237522	0.000548793	0.0217867	0.383658	0.000631481	0.00776109	0.00096351	2.07868e-05	0.0100382	1.68544e-05	0.00317225	0.000124632	0.000293281	0.000100786	0.000179294	0.00638253	9.65523e-05	Feces	Rectum
XBDN6	0.000912429	0.507819	0.000132222	0.00205055	0.00135926	0.00515712	3.05334e-05	0.000606687	0.000310012	0.0202583	0.409234	0.00142093	0.0101341	0.000208581	1.79162e-05	0.0284343	1.30593e-05	0.00328526	9.08003e-05	0.000106336	7.13318e-05	0.000131038	0.00816323	5.34651e-05	Feces	Rectum
XBDN7	0.0014512	0.54327	0.000325363	0.00157935	0.00183096	0.000645918	4.2115e-05	0.0022426	0.000654648	0.0247057	0.394918	0.000448551	0.00548258	0.00121543	2.43774e-05	0.00867457	2.14211e-05	0.00313016	0.000135339	0.000250987	0.000137035	0.000174216	0.00851375	0.000125302	Feces	Rectum
YCN10	0.00217558	0.510247	0.00104156	0.00126911	0.000603719	0.000996598	8.0229e-06	0.00121499	0.000426236	0.00833899	0.402473	0.000223707	0.00421046	0.0108319	1.4768e-05	0.00802686	4.32219e-06	0.0116019	8.67068e-05	0.000963412	0.000200791	0.000232194	0.0348039	4.48776e-06	Feces	Rectum
YCN11	0.000530867	0.478787	0.000204986	0.00180381	0.00122217	0.000578703	3.1534e-05	0.000886159	0.000292772	0.0153851	0.454917	0.000508667	0.00454317	0.000444902	1.81242e-05	0.00857278	1.8036e-05	0.00465301	8.56737e-05	0.000150372	8.86123e-05	0.000168719	0.0260971	1.14686e-05	Feces	Rectum
YCN12	0.000659514	0.618815	0.000334571	0.00251564	0.00135306	0.002052	3.02206e-05	0.00240845	0.000285947	0.00864181	0.266955	0.00106014	0.00781928	0.000380239	1.84763e-05	0.00930433	1.36388e-05	0.00648366	0.000179124	0.000174824	0.00023091	0.000132921	0.0701406	1.03767e-05	Feces	Rectum
YCN14	0.000527004	0.393575	0.000160367	0.00983763	0.00137734	0.0105291	4.39113e-05	0.00106688	0.000380223	0.0198603	0.46835	0.000994919	0.0061146	0.0148487	2.83049e-05	0.0109564	2.30001e-05	0.0127094	0.000148364	0.000446776	0.000226172	0.000170606	0.0475986	2.66981e-05	Feces	Rectum
YCN15	0.000547233	0.612486	0.000135177	0.00103307	0.00168019	0.000569336	3.80577e-05	0.00113526	0.000257009	0.0181366	0.327269	0.000819909	0.00757342	0.000208991	1.83243e-05	0.00987474	1.29217e-05	0.00914894	9.15438e-05	0.000137145	0.000102634	0.000139871	0.00857335	1.12969e-05	Feces	Rectum
YCN16	0.00229365	0.381075	0.000174765	0.00376952	0.00168732	0.000672932	4.10586e-05	0.0041112	0.000474009	0.0169545	0.527129	0.000461051	0.00512097	0.0116478	2.43998e-05	0.0093838	4.90974e-05	0.00317323	0.000144486	0.000764663	0.000152036	0.000196578	0.0304841	1.42509e-05	Feces	Rectum
YCN17	0.000888146	0.42385	0.00048866	0.00177828	0.00177051	0.00103603	3.12249e-05	0.00062331	0.000385245	0.0162349	0.451424	0.000785264	0.00343455	0.026527	1.84552e-05	0.00460297	2.02208e-05	0.00891747	0.000111992	0.00111722	0.000182788	0.000224017	0.0555334	1.40747e-05	Feces	Rectum
YCN18	0.000672021	0.633474	0.000290714	0.00129233	0.00112066	0.000498519	2.94996e-05	0.00456508	0.000320293	0.0131407	0.297514	0.000847608	0.0101192	0.0032239	1.57542e-05	0.004456	1.02966e-05	0.00451761	8.69127e-05	0.000219315	9.16018e-05	0.000135674	0.023352	6.08553e-06	Feces	Rectum
YCN19	0.00049048	0.33504	0.000288502	0.00285859	0.00119575	0.00185214	3.38619e-05	0.00315951	0.000325213	0.0154456	0.549144	0.000340487	0.00320994	0.000288119	1.86942e-05	0.0254784	3.29549e-05	0.00682391	0.000103459	0.000997033	0.000271115	0.000171734	0.0524146	1.65273e-05	Feces	Rectum
YCN20	0.000482079	0.312475	0.000121418	0.00167822	0.00183603	0.00123434	3.25997e-05	0.00149018	0.000362501	0.0194748	0.590076	0.000345658	0.00414213	0.00620868	2.01499e-05	0.00688085	3.0366e-05	0.00591712	0.000152402	0.00113318	9.96601e-05	0.000150138	0.0456424	1.46161e-05	Feces	Rectum
YCN21	0.000506179	0.552018	0.000179157	0.00230684	0.00141814	0.000705165	3.26884e-05	0.00166454	0.000565731	0.0141159	0.385619	0.000543754	0.00674077	0.000594398	1.70745e-05	0.00888633	1.59806e-05	0.00525028	0.000103077	0.000602601	9.88422e-05	0.000164671	0.0178415	9.41996e-06	Feces	Rectum
YCN22	0.000570951	0.46146	0.00270611	0.0269898	0.00164873	0.000791414	4.68115e-05	0.000898146	0.000391552	0.014762	0.351009	0.00143734	0.0136453	0.00681061	2.85328e-05	0.0199062	1.97886e-05	0.0125044	0.000139925	0.000571543	0.000350772	0.000183056	0.0831138	1.38347e-05	Feces	Rectum
YCN23	0.000457378	0.615104	0.000150241	0.00204753	0.00145334	0.000765419	4.54548e-05	0.00234253	0.000260335	0.0136467	0.31526	0.000734695	0.0101981	0.000419226	1.9033e-05	0.00330499	1.21703e-05	0.00435813	8.05185e-05	0.000393056	0.00010072	0.00093208	0.0279047	9.98291e-06	Feces	Rectum
YCN24	0.000598637	0.418756	0.000207544	0.00191287	0.00127413	0.00145793	3.15046e-05	0.000781957	0.000277675	0.0367614	0.489552	0.000714698	0.00632366	0.012827	1.91867e-05	0.00432627	1.98498e-05	0.00386517	0.000126293	0.000697125	0.000106165	0.000157388	0.0191961	9.37878e-06	Feces	Rectum
YCN25	0.000892308	0.188971	0.000106613	0.00118136	0.00145633	0.00138317	4.56938e-05	0.000348786	0.000382507	0.0149985	0.765897	0.000702163	0.00743439	0.00022279	1.81701e-05	0.00424237	1.51861e-05	0.00568042	0.000173167	0.000150805	0.000129962	0.000171931	0.00538868	6.81488e-06	Feces	Rectum
YCN26	0.000581004	0.266637	0.000143283	0.00147331	0.0022694	0.000640286	3.82472e-05	0.000877899	0.000331088	0.0211126	0.657089	0.000289539	0.00306872	0.000233689	1.88102e-05	0.00701805	1.87623e-05	0.00364535	0.000119004	0.000860086	0.000117424	0.000151635	0.0332497	1.67109e-05	Feces	Rectum
YCN27	0.000629185	0.663847	0.000246174	0.00149447	0.00114664	0.000915755	3.75327e-05	0.000463732	0.000268561	0.0126097	0.291493	0.000550787	0.00431509	0.000575823	1.73224e-05	0.00638402	1.16886e-05	0.00210207	8.34276e-05	0.000300011	0.000119129	0.000143042	0.0122398	6.67994e-06	Feces	Rectum
YCN28	0.000535632	0.438388	0.000192885	0.00225404	0.00110299	0.00117138	3.49234e-05	0.000765101	0.000563834	0.0153992	0.502663	0.000400989	0.00302434	0.00384166	1.51059e-05	0.00476693	1.26498e-05	0.00382479	8.88729e-05	0.000370819	9.19027e-05	0.00015284	0.020328	1.0138e-05	Feces	Rectum
YCN29	0.000366912	0.507545	0.000160144	0.00154743	0.000948533	0.000621435	2.58656e-05	0.0013136	0.000219717	0.0174654	0.400852	0.000815043	0.00625419	0.000126742	1.23529e-05	0.0192006	1.15657e-05	0.0125961	8.44904e-05	7.38482e-05	7.25085e-05	0.000107545	0.0295719	6.91952e-06	Feces	Rectum
YCN30	0.000904777	0.496846	0.000162538	0.00411096	0.00108284	0.000709355	5.76687e-05	0.00182694	0.000424545	0.0257282	0.420881	0.00135082	0.0229796	0.000248856	2.013e-05	0.0138873	1.56211e-05	0.00347849	0.000158869	0.000160716	9.74641e-05	0.000188394	0.00466841	1.02773e-05	Feces	Rectum
YCN31	0.000487033	0.489375	0.000202267	0.00151202	0.00158951	0.000888137	4.09506e-05	0.000781843	0.000488401	0.0167843	0.429153	0.00133491	0.00873063	0.000508252	0.000129375	0.011434	1.90322e-05	0.0143647	0.000138141	0.000211265	0.000114497	0.000179224	0.0215218	1.15579e-05	Feces	Rectum
YCN32	0.000367663	0.474767	0.000133821	0.00260708	0.000885227	0.00066188	2.93886e-05	0.00108049	0.000274907	0.0210717	0.430733	0.000437383	0.00399679	0.00111235	2.29082e-05	0.0281304	1.85351e-05	0.00798779	0.000102347	0.000181674	8.05127e-05	0.000141919	0.0251639	1.19608e-05	Feces	Rectum
YCN33	0.000741525	0.456044	0.000328603	0.000911833	0.00135197	0.00055489	3.21519e-05	0.00153953	0.000318556	0.015474	0.490194	0.000808429	0.00344541	0.000228957	1.35917e-05	0.00303843	1.20922e-05	0.00293287	0.000146278	0.000432539	0.00012123	0.000146647	0.0211742	8.09944e-06	Feces	Rectum
YCN34	0.000464166	0.40701	0.000168405	0.00714873	0.00161988	0.0022519	3.71255e-05	0.0023625	0.000314186	0.0147325	0.470514	0.000681047	0.00462352	0.000510089	2.14837e-05	0.0170928	1.67752e-05	0.00760166	0.000103189	0.00132595	0.000126337	0.000191673	0.0610618	2.03313e-05	Feces	Rectum
YCN35	0.000387902	0.612352	0.000102453	0.00181801	0.00109424	0.00146505	2.59559e-05	0.00241091	0.000208598	0.010877	0.310364	0.00052763	0.0130026	0.000180941	1.71229e-05	0.0152812	1.21449e-05	0.00740865	9.62706e-05	0.000121152	0.000101576	0.000123143	0.0220152	6.8035e-06	Feces	Rectum
YCN4	0.000284152	0.44621	0.000103254	0.00223921	0.0021613	0.000615042	2.58303e-05	0.001098	0.000198781	0.0266109	0.449371	0.000550079	0.00409446	0.000545985	1.42487e-05	0.0120892	1.0698e-05	0.00664424	6.41966e-05	0.00386152	6.92717e-05	0.000130023	0.0429952	1.33002e-05	Feces	Rectum
YCN5	0.000472744	0.401118	0.000151047	0.00255672	0.00142529	0.00141573	4.24828e-05	0.000825639	0.000323603	0.0171766	0.497864	0.000330021	0.00370726	0.017311	2.89284e-05	0.0125156	1.35375e-05	0.00880372	0.000138741	0.000891475	0.000117218	0.000164079	0.0325927	1.36995e-05	Feces	Rectum
YCN6	0.000393429	0.413073	0.000135941	0.0018258	0.00944778	0.000637061	2.506e-05	0.000304879	0.000279297	0.00686746	0.436974	0.000309788	0.00359577	0.0396308	1.37004e-05	0.0111317	1.20831e-05	0.0106497	9.79139e-05	0.00140946	9.91552e-05	0.000157165	0.0629006	2.80687e-05	Feces	Rectum
YCN7	0.000704793	0.266321	0.000115341	0.00429856	0.00216899	0.00354526	3.72317e-05	0.0020819	0.00028289	0.0243386	0.603138	0.000380896	0.0045353	0.00695765	1.94664e-05	0.015156	3.26071e-05	0.0039437	0.000150782	0.00140353	0.000409419	0.000155646	0.0597998	2.1994e-05	Feces	Rectum
YCN8	0.000399031	0.336106	0.00160849	0.00655466	0.00223045	0.000715662	3.29872e-05	0.000731714	0.0004257	0.0219486	0.500009	0.000316012	0.00372049	0.00705378	1.63402e-05	0.0119392	4.99925e-05	0.00791473	0.000140427	0.00113282	0.000157272	0.000139472	0.0966325	2.44636e-05	Feces	Rectum
YCN9	0.00048709	0.513772	0.000124237	0.00218045	0.00149086	0.000701062	2.85913e-05	0.00157992	0.000286232	0.00950395	0.389744	0.000547986	0.00541611	0.000756745	1.57818e-05	0.0183812	1.41248e-05	0.00843092	8.74634e-05	0.000452827	0.000135605	0.000153821	0.0456986	1.09191e-05	Feces	Rectum
