# Supplementary material for: The microbiome of the buffalo digestive tract
Source: Nat Commun. 2022 Feb 10;13:823. doi: 10.1038/s41467-022-28402-9 (PMC8831627; doi:10.1038/s41467-022-28402-9)
Supplement: Supplementary file 14 — Source Data [file 41467_2022_28402_MOESM14_ESM.zip › Source Data - Figure 5.xlsx]

## Sheet: Figure 5b-g
Figure 5b-g
CAZy_family	abundance	section	site
AA	2.32496e-06	Rectum	Feces
CBM	0.00116622	Rectum	Feces
CE	0.000307243	Rectum	Feces
GH	0.00905669	Rectum	Feces
GT	0.00326812	Rectum	Feces
PL	0.000124006	Rectum	Feces
AA	3.49221e-06	Rectum	Feces
CBM	0.00121377	Rectum	Feces
CE	0.000292094	Rectum	Feces
GH	0.00888538	Rectum	Feces
GT	0.00320824	Rectum	Feces
PL	0.000118683	Rectum	Feces
AA	3.51692e-06	Rectum	Feces
CBM	0.00108396	Rectum	Feces
CE	0.000254573	Rectum	Feces
GH	0.00877085	Rectum	Feces
GT	0.00320154	Rectum	Feces
PL	0.000115328	Rectum	Feces
AA	3.14681e-06	Rectum	Feces
CBM	0.00106865	Rectum	Feces
CE	0.000246102	Rectum	Feces
GH	0.00803543	Rectum	Feces
GT	0.0030566	Rectum	Feces
PL	0.000113968	Rectum	Feces
AA	7.4508e-06	Rectum	Feces
CBM	0.00136538	Rectum	Feces
CE	0.000446594	Rectum	Feces
GH	0.0102825	Rectum	Feces
GT	0.00357924	Rectum	Feces
PL	0.000224755	Rectum	Feces
AA	1.99993e-06	Rectum	Feces
CBM	0.00146698	Rectum	Feces
CE	0.000336932	Rectum	Feces
GH	0.00874663	Rectum	Feces
GT	0.00331382	Rectum	Feces
PL	0.000170068	Rectum	Feces
AA	2.22191e-06	Rectum	Feces
CBM	0.00114079	Rectum	Feces
CE	0.000226853	Rectum	Feces
GH	0.00815471	Rectum	Feces
GT	0.00294203	Rectum	Feces
PL	9.03379e-05	Rectum	Feces
AA	4.20021e-06	Rectum	Feces
CBM	0.00132675	Rectum	Feces
CE	0.000329648	Rectum	Feces
GH	0.00921417	Rectum	Feces
GT	0.00331984	Rectum	Feces
PL	0.000147541	Rectum	Feces
AA	2.42027e-06	Rectum	Feces
CBM	0.00114913	Rectum	Feces
CE	0.000291894	Rectum	Feces
GH	0.00924629	Rectum	Feces
GT	0.00329887	Rectum	Feces
PL	0.000135262	Rectum	Feces
AA	2.79993e-06	Rectum	Feces
CBM	0.00121003	Rectum	Feces
CE	0.000307099	Rectum	Feces
GH	0.00894416	Rectum	Feces
GT	0.00329767	Rectum	Feces
PL	0.000101758	Rectum	Feces
AA	2.53524e-06	Rectum	Feces
CBM	0.00109159	Rectum	Feces
CE	0.000290972	Rectum	Feces
GH	0.00940658	Rectum	Feces
GT	0.0032642	Rectum	Feces
PL	0.000106929	Rectum	Feces
AA	7.39274e-07	Rectum	Feces
CBM	0.00122063	Rectum	Feces
CE	0.000318541	Rectum	Feces
GH	0.0084946	Rectum	Feces
GT	0.00324864	Rectum	Feces
PL	9.46176e-05	Rectum	Feces
AA	2.35962e-06	Rectum	Feces
CBM	0.00104809	Rectum	Feces
CE	0.000269312	Rectum	Feces
GH	0.00832756	Rectum	Feces
GT	0.00313537	Rectum	Feces
PL	8.80074e-05	Rectum	Feces
AA	2.81718e-06	Rectum	Feces
CBM	0.00109778	Rectum	Feces
CE	0.000266239	Rectum	Feces
GH	0.00902304	Rectum	Feces
GT	0.00320366	Rectum	Feces
PL	0.00012736	Rectum	Feces
AA	2.72065e-06	Rectum	Feces
CBM	0.00113534	Rectum	Feces
CE	0.000301	Rectum	Feces
GH	0.00901998	Rectum	Feces
GT	0.0032388	Rectum	Feces
PL	0.000137842	Rectum	Feces
AA	3.21442e-06	Rectum	Feces
CBM	0.00121485	Rectum	Feces
CE	0.000315427	Rectum	Feces
GH	0.00938837	Rectum	Feces
GT	0.00333602	Rectum	Feces
PL	0.000130685	Rectum	Feces
AA	4.10815e-06	Rectum	Feces
CBM	0.00101067	Rectum	Feces
CE	0.000300908	Rectum	Feces
GH	0.00920833	Rectum	Feces
GT	0.00333097	Rectum	Feces
PL	0.000121176	Rectum	Feces
AA	3.46002e-06	Rectum	Feces
CBM	0.00114615	Rectum	Feces
CE	0.000324321	Rectum	Feces
GH	0.00912271	Rectum	Feces
GT	0.00332988	Rectum	Feces
PL	0.000125354	Rectum	Feces
AA	2.20932e-06	Rectum	Feces
CBM	0.00134617	Rectum	Feces
CE	0.000328273	Rectum	Feces
GH	0.00891437	Rectum	Feces
GT	0.00334101	Rectum	Feces
PL	0.000127649	Rectum	Feces
AA	3.91292e-06	Rectum	Feces
CBM	0.00125069	Rectum	Feces
CE	0.000427304	Rectum	Feces
GH	0.01008	Rectum	Feces
GT	0.00366372	Rectum	Feces
PL	0.000167445	Rectum	Feces
AA	2.13696e-06	Rectum	Feces
CBM	0.00127881	Rectum	Feces
CE	0.000299867	Rectum	Feces
GH	0.00893583	Rectum	Feces
GT	0.0032148	Rectum	Feces
PL	0.00012076	Rectum	Feces
AA	2.01865e-06	Rectum	Feces
CBM	0.00127287	Rectum	Feces
CE	0.00028202	Rectum	Feces
GH	0.00817091	Rectum	Feces
GT	0.0029575	Rectum	Feces
PL	0.000100261	Rectum	Feces
AA	6.46975e-06	Rectum	Feces
CBM	0.00137236	Rectum	Feces
CE	0.000454845	Rectum	Feces
GH	0.0107574	Rectum	Feces
GT	0.00361089	Rectum	Feces
PL	0.000269857	Rectum	Feces
AA	6.65855e-06	Rectum	Feces
CBM	0.00133755	Rectum	Feces
CE	0.00034587	Rectum	Feces
GH	0.00943038	Rectum	Feces
GT	0.00346674	Rectum	Feces
PL	0.00018231	Rectum	Feces
AA	2.6288e-06	Rectum	Feces
CBM	0.0012214	Rectum	Feces
CE	0.000312654	Rectum	Feces
GH	0.00910913	Rectum	Feces
GT	0.00320612	Rectum	Feces
PL	0.000148541	Rectum	Feces
AA	3.38169e-06	Rectum	Feces
CBM	0.00108471	Rectum	Feces
CE	0.00024642	Rectum	Feces
GH	0.00859711	Rectum	Feces
GT	0.00302145	Rectum	Feces
PL	0.000101254	Rectum	Feces
AA	9.06605e-07	Rectum	Feces
CBM	0.00104371	Rectum	Feces
CE	0.000271713	Rectum	Feces
GH	0.00856644	Rectum	Feces
GT	0.00314628	Rectum	Feces
PL	0.000104315	Rectum	Feces
AA	2.47162e-06	Rectum	Feces
CBM	0.00130917	Rectum	Feces
CE	0.000295936	Rectum	Feces
GH	0.00805527	Rectum	Feces
GT	0.00314721	Rectum	Feces
PL	0.000107021	Rectum	Feces
AA	3.81155e-06	Rectum	Feces
CBM	0.0011754	Rectum	Feces
CE	0.000307305	Rectum	Feces
GH	0.0088228	Rectum	Feces
GT	0.00325614	Rectum	Feces
PL	0.000116658	Rectum	Feces
AA	2.02955e-06	Rectum	Feces
CBM	0.00120009	Rectum	Feces
CE	0.000325285	Rectum	Feces
GH	0.00885431	Rectum	Feces
GT	0.00331347	Rectum	Feces
PL	9.79713e-05	Rectum	Feces
AA	2.82893e-06	Rectum	Feces
CBM	0.00129598	Rectum	Feces
CE	0.000340134	Rectum	Feces
GH	0.00936989	Rectum	Feces
GT	0.00334683	Rectum	Feces
PL	0.000134056	Rectum	Feces
AA	1.18552e-06	Rectum	Feces
CBM	0.00127988	Rectum	Feces
CE	0.000337781	Rectum	Feces
GH	0.00910393	Rectum	Feces
GT	0.00342697	Rectum	Feces
PL	0.000125645	Rectum	Feces
AA	4.9647e-06	Rectum	Feces
CBM	0.00143406	Rectum	Feces
CE	0.000516848	Rectum	Feces
GH	0.0108216	Rectum	Feces
GT	0.00386923	Rectum	Feces
PL	0.000204465	Rectum	Feces
AA	3.12017e-05	Rectum	Feces
CBM	0.000810791	Rectum	Feces
CE	0.000231254	Rectum	Feces
GH	0.00633233	Rectum	Feces
GT	0.00256448	Rectum	Feces
PL	5.70681e-05	Rectum	Feces
AA	1.30266e-06	Rectum	Feces
CBM	0.00126234	Rectum	Feces
CE	0.00025098	Rectum	Feces
GH	0.00851389	Rectum	Feces
GT	0.00311525	Rectum	Feces
PL	9.29754e-05	Rectum	Feces
AA	3.76082e-06	Rectum	Feces
CBM	0.00154493	Rectum	Feces
CE	0.000415437	Rectum	Feces
GH	0.00954721	Rectum	Feces
GT	0.00346537	Rectum	Feces
PL	0.000119569	Rectum	Feces
AA	1.01597e-06	Rectum	Feces
CBM	0.00147928	Rectum	Feces
CE	0.000337132	Rectum	Feces
GH	0.00903462	Rectum	Feces
GT	0.003376	Rectum	Feces
PL	0.000117235	Rectum	Feces
AA	3.12145e-06	Rectum	Feces
CBM	0.00106009	Rectum	Feces
CE	0.00028571	Rectum	Feces
GH	0.00892187	Rectum	Feces
GT	0.00334531	Rectum	Feces
PL	0.000102203	Rectum	Feces
AA	1.75688e-06	Rectum	Feces
CBM	0.000976593	Rectum	Feces
CE	0.000213727	Rectum	Feces
GH	0.00886969	Rectum	Feces
GT	0.00281319	Rectum	Feces
PL	8.27106e-05	Rectum	Feces
AA	3.27019e-06	Rectum	Feces
CBM	0.00101663	Rectum	Feces
CE	0.000236153	Rectum	Feces
GH	0.0085538	Rectum	Feces
GT	0.00304807	Rectum	Feces
PL	7.46952e-05	Rectum	Feces
AA	1.77041e-06	Rectum	Feces
CBM	0.00124176	Rectum	Feces
CE	0.000240216	Rectum	Feces
GH	0.00859456	Rectum	Feces
GT	0.00308635	Rectum	Feces
PL	7.98314e-05	Rectum	Feces
AA	2.3339e-06	Rectum	Feces
CBM	0.00111385	Rectum	Feces
CE	0.000213041	Rectum	Feces
GH	0.00852066	Rectum	Feces
GT	0.00302533	Rectum	Feces
PL	7.64485e-05	Rectum	Feces
AA	1.24528e-06	Rectum	Feces
CBM	0.0010994	Rectum	Feces
CE	0.000262895	Rectum	Feces
GH	0.00869448	Rectum	Feces
GT	0.00315578	Rectum	Feces
PL	0.000104104	Rectum	Feces
AA	3.68788e-06	Rectum	Feces
CBM	0.00125361	Rectum	Feces
CE	0.000318977	Rectum	Feces
GH	0.00941446	Rectum	Feces
GT	0.00336329	Rectum	Feces
PL	0.000131555	Rectum	Feces
AA	3.1324e-06	Rectum	Feces
CBM	0.000977446	Rectum	Feces
CE	0.000171523	Rectum	Feces
GH	0.00850416	Rectum	Feces
GT	0.00296401	Rectum	Feces
PL	6.99606e-05	Rectum	Feces
AA	1.0065e-05	Rectum	Feces
CBM	0.00135216	Rectum	Feces
CE	0.000284376	Rectum	Feces
GH	0.00842574	Rectum	Feces
GT	0.00305681	Rectum	Feces
PL	7.1918e-05	Rectum	Feces
AA	5.70103e-06	Rectum	Feces
CBM	0.00140527	Rectum	Feces
CE	0.00036179	Rectum	Feces
GH	0.0096115	Rectum	Feces
GT	0.00348224	Rectum	Feces
PL	0.000117817	Rectum	Feces
AA	7.16253e-06	Rectum	Feces
CBM	0.00144042	Rectum	Feces
CE	0.000311385	Rectum	Feces
GH	0.0092671	Rectum	Feces
GT	0.00329737	Rectum	Feces
PL	8.69241e-05	Rectum	Feces
AA	6.49407e-06	Rectum	Feces
CBM	0.00145065	Rectum	Feces
CE	0.000273181	Rectum	Feces
GH	0.00866198	Rectum	Feces
GT	0.00315545	Rectum	Feces
PL	7.74867e-05	Rectum	Feces
AA	5.57827e-06	Rectum	Feces
CBM	0.00126688	Rectum	Feces
CE	0.000282416	Rectum	Feces
GH	0.00898456	Rectum	Feces
GT	0.00319023	Rectum	Feces
PL	7.46953e-05	Rectum	Feces
AA	4.40449e-06	Rectum	Feces
CBM	0.00138345	Rectum	Feces
CE	0.000436815	Rectum	Feces
GH	0.0100747	Rectum	Feces
GT	0.00373463	Rectum	Feces
PL	0.000139752	Rectum	Feces
AA	5.48298e-06	Rectum	Feces
CBM	0.00170599	Rectum	Feces
CE	0.000314819	Rectum	Feces
GH	0.008902	Rectum	Feces
GT	0.00322985	Rectum	Feces
PL	8.68652e-05	Rectum	Feces
AA	3.36565e-06	Rectum	Feces
CBM	0.00120491	Rectum	Feces
CE	0.000315603	Rectum	Feces
GH	0.00937942	Rectum	Feces
GT	0.00331055	Rectum	Feces
PL	7.55692e-05	Rectum	Feces
AA	5.30585e-06	Rectum	Feces
CBM	0.00123124	Rectum	Feces
CE	0.000367619	Rectum	Feces
GH	0.00948211	Rectum	Feces
GT	0.00357344	Rectum	Feces
PL	8.45287e-05	Rectum	Feces
AA	5.4423e-06	Rectum	Feces
CBM	0.00119726	Rectum	Feces
CE	0.00037388	Rectum	Feces
GH	0.00946574	Rectum	Feces
GT	0.00354487	Rectum	Feces
PL	0.000105413	Rectum	Feces
AA	3.96081e-06	Rectum	Feces
CBM	0.0012577	Rectum	Feces
CE	0.00040997	Rectum	Feces
GH	0.00996253	Rectum	Feces
GT	0.00375514	Rectum	Feces
PL	0.000106839	Rectum	Feces
AA	7.07743e-06	Rectum	Feces
CBM	0.00122818	Rectum	Feces
CE	0.00041664	Rectum	Feces
GH	0.00995588	Rectum	Feces
GT	0.00366581	Rectum	Feces
PL	0.00016509	Rectum	Feces
AA	5.35881e-06	Rectum	Feces
CBM	0.00133301	Rectum	Feces
CE	0.000444467	Rectum	Feces
GH	0.00969461	Rectum	Feces
GT	0.00367224	Rectum	Feces
PL	8.78482e-05	Rectum	Feces
AA	5.90605e-06	Rectum	Feces
CBM	0.00139521	Rectum	Feces
CE	0.00045911	Rectum	Feces
GH	0.00982545	Rectum	Feces
GT	0.00361616	Rectum	Feces
PL	0.000114393	Rectum	Feces
AA	1.04289e-05	Rectum	Feces
CBM	0.00128452	Rectum	Feces
CE	0.000402648	Rectum	Feces
GH	0.00971416	Rectum	Feces
GT	0.00365148	Rectum	Feces
PL	0.000117404	Rectum	Feces
AA	5.22084e-06	Rectum	Feces
CBM	0.00143477	Rectum	Feces
CE	0.000361768	Rectum	Feces
GH	0.00952485	Rectum	Feces
GT	0.0036205	Rectum	Feces
PL	0.000100019	Rectum	Feces
AA	2.41057e-06	Rectum	Feces
CBM	0.00102975	Rectum	Feces
CE	0.000223712	Rectum	Feces
GH	0.00854394	Rectum	Feces
GT	0.0030986	Rectum	Feces
PL	5.92947e-05	Rectum	Feces
AA	1.06345e-05	Rectum	Feces
CBM	0.00118076	Rectum	Feces
CE	0.000388448	Rectum	Feces
GH	0.00958492	Rectum	Feces
GT	0.00360001	Rectum	Feces
PL	0.000122859	Rectum	Feces
AA	1.12443e-05	Rectum	Feces
CBM	0.00121597	Rectum	Feces
CE	0.000394452	Rectum	Feces
GH	0.00953733	Rectum	Feces
GT	0.00351284	Rectum	Feces
PL	0.000115283	Rectum	Feces
AA	6.15442e-06	Rectum	Feces
CBM	0.00122161	Rectum	Feces
CE	0.000390056	Rectum	Feces
GH	0.00972554	Rectum	Feces
GT	0.00380715	Rectum	Feces
PL	8.91872e-05	Rectum	Feces
AA	1.99559e-06	Rectum	Feces
CBM	0.00131147	Rectum	Feces
CE	0.000421678	Rectum	Feces
GH	0.00950421	Rectum	Feces
GT	0.00349706	Rectum	Feces
PL	8.74244e-05	Rectum	Feces
AA	6.93187e-06	Rectum	Feces
CBM	0.00121982	Rectum	Feces
CE	0.000336143	Rectum	Feces
GH	0.00940643	Rectum	Feces
GT	0.00343109	Rectum	Feces
PL	0.000114294	Rectum	Feces
AA	7.09006e-06	Rectum	Feces
CBM	0.00172071	Rectum	Feces
CE	0.000269717	Rectum	Feces
GH	0.00850704	Rectum	Feces
GT	0.00312748	Rectum	Feces
PL	7.35581e-05	Rectum	Feces
AA	5.54419e-06	Rectum	Feces
CBM	0.00108569	Rectum	Feces
CE	0.000242434	Rectum	Feces
GH	0.00856479	Rectum	Feces
GT	0.00302428	Rectum	Feces
PL	7.95904e-05	Rectum	Feces
AA	1.79214e-05	Rectum	Feces
CBM	0.00117229	Rectum	Feces
CE	0.000319264	Rectum	Feces
GH	0.00836252	Rectum	Feces
GT	0.00324363	Rectum	Feces
PL	4.34307e-05	Rectum	Feces
AA	1.74177e-06	Rectum	Feces
CBM	0.00133054	Rectum	Feces
CE	0.000231986	Rectum	Feces
GH	0.00839126	Rectum	Feces
GT	0.00300734	Rectum	Feces
PL	6.97327e-05	Rectum	Feces
AA	4.80818e-06	Rectum	Feces
CBM	0.00150577	Rectum	Feces
CE	0.00038256	Rectum	Feces
GH	0.00988175	Rectum	Feces
GT	0.00346934	Rectum	Feces
PL	0.000114359	Rectum	Feces
AA	9.17282e-06	Rectum	Feces
CBM	0.00181019	Rectum	Feces
CE	0.000338456	Rectum	Feces
GH	0.00907774	Rectum	Feces
GT	0.00338047	Rectum	Feces
PL	0.000100638	Rectum	Feces
AA	8.5511e-06	Rectum	Feces
CBM	0.00122761	Rectum	Feces
CE	0.00039238	Rectum	Feces
GH	0.0095012	Rectum	Feces
GT	0.00362082	Rectum	Feces
PL	0.000115963	Rectum	Feces
AA	1.09397e-05	Rectum	Feces
CBM	0.00122272	Rectum	Feces
CE	0.000383193	Rectum	Feces
GH	0.00959036	Rectum	Feces
GT	0.00367292	Rectum	Feces
PL	0.000102168	Rectum	Feces
AA	3.74269e-06	Rectum	Feces
CBM	0.00129384	Rectum	Feces
CE	0.000363259	Rectum	Feces
GH	0.00918348	Rectum	Feces
GT	0.00328368	Rectum	Feces
PL	0.000116497	Rectum	Feces
AA	2.52876e-06	Rectum	Feces
CBM	0.00125805	Rectum	Feces
CE	0.000333323	Rectum	Feces
GH	0.00832078	Rectum	Feces
GT	0.00319561	Rectum	Feces
PL	0.000106767	Rectum	Feces
AA	4.23958e-06	Rectum	Feces
CBM	0.00128518	Rectum	Feces
CE	0.000378639	Rectum	Feces
GH	0.00899903	Rectum	Feces
GT	0.00346007	Rectum	Feces
PL	0.000132859	Rectum	Feces
AA	4.89307e-06	Rectum	Feces
CBM	0.00124912	Rectum	Feces
CE	0.000377584	Rectum	Feces
GH	0.00910639	Rectum	Feces
GT	0.00328015	Rectum	Feces
PL	0.000137277	Rectum	Feces
AA	2.9535e-06	Rectum	Feces
CBM	0.00122205	Rectum	Feces
CE	0.000382526	Rectum	Feces
GH	0.00856325	Rectum	Feces
GT	0.00326765	Rectum	Feces
PL	0.000114673	Rectum	Feces
AA	2.25507e-06	Rectum	Feces
CBM	0.00119992	Rectum	Feces
CE	0.000372805	Rectum	Feces
GH	0.00901997	Rectum	Feces
GT	0.00338335	Rectum	Feces
PL	9.16357e-05	Rectum	Feces
AA	6.74721e-06	Rectum	Feces
CBM	0.00137115	Rectum	Feces
CE	0.000350406	Rectum	Feces
GH	0.00878588	Rectum	Feces
GT	0.00328413	Rectum	Feces
PL	9.50307e-05	Rectum	Feces
AA	4.03719e-06	Rectum	Feces
CBM	0.00134983	Rectum	Feces
CE	0.000332178	Rectum	Feces
GH	0.00835025	Rectum	Feces
GT	0.00336597	Rectum	Feces
PL	7.2389e-05	Rectum	Feces
AA	1.14422e-05	Rectum	Feces
CBM	0.00133113	Rectum	Feces
CE	0.000443272	Rectum	Feces
GH	0.00992412	Rectum	Feces
GT	0.0034724	Rectum	Feces
PL	0.000139509	Rectum	Feces
AA	4.80042e-06	Rectum	Feces
CBM	0.00116933	Rectum	Feces
CE	0.000400051	Rectum	Feces
GH	0.00930035	Rectum	Feces
GT	0.00348213	Rectum	Feces
PL	0.000101726	Rectum	Feces
AA	4.88855e-06	Rectum	Feces
CBM	0.00128291	Rectum	Feces
CE	0.000344398	Rectum	Feces
GH	0.00882661	Rectum	Feces
GT	0.00329771	Rectum	Feces
PL	9.83153e-05	Rectum	Feces
AA	5.02103e-06	Rectum	Feces
CBM	0.00116904	Rectum	Feces
CE	0.000350092	Rectum	Feces
GH	0.00888859	Rectum	Feces
GT	0.00327195	Rectum	Feces
PL	0.000113655	Rectum	Feces
AA	1.22195e-05	Rectum	Feces
CBM	0.00122398	Rectum	Feces
CE	0.00039252	Rectum	Feces
GH	0.00956417	Rectum	Feces
GT	0.0033194	Rectum	Feces
PL	0.000172099	Rectum	Feces
AA	1.91154e-06	Rectum	Feces
CBM	0.00136594	Rectum	Feces
CE	0.000301481	Rectum	Feces
GH	0.00784126	Rectum	Feces
GT	0.00312531	Rectum	Feces
PL	0.000111088	Rectum	Feces
AA	4.52673e-06	Rectum	Feces
CBM	0.00131001	Rectum	Feces
CE	0.000570336	Rectum	Feces
GH	0.0108167	Rectum	Feces
GT	0.00402517	Rectum	Feces
PL	0.000227021	Rectum	Feces
AA	6.77218e-06	Rectum	Feces
CBM	0.00116513	Rectum	Feces
CE	0.000458525	Rectum	Feces
GH	0.00913261	Rectum	Feces
GT	0.00352326	Rectum	Feces
PL	0.000119508	Rectum	Feces
AA	2.40884e-06	Rectum	Feces
CBM	0.00121333	Rectum	Feces
CE	0.000488386	Rectum	Feces
GH	0.00922158	Rectum	Feces
GT	0.00356878	Rectum	Feces
PL	0.000149815	Rectum	Feces
AA	1.02796e-05	Rectum	Feces
CBM	0.00174629	Rectum	Feces
CE	0.000909607	Rectum	Feces
GH	0.0154918	Rectum	Feces
GT	0.00536599	Rectum	Feces
PL	0.000613387	Rectum	Feces
AA	4.34176e-06	Rectum	Feces
CBM	0.00110589	Rectum	Feces
CE	0.000442667	Rectum	Feces
GH	0.00919976	Rectum	Feces
GT	0.00351073	Rectum	Feces
PL	0.000166209	Rectum	Feces
AA	3.27243e-06	Rectum	Feces
CBM	0.00116574	Rectum	Feces
CE	0.000431549	Rectum	Feces
GH	0.00921639	Rectum	Feces
GT	0.00353235	Rectum	Feces
PL	0.000119519	Rectum	Feces
AA	8.14147e-07	Rectum	Feces
CBM	0.00115651	Rectum	Feces
CE	0.000463971	Rectum	Feces
GH	0.0092289	Rectum	Feces
GT	0.00351405	Rectum	Feces
PL	0.000120323	Rectum	Feces
AA	1.87161e-06	Rectum	Feces
CBM	0.00125783	Rectum	Feces
CE	0.000473896	Rectum	Feces
GH	0.0090183	Rectum	Feces
GT	0.00358194	Rectum	Feces
PL	0.000116587	Rectum	Feces
AA	7.43936e-06	Rectum	Feces
CBM	0.00134762	Rectum	Feces
CE	0.000554261	Rectum	Feces
GH	0.0104782	Rectum	Feces
GT	0.00378418	Rectum	Feces
PL	0.000166545	Rectum	Feces
AA	2.14875e-06	Rectum	Feces
CBM	0.00121209	Rectum	Feces
CE	0.000446231	Rectum	Feces
GH	0.00875415	Rectum	Feces
GT	0.00354326	Rectum	Feces
PL	0.00011778	Rectum	Feces
AA	1.94828e-06	Rectum	Feces
CBM	0.00115666	Rectum	Feces
CE	0.000414412	Rectum	Feces
GH	0.00894874	Rectum	Feces
GT	0.00350421	Rectum	Feces
PL	0.000108302	Rectum	Feces
AA	1.8416e-05	Rectum	Feces
CBM	0.00217717	Rectum	Feces
CE	0.00126081	Rectum	Feces
GH	0.0201496	Rectum	Feces
GT	0.00675854	Rectum	Feces
PL	0.00102269	Rectum	Feces
AA	3.24882e-05	Rectum	Feces
CBM	0.00198937	Rectum	Feces
CE	0.00112733	Rectum	Feces
GH	0.0177121	Rectum	Feces
GT	0.00625932	Rectum	Feces
PL	0.000832055	Rectum	Feces
AA	4.42571e-05	Rectum	Feces
CBM	0.0017198	Rectum	Feces
CE	0.000924856	Rectum	Feces
GH	0.0141988	Rectum	Feces
GT	0.00559023	Rectum	Feces
PL	0.000518558	Rectum	Feces
AA	3.27329e-05	Rectum	Feces
CBM	0.00152772	Rectum	Feces
CE	0.000777484	Rectum	Feces
GH	0.0120821	Rectum	Feces
GT	0.00492422	Rectum	Feces
PL	0.000328019	Rectum	Feces
AA	4.53636e-06	Stomach	Omasum
CBM	0.00186092	Stomach	Omasum
CE	0.000824126	Stomach	Omasum
GH	0.0111316	Stomach	Omasum
GT	0.00440429	Stomach	Omasum
PL	0.000326305	Stomach	Omasum
AA	2.18494e-06	Stomach	Rumen
CBM	0.00168864	Stomach	Rumen
CE	0.000593898	Stomach	Rumen
GH	0.0102735	Stomach	Rumen
GT	0.00333169	Stomach	Rumen
PL	0.000230647	Stomach	Rumen
AA	4.59414e-06	Stomach	Reticulum
CBM	0.00235245	Stomach	Reticulum
CE	0.000698532	Stomach	Reticulum
GH	0.0105824	Stomach	Reticulum
GT	0.00373266	Stomach	Reticulum
PL	0.000293144	Stomach	Reticulum
AA	3.87277e-06	Rectum	Feces
CBM	0.00139583	Rectum	Feces
CE	0.000418882	Rectum	Feces
GH	0.0091609	Rectum	Feces
GT	0.0034305	Rectum	Feces
PL	0.000141558	Rectum	Feces
AA	6.91439e-06	Rectum	Feces
CBM	0.00133695	Rectum	Feces
CE	0.000476198	Rectum	Feces
GH	0.010408	Rectum	Feces
GT	0.00366679	Rectum	Feces
PL	0.000132225	Rectum	Feces
AA	4.39872e-06	Rectum	Feces
CBM	0.0012679	Rectum	Feces
CE	0.000308895	Rectum	Feces
GH	0.00869979	Rectum	Feces
GT	0.00326426	Rectum	Feces
PL	0.000110627	Rectum	Feces
AA	2.6877e-06	Rectum	Feces
CBM	0.00120173	Rectum	Feces
CE	0.000326456	Rectum	Feces
GH	0.00920785	Rectum	Feces
GT	0.00326658	Rectum	Feces
PL	0.00013138	Rectum	Feces
AA	5.50013e-06	Rectum	Feces
CBM	0.00134176	Rectum	Feces
CE	0.00045035	Rectum	Feces
GH	0.0101894	Rectum	Feces
GT	0.00365196	Rectum	Feces
PL	0.000138312	Rectum	Feces
AA	3.46765e-06	Rectum	Feces
CBM	0.00163278	Rectum	Feces
CE	0.000398378	Rectum	Feces
GH	0.00897774	Rectum	Feces
GT	0.00340676	Rectum	Feces
PL	0.000136245	Rectum	Feces
AA	3.2858e-06	Rectum	Feces
CBM	0.00165771	Rectum	Feces
CE	0.000407096	Rectum	Feces
GH	0.00923107	Rectum	Feces
GT	0.00336687	Rectum	Feces
PL	0.000118015	Rectum	Feces
AA	2.42448e-06	Rectum	Feces
CBM	0.00159486	Rectum	Feces
CE	0.000286929	Rectum	Feces
GH	0.0077319	Rectum	Feces
GT	0.00316021	Rectum	Feces
PL	8.71064e-05	Rectum	Feces
AA	3.28904e-06	Rectum	Feces
CBM	0.00156585	Rectum	Feces
CE	0.000421423	Rectum	Feces
GH	0.00926298	Rectum	Feces
GT	0.00344089	Rectum	Feces
PL	0.000125793	Rectum	Feces
AA	2.51914e-06	Rectum	Feces
CBM	0.00143307	Rectum	Feces
CE	0.000386783	Rectum	Feces
GH	0.00971423	Rectum	Feces
GT	0.00350086	Rectum	Feces
PL	0.000146323	Rectum	Feces
AA	4.25694e-06	Rectum	Feces
CBM	0.00136374	Rectum	Feces
CE	0.00044368	Rectum	Feces
GH	0.0100493	Rectum	Feces
GT	0.00366833	Rectum	Feces
PL	0.000206679	Rectum	Feces
AA	8.70657e-06	Rectum	Feces
CBM	0.00149666	Rectum	Feces
CE	0.000504214	Rectum	Feces
GH	0.0109091	Rectum	Feces
GT	0.0036269	Rectum	Feces
PL	0.000242382	Rectum	Feces
AA	2.44892e-06	Rectum	Feces
CBM	0.0013877	Rectum	Feces
CE	0.000404298	Rectum	Feces
GH	0.00925809	Rectum	Feces
GT	0.00346333	Rectum	Feces
PL	0.000134212	Rectum	Feces
AA	4.46842e-06	Rectum	Feces
CBM	0.00112918	Rectum	Feces
CE	0.000348137	Rectum	Feces
GH	0.00924193	Rectum	Feces
GT	0.00328268	Rectum	Feces
PL	0.000136479	Rectum	Feces
AA	5.1743e-06	Rectum	Feces
CBM	0.00113235	Rectum	Feces
CE	0.000340019	Rectum	Feces
GH	0.00908651	Rectum	Feces
GT	0.00327375	Rectum	Feces
PL	0.000140724	Rectum	Feces
AA	2.74488e-06	Rectum	Feces
CBM	0.0011717	Rectum	Feces
CE	0.00034353	Rectum	Feces
GH	0.00906895	Rectum	Feces
GT	0.00333383	Rectum	Feces
PL	0.000117665	Rectum	Feces
AA	4.62617e-06	Rectum	Feces
CBM	0.0012506	Rectum	Feces
CE	0.000393259	Rectum	Feces
GH	0.00979408	Rectum	Feces
GT	0.00349131	Rectum	Feces
PL	0.000149588	Rectum	Feces
AA	3.06662e-06	Rectum	Feces
CBM	0.00119239	Rectum	Feces
CE	0.000373305	Rectum	Feces
GH	0.00925256	Rectum	Feces
GT	0.00341891	Rectum	Feces
PL	0.000132082	Rectum	Feces
AA	3.67672e-06	Rectum	Feces
CBM	0.00146154	Rectum	Feces
CE	0.000352255	Rectum	Feces
GH	0.00896875	Rectum	Feces
GT	0.00333035	Rectum	Feces
PL	0.000144057	Rectum	Feces
AA	6.93577e-06	Rectum	Feces
CBM	0.0013052	Rectum	Feces
CE	0.000405229	Rectum	Feces
GH	0.00969159	Rectum	Feces
GT	0.00358282	Rectum	Feces
PL	0.000137408	Rectum	Feces
AA	3.14158e-06	Rectum	Feces
CBM	0.00137925	Rectum	Feces
CE	0.000379414	Rectum	Feces
GH	0.00926249	Rectum	Feces
GT	0.00336781	Rectum	Feces
PL	0.000131602	Rectum	Feces
AA	4.33542e-06	Rectum	Feces
CBM	0.00137196	Rectum	Feces
CE	0.000530055	Rectum	Feces
GH	0.0107874	Rectum	Feces
GT	0.00390118	Rectum	Feces
PL	0.000159921	Rectum	Feces
AA	3.73582e-06	Rectum	Feces
CBM	0.00127865	Rectum	Feces
CE	0.000345944	Rectum	Feces
GH	0.0089486	Rectum	Feces
GT	0.00335922	Rectum	Feces
PL	0.000136669	Rectum	Feces
AA	3.46375e-06	Rectum	Feces
CBM	0.00137012	Rectum	Feces
CE	0.000344515	Rectum	Feces
GH	0.00931413	Rectum	Feces
GT	0.00340818	Rectum	Feces
PL	0.00013186	Rectum	Feces
AA	5.55732e-06	Rectum	Feces
CBM	0.00142398	Rectum	Feces
CE	0.000436566	Rectum	Feces
GH	0.0100051	Rectum	Feces
GT	0.0036441	Rectum	Feces
PL	0.0001448	Rectum	Feces
AA	5.62033e-06	Rectum	Feces
CBM	0.00135178	Rectum	Feces
CE	0.000466064	Rectum	Feces
GH	0.00999768	Rectum	Feces
GT	0.00359135	Rectum	Feces
PL	0.000118621	Rectum	Feces
AA	3.21042e-06	Rectum	Feces
CBM	0.00139453	Rectum	Feces
CE	0.000411623	Rectum	Feces
GH	0.00962898	Rectum	Feces
GT	0.0035908	Rectum	Feces
PL	0.000134664	Rectum	Feces
AA	3.87148e-06	Rectum	Feces
CBM	0.00150063	Rectum	Feces
CE	0.000444962	Rectum	Feces
GH	0.00888931	Rectum	Feces
GT	0.00348073	Rectum	Feces
PL	0.000132199	Rectum	Feces
AA	4.09192e-06	Rectum	Feces
CBM	0.00150742	Rectum	Feces
CE	0.000490956	Rectum	Feces
GH	0.0104926	Rectum	Feces
GT	0.0036005	Rectum	Feces
PL	0.000145791	Rectum	Feces
AA	4.30602e-06	Rectum	Feces
CBM	0.0014389	Rectum	Feces
CE	0.000466691	Rectum	Feces
GH	0.0106987	Rectum	Feces
GT	0.00353072	Rectum	Feces
PL	0.000160378	Rectum	Feces
AA	1.51199e-07	Rectum	Feces
CBM	0.00160845	Rectum	Feces
CE	0.000538816	Rectum	Feces
GH	0.0107911	Rectum	Feces
GT	0.00363712	Rectum	Feces
PL	0.000178102	Rectum	Feces
AA	0.000144719	Rectum	Feces
CBM	0.00152869	Rectum	Feces
CE	0.000677849	Rectum	Feces
GH	0.00827475	Rectum	Feces
GT	0.00435972	Rectum	Feces
PL	0.000198971	Rectum	Feces
AA	2.52852e-07	Rectum	Feces
CBM	0.00148699	Rectum	Feces
CE	0.000479317	Rectum	Feces
GH	0.00980596	Rectum	Feces
GT	0.00401469	Rectum	Feces
PL	0.000190014	Rectum	Feces
AA	1.17496e-07	Rectum	Feces
CBM	0.00147346	Rectum	Feces
CE	0.000475089	Rectum	Feces
GH	0.00984198	Rectum	Feces
GT	0.00395517	Rectum	Feces
PL	0.000187927	Rectum	Feces
AA	3.38216e-07	Rectum	Feces
CBM	0.00166524	Rectum	Feces
CE	0.000535642	Rectum	Feces
GH	0.0108456	Rectum	Feces
GT	0.00362821	Rectum	Feces
PL	0.00026402	Rectum	Feces
AA	2.29071e-06	Rectum	Feces
CBM	0.00148988	Rectum	Feces
CE	0.000655384	Rectum	Feces
GH	0.0114831	Rectum	Feces
GT	0.00358788	Rectum	Feces
PL	0.000284393	Rectum	Feces
AA	3.29714e-07	Rectum	Feces
CBM	0.0013906	Rectum	Feces
CE	0.000370949	Rectum	Feces
GH	0.00899954	Rectum	Feces
GT	0.0032664	Rectum	Feces
PL	0.000290665	Rectum	Feces
AA	2.14256e-06	Rectum	Feces
CBM	0.0014718	Rectum	Feces
CE	0.000448251	Rectum	Feces
GH	0.00998704	Rectum	Feces
GT	0.00338719	Rectum	Feces
PL	0.000137463	Rectum	Feces
AA	4.2071e-07	Rectum	Feces
CBM	0.00179432	Rectum	Feces
CE	0.000910377	Rectum	Feces
GH	0.0152953	Rectum	Feces
GT	0.00574531	Rectum	Feces
PL	0.000200362	Rectum	Feces
AA	6.84564e-05	Rectum	Feces
CBM	0.00296933	Rectum	Feces
CE	0.00133299	Rectum	Feces
GH	0.0217995	Rectum	Feces
GT	0.00704335	Rectum	Feces
PL	0.000677387	Rectum	Feces
AA	1.02256e-06	Rectum	Feces
CBM	0.00109251	Rectum	Feces
CE	0.00033854	Rectum	Feces
GH	0.00965209	Rectum	Feces
GT	0.00360805	Rectum	Feces
PL	8.48309e-05	Rectum	Feces
AA	9.89043e-08	Rectum	Feces
CBM	0.00125574	Rectum	Feces
CE	0.000444974	Rectum	Feces
GH	0.010262	Rectum	Feces
GT	0.00349078	Rectum	Feces
PL	0.000164499	Rectum	Feces
AA	6.97282e-07	Rectum	Feces
CBM	0.00105882	Rectum	Feces
CE	0.000257451	Rectum	Feces
GH	0.00876875	Rectum	Feces
GT	0.00306623	Rectum	Feces
PL	7.2968e-05	Rectum	Feces
AA	2.17321e-07	Rectum	Feces
CBM	0.00109003	Rectum	Feces
CE	0.000216283	Rectum	Feces
GH	0.00864845	Rectum	Feces
GT	0.00310088	Rectum	Feces
PL	6.58608e-05	Rectum	Feces
AA	4.5448e-06	Rectum	Feces
CBM	0.000991873	Rectum	Feces
CE	0.000251461	Rectum	Feces
GH	0.00848155	Rectum	Feces
GT	0.00307936	Rectum	Feces
PL	8.15455e-05	Rectum	Feces
AA	1.6087e-06	Rectum	Feces
CBM	0.00112688	Rectum	Feces
CE	0.000301045	Rectum	Feces
GH	0.00907683	Rectum	Feces
GT	0.00336209	Rectum	Feces
PL	9.51044e-05	Rectum	Feces
AA	1.31083e-06	Rectum	Feces
CBM	0.00108158	Rectum	Feces
CE	0.000282493	Rectum	Feces
GH	0.00926629	Rectum	Feces
GT	0.0034814	Rectum	Feces
PL	8.35091e-05	Rectum	Feces
AA	9.53319e-08	Rectum	Feces
CBM	0.00110367	Rectum	Feces
CE	0.000321663	Rectum	Feces
GH	0.00960239	Rectum	Feces
GT	0.00323318	Rectum	Feces
PL	0.0001105	Rectum	Feces
AA	1.92457e-07	Rectum	Feces
CBM	0.000990536	Rectum	Feces
CE	0.000244	Rectum	Feces
GH	0.00862016	Rectum	Feces
GT	0.00324022	Rectum	Feces
PL	8.48818e-05	Rectum	Feces
AA	5.79238e-06	Rectum	Feces
CBM	0.000968029	Rectum	Feces
CE	0.000224358	Rectum	Feces
GH	0.00891063	Rectum	Feces
GT	0.00301565	Rectum	Feces
PL	5.45823e-05	Rectum	Feces
AA	8.63728e-07	Rectum	Feces
CBM	0.000956343	Rectum	Feces
CE	0.000212825	Rectum	Feces
GH	0.00801407	Rectum	Feces
GT	0.00317004	Rectum	Feces
PL	6.75923e-05	Rectum	Feces
AA	1.93658e-06	Rectum	Feces
CBM	0.00102053	Rectum	Feces
CE	0.000268097	Rectum	Feces
GH	0.00897227	Rectum	Feces
GT	0.00319229	Rectum	Feces
PL	8.96901e-05	Rectum	Feces
AA	3.58326e-07	Rectum	Feces
CBM	0.00105993	Rectum	Feces
CE	0.000242107	Rectum	Feces
GH	0.00878519	Rectum	Feces
GT	0.00311648	Rectum	Feces
PL	8.55089e-05	Rectum	Feces
AA	1.2967e-06	Rectum	Feces
CBM	0.00106996	Rectum	Feces
CE	0.000296977	Rectum	Feces
GH	0.00918511	Rectum	Feces
GT	0.00336719	Rectum	Feces
PL	9.64987e-05	Rectum	Feces
AA	2.40417e-06	Rectum	Feces
CBM	0.00105738	Rectum	Feces
CE	0.000290667	Rectum	Feces
GH	0.00855812	Rectum	Feces
GT	0.003146	Rectum	Feces
PL	8.19789e-05	Rectum	Feces
AA	9.91539e-07	Rectum	Feces
CBM	0.00110483	Rectum	Feces
CE	0.000309194	Rectum	Feces
GH	0.00964374	Rectum	Feces
GT	0.00326852	Rectum	Feces
PL	7.20438e-05	Rectum	Feces
AA	7.99786e-07	Rectum	Feces
CBM	0.000989915	Rectum	Feces
CE	0.000223475	Rectum	Feces
GH	0.00849232	Rectum	Feces
GT	0.0032046	Rectum	Feces
PL	7.97732e-05	Rectum	Feces
AA	1.2114e-06	Rectum	Feces
CBM	0.00108028	Rectum	Feces
CE	0.000257706	Rectum	Feces
GH	0.00894412	Rectum	Feces
GT	0.00310693	Rectum	Feces
PL	8.80995e-05	Rectum	Feces
AA	1.13911e-06	Rectum	Feces
CBM	0.000955565	Rectum	Feces
CE	0.000221799	Rectum	Feces
GH	0.00876627	Rectum	Feces
GT	0.00299701	Rectum	Feces
PL	8.70153e-05	Rectum	Feces
AA	2.22325e-06	Rectum	Feces
CBM	0.00100934	Rectum	Feces
CE	0.000233483	Rectum	Feces
GH	0.00839157	Rectum	Feces
GT	0.0035589	Rectum	Feces
PL	6.30024e-05	Rectum	Feces
AA	1.31766e-07	Rectum	Feces
CBM	0.000969656	Rectum	Feces
CE	0.000261317	Rectum	Feces
GH	0.00780875	Rectum	Feces
GT	0.00265194	Rectum	Feces
PL	8.43084e-05	Rectum	Feces
AA	5.6906e-08	Rectum	Feces
CBM	0.000976269	Rectum	Feces
CE	0.000207114	Rectum	Feces
GH	0.00884432	Rectum	Feces
GT	0.00290593	Rectum	Feces
PL	5.76394e-05	Rectum	Feces
AA	3.29573e-07	Rectum	Feces
CBM	0.0010211	Rectum	Feces
CE	0.000199127	Rectum	Feces
GH	0.0084752	Rectum	Feces
GT	0.00306116	Rectum	Feces
PL	6.32393e-05	Rectum	Feces
AA	7.86953e-07	Rectum	Feces
CBM	0.00110741	Rectum	Feces
CE	0.000309296	Rectum	Feces
GH	0.0093125	Rectum	Feces
GT	0.00333766	Rectum	Feces
PL	8.89701e-05	Rectum	Feces
AA	2.72184e-07	Rectum	Feces
CBM	0.00101486	Rectum	Feces
CE	0.000192123	Rectum	Feces
GH	0.00842577	Rectum	Feces
GT	0.0030967	Rectum	Feces
PL	6.11108e-05	Rectum	Feces
AA	5.90878e-07	Rectum	Feces
CBM	0.000991083	Rectum	Feces
CE	0.000228931	Rectum	Feces
GH	0.00840878	Rectum	Feces
GT	0.00387223	Rectum	Feces
PL	6.19529e-05	Rectum	Feces
AA	2.57689e-06	Rectum	Feces
CBM	0.00120697	Rectum	Feces
CE	0.000387986	Rectum	Feces
GH	0.00987313	Rectum	Feces
GT	0.00362896	Rectum	Feces
PL	0.000116038	Rectum	Feces
AA	2.85379e-06	Rectum	Feces
CBM	0.001138	Rectum	Feces
CE	0.000282408	Rectum	Feces
GH	0.0089146	Rectum	Feces
GT	0.00311588	Rectum	Feces
PL	7.86282e-05	Rectum	Feces
AA	2.10698e-06	Rectum	Feces
CBM	0.000992777	Rectum	Feces
CE	0.000246282	Rectum	Feces
GH	0.00851959	Rectum	Feces
GT	0.0033363	Rectum	Feces
PL	7.92743e-05	Rectum	Feces
AA	1.57138e-06	Rectum	Feces
CBM	0.00104249	Rectum	Feces
CE	0.000228367	Rectum	Feces
GH	0.00855286	Rectum	Feces
GT	0.00317068	Rectum	Feces
PL	6.49038e-05	Rectum	Feces
AA	1.46282e-07	Rectum	Feces
CBM	0.00101273	Rectum	Feces
CE	0.000244827	Rectum	Feces
GH	0.00870133	Rectum	Feces
GT	0.00313174	Rectum	Feces
PL	7.06957e-05	Rectum	Feces
AA	1.51289e-06	Rectum	Feces
CBM	0.00118278	Rectum	Feces
CE	0.00031885	Rectum	Feces
GH	0.00966255	Rectum	Feces
GT	0.00334605	Rectum	Feces
PL	0.000132872	Rectum	Feces
AA	4.21393e-06	Rectum	Feces
CBM	0.00127615	Rectum	Feces
CE	0.000395722	Rectum	Feces
GH	0.0105606	Rectum	Feces
GT	0.00354741	Rectum	Feces
PL	0.000223945	Rectum	Feces
AA	2.4481e-06	Rectum	Feces
CBM	0.00109125	Rectum	Feces
CE	0.000349924	Rectum	Feces
GH	0.00955877	Rectum	Feces
GT	0.00333999	Rectum	Feces
PL	0.000100458	Rectum	Feces
AA	4.97444e-06	Rectum	Feces
CBM	0.00126092	Rectum	Feces
CE	0.000308128	Rectum	Feces
GH	0.00943352	Rectum	Feces
GT	0.00315712	Rectum	Feces
PL	0.000115276	Rectum	Feces
AA	9.81472e-06	Rectum	Feces
CBM	0.0013463	Rectum	Feces
CE	0.000356306	Rectum	Feces
GH	0.0105705	Rectum	Feces
GT	0.00351809	Rectum	Feces
PL	0.000123104	Rectum	Feces
AA	2.66148e-06	Rectum	Feces
CBM	0.000965833	Rectum	Feces
CE	0.000239843	Rectum	Feces
GH	0.00779437	Rectum	Feces
GT	0.00331021	Rectum	Feces
PL	5.71704e-05	Rectum	Feces
AA	5.10661e-06	Rectum	Feces
CBM	0.00121578	Rectum	Feces
CE	0.000268363	Rectum	Feces
GH	0.00889687	Rectum	Feces
GT	0.00309131	Rectum	Feces
PL	9.67633e-05	Rectum	Feces
AA	3.45949e-06	Rectum	Feces
CBM	0.00117998	Rectum	Feces
CE	0.000240003	Rectum	Feces
GH	0.00905812	Rectum	Feces
GT	0.00300911	Rectum	Feces
PL	0.00010792	Rectum	Feces
AA	5.01663e-07	Rectum	Feces
CBM	0.00140995	Rectum	Feces
CE	0.000299667	Rectum	Feces
GH	0.00971268	Rectum	Feces
GT	0.00314548	Rectum	Feces
PL	0.000110095	Rectum	Feces
AA	1.35082e-06	Rectum	Feces
CBM	0.00125756	Rectum	Feces
CE	0.000315488	Rectum	Feces
GH	0.00938635	Rectum	Feces
GT	0.00322712	Rectum	Feces
PL	0.000130518	Rectum	Feces
AA	1.9148e-06	Rectum	Feces
CBM	0.00129532	Rectum	Feces
CE	0.000400825	Rectum	Feces
GH	0.0106533	Rectum	Feces
GT	0.00354613	Rectum	Feces
PL	0.000194173	Rectum	Feces
AA	4.01523e-07	Rectum	Feces
CBM	0.00122958	Rectum	Feces
CE	0.000355348	Rectum	Feces
GH	0.0102942	Rectum	Feces
GT	0.00338346	Rectum	Feces
PL	0.000281176	Rectum	Feces
AA	8.77255e-07	Rectum	Feces
CBM	0.00151243	Rectum	Feces
CE	0.000455362	Rectum	Feces
GH	0.00984385	Rectum	Feces
GT	0.00331458	Rectum	Feces
PL	0.000178941	Rectum	Feces
AA	2.52289e-06	Rectum	Feces
CBM	0.000881029	Rectum	Feces
CE	0.000216008	Rectum	Feces
GH	0.00729412	Rectum	Feces
GT	0.00311829	Rectum	Feces
PL	5.32778e-05	Rectum	Feces
AA	4.19272e-06	Rectum	Feces
CBM	0.00141447	Rectum	Feces
CE	0.000405223	Rectum	Feces
GH	0.00993544	Rectum	Feces
GT	0.00369646	Rectum	Feces
PL	0.000102608	Rectum	Feces
AA	1.62946e-06	Rectum	Feces
CBM	0.00128392	Rectum	Feces
CE	0.00038481	Rectum	Feces
GH	0.00973368	Rectum	Feces
GT	0.00321732	Rectum	Feces
PL	0.000117578	Rectum	Feces
AA	6.56199e-07	Rectum	Feces
CBM	0.00103961	Rectum	Feces
CE	0.00022166	Rectum	Feces
GH	0.00805855	Rectum	Feces
GT	0.00328423	Rectum	Feces
PL	6.38527e-05	Rectum	Feces
AA	3.07182e-06	Rectum	Feces
CBM	0.00137112	Rectum	Feces
CE	0.00029099	Rectum	Feces
GH	0.00911804	Rectum	Feces
GT	0.00332703	Rectum	Feces
PL	0.000132536	Rectum	Feces
AA	2.2038e-06	Rectum	Feces
CBM	0.00107211	Rectum	Feces
CE	0.000247475	Rectum	Feces
GH	0.00880532	Rectum	Feces
GT	0.0031892	Rectum	Feces
PL	9.99939e-05	Rectum	Feces
AA	2.40723e-06	Rectum	Feces
CBM	0.00113279	Rectum	Feces
CE	0.000263078	Rectum	Feces
GH	0.00875229	Rectum	Feces
GT	0.00312191	Rectum	Feces
PL	0.000106567	Rectum	Feces
AA	3.01451e-06	Rectum	Feces
CBM	0.00126985	Rectum	Feces
CE	0.000350371	Rectum	Feces
GH	0.00929044	Rectum	Feces
GT	0.00343727	Rectum	Feces
PL	0.000117471	Rectum	Feces
AA	5.50476e-06	Rectum	Feces
CBM	0.00129823	Rectum	Feces
CE	0.000309191	Rectum	Feces
GH	0.00922908	Rectum	Feces
GT	0.00323962	Rectum	Feces
PL	0.000121478	Rectum	Feces
AA	4.74963e-06	Rectum	Feces
CBM	0.00150794	Rectum	Feces
CE	0.00060462	Rectum	Feces
GH	0.0125808	Rectum	Feces
GT	0.00507614	Rectum	Feces
PL	0.000136989	Rectum	Feces
AA	6.37582e-06	Rectum	Feces
CBM	0.0018481	Rectum	Feces
CE	0.000619612	Rectum	Feces
GH	0.0102448	Rectum	Feces
GT	0.00366765	Rectum	Feces
PL	0.000163238	Rectum	Feces
AA	2.69884e-06	Rectum	Feces
CBM	0.00188171	Rectum	Feces
CE	0.00102225	Rectum	Feces
GH	0.0142547	Rectum	Feces
GT	0.00511314	Rectum	Feces
PL	0.00025636	Rectum	Feces
AA	9.44535e-08	Rectum	Feces
CBM	0.00165825	Rectum	Feces
CE	0.000431552	Rectum	Feces
GH	0.0108789	Rectum	Feces
GT	0.00324103	Rectum	Feces
PL	0.000210521	Rectum	Feces
AA	1.52269e-06	Rectum	Feces
CBM	0.00166949	Rectum	Feces
CE	0.000483623	Rectum	Feces
GH	0.00999187	Rectum	Feces
GT	0.00361199	Rectum	Feces
PL	0.00018214	Rectum	Feces
AA	2.18892e-06	Rectum	Feces
CBM	0.00133586	Rectum	Feces
CE	0.000451239	Rectum	Feces
GH	0.0110271	Rectum	Feces
GT	0.00368878	Rectum	Feces
PL	0.000229238	Rectum	Feces
AA	4.59254e-06	Rectum	Feces
CBM	0.00138169	Rectum	Feces
CE	0.000497757	Rectum	Feces
GH	0.0102647	Rectum	Feces
GT	0.00382857	Rectum	Feces
PL	0.000144508	Rectum	Feces
AA	3.77648e-07	Rectum	Feces
CBM	0.00127882	Rectum	Feces
CE	0.000407403	Rectum	Feces
GH	0.0102788	Rectum	Feces
GT	0.00334973	Rectum	Feces
PL	0.00012135	Rectum	Feces
AA	1.39751e-05	Rectum	Feces
CBM	0.00275986	Rectum	Feces
CE	0.00183734	Rectum	Feces
GH	0.0255762	Rectum	Feces
GT	0.00706565	Rectum	Feces
PL	0.0016867	Rectum	Feces
AA	4.13539e-05	Rectum	Feces
CBM	0.00230741	Rectum	Feces
CE	0.00147834	Rectum	Feces
GH	0.0202387	Rectum	Feces
GT	0.00653782	Rectum	Feces
PL	0.00103955	Rectum	Feces
AA	3.00217e-06	Rectum	Feces
CBM	0.00129131	Rectum	Feces
CE	0.00048014	Rectum	Feces
GH	0.0102178	Rectum	Feces
GT	0.00335745	Rectum	Feces
PL	0.000101439	Rectum	Feces
AA	5.58674e-06	Rectum	Feces
CBM	0.0012561	Rectum	Feces
CE	0.000388892	Rectum	Feces
GH	0.00902674	Rectum	Feces
GT	0.00340934	Rectum	Feces
PL	6.46089e-05	Rectum	Feces
AA	4.81082e-07	Rectum	Feces
CBM	0.0014692	Rectum	Feces
CE	0.000627757	Rectum	Feces
GH	0.0115174	Rectum	Feces
GT	0.00410919	Rectum	Feces
PL	0.00019533	Rectum	Feces
AA	7.17768e-06	Rectum	Feces
CBM	0.00156225	Rectum	Feces
CE	0.000382525	Rectum	Feces
GH	0.00948636	Rectum	Feces
GT	0.0031227	Rectum	Feces
PL	0.000158924	Rectum	Feces
AA	3.37504e-07	Rectum	Feces
CBM	0.00134968	Rectum	Feces
CE	0.000464651	Rectum	Feces
GH	0.0114553	Rectum	Feces
GT	0.00326826	Rectum	Feces
PL	0.000194824	Rectum	Feces
AA	2.08359e-06	Rectum	Feces
CBM	0.000738756	Rectum	Feces
CE	0.000180892	Rectum	Feces
GH	0.00619222	Rectum	Feces
GT	0.00225006	Rectum	Feces
PL	5.99923e-05	Rectum	Feces
AA	7.6487e-06	Rectum	Feces
CBM	0.00110978	Rectum	Feces
CE	0.000282104	Rectum	Feces
GH	0.00931743	Rectum	Feces
GT	0.00341611	Rectum	Feces
PL	6.6493e-05	Rectum	Feces
AA	6.70543e-06	Rectum	Feces
CBM	0.000986902	Rectum	Feces
CE	0.000256077	Rectum	Feces
GH	0.00760943	Rectum	Feces
GT	0.00272903	Rectum	Feces
PL	8.30204e-05	Rectum	Feces
AA	3.80842e-06	Rectum	Feces
CBM	0.00075776	Rectum	Feces
CE	0.000287489	Rectum	Feces
GH	0.00650097	Rectum	Feces
GT	0.0024182	Rectum	Feces
PL	5.87605e-05	Rectum	Feces
AA	2.16028e-06	Rectum	Feces
CBM	0.000961607	Rectum	Feces
CE	0.000171662	Rectum	Feces
GH	0.00843407	Rectum	Feces
GT	0.00296267	Rectum	Feces
PL	5.92012e-05	Rectum	Feces
AA	3.55997e-06	Rectum	Feces
CBM	0.000962625	Rectum	Feces
CE	0.000176534	Rectum	Feces
GH	0.00856874	Rectum	Feces
GT	0.00299849	Rectum	Feces
PL	6.76497e-05	Rectum	Feces
AA	3.57745e-06	Rectum	Feces
CBM	0.000981063	Rectum	Feces
CE	0.000224058	Rectum	Feces
GH	0.0083796	Rectum	Feces
GT	0.00297577	Rectum	Feces
PL	6.78001e-05	Rectum	Feces
AA	2.55358e-06	Rectum	Feces
CBM	0.000960377	Rectum	Feces
CE	0.000187714	Rectum	Feces
GH	0.00821406	Rectum	Feces
GT	0.00285713	Rectum	Feces
PL	4.99284e-05	Rectum	Feces
AA	3.19736e-06	Rectum	Feces
CBM	0.00100436	Rectum	Feces
CE	0.000203506	Rectum	Feces
GH	0.0088847	Rectum	Feces
GT	0.00297928	Rectum	Feces
PL	6.01401e-05	Rectum	Feces
AA	3.75506e-06	Rectum	Feces
CBM	0.000969395	Rectum	Feces
CE	0.000168252	Rectum	Feces
GH	0.00812885	Rectum	Feces
GT	0.0028758	Rectum	Feces
PL	6.12688e-05	Rectum	Feces
AA	7.18432e-06	Rectum	Feces
CBM	0.00113261	Rectum	Feces
CE	0.000412161	Rectum	Feces
GH	0.0102649	Rectum	Feces
GT	0.00385025	Rectum	Feces
PL	0.000107645	Rectum	Feces
AA	1.23323e-06	Rectum	Feces
CBM	0.000963333	Rectum	Feces
CE	0.000158864	Rectum	Feces
GH	0.00798235	Rectum	Feces
GT	0.00292471	Rectum	Feces
PL	5.18072e-05	Rectum	Feces
AA	2.30612e-06	Rectum	Feces
CBM	0.000974008	Rectum	Feces
CE	0.000186249	Rectum	Feces
GH	0.00841073	Rectum	Feces
GT	0.00332096	Rectum	Feces
PL	6.65453e-05	Rectum	Feces
AA	6.31168e-06	Rectum	Feces
CBM	0.000996632	Rectum	Feces
CE	0.000198423	Rectum	Feces
GH	0.00836876	Rectum	Feces
GT	0.00342942	Rectum	Feces
PL	7.06955e-05	Rectum	Feces
AA	5.68884e-06	Rectum	Feces
CBM	0.000977976	Rectum	Feces
CE	0.000171412	Rectum	Feces
GH	0.0080235	Rectum	Feces
GT	0.00277673	Rectum	Feces
PL	5.64134e-05	Rectum	Feces
AA	3.45884e-06	Rectum	Feces
CBM	0.000907516	Rectum	Feces
CE	0.000171451	Rectum	Feces
GH	0.00840448	Rectum	Feces
GT	0.00287677	Rectum	Feces
PL	8.48582e-05	Rectum	Feces
AA	4.51428e-06	Rectum	Feces
CBM	0.000982575	Rectum	Feces
CE	0.000218828	Rectum	Feces
GH	0.0082035	Rectum	Feces
GT	0.0030305	Rectum	Feces
PL	7.07932e-05	Rectum	Feces
AA	3.49801e-06	Rectum	Feces
CBM	0.000917498	Rectum	Feces
CE	0.000157284	Rectum	Feces
GH	0.00829332	Rectum	Feces
GT	0.00291015	Rectum	Feces
PL	6.16142e-05	Rectum	Feces
AA	3.38971e-06	Rectum	Feces
CBM	0.00101341	Rectum	Feces
CE	0.000164641	Rectum	Feces
GH	0.00848425	Rectum	Feces
GT	0.00291185	Rectum	Feces
PL	7.21169e-05	Rectum	Feces
AA	1.62524e-06	Rectum	Feces
CBM	0.000972973	Rectum	Feces
CE	0.000164209	Rectum	Feces
GH	0.00838566	Rectum	Feces
GT	0.00296018	Rectum	Feces
PL	5.77226e-05	Rectum	Feces
AA	1.25116e-05	Rectum	Feces
CBM	0.00131268	Rectum	Feces
CE	0.000468909	Rectum	Feces
GH	0.0109604	Rectum	Feces
GT	0.00391007	Rectum	Feces
PL	0.000171251	Rectum	Feces
AA	2.85637e-06	Rectum	Feces
CBM	0.000998887	Rectum	Feces
CE	0.000183341	Rectum	Feces
GH	0.00849783	Rectum	Feces
GT	0.00295658	Rectum	Feces
PL	6.58654e-05	Rectum	Feces
AA	2.54582e-06	Rectum	Feces
CBM	0.00101531	Rectum	Feces
CE	0.000200279	Rectum	Feces
GH	0.00866096	Rectum	Feces
GT	0.00297089	Rectum	Feces
PL	8.50422e-05	Rectum	Feces
AA	1.80321e-06	Rectum	Feces
CBM	0.000870426	Rectum	Feces
CE	0.000161065	Rectum	Feces
GH	0.0081776	Rectum	Feces
GT	0.00288305	Rectum	Feces
PL	7.15604e-05	Rectum	Feces
AA	2.87548e-06	Rectum	Feces
CBM	0.00101854	Rectum	Feces
CE	0.000177473	Rectum	Feces
GH	0.00840018	Rectum	Feces
GT	0.00292489	Rectum	Feces
PL	5.78782e-05	Rectum	Feces
AA	5.49813e-06	Rectum	Feces
CBM	0.0011461	Rectum	Feces
CE	0.000363839	Rectum	Feces
GH	0.00954611	Rectum	Feces
GT	0.00352807	Rectum	Feces
PL	8.18116e-05	Rectum	Feces
AA	2.70916e-06	Rectum	Feces
CBM	0.00114773	Rectum	Feces
CE	0.000302495	Rectum	Feces
GH	0.00952345	Rectum	Feces
GT	0.00351084	Rectum	Feces
PL	8.63263e-05	Rectum	Feces
AA	4.59618e-06	Rectum	Feces
CBM	0.00120818	Rectum	Feces
CE	0.000254949	Rectum	Feces
GH	0.00846173	Rectum	Feces
GT	0.0030983	Rectum	Feces
PL	6.06867e-05	Rectum	Feces
AA	2.43025e-07	Rectum	Feces
CBM	0.000745133	Rectum	Feces
CE	0.000216928	Rectum	Feces
GH	0.00665991	Rectum	Feces
GT	0.00251083	Rectum	Feces
PL	5.39669e-05	Rectum	Feces
AA	3.07219e-05	Rectum	Feces
CBM	0.00124778	Rectum	Feces
CE	0.000448377	Rectum	Feces
GH	0.0105601	Rectum	Feces
GT	0.00394422	Rectum	Feces
PL	0.000106124	Rectum	Feces
AA	7.50652e-06	Rectum	Feces
CBM	0.00120254	Rectum	Feces
CE	0.000346222	Rectum	Feces
GH	0.00979541	Rectum	Feces
GT	0.00359654	Rectum	Feces
PL	0.000109066	Rectum	Feces
AA	9.78273e-06	Rectum	Feces
CBM	0.0013066	Rectum	Feces
CE	0.000404821	Rectum	Feces
GH	0.00968156	Rectum	Feces
GT	0.00329295	Rectum	Feces
PL	0.000116861	Rectum	Feces
AA	2.21183e-06	Rectum	Feces
CBM	0.00126253	Rectum	Feces
CE	0.000410172	Rectum	Feces
GH	0.00924096	Rectum	Feces
GT	0.00337666	Rectum	Feces
PL	0.000104347	Rectum	Feces
AA	3.03276e-06	Rectum	Feces
CBM	0.00122928	Rectum	Feces
CE	0.000409048	Rectum	Feces
GH	0.0100889	Rectum	Feces
GT	0.00326148	Rectum	Feces
PL	0.000166477	Rectum	Feces
AA	5.58746e-06	Rectum	Feces
CBM	0.00129139	Rectum	Feces
CE	0.000356569	Rectum	Feces
GH	0.00880379	Rectum	Feces
GT	0.00336714	Rectum	Feces
PL	0.00011574	Rectum	Feces
AA	2.61945e-06	Rectum	Feces
CBM	0.00123038	Rectum	Feces
CE	0.000415143	Rectum	Feces
GH	0.00946699	Rectum	Feces
GT	0.00338866	Rectum	Feces
PL	0.000116558	Rectum	Feces
AA	3.23502e-06	Rectum	Feces
CBM	0.00131707	Rectum	Feces
CE	0.000432578	Rectum	Feces
GH	0.0095324	Rectum	Feces
GT	0.00346409	Rectum	Feces
PL	0.00013542	Rectum	Feces
AA	4.99097e-06	Rectum	Feces
CBM	0.00133191	Rectum	Feces
CE	0.000355151	Rectum	Feces
GH	0.0087999	Rectum	Feces
GT	0.0032878	Rectum	Feces
PL	0.000106766	Rectum	Feces
AA	4.42588e-06	Rectum	Feces
CBM	0.00124664	Rectum	Feces
CE	0.000404883	Rectum	Feces
GH	0.00955773	Rectum	Feces
GT	0.00332427	Rectum	Feces
PL	0.000155462	Rectum	Feces
AA	2.74939e-06	Rectum	Feces
CBM	0.00128711	Rectum	Feces
CE	0.00040632	Rectum	Feces
GH	0.00918401	Rectum	Feces
GT	0.00333307	Rectum	Feces
PL	0.000121584	Rectum	Feces
AA	7.03029e-06	Rectum	Feces
CBM	0.00129313	Rectum	Feces
CE	0.000409728	Rectum	Feces
GH	0.00971857	Rectum	Feces
GT	0.00334024	Rectum	Feces
PL	0.000139853	Rectum	Feces
AA	2.32462e-06	Rectum	Feces
CBM	0.00133316	Rectum	Feces
CE	0.000389879	Rectum	Feces
GH	0.00883121	Rectum	Feces
GT	0.00331119	Rectum	Feces
PL	0.000139564	Rectum	Feces
AA	3.26242e-06	Rectum	Feces
CBM	0.00118695	Rectum	Feces
CE	0.000399444	Rectum	Feces
GH	0.00900324	Rectum	Feces
GT	0.00329947	Rectum	Feces
PL	0.0001237	Rectum	Feces
AA	5.11934e-07	Stomach	Omasum
CBM	0.00196727	Stomach	Omasum
CE	0.000988589	Stomach	Omasum
GH	0.0101227	Stomach	Omasum
GT	0.00342201	Stomach	Omasum
PL	0.000184028	Stomach	Omasum
AA	2.83008e-07	Stomach	Omasum
CBM	0.00316876	Stomach	Omasum
CE	0.00149095	Stomach	Omasum
GH	0.0135594	Stomach	Omasum
GT	0.0043746	Stomach	Omasum
PL	0.000454339	Stomach	Omasum
AA	2.11964e-07	Stomach	Omasum
CBM	0.00423035	Stomach	Omasum
CE	0.00186945	Stomach	Omasum
GH	0.0160689	Stomach	Omasum
GT	0.0047688	Stomach	Omasum
PL	0.000606722	Stomach	Omasum
AA	5.63253e-06	Stomach	Omasum
CBM	0.00193136	Stomach	Omasum
CE	0.00104601	Stomach	Omasum
GH	0.0134075	Stomach	Omasum
GT	0.00446374	Stomach	Omasum
PL	0.000344777	Stomach	Omasum
AA	2.77044e-07	Stomach	Omasum
CBM	0.00427801	Stomach	Omasum
CE	0.00116945	Stomach	Omasum
GH	0.0115558	Stomach	Omasum
GT	0.00414311	Stomach	Omasum
PL	0.000460021	Stomach	Omasum
AA	2.55849e-07	Stomach	Omasum
CBM	0.00294575	Stomach	Omasum
CE	0.00116229	Stomach	Omasum
GH	0.011338	Stomach	Omasum
GT	0.00391352	Stomach	Omasum
PL	0.000320172	Stomach	Omasum
AA	2.51231e-07	Stomach	Omasum
CBM	0.00257834	Stomach	Omasum
CE	0.00114603	Stomach	Omasum
GH	0.0118799	Stomach	Omasum
GT	0.00404762	Stomach	Omasum
PL	0.000283348	Stomach	Omasum
AA	3.29106e-07	Stomach	Omasum
CBM	0.00399828	Stomach	Omasum
CE	0.000965577	Stomach	Omasum
GH	0.0115951	Stomach	Omasum
GT	0.00421259	Stomach	Omasum
PL	0.0005307	Stomach	Omasum
AA	5.58255e-07	Stomach	Omasum
CBM	0.00158274	Stomach	Omasum
CE	0.00122304	Stomach	Omasum
GH	0.0125042	Stomach	Omasum
GT	0.00349792	Stomach	Omasum
PL	0.000169831	Stomach	Omasum
AA	2.14572e-07	Stomach	Omasum
CBM	0.00267569	Stomach	Omasum
CE	0.00125074	Stomach	Omasum
GH	0.0129495	Stomach	Omasum
GT	0.00434905	Stomach	Omasum
PL	0.000310105	Stomach	Omasum
AA	3.85416e-07	Stomach	Omasum
CBM	0.00202611	Stomach	Omasum
CE	0.00131083	Stomach	Omasum
GH	0.0139962	Stomach	Omasum
GT	0.00397714	Stomach	Omasum
PL	0.000299102	Stomach	Omasum
AA	2.7709e-07	Stomach	Omasum
CBM	0.00156305	Stomach	Omasum
CE	0.000871125	Stomach	Omasum
GH	0.0116117	Stomach	Omasum
GT	0.00349583	Stomach	Omasum
PL	0.000158246	Stomach	Omasum
AA	2.68492e-07	Stomach	Omasum
CBM	0.00356498	Stomach	Omasum
CE	0.00176664	Stomach	Omasum
GH	0.0150297	Stomach	Omasum
GT	0.00564798	Stomach	Omasum
PL	0.000409055	Stomach	Omasum
AA	3.77207e-07	Stomach	Omasum
CBM	0.00334124	Stomach	Omasum
CE	0.0014738	Stomach	Omasum
GH	0.0134865	Stomach	Omasum
GT	0.00439415	Stomach	Omasum
PL	0.000547235	Stomach	Omasum
AA	4.04428e-07	Stomach	Omasum
CBM	0.00220614	Stomach	Omasum
CE	0.000864268	Stomach	Omasum
GH	0.0101637	Stomach	Omasum
GT	0.00363161	Stomach	Omasum
PL	0.000206171	Stomach	Omasum
AA	1.46546e-07	Stomach	Omasum
CBM	0.00711178	Stomach	Omasum
CE	0.00181353	Stomach	Omasum
GH	0.0138644	Stomach	Omasum
GT	0.00564689	Stomach	Omasum
PL	0.000792504	Stomach	Omasum
AA	1.64321e-07	Stomach	Omasum
CBM	0.00338683	Stomach	Omasum
CE	0.00119705	Stomach	Omasum
GH	0.0118522	Stomach	Omasum
GT	0.00396499	Stomach	Omasum
PL	0.000397717	Stomach	Omasum
AA	3.57533e-07	Stomach	Omasum
CBM	0.00275284	Stomach	Omasum
CE	0.00124555	Stomach	Omasum
GH	0.0118194	Stomach	Omasum
GT	0.00388161	Stomach	Omasum
PL	0.000317998	Stomach	Omasum
AA	1.23679e-07	Stomach	Omasum
CBM	0.00205423	Stomach	Omasum
CE	0.00129901	Stomach	Omasum
GH	0.0135401	Stomach	Omasum
GT	0.00400474	Stomach	Omasum
PL	0.000197214	Stomach	Omasum
AA	7.0009e-06	Stomach	Omasum
CBM	0.00148633	Stomach	Omasum
CE	0.00100742	Stomach	Omasum
GH	0.012187	Stomach	Omasum
GT	0.00329914	Stomach	Omasum
PL	0.000154075	Stomach	Omasum
AA	1.51993e-07	Stomach	Omasum
CBM	0.0031503	Stomach	Omasum
CE	0.00148631	Stomach	Omasum
GH	0.0121822	Stomach	Omasum
GT	0.0061193	Stomach	Omasum
PL	0.00036784	Stomach	Omasum
AA	2.58492e-07	Stomach	Omasum
CBM	0.00279149	Stomach	Omasum
CE	0.00105883	Stomach	Omasum
GH	0.0120566	Stomach	Omasum
GT	0.00409094	Stomach	Omasum
PL	0.000288625	Stomach	Omasum
AA	3.2143e-07	Stomach	Omasum
CBM	0.00195099	Stomach	Omasum
CE	0.000790897	Stomach	Omasum
GH	0.0101193	Stomach	Omasum
GT	0.00314844	Stomach	Omasum
PL	0.000190893	Stomach	Omasum
AA	6.51288e-07	Stomach	Omasum
CBM	0.00211265	Stomach	Omasum
CE	0.000822571	Stomach	Omasum
GH	0.0104976	Stomach	Omasum
GT	0.00371015	Stomach	Omasum
PL	0.000193987	Stomach	Omasum
AA	1.68836e-07	Stomach	Omasum
CBM	0.00345349	Stomach	Omasum
CE	0.00134174	Stomach	Omasum
GH	0.0128111	Stomach	Omasum
GT	0.00445948	Stomach	Omasum
PL	0.000387627	Stomach	Omasum
AA	1.55417e-07	Stomach	Omasum
CBM	0.00334985	Stomach	Omasum
CE	0.00149493	Stomach	Omasum
GH	0.0137794	Stomach	Omasum
GT	0.00445418	Stomach	Omasum
PL	0.00037883	Stomach	Omasum
AA	2.54982e-07	Stomach	Omasum
CBM	0.0025498	Stomach	Omasum
CE	0.00104832	Stomach	Omasum
GH	0.011552	Stomach	Omasum
GT	0.00382828	Stomach	Omasum
PL	0.000385243	Stomach	Omasum
AA	4.24612e-07	Stomach	Omasum
CBM	0.00296177	Stomach	Omasum
CE	0.000926313	Stomach	Omasum
GH	0.0115684	Stomach	Omasum
GT	0.00411883	Stomach	Omasum
PL	0.000300814	Stomach	Omasum
AA	1.63781e-07	Stomach	Omasum
CBM	0.0038289	Stomach	Omasum
CE	0.00136244	Stomach	Omasum
GH	0.0136669	Stomach	Omasum
GT	0.00432366	Stomach	Omasum
PL	0.00060906	Stomach	Omasum
AA	8.08333e-07	Stomach	Omasum
CBM	0.00281976	Stomach	Omasum
CE	0.0011738	Stomach	Omasum
GH	0.0141128	Stomach	Omasum
GT	0.00413718	Stomach	Omasum
PL	0.000222315	Stomach	Omasum
AA	2.11508e-07	Stomach	Omasum
CBM	0.00324397	Stomach	Omasum
CE	0.00102146	Stomach	Omasum
GH	0.0114802	Stomach	Omasum
GT	0.0035187	Stomach	Omasum
PL	0.000443071	Stomach	Omasum
AA	3.74606e-06	Intestine	Colon
CBM	0.000958335	Intestine	Colon
CE	0.000295435	Intestine	Colon
GH	0.008711	Intestine	Colon
GT	0.00289907	Intestine	Colon
PL	7.58981e-05	Intestine	Colon
AA	9.64099e-06	Intestine	Colon
CBM	0.00104796	Intestine	Colon
CE	0.000353237	Intestine	Colon
GH	0.00970337	Intestine	Colon
GT	0.00342059	Intestine	Colon
PL	0.000112298	Intestine	Colon
AA	1.21635e-05	Intestine	Colon
CBM	0.000989068	Intestine	Colon
CE	0.000368327	Intestine	Colon
GH	0.0090769	Intestine	Colon
GT	0.00306704	Intestine	Colon
PL	9.03544e-05	Intestine	Colon
AA	9.50251e-07	Intestine	Colon
CBM	0.000868061	Intestine	Colon
CE	0.000305893	Intestine	Colon
GH	0.00768795	Intestine	Colon
GT	0.00281072	Intestine	Colon
PL	4.44901e-05	Intestine	Colon
AA	5.19963e-06	Intestine	Colon
CBM	0.000844192	Intestine	Colon
CE	0.00034442	Intestine	Colon
GH	0.00745146	Intestine	Colon
GT	0.00267739	Intestine	Colon
PL	0.0003796	Intestine	Colon
AA	8.43343e-06	Intestine	Colon
CBM	0.00103787	Intestine	Colon
CE	0.000344592	Intestine	Colon
GH	0.00890908	Intestine	Colon
GT	0.00319113	Intestine	Colon
PL	0.000108802	Intestine	Colon
AA	2.23943e-05	Intestine	Colon
CBM	0.000887538	Intestine	Colon
CE	0.000336403	Intestine	Colon
GH	0.0078957	Intestine	Colon
GT	0.00268291	Intestine	Colon
PL	0.000126668	Intestine	Colon
AA	2.44531e-05	Intestine	Colon
CBM	0.00111917	Intestine	Colon
CE	0.000408744	Intestine	Colon
GH	0.00997254	Intestine	Colon
GT	0.00324046	Intestine	Colon
PL	0.0001178	Intestine	Colon
AA	1.24352e-06	Intestine	Colon
CBM	0.00113953	Intestine	Colon
CE	0.000322876	Intestine	Colon
GH	0.00949046	Intestine	Colon
GT	0.00312998	Intestine	Colon
PL	0.000115746	Intestine	Colon
AA	7.69438e-06	Intestine	Colon
CBM	0.000870548	Intestine	Colon
CE	0.000292253	Intestine	Colon
GH	0.00794282	Intestine	Colon
GT	0.00274165	Intestine	Colon
PL	7.29055e-05	Intestine	Colon
AA	3.02115e-07	Intestine	Colon
CBM	0.00236192	Intestine	Colon
CE	0.000828205	Intestine	Colon
GH	0.0108482	Intestine	Colon
GT	0.00396705	Intestine	Colon
PL	0.000218721	Intestine	Colon
AA	1.62022e-05	Intestine	Colon
CBM	0.00123017	Intestine	Colon
CE	0.000391757	Intestine	Colon
GH	0.00942486	Intestine	Colon
GT	0.00313229	Intestine	Colon
PL	8.2334e-05	Intestine	Colon
AA	1.22199e-06	Intestine	Colon
CBM	0.00106201	Intestine	Colon
CE	0.000373059	Intestine	Colon
GH	0.00989903	Intestine	Colon
GT	0.00356209	Intestine	Colon
PL	6.98656e-05	Intestine	Colon
AA	8.83158e-06	Intestine	Colon
CBM	0.00105385	Intestine	Colon
CE	0.000287667	Intestine	Colon
GH	0.00860837	Intestine	Colon
GT	0.00306505	Intestine	Colon
PL	5.13393e-05	Intestine	Colon
AA	1.7013e-05	Intestine	Colon
CBM	0.00117552	Intestine	Colon
CE	0.000448962	Intestine	Colon
GH	0.00895166	Intestine	Colon
GT	0.0033052	Intestine	Colon
PL	6.79645e-05	Intestine	Colon
AA	1.5537e-06	Intestine	Colon
CBM	0.000672264	Intestine	Colon
CE	0.00018253	Intestine	Colon
GH	0.00578755	Intestine	Colon
GT	0.00223224	Intestine	Colon
PL	3.51855e-05	Intestine	Colon
AA	1.00864e-05	Intestine	Colon
CBM	0.000879764	Intestine	Colon
CE	0.000377307	Intestine	Colon
GH	0.00771916	Intestine	Colon
GT	0.00275775	Intestine	Colon
PL	0.000101425	Intestine	Colon
AA	1.8562e-06	Intestine	Colon
CBM	0.000860121	Intestine	Colon
CE	0.000268431	Intestine	Colon
GH	0.00770082	Intestine	Colon
GT	0.00259298	Intestine	Colon
PL	6.34478e-05	Intestine	Colon
AA	7.00102e-07	Intestine	Colon
CBM	0.000797081	Intestine	Colon
CE	0.000254208	Intestine	Colon
GH	0.00733894	Intestine	Colon
GT	0.0034538	Intestine	Colon
PL	6.33642e-05	Intestine	Colon
AA	6.46582e-06	Intestine	Colon
CBM	0.000945668	Intestine	Colon
CE	0.00031606	Intestine	Colon
GH	0.00808545	Intestine	Colon
GT	0.00262895	Intestine	Colon
PL	4.89478e-05	Intestine	Colon
AA	2.25131e-07	Intestine	Colon
CBM	0.00133109	Intestine	Colon
CE	0.000514601	Intestine	Colon
GH	0.0117968	Intestine	Colon
GT	0.00378837	Intestine	Colon
PL	7.9776e-05	Intestine	Colon
AA	7.32233e-06	Intestine	Colon
CBM	0.00118573	Intestine	Colon
CE	0.000431972	Intestine	Colon
GH	0.00976576	Intestine	Colon
GT	0.00316891	Intestine	Colon
PL	0.00015634	Intestine	Colon
AA	6.88079e-06	Intestine	Colon
CBM	0.000923178	Intestine	Colon
CE	0.000312447	Intestine	Colon
GH	0.00815155	Intestine	Colon
GT	0.00292284	Intestine	Colon
PL	6.30467e-05	Intestine	Colon
AA	2.80391e-07	Intestine	Colon
CBM	0.000594891	Intestine	Colon
CE	0.000157793	Intestine	Colon
GH	0.00584029	Intestine	Colon
GT	0.00211597	Intestine	Colon
PL	4.9626e-05	Intestine	Colon
AA	2.18609e-06	Intestine	Colon
CBM	0.000906587	Intestine	Colon
CE	0.000275989	Intestine	Colon
GH	0.00838533	Intestine	Colon
GT	0.00257413	Intestine	Colon
PL	7.98169e-05	Intestine	Colon
AA	3.63293e-05	Intestine	Colon
CBM	0.00121888	Intestine	Colon
CE	0.000424958	Intestine	Colon
GH	0.0102549	Intestine	Colon
GT	0.00327583	Intestine	Colon
PL	0.000112753	Intestine	Colon
AA	2.51944e-06	Intestine	Colon
CBM	0.000669555	Intestine	Colon
CE	0.000289054	Intestine	Colon
GH	0.00597105	Intestine	Colon
GT	0.00206778	Intestine	Colon
PL	4.16409e-05	Intestine	Colon
AA	1.73331e-06	Intestine	Colon
CBM	0.00110513	Intestine	Colon
CE	0.000428799	Intestine	Colon
GH	0.00923715	Intestine	Colon
GT	0.00276199	Intestine	Colon
PL	7.86033e-05	Intestine	Colon
AA	1.94981e-05	Intestine	Colon
CBM	0.0011983	Intestine	Colon
CE	0.00052257	Intestine	Colon
GH	0.00932191	Intestine	Colon
GT	0.0035671	Intestine	Colon
PL	7.08373e-05	Intestine	Colon
AA	7.50344e-06	Intestine	Colon
CBM	0.00113893	Intestine	Colon
CE	0.00038982	Intestine	Colon
GH	0.00962374	Intestine	Colon
GT	0.00339506	Intestine	Colon
PL	7.46232e-05	Intestine	Colon
CBM	3.69269e-05	Intestine	Jejunum
CE	1.30865e-05	Intestine	Jejunum
GH	0.00339692	Intestine	Jejunum
GT	0.000103348	Intestine	Jejunum
PL	4.65322e-06	Intestine	Jejunum
AA	2.31367e-06	Intestine	Jejunum
CBM	0.000965457	Intestine	Jejunum
CE	0.000149592	Intestine	Jejunum
GH	0.00552966	Intestine	Jejunum
GT	0.00291097	Intestine	Jejunum
PL	4.85448e-05	Intestine	Jejunum
AA	1.34865e-07	Intestine	Jejunum
CBM	3.65897e-05	Intestine	Jejunum
CE	2.87741e-05	Intestine	Jejunum
GH	0.00154839	Intestine	Jejunum
GT	0.000255417	Intestine	Jejunum
PL	4.95122e-06	Intestine	Jejunum
AA	4.7879e-07	Intestine	Jejunum
CBM	2.60496e-05	Intestine	Jejunum
CE	0.000102114	Intestine	Jejunum
GH	0.000684052	Intestine	Jejunum
GT	0.000182669	Intestine	Jejunum
PL	3.27923e-06	Intestine	Jejunum
AA	2.56141e-07	Intestine	Jejunum
CBM	2.73492e-05	Intestine	Jejunum
CE	2.32353e-05	Intestine	Jejunum
GH	0.00212224	Intestine	Jejunum
GT	0.000218663	Intestine	Jejunum
PL	3.94818e-06	Intestine	Jejunum
AA	5.79592e-06	Intestine	Jejunum
CBM	0.000202067	Intestine	Jejunum
CE	0.000120081	Intestine	Jejunum
GH	0.00261099	Intestine	Jejunum
GT	0.000553336	Intestine	Jejunum
PL	2.51612e-05	Intestine	Jejunum
AA	3.0209e-08	Intestine	Jejunum
CBM	3.38681e-05	Intestine	Jejunum
CE	3.33488e-05	Intestine	Jejunum
GH	0.00180833	Intestine	Jejunum
GT	0.000301391	Intestine	Jejunum
PL	5.66855e-06	Intestine	Jejunum
AA	1.29497e-05	Intestine	Jejunum
CBM	0.000380563	Intestine	Jejunum
CE	0.000144788	Intestine	Jejunum
GH	0.00261367	Intestine	Jejunum
GT	0.000927426	Intestine	Jejunum
PL	1.49379e-05	Intestine	Jejunum
AA	1.64787e-07	Intestine	Jejunum
CBM	4.85031e-05	Intestine	Jejunum
CE	8.64309e-05	Intestine	Jejunum
GH	0.00136041	Intestine	Jejunum
GT	0.000198648	Intestine	Jejunum
PL	5.44342e-06	Intestine	Jejunum
AA	1.48567e-07	Intestine	Jejunum
CBM	1.67103e-05	Intestine	Jejunum
CE	4.56547e-05	Intestine	Jejunum
GH	0.00175729	Intestine	Jejunum
GT	8.99886e-05	Intestine	Jejunum
PL	2.73538e-06	Intestine	Jejunum
CBM	4.79068e-05	Intestine	Jejunum
CE	2.55021e-05	Intestine	Jejunum
GH	0.00205446	Intestine	Jejunum
GT	0.000140114	Intestine	Jejunum
PL	4.08888e-06	Intestine	Jejunum
CBM	2.60963e-05	Intestine	Jejunum
CE	7.19751e-05	Intestine	Jejunum
GH	0.00214841	Intestine	Jejunum
GT	0.00014865	Intestine	Jejunum
PL	2.72633e-06	Intestine	Jejunum
CBM	3.89958e-07	Intestine	Jejunum
CE	9.50343e-05	Intestine	Jejunum
GH	0.000343236	Intestine	Jejunum
GT	0.00013644	Intestine	Jejunum
AA	9.27408e-08	Intestine	Jejunum
CBM	2.30115e-05	Intestine	Jejunum
CE	4.42237e-05	Intestine	Jejunum
GH	0.00241474	Intestine	Jejunum
GT	9.8432e-05	Intestine	Jejunum
PL	2.49615e-06	Intestine	Jejunum
AA	4.987e-06	Intestine	Jejunum
CBM	6.24747e-05	Intestine	Jejunum
CE	5.76512e-05	Intestine	Jejunum
GH	0.004666	Intestine	Jejunum
GT	0.000263539	Intestine	Jejunum
[truncated: 2,125 more rows]
