# Supplementary material for: The microbiome of the buffalo digestive tract
Source: Nat Commun. 2022 Feb 10;13:823. doi: 10.1038/s41467-022-28402-9 (PMC8831627; doi:10.1038/s41467-022-28402-9)
Supplement: Supplementary file 14 — Source Data [file 41467_2022_28402_MOESM14_ESM.zip › Source Data - Figure 6.xlsx]

## Sheet: Figure 6c
Figure 6c
CAZy_family	abundance	group
AA	2.5098e-05	buffalo
CBM	0.128396	buffalo
CE	0.0576301	buffalo
GH	0.596867	buffalo
GT	0.20595	buffalo
PL	0.0111314	buffalo
AA	5.9571e-06	buffalo
CBM	0.0887993	buffalo
CE	0.0864296	buffalo
GH	0.632879	buffalo
GT	0.173845	buffalo
PL	0.0180414	buffalo
AA	1.5986e-05	buffalo
CBM	0.126032	buffalo
CE	0.0661912	buffalo
GH	0.597812	buffalo
GT	0.196294	buffalo
PL	0.0136547	buffalo
AA	7.55099e-06	buffalo
CBM	0.0987237	buffalo
CE	0.0725717	buffalo
GH	0.618849	buffalo
GT	0.192622	buffalo
PL	0.0172256	buffalo
AA	0.000106942	buffalo
CBM	0.0881865	buffalo
CE	0.0631101	buffalo
GH	0.648626	buffalo
GT	0.191971	buffalo
PL	0.00799936	buffalo
AA	1.78672e-05	buffalo
CBM	0.133621	buffalo
CE	0.0388928	buffalo
GH	0.59628	buffalo
GT	0.214068	buffalo
PL	0.0171205	buffalo
AA	2.37766e-05	buffalo
CBM	0.110383	buffalo
CE	0.0602738	buffalo
GH	0.611558	buffalo
GT	0.206528	buffalo
PL	0.0112324	buffalo
AA	1.68522e-05	buffalo
CBM	0.0999665	buffalo
CE	0.0576078	buffalo
GH	0.630533	buffalo
GT	0.201404	buffalo
PL	0.0104713	buffalo
AA	1.67577e-05	buffalo
CBM	0.148207	buffalo
CE	0.0397372	buffalo
GH	0.580405	buffalo
GT	0.209282	buffalo
PL	0.0223528	buffalo
AA	1.59101e-05	buffalo
CBM	0.0854099	buffalo
CE	0.0679834	buffalo
GH	0.642853	buffalo
GT	0.193517	buffalo
PL	0.0102205	buffalo
AA	3.43585e-05	buffalo
CBM	0.0941372	buffalo
CE	0.049015	buffalo
GH	0.63902	buffalo
GT	0.206827	buffalo
PL	0.0109664	buffalo
AA	6.23914e-06	buffalo
CBM	0.080577	buffalo
CE	0.0537225	buffalo
GH	0.651603	buffalo
GT	0.204423	buffalo
PL	0.00966873	buffalo
AA	1.25994e-05	buffalo
CBM	0.147041	buffalo
CE	0.0594408	buffalo
GH	0.583051	buffalo
GT	0.191533	buffalo
PL	0.0189213	buffalo
AA	8.95712e-06	buffalo
CBM	0.0979562	buffalo
CE	0.0740374	buffalo
GH	0.622789	buffalo
GT	0.185954	buffalo
PL	0.0192545	buffalo
AA	2.43167e-05	buffalo
CBM	0.0990293	buffalo
CE	0.0507846	buffalo
GH	0.625138	buffalo
GT	0.21542	buffalo
PL	0.00960345	buffalo
AA	3.79322e-05	buffalo
CBM	0.114219	buffalo
CE	0.0590563	buffalo
GH	0.609228	buffalo
GT	0.208504	buffalo
PL	0.00895448	buffalo
AA	1.89891e-05	buffalo
CBM	0.118366	buffalo
CE	0.0474017	buffalo
GH	0.602481	buffalo
GT	0.221556	buffalo
PL	0.0101767	buffalo
CBM	0.108978	buffalo
CE	0.0603792	buffalo
GH	0.601711	buffalo
GT	0.218244	buffalo
PL	0.010687	buffalo
AA	6.56574e-06	buffalo
CBM	0.102834	buffalo
CE	0.0486168	buffalo
GH	0.615622	buffalo
GT	0.223533	buffalo
PL	0.00938756	buffalo
AA	4.3267e-06	buffalo
CBM	0.10289	buffalo
CE	0.0711662	buffalo
GH	0.618569	buffalo
GT	0.194521	buffalo
PL	0.01285	buffalo
AA	1.5565e-05	buffalo
CBM	0.0945029	buffalo
CE	0.0651617	buffalo
GH	0.606564	buffalo
GT	0.224052	buffalo
PL	0.00970377	buffalo
AA	2.69849e-05	buffalo
CBM	0.0986519	buffalo
CE	0.0403024	buffalo
GH	0.642248	buffalo
GT	0.209601	buffalo
PL	0.00917027	buffalo
AA	0.00064166	buffalo
CBM	0.10513	buffalo
CE	0.0473135	buffalo
GH	0.633548	buffalo
GT	0.203153	buffalo
PL	0.0102145	buffalo
AA	1.72574e-05	buffalo
CBM	0.103025	buffalo
CE	0.0631022	buffalo
GH	0.625971	buffalo
GT	0.19615	buffalo
PL	0.0117346	buffalo
AA	6.59052e-06	buffalo
CBM	0.163438	buffalo
CE	0.0579871	buffalo
GH	0.570207	buffalo
GT	0.187491	buffalo
PL	0.02087	buffalo
AA	8.46841e-06	buffalo
CBM	0.0964095	buffalo
CE	0.0511741	buffalo
GH	0.618246	buffalo
GT	0.222749	buffalo
PL	0.0114136	buffalo
AA	1.3831e-05	buffalo
CBM	0.117837	buffalo
CE	0.0557531	buffalo
GH	0.602232	buffalo
GT	0.210149	buffalo
PL	0.0140148	buffalo
AA	2.23755e-05	buffalo
CBM	0.0856139	buffalo
CE	0.0491796	buffalo
GH	0.6507	buffalo
GT	0.205092	buffalo
PL	0.00939238	buffalo
AA	1.0091e-05	buffalo
CBM	0.136286	buffalo
CE	0.0643952	buffalo
GH	0.605687	buffalo
GT	0.176102	buffalo
PL	0.017519	buffalo
AA	5.35423e-05	buffalo
CBM	0.0752124	buffalo
CE	0.0510341	buffalo
GH	0.662074	buffalo
GT	0.188373	buffalo
PL	0.0232522	buffalo
AA	1.29015e-05	buffalo
CBM	0.0761387	buffalo
CE	0.0918099	buffalo
GH	0.64585	buffalo
GT	0.168144	buffalo
PL	0.0180447	buffalo
AA	1.32979e-05	buffalo
CBM	0.0812907	buffalo
CE	0.075164	buffalo
GH	0.64819	buffalo
GT	0.181305	buffalo
PL	0.014037	buffalo
AA	5.30027e-06	buffalo
CBM	0.0762421	buffalo
CE	0.0857082	buffalo
GH	0.645735	buffalo
GT	0.174485	buffalo
PL	0.0178242	buffalo
AA	1.62234e-05	buffalo
CBM	0.0787694	buffalo
CE	0.0846836	buffalo
GH	0.646378	buffalo
GT	0.170638	buffalo
PL	0.0195153	buffalo
AA	8.53562e-06	buffalo
CBM	0.0752472	buffalo
CE	0.0795741	buffalo
GH	0.650069	buffalo
GT	0.18105	buffalo
PL	0.0140509	buffalo
AA	1.78566e-05	buffalo
CBM	0.0838113	buffalo
CE	0.0828193	buffalo
GH	0.641344	buffalo
GT	0.176299	buffalo
PL	0.015709	buffalo
AA	4.47416e-06	buffalo
CBM	0.0782207	buffalo
CE	0.0545215	buffalo
GH	0.63995	buffalo
GT	0.210834	buffalo
PL	0.0164701	buffalo
AA	3.84664e-06	buffalo
CBM	0.079169	buffalo
CE	0.080167	buffalo
GH	0.662267	buffalo
GT	0.163383	buffalo
PL	0.0150098	buffalo
AA	4.97739e-05	buffalo
CBM	0.0768068	buffalo
CE	0.058437	buffalo
GH	0.646954	buffalo
GT	0.195577	buffalo
PL	0.0221761	buffalo
AA	6.49237e-06	buffalo
CBM	0.0774253	buffalo
CE	0.0810492	buffalo
GH	0.652063	buffalo
GT	0.172848	buffalo
PL	0.0166079	buffalo
AA	4.62813e-05	buffalo
CBM	0.0818218	buffalo
CE	0.0431917	buffalo
GH	0.655793	buffalo
GT	0.207896	buffalo
PL	0.0112516	buffalo
AA	5.09868e-06	buffalo
CBM	0.0811853	buffalo
CE	0.0749131	buffalo
GH	0.653776	buffalo
GT	0.175888	buffalo
PL	0.0142326	buffalo
AA	3.14099e-05	buffalo
CBM	0.0761055	buffalo
CE	0.0816721	buffalo
GH	0.644257	buffalo
GT	0.18608	buffalo
PL	0.0118544	buffalo
AA	2.18961e-06	buffalo
CBM	0.0835514	buffalo
CE	0.0487927	buffalo
GH	0.630518	buffalo
GT	0.214343	buffalo
PL	0.0227932	buffalo
AA	0.00069656	buffalo
CBM	0.0785502	buffalo
CE	0.0458011	buffalo
GH	0.622127	buffalo
GT	0.229936	buffalo
PL	0.0228891	buffalo
AA	5.49746e-06	buffalo
CBM	0.0867752	buffalo
CE	0.0569499	buffalo
GH	0.654396	buffalo
GT	0.185673	buffalo
PL	0.0162004	buffalo
AA	2.29901e-06	buffalo
CBM	0.0813779	buffalo
CE	0.0840505	buffalo
GH	0.647262	buffalo
GT	0.172275	buffalo
PL	0.0150321	buffalo
AA	5.98965e-06	buffalo
CBM	0.0733513	buffalo
CE	0.0879181	buffalo
GH	0.659377	buffalo
GT	0.167896	buffalo
PL	0.0114513	buffalo
AA	1.93198e-06	buffalo
CBM	0.0835157	buffalo
CE	0.0531474	buffalo
GH	0.65128	buffalo
GT	0.188132	buffalo
PL	0.0239231	buffalo
AA	1.27273e-06	buffalo
CBM	0.0873507	buffalo
CE	0.0498481	buffalo
GH	0.632107	buffalo
GT	0.210146	buffalo
PL	0.0205463	buffalo
AA	1.24891e-05	buffalo
CBM	0.0766572	buffalo
CE	0.0824542	buffalo
GH	0.645817	buffalo
GT	0.177559	buffalo
PL	0.0174993	buffalo
AA	2.50588e-05	buffalo
CBM	0.0839476	buffalo
CE	0.0633578	buffalo
GH	0.661432	buffalo
GT	0.166384	buffalo
PL	0.0248538	buffalo
AA	4.28468e-06	buffalo
CBM	0.0763706	buffalo
CE	0.0808492	buffalo
GH	0.647865	buffalo
GT	0.181914	buffalo
PL	0.0129967	buffalo
AA	6.57061e-05	buffalo
CBM	0.0783958	buffalo
CE	0.048905	buffalo
GH	0.654433	buffalo
GT	0.199141	buffalo
PL	0.01906	buffalo
AA	1.11946e-05	buffalo
CBM	0.0744078	buffalo
CE	0.0385036	buffalo
GH	0.653745	buffalo
GT	0.218518	buffalo
PL	0.0148143	buffalo
AA	8.86162e-06	buffalo
CBM	0.0785924	buffalo
CE	0.087205	buffalo
GH	0.6432	buffalo
GT	0.176797	buffalo
PL	0.0141964	buffalo
AA	3.0698e-06	buffalo
CBM	0.0982159	buffalo
CE	0.0656335	buffalo
GH	0.620681	buffalo
GT	0.197925	buffalo
PL	0.0175413	buffalo
AA	2.68317e-06	buffalo
CBM	0.0792299	buffalo
CE	0.0811484	buffalo
GH	0.653228	buffalo
GT	0.175411	buffalo
PL	0.01098	buffalo
AA	1.27544e-06	buffalo
CBM	0.0972683	buffalo
CE	0.0602958	buffalo
GH	0.618896	buffalo
GT	0.199352	buffalo
PL	0.0241867	buffalo
AA	3.57267e-06	buffalo
CBM	0.0731827	buffalo
CE	0.0719676	buffalo
GH	0.685252	buffalo
GT	0.157434	buffalo
PL	0.0121602	buffalo
AA	1.45943e-06	buffalo
CBM	0.101893	buffalo
CE	0.0669208	buffalo
GH	0.622239	buffalo
GT	0.190087	buffalo
PL	0.0188583	buffalo
AA	3.42798e-06	buffalo
CBM	0.0813368	buffalo
CE	0.0869305	buffalo
GH	0.645016	buffalo
GT	0.171451	buffalo
PL	0.015262	buffalo
AA	3.71863e-06	buffalo
CBM	0.0788056	buffalo
CE	0.0766019	buffalo
GH	0.66317	buffalo
GT	0.168744	buffalo
PL	0.0126748	buffalo
AA	9.46931e-06	buffalo
CBM	0.104087	buffalo
CE	0.0672268	buffalo
GH	0.614052	buffalo
GT	0.194047	buffalo
PL	0.0205772	buffalo
AA	5.06627e-05	buffalo
CBM	0.0784249	buffalo
CE	0.0874681	buffalo
GH	0.650812	buffalo
GT	0.172365	buffalo
PL	0.010879	buffalo
AA	1.93249e-05	buffalo
CBM	0.0928968	buffalo
CE	0.0623183	buffalo
GH	0.645168	buffalo
GT	0.17009	buffalo
PL	0.0295076	buffalo
AA	1.02481e-05	buffalo
CBM	0.0768551	buffalo
CE	0.081255	buffalo
GH	0.648347	buffalo
GT	0.180773	buffalo
PL	0.0127602	buffalo
AA	0.00011077	buffalo
CBM	0.0782627	buffalo
CE	0.0887363	buffalo
GH	0.647344	buffalo
GT	0.175286	buffalo
PL	0.01026	buffalo
AA	4.42683e-05	buffalo
CBM	0.0785898	buffalo
CE	0.0892303	buffalo
GH	0.64631	buffalo
GT	0.17428	buffalo
PL	0.0115451	buffalo
AA	3.62637e-05	buffalo
CBM	0.0812678	buffalo
CE	0.0902461	buffalo
GH	0.641119	buffalo
GT	0.175132	buffalo
PL	0.0121997	buffalo
AA	4.59005e-05	buffalo
CBM	0.079892	buffalo
CE	0.0877082	buffalo
GH	0.65022	buffalo
GT	0.170704	buffalo
PL	0.0114307	buffalo
AA	0.000170333	buffalo
CBM	0.0817749	buffalo
CE	0.08447	buffalo
GH	0.644946	buffalo
GT	0.177147	buffalo
PL	0.0114916	buffalo
AA	2.72287e-05	buffalo
CBM	0.089448	buffalo
CE	0.0357545	buffalo
GH	0.621314	buffalo
GT	0.244748	buffalo
PL	0.00870823	buffalo
AA	1.32759e-05	buffalo
CBM	0.0790408	buffalo
CE	0.0931136	buffalo
GH	0.641676	buffalo
GT	0.173646	buffalo
PL	0.0125103	buffalo
AA	1.89506e-05	buffalo
CBM	0.0797064	buffalo
CE	0.0940472	buffalo
GH	0.640467	buffalo
GT	0.172691	buffalo
PL	0.0130691	buffalo
AA	3.22456e-05	buffalo
CBM	0.0828531	buffalo
CE	0.0878342	buffalo
GH	0.643545	buffalo
GT	0.172352	buffalo
PL	0.0133834	buffalo
AA	1.31724e-05	buffalo
CBM	0.0806239	buffalo
CE	0.0881528	buffalo
GH	0.641778	buffalo
GT	0.176389	buffalo
PL	0.0130434	buffalo
AA	8.26293e-05	buffalo
CBM	0.0763646	buffalo
CE	0.0868893	buffalo
GH	0.647102	buffalo
GT	0.176133	buffalo
PL	0.0134278	buffalo
AA	3.1416e-05	buffalo
CBM	0.0797717	buffalo
CE	0.0911736	buffalo
GH	0.642955	buffalo
GT	0.172364	buffalo
PL	0.0137039	buffalo
AA	1.20478e-05	buffalo
CBM	0.0798851	buffalo
CE	0.0945716	buffalo
GH	0.639108	buffalo
GT	0.173258	buffalo
PL	0.0131656	buffalo
AA	7.69228e-06	buffalo
CBM	0.086057	buffalo
CE	0.0851097	buffalo
GH	0.633914	buffalo
GT	0.182128	buffalo
PL	0.0127836	buffalo
AA	0.000133726	buffalo
CBM	0.0835868	buffalo
CE	0.089596	buffalo
GH	0.632146	buffalo
GT	0.181584	buffalo
PL	0.0129536	buffalo
AA	4.28257e-05	buffalo
CBM	0.0826024	buffalo
CE	0.0844999	buffalo
GH	0.641207	buffalo
GT	0.180351	buffalo
PL	0.0112973	buffalo
AA	6.65426e-06	buffalo
CBM	0.0813342	buffalo
CE	0.0874724	buffalo
GH	0.64151	buffalo
GT	0.176658	buffalo
PL	0.013019	buffalo
AA	0.000366326	buffalo
CBM	0.0842929	buffalo
CE	0.0829394	buffalo
GH	0.640084	buffalo
GT	0.181401	buffalo
PL	0.0109161	buffalo
AA	1.40189e-05	buffalo
CBM	0.0828904	buffalo
CE	0.0723882	buffalo
GH	0.650165	buffalo
GT	0.184583	buffalo
PL	0.00995958	buffalo
AA	9.295e-06	buffalo
CBM	0.0819749	buffalo
CE	0.0813621	buffalo
GH	0.644465	buffalo
GT	0.180017	buffalo
PL	0.0121717	buffalo
AA	4.18933e-06	buffalo
CBM	0.0790274	buffalo
CE	0.0817466	buffalo
GH	0.648365	buffalo
GT	0.17787	buffalo
PL	0.0129866	buffalo
AA	7.71544e-05	buffalo
CBM	0.0781857	buffalo
CE	0.0797791	buffalo
GH	0.643746	buffalo
GT	0.184994	buffalo
PL	0.0132181	buffalo
AA	7.21052e-06	buffalo
CBM	0.0801587	buffalo
CE	0.0502429	buffalo
GH	0.666406	buffalo
GT	0.18822	buffalo
PL	0.0149656	buffalo
AA	9.21341e-06	buffalo
CBM	0.0846665	buffalo
CE	0.0527885	buffalo
GH	0.647661	buffalo
GT	0.199756	buffalo
PL	0.0151195	buffalo
AA	2.23511e-06	buffalo
CBM	0.0796228	buffalo
CE	0.0677008	buffalo
GH	0.651697	buffalo
GT	0.161263	buffalo
PL	0.0397138	buffalo
AA	4.90993e-05	buffalo
CBM	0.0847371	buffalo
CE	0.0791981	buffalo
GH	0.641186	buffalo
GT	0.183401	buffalo
PL	0.0114293	buffalo
AA	5.62232e-06	buffalo
CBM	0.0934467	buffalo
CE	0.0685817	buffalo
GH	0.625057	buffalo
GT	0.191564	buffalo
PL	0.0213452	buffalo
AA	2.03363e-06	buffalo
CBM	0.0967914	buffalo
CE	0.0801845	buffalo
GH	0.610061	buffalo
GT	0.18825	buffalo
PL	0.0247111	buffalo
AA	3.35797e-06	buffalo
CBM	0.1114	buffalo
CE	0.0673244	buffalo
GH	0.607198	buffalo
GT	0.193071	buffalo
PL	0.0210024	buffalo
AA	2.21898e-06	buffalo
CBM	0.0796605	buffalo
CE	0.0737252	buffalo
GH	0.640403	buffalo
GT	0.192048	buffalo
PL	0.0141601	buffalo
AA	7.48964e-07	buffalo
CBM	0.0920558	buffalo
CE	0.0823193	buffalo
GH	0.636247	buffalo
GT	0.171041	buffalo
PL	0.0183362	buffalo
AA	1.01439e-06	buffalo
CBM	0.0787338	buffalo
CE	0.0674838	buffalo
GH	0.654922	buffalo
GT	0.174458	buffalo
PL	0.0244018	buffalo
AA	3.66479e-06	buffalo
CBM	0.0785076	buffalo
CE	0.0786048	buffalo
GH	0.649657	buffalo
GT	0.182759	buffalo
PL	0.0104672	buffalo
AA	8.89067e-07	buffalo
CBM	0.0880977	buffalo
CE	0.0873436	buffalo
GH	0.629213	buffalo
GT	0.180484	buffalo
PL	0.0148608	buffalo
AA	1.67166e-06	buffalo
CBM	0.0877215	buffalo
CE	0.0789331	buffalo
GH	0.628576	buffalo
GT	0.182426	buffalo
PL	0.0223421	buffalo
AA	1.62047e-06	buffalo
CBM	0.10145	buffalo
CE	0.0614268	buffalo
GH	0.616401	buffalo
GT	0.205403	buffalo
PL	0.0153173	buffalo
AA	7.19491e-06	buffalo
CBM	0.0848536	buffalo
CE	0.0855164	buffalo
GH	0.63811	buffalo
GT	0.177569	buffalo
PL	0.0139438	buffalo
AA	1.11497e-05	buffalo
CBM	0.0860468	buffalo
CE	0.0867134	buffalo
GH	0.633251	buffalo
GT	0.180917	buffalo
PL	0.0130609	buffalo
AA	1.11617e-05	buffalo
CBM	0.0796412	buffalo
CE	0.0914853	buffalo
GH	0.642839	buffalo
GT	0.171513	buffalo
PL	0.0145098	buffalo
AA	8.60104e-06	buffalo
CBM	0.0832788	buffalo
CE	0.0826549	buffalo
GH	0.646985	buffalo
GT	0.173171	buffalo
PL	0.0139023	buffalo
AA	3.63386e-06	buffalo
CBM	0.0830488	buffalo
CE	0.0814847	buffalo
GH	0.645093	buffalo
GT	0.177287	buffalo
PL	0.013083	buffalo
AA	2.48083e-06	buffalo
CBM	0.0848846	buffalo
CE	0.0792096	buffalo
GH	0.640846	buffalo
GT	0.183241	buffalo
PL	0.0118163	buffalo
AA	3.72253e-06	buffalo
CBM	0.082849	buffalo
CE	0.0790865	buffalo
GH	0.65055	buffalo
GT	0.175077	buffalo
PL	0.012434	buffalo
AA	4.79868e-06	buffalo
CBM	0.0786762	buffalo
CE	0.0858663	buffalo
GH	0.647023	buffalo
GT	0.17685	buffalo
PL	0.0115801	buffalo
AA	6.55197e-06	buffalo
CBM	0.07725	buffalo
CE	0.0728478	buffalo
GH	0.649411	buffalo
GT	0.189221	buffalo
PL	0.0112641	buffalo
AA	1.84163e-05	buffalo
CBM	0.0791821	buffalo
CE	0.0908344	buffalo
GH	0.644698	buffalo
GT	0.172784	buffalo
PL	0.0124838	buffalo
AA	5.33056e-06	buffalo
CBM	0.0814694	buffalo
CE	0.082081	buffalo
GH	0.651096	buffalo
GT	0.173138	buffalo
PL	0.0122105	buffalo
AA	4.72921e-06	buffalo
CBM	0.0812244	buffalo
CE	0.0853346	buffalo
GH	0.644707	buffalo
GT	0.176436	buffalo
PL	0.0122924	buffalo
AA	2.91371e-05	buffalo
CBM	0.0779868	buffalo
CE	0.0748089	buffalo
GH	0.66653	buffalo
GT	0.16663	buffalo
PL	0.0140145	buffalo
AA	3.51287e-05	buffalo
CBM	0.0754929	buffalo
CE	0.0871511	buffalo
GH	0.642127	buffalo
GT	0.179462	buffalo
PL	0.015731	buffalo
AA	6.17866e-06	buffalo
CBM	0.0937598	buffalo
CE	0.0625746	buffalo
GH	0.640651	buffalo
GT	0.184223	buffalo
PL	0.0187857	buffalo
AA	4.36231e-05	buffalo
CBM	0.0771225	buffalo
CE	0.0892651	buffalo
GH	0.644785	buffalo
GT	0.175296	buffalo
PL	0.0134879	buffalo
AA	4.776e-06	buffalo
CBM	0.0784581	buffalo
CE	0.0589139	buffalo
GH	0.636041	buffalo
GT	0.201158	buffalo
PL	0.0254248	buffalo
AA	1.34323e-06	buffalo
CBM	0.0926245	buffalo
CE	0.0586456	buffalo
GH	0.620003	buffalo
GT	0.202289	buffalo
PL	0.0264364	buffalo
AA	2.82757e-05	buffalo
CBM	0.078601	buffalo
CE	0.0725654	buffalo
GH	0.649284	buffalo
GT	0.187874	buffalo
PL	0.0116465	buffalo
CBM	0.076483	buffalo
CE	0.0543501	buffalo
GH	0.639516	buffalo
GT	0.206798	buffalo
PL	0.0228526	buffalo
AA	1.74854e-05	buffalo
CBM	0.0764109	buffalo
CE	0.0783574	buffalo
GH	0.651763	buffalo
GT	0.182356	buffalo
PL	0.0110952	buffalo
AA	1.49129e-06	buffalo
CBM	0.0728945	buffalo
CE	0.0484685	buffalo
GH	0.654933	buffalo
GT	0.198739	buffalo
PL	0.0249633	buffalo
AA	1.87351e-06	buffalo
CBM	0.0956463	buffalo
CE	0.0649435	buffalo
GH	0.62411	buffalo
GT	0.199684	buffalo
PL	0.0156148	buffalo
AA	3.98885e-06	buffalo
CBM	0.0756421	buffalo
CE	0.0785482	buffalo
GH	0.655209	buffalo
GT	0.173694	buffalo
PL	0.0169031	buffalo
AA	0.000135537	buffalo
CBM	0.104751	buffalo
CE	0.036841	buffalo
GH	0.637291	buffalo
GT	0.206674	buffalo
PL	0.0143076	buffalo
AA	5.57473e-06	cattle
CBM	0.0978479	cattle
CE	0.0514553	cattle
GH	0.641526	cattle
GT	0.197337	cattle
PL	0.0118286	cattle
AA	5.03482e-06	cattle
CBM	0.100153	cattle
CE	0.0645617	cattle
GH	0.629047	cattle
GT	0.193089	cattle
PL	0.0131437	cattle
AA	1.4069e-05	cattle
CBM	0.0993067	cattle
CE	0.0529763	cattle
GH	0.644627	cattle
GT	0.190613	cattle
PL	0.0124628	cattle
AA	9.06905e-07	cattle
CBM	0.112279	cattle
CE	0.0506988	cattle
GH	0.608717	cattle
GT	0.216656	cattle
PL	0.0116473	cattle
AA	7.32998e-07	cattle
CBM	0.0841631	cattle
CE	0.0662436	cattle
GH	0.629711	cattle
GT	0.207247	cattle
PL	0.0126351	cattle
CBM	0.122944	cattle
CE	0.0500804	cattle
GH	0.591147	cattle
GT	0.220837	cattle
PL	0.0149918	cattle
AA	4.30409e-06	cattle
CBM	0.100394	cattle
CE	0.0558545	cattle
GH	0.626267	cattle
GT	0.205116	cattle
PL	0.0123642	cattle
AA	2.11065e-05	cattle
CBM	0.114926	cattle
CE	0.0450963	cattle
GH	0.632581	cattle
GT	0.192352	cattle
PL	0.0150238	cattle
AA	5.13564e-06	cattle
CBM	0.0983388	cattle
CE	0.0568351	cattle
GH	0.632099	cattle
GT	0.196285	cattle
PL	0.0164362	cattle
AA	5.0219e-08	cattle
CBM	0.112684	cattle
CE	0.0577491	cattle
GH	0.591212	cattle
GT	0.217533	cattle
PL	0.0208218	cattle
AA	7.55001e-07	cattle
CBM	0.0906917	cattle
CE	0.0476205	cattle
GH	0.618252	cattle
GT	0.220147	cattle
PL	0.0232877	cattle
AA	3.82865e-07	cattle
CBM	0.102368	cattle
CE	0.0538746	cattle
GH	0.617293	cattle
GT	0.208752	cattle
PL	0.0177115	cattle
AA	5.07247e-07	cattle
CBM	0.0935495	cattle
CE	0.0558047	cattle
GH	0.619291	cattle
GT	0.214031	cattle
PL	0.017323	cattle
AA	3.5863e-06	cattle
CBM	0.0920627	cattle
CE	0.0571735	cattle
GH	0.634726	cattle
GT	0.201387	cattle
PL	0.0146466	cattle
AA	1.21451e-06	cattle
CBM	0.0825032	cattle
CE	0.0701535	cattle
GH	0.625677	cattle
GT	0.202029	cattle
PL	0.0196357	cattle
AA	1.87132e-06	cattle
CBM	0.107766	cattle
CE	0.0557499	cattle
GH	0.613354	cattle
GT	0.209901	cattle
PL	0.0132284	cattle
AA	1.03051e-06	cattle
CBM	0.102944	cattle
CE	0.053088	cattle
GH	0.611118	cattle
GT	0.216576	cattle
PL	0.0162722	cattle
AA	7.62985e-08	cattle
CBM	0.0887806	cattle
CE	0.0532262	cattle
GH	0.612836	cattle
GT	0.222972	cattle
PL	0.0221857	cattle
AA	3.40434e-06	cattle
CBM	0.111169	cattle
CE	0.0462957	cattle
GH	0.581288	cattle
GT	0.243112	cattle
PL	0.018132	cattle
AA	9.4287e-06	cattle
CBM	0.0920441	cattle
CE	0.0592299	cattle
GH	0.634299	cattle
GT	0.197614	cattle
PL	0.0168038	cattle
AA	6.16944e-06	cattle
CBM	0.0979463	cattle
CE	0.0526645	cattle
GH	0.635502	cattle
GT	0.201328	cattle
PL	0.0125527	cattle
AA	1.40714e-05	cattle
CBM	0.0964233	cattle
CE	0.0573916	cattle
GH	0.63402	cattle
GT	0.19773	cattle
PL	0.014421	cattle
AA	8.58137e-06	cattle
CBM	0.090984	cattle
CE	0.0483792	cattle
GH	0.643147	cattle
GT	0.204917	cattle
PL	0.0125648	cattle
AA	2.77512e-06	cattle
CBM	0.0889746	cattle
CE	0.0496293	cattle
GH	0.639579	cattle
GT	0.210506	cattle
PL	0.0113088	cattle
AA	5.29845e-06	cattle
CBM	0.0931622	cattle
CE	0.0512073	cattle
GH	0.62808	cattle
GT	0.21954	cattle
PL	0.00800467	cattle
AA	3.17216e-06	cattle
CBM	0.0894169	cattle
CE	0.0543857	cattle
GH	0.643124	cattle
GT	0.202853	cattle
PL	0.0102178	cattle
AA	1.46003e-06	cattle
CBM	0.0929556	cattle
CE	0.0454434	cattle
GH	0.637773	cattle
GT	0.21193	cattle
PL	0.011897	cattle
AA	5.75375e-07	cattle
CBM	0.0928365	cattle
CE	0.0482877	cattle
GH	0.628584	cattle
GT	0.221026	cattle
PL	0.00926446	cattle
AA	2.59437e-06	cattle
CBM	0.0926877	cattle
CE	0.0492398	cattle
GH	0.638398	cattle
GT	0.208635	cattle
PL	0.011037	cattle
AA	9.18773e-07	cattle
CBM	0.0905794	cattle
CE	0.063942	cattle
GH	0.621623	cattle
GT	0.21266	cattle
PL	0.0111941	cattle
AA	3.75602e-07	cattle
CBM	0.0980447	cattle
CE	0.0460503	cattle
GH	0.63957	cattle
GT	0.205592	cattle
PL	0.0107427	cattle
AA	3.81702e-07	cattle
CBM	0.0939036	cattle
CE	0.0547613	cattle
GH	0.62284	cattle
GT	0.218499	cattle
PL	0.00999566	cattle
AA	8.01194e-07	cattle
CBM	0.0901444	cattle
CE	0.048476	cattle
GH	0.658069	cattle
GT	0.189957	cattle
PL	0.0133531	cattle
AA	2.4889e-06	cattle
CBM	0.0896215	cattle
CE	0.0496292	cattle
GH	0.651506	cattle
GT	0.198438	cattle
PL	0.0108023	cattle
AA	4.83613e-06	cattle
CBM	0.0913149	cattle
CE	0.0567089	cattle
GH	0.634523	cattle
GT	0.203356	cattle
PL	0.0140929	cattle
AA	1.91294e-06	cattle
CBM	0.086523	cattle
CE	0.0608547	cattle
GH	0.618979	cattle
GT	0.223803	cattle
PL	0.00983826	cattle
AA	1.11611e-06	cattle
CBM	0.0958064	cattle
CE	0.055491	cattle
GH	0.625379	cattle
GT	0.213043	cattle
PL	0.0102797	cattle
AA	6.82797e-07	cattle
CBM	0.0857216	cattle
CE	0.0534376	cattle
GH	0.652542	cattle
GT	0.198167	cattle
PL	0.0101307	cattle
AA	7.87145e-07	cattle
CBM	0.0908704	cattle
CE	0.0570595	cattle
GH	0.64082	cattle
GT	0.19926	cattle
PL	0.0119898	cattle
AA	1.05873e-05	cattle
CBM	0.0902078	cattle
CE	0.0520624	cattle
GH	0.63256	cattle
GT	0.214882	cattle
PL	0.0102772	cattle
AA	4.65121e-06	cattle
CBM	0.0928864	cattle
CE	0.0461885	cattle
GH	0.65345	cattle
GT	0.194491	cattle
PL	0.0129797	cattle
AA	1.36061e-06	cattle
CBM	0.0950532	cattle
CE	0.062334	cattle
GH	0.632119	cattle
GT	0.197844	cattle
PL	0.0126486	cattle
AA	6.9585e-07	cattle
CBM	0.09848	cattle
CE	0.0405992	cattle
GH	0.637582	cattle
GT	0.212348	cattle
PL	0.0109903	cattle
AA	8.08326e-07	cattle
CBM	0.0913412	cattle
CE	0.0568358	cattle
GH	0.655962	cattle
GT	0.18104	cattle
PL	0.0148196	cattle
AA	1.1835e-06	cattle
CBM	0.0969462	cattle
CE	0.053226	cattle
GH	0.630515	cattle
GT	0.20449	cattle
PL	0.0148217	cattle
AA	2.77983e-07	cattle
CBM	0.0889922	cattle
CE	0.0682399	cattle
GH	0.616842	cattle
GT	0.208676	cattle
PL	0.0172497	cattle
AA	4.39015e-06	cattle
CBM	0.0981306	cattle
CE	0.0555665	cattle
GH	0.636571	cattle
GT	0.197839	cattle
PL	0.0118889	cattle
AA	7.57261e-07	cattle
CBM	0.0886314	cattle
CE	0.0763261	cattle
GH	0.624391	cattle
GT	0.195749	cattle
PL	0.0149015	cattle
AA	2.56061e-07	cattle
CBM	0.0988905	cattle
CE	0.0676586	cattle
GH	0.624392	cattle
GT	0.198325	cattle
PL	0.0107337	cattle
AA	2.5301e-06	cattle
CBM	0.088913	cattle
CE	0.0648927	cattle
GH	0.620506	cattle
GT	0.215256	cattle
PL	0.0104304	cattle
AA	2.52949e-07	cattle
CBM	0.085369	cattle
CE	0.0618967	cattle
GH	0.61982	cattle
GT	0.218382	cattle
PL	0.0145324	cattle
AA	1.03631e-06	cattle
CBM	0.0936628	cattle
CE	0.0524915	cattle
GH	0.623741	cattle
GT	0.218554	cattle
PL	0.0115505	cattle
CBM	0.0808417	cattle
CE	0.0689978	cattle
GH	0.640419	cattle
GT	0.190748	cattle
PL	0.0189931	cattle
AA	2.40059e-07	cattle
CBM	0.0896156	cattle
CE	0.0545137	cattle
GH	0.606927	cattle
GT	0.23655	cattle
PL	0.0123935	cattle
AA	1.98357e-06	cattle
CBM	0.0966697	cattle
CE	0.0569504	cattle
GH	0.618756	cattle
GT	0.216286	cattle
PL	0.0113358	cattle
AA	4.50268e-07	cattle
CBM	0.0858414	cattle
CE	0.0587856	cattle
GH	0.631728	cattle
GT	0.2091	cattle
PL	0.0145449	cattle
AA	3.46511e-07	cattle
CBM	0.0886044	cattle
CE	0.059121	cattle
GH	0.624114	cattle
GT	0.216539	cattle
PL	0.0116208	cattle
AA	1.20721e-06	cattle
CBM	0.0981391	cattle
CE	0.0515427	cattle
GH	0.628137	cattle
GT	0.210842	cattle
PL	0.011338	cattle
AA	3.88327e-07	cattle
CBM	0.0868715	cattle
CE	0.0590549	cattle
GH	0.633195	cattle
GT	0.203767	cattle
PL	0.0171114	cattle
AA	4.85737e-06	cattle
CBM	0.102545	cattle
CE	0.0495366	cattle
GH	0.630265	cattle
GT	0.205983	cattle
PL	0.0116653	cattle
AA	5.22947e-07	cattle
CBM	0.0951504	cattle
CE	0.0613639	cattle
GH	0.641279	cattle
GT	0.187437	cattle
PL	0.0147686	cattle
AA	2.62215e-06	cattle
CBM	0.0950407	cattle
CE	0.0718295	cattle
GH	0.611221	cattle
GT	0.206983	cattle
PL	0.0149239	cattle
AA	4.0282e-07	cattle
CBM	0.103556	cattle
CE	0.0610124	cattle
GH	0.62102	cattle
GT	0.20087	cattle
PL	0.0135405	cattle
AA	4.9671e-06	cattle
CBM	0.107821	cattle
CE	0.0491345	cattle
GH	0.62454	cattle
GT	0.205721	cattle
PL	0.0127784	cattle
CBM	0.105731	cattle
CE	0.0490401	cattle
GH	0.609544	cattle
GT	0.221785	cattle
PL	0.0139002	cattle
AA	9.04125e-06	cattle
CBM	0.103669	cattle
CE	0.0648386	cattle
GH	0.616504	cattle
GT	0.200478	cattle
PL	0.0145005	cattle
AA	4.03354e-07	cattle
CBM	0.101982	cattle
CE	0.0582478	cattle
GH	0.623474	cattle
GT	0.202207	cattle
PL	0.0140886	cattle
CBM	0.0943703	cattle
CE	0.0657168	cattle
GH	0.634597	cattle
GT	0.195119	cattle
PL	0.010197	cattle
AA	1.55577e-06	cattle
CBM	0.108754	cattle
CE	0.0597968	cattle
GH	0.603825	cattle
GT	0.210619	cattle
PL	0.0170036	cattle
CBM	0.100745	cattle
CE	0.0643572	cattle
GH	0.632622	cattle
GT	0.188951	cattle
PL	0.0133247	cattle
AA	4.63773e-07	cattle
CBM	0.0891907	cattle
CE	0.0479388	cattle
GH	0.655117	cattle
GT	0.195356	cattle
PL	0.0123977	cattle
CBM	0.089746	cattle
CE	0.0706597	cattle
GH	0.615333	cattle
GT	0.215063	cattle
PL	0.00919784	cattle
AA	1.45306e-07	cattle
CBM	0.0885628	cattle
CE	0.039124	cattle
GH	0.660016	cattle
GT	0.196625	cattle
PL	0.0156726	cattle
AA	1.93299e-06	cattle
CBM	0.0997699	cattle
CE	0.0674714	cattle
GH	0.63847	cattle
GT	0.180891	cattle
PL	0.0133954	cattle
CBM	0.0891425	cattle
CE	0.0523834	cattle
GH	0.638651	cattle
GT	0.20422	cattle
PL	0.0156024	cattle
AA	4.51298e-07	cattle
CBM	0.0938559	cattle
CE	0.0613571	cattle
GH	0.65022	cattle
GT	0.183731	cattle
PL	0.0108359	cattle
CBM	0.0792136	cattle
CE	0.0778513	cattle
GH	0.633096	cattle
GT	0.199508	cattle
PL	0.0103316	cattle
CBM	0.100418	cattle
CE	0.0551491	cattle
GH	0.655103	cattle
GT	0.169611	cattle
PL	0.0197189	cattle
AA	8.94244e-07	cattle
CBM	0.0883418	cattle
CE	0.048366	cattle
GH	0.661506	cattle
GT	0.18252	cattle
PL	0.019265	cattle
CBM	0.0892791	cattle
CE	0.075542	cattle
GH	0.610858	cattle
GT	0.209221	cattle
PL	0.0150998	cattle
CBM	0.100617	cattle
CE	0.0625942	cattle
GH	0.640568	cattle
GT	0.180077	cattle
PL	0.0161446	cattle
AA	9.06445e-08	cattle
CBM	0.0839299	cattle
CE	0.0607844	cattle
GH	0.637017	cattle
GT	0.20281	cattle
PL	0.0154586	cattle
CBM	0.082288	cattle
CE	0.066109	cattle
GH	0.637556	cattle
GT	0.200245	cattle
PL	0.0138018	cattle
AA	4.91004e-07	cattle
CBM	0.101138	cattle
CE	0.049823	cattle
GH	0.633225	cattle
GT	0.201598	cattle
PL	0.0142153	cattle
AA	2.68435e-06	cattle
CBM	0.102474	cattle
CE	0.0543045	cattle
GH	0.621784	cattle
GT	0.208405	cattle
PL	0.0130297	cattle
AA	2.86838e-06	cattle
CBM	0.0931882	cattle
CE	0.0581184	cattle
GH	0.641396	cattle
GT	0.195432	cattle
PL	0.0118628	cattle
AA	3.08898e-07	cattle
CBM	0.106683	cattle
CE	0.0600134	cattle
GH	0.625897	cattle
GT	0.192248	cattle
PL	0.0151588	cattle
AA	2.31348e-06	cattle
CBM	0.100746	cattle
CE	0.0549157	cattle
GH	0.615051	cattle
GT	0.213885	cattle
PL	0.0153998	cattle
AA	2.4624e-07	cattle
CBM	0.0896105	cattle
CE	0.0546163	cattle
GH	0.63709	cattle
GT	0.20856	cattle
PL	0.0101231	cattle
AA	1.80531e-06	cattle
CBM	0.0998827	cattle
CE	0.0501114	cattle
GH	0.62895	cattle
GT	0.211119	cattle
PL	0.00993506	cattle
AA	1.90823e-06	cattle
CBM	0.0901995	cattle
CE	0.0591621	cattle
GH	0.629667	cattle
GT	0.209781	cattle
PL	0.0111889	cattle
AA	1.83942e-06	cattle
CBM	0.100032	cattle
CE	0.0485135	cattle
GH	0.630007	cattle
GT	0.210337	cattle
PL	0.0111087	cattle
CBM	0.088138	cattle
CE	0.0671477	cattle
GH	0.62985	cattle
GT	0.206916	cattle
PL	0.00794827	cattle
AA	1.74655e-06	cattle
CBM	0.0911881	cattle
CE	0.0549999	cattle
GH	0.621433	cattle
GT	0.222093	cattle
PL	0.0102851	cattle
AA	9.07808e-07	cattle
CBM	0.0837488	cattle
CE	0.0641493	cattle
GH	0.634212	cattle
GT	0.20059	cattle
PL	0.0172989	cattle
AA	1.05625e-05	cattle
CBM	0.0927616	cattle
CE	0.0535931	cattle
GH	0.639298	cattle
GT	0.20287	cattle
PL	0.0114664	cattle
AA	6.99763e-06	cattle
CBM	0.110476	cattle
CE	0.0465732	cattle
GH	0.621581	cattle
GT	0.20804	cattle
PL	0.0133231	cattle
AA	9.19023e-08	cattle
CBM	0.105985	cattle
CE	0.061249	cattle
GH	0.614565	cattle
GT	0.203172	cattle
PL	0.0150288	cattle
AA	3.42487e-06	cattle
CBM	0.096364	cattle
CE	0.0577503	cattle
GH	0.639776	cattle
GT	0.193893	cattle
PL	0.0122128	cattle
AA	1.72704e-07	cattle
CBM	0.0933825	cattle
CE	0.0491649	cattle
GH	0.642907	cattle
GT	0.202919	cattle
PL	0.0116262	cattle
AA	1.55387e-06	cattle
CBM	0.0956171	cattle
CE	0.0525888	cattle
GH	0.642496	cattle
GT	0.195121	cattle
PL	0.0141752	cattle
AA	1.13681e-07	cattle
CBM	0.0899004	cattle
CE	0.0522085	cattle
GH	0.632464	cattle
GT	0.215994	cattle
PL	0.00943366	cattle
AA	1.2836e-06	cattle
CBM	0.0931962	cattle
CE	0.0520016	cattle
GH	0.634857	cattle
GT	0.208738	cattle
PL	0.0112056	cattle
AA	2.99233e-07	cattle
CBM	0.0877097	cattle
CE	0.0538287	cattle
GH	0.648623	cattle
GT	0.198427	cattle
PL	0.0114112	cattle
AA	4.00289e-07	cattle
CBM	0.10703	cattle
CE	0.0443044	cattle
GH	0.618605	cattle
GT	0.219692	cattle
PL	0.010369	cattle
AA	9.90541e-07	cattle
CBM	0.0927993	cattle
CE	0.0555288	cattle
GH	0.632168	cattle
GT	0.208739	cattle
PL	0.010764	cattle
AA	2.60039e-07	cattle
CBM	0.0992358	cattle
CE	0.0479648	cattle
GH	0.633924	cattle
GT	0.208285	cattle
PL	0.0105904	cattle
AA	6.57174e-08	cattle
CBM	0.0888814	cattle
CE	0.0467791	cattle
GH	0.646902	cattle
GT	0.20528	cattle
PL	0.0121578	cattle
AA	2.38167e-06	cattle
CBM	0.0973939	cattle
CE	0.0527054	cattle
GH	0.63476	cattle
GT	0.202116	cattle
PL	0.0130219	cattle
AA	6.40726e-07	cattle
CBM	0.103494	cattle
CE	0.0438792	cattle
GH	0.613543	cattle
GT	0.229983	cattle
PL	0.00910029	cattle
AA	1.02086e-06	cattle
CBM	0.0986446	cattle
CE	0.0477502	cattle
GH	0.62281	cattle
GT	0.218874	cattle
PL	0.0119198	cattle
AA	2.62116e-07	cattle
CBM	0.0961064	cattle
CE	0.0575293	cattle
GH	0.638494	cattle
GT	0.195758	cattle
PL	0.0121115	cattle
AA	1.85533e-07	cattle
CBM	0.0923027	cattle
CE	0.0444743	cattle
GH	0.630051	cattle
GT	0.217371	cattle
PL	0.0158009	cattle
AA	1.05096e-06	cattle
CBM	0.104305	cattle
CE	0.0501439	cattle
GH	0.622671	cattle
GT	0.211497	cattle
PL	0.0113821	cattle
AA	2.26165e-06	cattle
CBM	0.0873251	cattle
CE	0.055221	cattle
GH	0.638339	cattle
GT	0.20347	cattle
PL	0.0156435	cattle
AA	5.33972e-07	cattle
CBM	0.0995575	cattle
CE	0.0530416	cattle
GH	0.63371	cattle
GT	0.202338	cattle
PL	0.011352	cattle
AA	1.14678e-05	cattle
CBM	0.0942374	cattle
CE	0.0516655	cattle
GH	0.635842	cattle
GT	0.206872	cattle
PL	0.0113719	cattle
AA	2.12795e-07	cattle
CBM	0.0971429	cattle
CE	0.0606202	cattle
GH	0.61583	cattle
GT	0.211979	cattle
PL	0.0144281	cattle
CBM	0.097785	cattle
CE	0.0498677	cattle
GH	0.615424	cattle
GT	0.229071	cattle
PL	0.00785238	cattle
AA	3.96912e-05	cattle
CBM	0.09394	cattle
CE	0.0538439	cattle
GH	0.635237	cattle
GT	0.205829	cattle
PL	0.0111113	cattle
AA	3.1323e-06	cattle
CBM	0.0918396	cattle
CE	0.0538582	cattle
GH	0.649327	cattle
GT	0.19402	cattle
PL	0.0109514	cattle
CBM	0.0993666	cattle
CE	0.0626349	cattle
GH	0.618113	cattle
GT	0.206659	cattle
PL	0.0132264	cattle
AA	1.44335e-07	cattle
CBM	0.0893359	cattle
CE	0.0555376	cattle
GH	0.638715	cattle
GT	0.200887	cattle
PL	0.0155242	cattle
AA	7.52902e-07	cattle
CBM	0.114458	cattle
CE	0.0552269	cattle
GH	0.632423	cattle
GT	0.18792	cattle
PL	0.00997102	cattle
AA	5.35797e-07	cattle
CBM	0.100568	cattle
CE	0.0524981	cattle
GH	0.60821	cattle
GT	0.225954	cattle
PL	0.0127687	cattle
AA	1.40683e-06	cattle
CBM	0.0850025	cattle
CE	0.04958	cattle
GH	0.648314	cattle
GT	0.205636	cattle
PL	0.0114659	cattle
AA	6.46336e-06	cattle
CBM	0.0804687	cattle
CE	0.0554807	cattle
GH	0.64822	cattle
GT	0.200904	cattle
PL	0.0149203	cattle
AA	1.33755e-07	cattle
CBM	0.0809465	cattle
CE	0.0526699	cattle
GH	0.653629	cattle
GT	0.188812	cattle
PL	0.0239423	cattle
AA	1.49285e-06	cattle
CBM	0.0933579	cattle
CE	0.0560373	cattle
GH	0.616357	cattle
GT	0.221422	cattle
PL	0.012824	cattle
AA	1.65208e-06	cattle
CBM	0.089614	cattle
CE	0.0612187	cattle
GH	0.612999	cattle
GT	0.220575	cattle
PL	0.0155917	cattle
CBM	0.0937415	cattle
CE	0.0523374	cattle
GH	0.631265	cattle
GT	0.210897	cattle
PL	0.0117589	cattle
AA	2.43283e-07	cattle
CBM	0.111861	cattle
CE	0.0496986	cattle
GH	0.600971	cattle
GT	0.226078	cattle
PL	0.0113915	cattle
AA	4.00639e-07	cattle
CBM	0.103034	cattle
CE	0.0441327	cattle
GH	0.642501	cattle
GT	0.197735	cattle
PL	0.0125965	cattle
AA	1.11632e-07	cattle
CBM	0.0831154	cattle
CE	0.0617425	cattle
GH	0.62115	cattle
GT	0.217577	cattle
PL	0.0164156	cattle
AA	5.42038e-06	cattle
CBM	0.0945433	cattle
CE	0.0640979	cattle
GH	0.61259	cattle
GT	0.215526	cattle
PL	0.0132372	cattle
CBM	0.08365	cattle
CE	0.060213	cattle
GH	0.628177	cattle
GT	0.212965	cattle
PL	0.0149956	cattle
AA	1.41452e-05	cattle
CBM	0.0948594	cattle
CE	0.0499385	cattle
GH	0.646096	cattle
GT	0.193164	cattle
PL	0.0159278	cattle
AA	1.07466e-06	cattle
CBM	0.092316	cattle
CE	0.0620765	cattle
GH	0.62799	cattle
GT	0.202447	cattle
PL	0.0151692	cattle
AA	2.77778e-07	cattle
CBM	0.0901027	cattle
CE	0.0444596	cattle
GH	0.624992	cattle
GT	0.22403	cattle
PL	0.0164152	cattle
AA	1.03909e-06	cattle
CBM	0.0890714	cattle
CE	0.056021	cattle
GH	0.627486	cattle
GT	0.213202	cattle
PL	0.0142193	cattle
AA	9.05967e-06	cattle
CBM	0.0905693	cattle
CE	0.0572565	cattle
GH	0.626077	cattle
GT	0.213313	cattle
PL	0.012775	cattle
AA	3.37159e-06	cattle
CBM	0.0885591	cattle
CE	0.0514936	cattle
GH	0.643232	cattle
GT	0.206904	cattle
PL	0.00980787	cattle
AA	4.80088e-07	cattle
CBM	0.0919472	cattle
CE	0.0470998	cattle
GH	0.640087	cattle
GT	0.2085	cattle
PL	0.0123658	cattle
AA	4.04356e-06	cattle
CBM	0.0908897	cattle
CE	0.0537287	cattle
GH	0.636343	cattle
GT	0.208366	cattle
PL	0.0106679	cattle
AA	4.89145e-06	cattle
CBM	0.0953365	cattle
CE	0.0499853	cattle
GH	0.624317	cattle
GT	0.218961	cattle
PL	0.0113951	cattle
AA	2.9918e-06	cattle
CBM	0.0892034	cattle
CE	0.056883	cattle
GH	0.628871	cattle
GT	0.214679	cattle
PL	0.0103606	cattle
AA	2.78426e-06	cattle
CBM	0.0889318	cattle
CE	0.0579156	cattle
GH	0.63564	cattle
GT	0.203789	cattle
PL	0.0137208	cattle
AA	3.54941e-06	cattle
CBM	0.0927234	cattle
CE	0.0477615	cattle
GH	0.632539	cattle
GT	0.218589	cattle
PL	0.00838366	cattle
AA	6.35798e-06	cattle
CBM	0.088849	cattle
CE	0.0533444	cattle
GH	0.637189	cattle
GT	0.206512	cattle
PL	0.0140997	cattle
AA	5.33236e-06	cattle
CBM	0.0873551	cattle
CE	0.0557902	cattle
GH	0.632895	cattle
GT	0.21248	cattle
PL	0.0114748	cattle
AA	4.54896e-06	cattle
CBM	0.0890059	cattle
CE	0.0455175	cattle
GH	0.645275	cattle
GT	0.210404	cattle
PL	0.00979242	cattle
AA	9.97865e-07	cattle
CBM	0.0919031	cattle
CE	0.0469723	cattle
GH	0.630757	cattle
GT	0.219184	cattle
PL	0.0111829	cattle
CBM	0.089528	cattle
CE	0.0400618	cattle
GH	0.656024	cattle
GT	0.204151	cattle
PL	0.0102358	cattle
AA	1.25011e-07	cattle
CBM	0.0869274	cattle
CE	0.0621801	cattle
GH	0.619445	cattle
GT	0.218872	cattle
PL	0.012575	cattle
AA	1.24287e-06	cattle
CBM	0.0933783	cattle
CE	0.045815	cattle
GH	0.628996	cattle
GT	0.222227	cattle
PL	0.00958319	cattle
AA	1.95888e-06	cattle
CBM	0.0912252	cattle
CE	0.0494886	cattle
GH	0.619135	cattle
GT	0.229949	cattle
PL	0.0101996	cattle
AA	5.25708e-07	cattle
CBM	0.0871622	cattle
CE	0.0500343	cattle
GH	0.659717	cattle
GT	0.189351	cattle
PL	0.013735	cattle
AA	2.09086e-06	cattle
CBM	0.0909192	cattle
CE	0.0513933	cattle
GH	0.647804	cattle
GT	0.19901	cattle
PL	0.0108711	cattle
AA	2.90206e-06	cattle
CBM	0.0914963	cattle
CE	0.0574201	cattle
GH	0.641161	cattle
GT	0.196893	cattle
PL	0.0130265	cattle
AA	1.65454e-07	cattle
CBM	0.0857465	cattle
CE	0.0585977	cattle
GH	0.654883	cattle
GT	0.185213	cattle
PL	0.0155601	cattle
AA	1.28053e-06	cattle
CBM	0.0896378	cattle
CE	0.0643395	cattle
GH	0.634201	cattle
GT	0.198728	cattle
PL	0.0130926	cattle
AA	1.84066e-06	cattle
CBM	0.0870258	cattle
CE	0.0623891	cattle
GH	0.643431	cattle
GT	0.192753	cattle
PL	0.0143987	cattle
AA	3.8557e-07	cattle
CBM	0.0894318	cattle
CE	0.0596489	cattle
GH	0.637447	cattle
GT	0.201482	cattle
PL	0.0119894	cattle
AA	4.59523e-07	cattle
CBM	0.0880127	cattle
CE	0.0525791	cattle
GH	0.64366	cattle
GT	0.20538	cattle
PL	0.010368	cattle
AA	1.00665e-06	cattle
CBM	0.0888017	cattle
CE	0.0502859	cattle
GH	0.646261	cattle
GT	0.202665	cattle
PL	0.0119846	cattle
CBM	0.0882355	cattle
CE	0.0730458	cattle
GH	0.637392	cattle
GT	0.188724	cattle
PL	0.0126023	cattle
AA	8.63928e-07	cattle
CBM	0.0966667	cattle
CE	0.0520035	cattle
GH	0.634745	cattle
GT	0.20548	cattle
PL	0.0111041	cattle
AA	5.18738e-06	cattle
CBM	0.0914742	cattle
CE	0.0502454	cattle
GH	0.642696	cattle
GT	0.206044	cattle
PL	0.00953546	cattle
AA	1.44312e-06	cattle
CBM	0.0988937	cattle
CE	0.0558082	cattle
GH	0.617217	cattle
GT	0.21237	cattle
PL	0.0157106	cattle
AA	3.10063e-07	cattle
CBM	0.0952443	cattle
CE	0.0444899	cattle
GH	0.64378	cattle
GT	0.207309	cattle
PL	0.00917659	cattle
AA	9.49922e-07	cattle
CBM	0.0927792	cattle
CE	0.047242	cattle
GH	0.650504	cattle
GT	0.199448	cattle
PL	0.0100267	cattle
AA	3.57855e-07	cattle
CBM	0.0901138	cattle
CE	0.061591	cattle
GH	0.632491	cattle
GT	0.200972	cattle
PL	0.014832	cattle
AA	5.59775e-07	cattle
CBM	0.090989	cattle
CE	0.0483784	cattle
GH	0.648318	cattle
GT	0.20162	cattle
PL	0.0106946	cattle
AA	1.32953e-06	cattle
CBM	0.0916956	cattle
CE	0.055284	cattle
GH	0.637342	cattle
GT	0.201673	cattle
PL	0.0140035	cattle
AA	9.23908e-08	cattle
CBM	0.0890448	cattle
CE	0.0515972	cattle
GH	0.66714	cattle
GT	0.175382	cattle
PL	0.0168353	cattle
AA	1.81624e-06	cattle
CBM	0.0921267	cattle
CE	0.0528897	cattle
GH	0.649823	cattle
GT	0.194408	cattle
PL	0.0107502	cattle
AA	3.90899e-07	cattle
CBM	0.101775	cattle
CE	0.0546358	cattle
GH	0.630955	cattle
GT	0.20135	cattle
PL	0.0112838	cattle
AA	5.14092e-07	cattle
CBM	0.0943942	cattle
CE	0.0490416	cattle
GH	0.642067	cattle
GT	0.203089	cattle
PL	0.0114067	cattle
AA	1.94403e-06	cattle
CBM	0.0934479	cattle
CE	0.0487845	cattle
GH	0.643871	cattle
GT	0.206098	cattle
PL	0.00779605	cattle
AA	1.01587e-06	cattle
CBM	0.0947876	cattle
CE	0.0659257	cattle
GH	0.633522	cattle
GT	0.192454	cattle
PL	0.0133092	cattle
AA	5.51708e-07	cattle
CBM	0.091755	cattle
CE	0.0501912	cattle
GH	0.640579	cattle
GT	0.208017	cattle
PL	0.00945665	cattle
AA	1.4705e-06	cattle
CBM	0.0940092	cattle
CE	0.0547488	cattle
GH	0.641571	cattle
GT	0.19794	cattle
PL	0.0117288	cattle
AA	8.59634e-07	cattle
CBM	0.0854332	cattle
CE	0.0595882	cattle
GH	0.6319	cattle
GT	0.204648	cattle
PL	0.0184294	cattle
AA	2.37355e-06	cattle
CBM	0.0887434	cattle
CE	0.0532903	cattle
GH	0.643976	cattle
GT	0.203927	cattle
PL	0.0100607	cattle
AA	3.81251e-06	cattle
CBM	0.0924606	cattle
CE	0.0544196	cattle
GH	0.638282	cattle
GT	0.201805	cattle
PL	0.013029	cattle
AA	9.48153e-07	cattle
CBM	0.0915359	cattle
CE	0.0588817	cattle
GH	0.628746	cattle
GT	0.207842	cattle
PL	0.012993	cattle
AA	1.29669e-06	cattle
CBM	0.0929707	cattle
CE	0.0484904	cattle
GH	0.644404	cattle
GT	0.206106	cattle
PL	0.00802743	cattle
AA	5.79589e-07	cattle
CBM	0.0948149	cattle
CE	0.0653869	cattle
GH	0.627767	cattle
GT	0.19819	cattle
PL	0.0138407	cattle
AA	1.22228e-06	cattle
CBM	0.088812	cattle
CE	0.0671244	cattle
GH	0.634471	cattle
GT	0.19955	cattle
PL	0.0100415	cattle
AA	2.20552e-06	cattle
CBM	0.084199	cattle
CE	0.0433474	cattle
GH	0.662112	cattle
GT	0.197031	cattle
PL	0.0133084	cattle
AA	1.28678e-05	cattle
CBM	0.0875256	cattle
CE	0.0563542	cattle
GH	0.635663	cattle
GT	0.207825	cattle
PL	0.012619	cattle
AA	2.23831e-06	cattle
CBM	0.0954593	cattle
CE	0.0643446	cattle
GH	0.633508	cattle
GT	0.194859	cattle
PL	0.0118271	cattle
AA	1.79386e-06	cattle
CBM	0.0839186	cattle
CE	0.0642193	cattle
GH	0.610002	cattle
GT	0.218144	cattle
PL	0.0237146	cattle
AA	4.82564e-07	cattle
CBM	0.0867679	cattle
CE	0.0618322	cattle
GH	0.638263	cattle
GT	0.199241	cattle
PL	0.0138948	cattle
AA	9.10149e-07	cattle
CBM	0.0815869	cattle
CE	0.0731087	cattle
GH	0.601913	cattle
GT	0.228079	cattle
PL	0.0153111	cattle
AA	2.5174e-06	cattle
CBM	0.084875	cattle
CE	0.0691705	cattle
GH	0.621671	cattle
GT	0.215408	cattle
PL	0.00887311	cattle
AA	8.9227e-07	cattle
CBM	0.0894681	cattle
CE	0.0647617	cattle
GH	0.627591	cattle
GT	0.206103	cattle
PL	0.0120746	cattle
AA	7.04906e-07	cattle
CBM	0.0934327	cattle
CE	0.0465287	cattle
GH	0.642104	cattle
GT	0.204502	cattle
PL	0.0134318	cattle
AA	1.21176e-06	cattle
CBM	0.093656	cattle
CE	0.0667725	cattle
GH	0.626256	cattle
GT	0.200427	cattle
PL	0.0128875	cattle
AA	1.57943e-06	cattle
CBM	0.0925756	cattle
CE	0.0541059	cattle
GH	0.61059	cattle
GT	0.223216	cattle
PL	0.0195103	cattle
AA	1.84414e-06	cattle
CBM	0.0873379	cattle
CE	0.0568439	cattle
GH	0.621822	cattle
GT	0.215085	cattle
PL	0.0189088	cattle
AA	1.58342e-06	cattle
CBM	0.11816	cattle
CE	0.0536988	cattle
GH	0.593135	cattle
GT	0.224439	cattle
PL	0.0105649	cattle
AA	1.13744e-07	cattle
CBM	0.108694	cattle
CE	0.0516421	cattle
GH	0.593401	cattle
GT	0.229311	cattle
PL	0.0169518	cattle
AA	8.52612e-07	cattle
CBM	0.0821109	cattle
CE	0.061761	cattle
GH	0.607083	cattle
GT	0.227381	cattle
PL	0.0216637	cattle
AA	1.55212e-06	cattle
CBM	0.0843422	cattle
CE	0.0657793	cattle
GH	0.612231	cattle
GT	0.212983	cattle
PL	0.0246634	cattle
AA	1.23761e-05	cattle
CBM	0.106456	cattle
CE	0.0511459	cattle
GH	0.629391	cattle
GT	0.198967	cattle
PL	0.0140274	cattle
AA	7.6715e-07	cattle
CBM	0.0871635	cattle
CE	0.0609306	cattle
GH	0.630528	cattle
GT	0.201035	cattle
PL	0.0203419	cattle
AA	2.44355e-06	cattle
CBM	0.0924076	cattle
CE	0.0540596	cattle
GH	0.644962	cattle
GT	0.196493	cattle
PL	0.012075	cattle
AA	2.27505e-05	cattle
CBM	0.103495	cattle
CE	0.0568865	cattle
[truncated: 446 more rows]
