# Supplementary material for: The microbiome of the buffalo digestive tract
Source: Nat Commun. 2022 Feb 10;13:823. doi: 10.1038/s41467-022-28402-9 (PMC8831627; doi:10.1038/s41467-022-28402-9)
Supplement: Supplementary file 14 — Source Data [file 41467_2022_28402_MOESM14_ESM.zip › Source Data - Figure 1.xlsx]

## Sheet: Figure 1b
Figure 1b
Sample_ID	megahit_ABCN1_bin.16	megahit_ABCN1_bin.50	megahit_ABCN1_bin.8	megahit_ABCN10_bin.11	megahit_ABCN10_bin.17	megahit_ABCN10_bin.5	megahit_ABCN11_bin.2	megahit_ABCN11_bin.34	megahit_ABCN12_bin.12	megahit_ABCN12_bin.26	megahit_ABCN12_bin.44	megahit_ABCN13_bin.12	megahit_ABCN13_bin.23	megahit_ABCN13_bin.25	megahit_ABCN13_bin.32	megahit_ABCN13_bin.33	megahit_ABCN13_bin.4	megahit_ABCN14_bin.19	megahit_ABCN14_bin.24	megahit_ABCN14_bin.34	megahit_ABCN14_bin.42	megahit_ABCN14_bin.49	megahit_ABCN14_bin.50	megahit_ABCN14_bin.65	megahit_ABCN14_bin.66	megahit_ABCN15_bin.18	megahit_ABCN15_bin.32	megahit_ABCN15_bin.39	megahit_ABCN15_bin.49	megahit_ABCN15_bin.62	megahit_ABCN15_bin.65	megahit_ABCN16_bin.1	megahit_ABCN16_bin.10	megahit_ABCN16_bin.25	megahit_ABCN16_bin.48	megahit_ABCN18_bin.32	megahit_ABCN18_bin.35	megahit_ABCN18_bin.36	megahit_ABCN19_bin.12	megahit_ABCN19_bin.14	megahit_ABCN19_bin.30	megahit_ABCN19_bin.36	megahit_ABCN19_bin.41	megahit_ABCN2_bin.27	megahit_ABCN2_bin.40	megahit_ABCN20_bin.11	megahit_ABCN20_bin.26	megahit_ABCN20_bin.4	megahit_ABCN21_bin.30
ABCN1	0.000973495	0.010744	0.00391017	0.000632042	0.00056939	0.000303585	0.000271088	0.000432294	0.000363414	0.000333054	0.000430363	0.000281753	0.00059247	0.000154685	0.000653457	0.000444219	0.000599241	9.3191e-05	0.00062216	0.000302641	0.000287066	0.000245857	0.000226702	0.000538012	0.00052688	0.000504392	0.000669796	0.000642164	0.000372275	0.000722452	0.000173966	0.000335751	3.11631e-05	0.000678239	5.73132e-05	0.000176244	6.29681e-05	0.00071211	0.000838755	0.000445063	0.000231633	5.35746e-05	0.00022975	0.000720941	0.000420161	7.76858e-05	0.000342359	0.000711914	0.00157114
ABCN10	4.24467e-05	0.000164913	0.000100732	0.00508749	0.00863011	0.0031313	0.000649316	0.000447877	0.000162533	7.59159e-05	0.0028225	0.000575886	0.000767977	3.5354e-05	4.42298e-05	0.000584072	0.00054065	0.000178668	0.00119916	0.0012329	0.000924223	0.000245835	0.00032281	0.00116511	0.000247975	0.000258766	0.000480257	0.000759653	0.00117	0.00197766	0.00137741	0.00231661	4.11014e-05	0.000316858	0.00017271	0.000203317	4.31255e-05	4.95249e-05	0.000329731	0.00252096	0.00024816	0.000224187	0.000182544	5.08294e-05	0.000475751	6.05663e-05	0.000141142	5.01277e-05	0.00107071
ABCN11	0.00150679	0.000252358	0.000160476	0.000266039	0.000911484	0.000646972	0.00366438	0.00897673	0.000103764	0.00188975	0.00100167	0.000265533	0.000545166	0.000250811	0.00145008	0.00055828	0.000661002	8.23169e-05	0.000557207	0.000206745	0.000243991	0.000398893	0.00150849	0.00133575	0.000673171	0.00053428	0.000439477	0.00085665	0.000459164	0.00124442	0.000321494	0.000376834	4.95988e-05	0.000314058	2.39165e-05	0.000124507	6.14481e-05	0.00159745	0.000308748	0.000715559	0.000433817	6.63408e-05	0.0004585	0.00157273	0.000540243	0.000222072	0.000320714	0.00161397	0.00283898
ABCN12	0.00203658	0.00168387	0.000153428	0.000250925	0.000966998	0.000306438	0.000909136	0.000585574	0.003993	0.00765671	0.00559697	0.00107176	0.000230432	0.000126191	0.00202539	0.000469905	5.36087e-05	5.11701e-05	0.00047348	0.000310602	0.000283923	0.000598394	0.000710569	2.80405e-05	0.000360197	0.00033476	0.000479523	0.000739903	0.000321245	0.000685023	0.000863991	0.000266783	9.62416e-05	0.000292753	3.05752e-05	7.61478e-05	0.000434922	0.00214594	0.000254467	0.000417689	0.000815698	0.000138238	0.000234002	0.00210442	0.000383171	0.000256953	0.000607924	0.0021564	0.00116901
ABCN13	0.00038217	0.00148526	0.000462798	4.228e-05	0.000536666	0.000177936	0.000464257	0.000190522	0.000127417	0.000221245	0.000622135	0.00445246	0.0039687	0.00285717	0.000605484	0.00408852	0.00237	0.000470792	0.000961568	0.000289718	0.00144722	0.000119671	0.000308552	0.000652267	0.000278423	0.000141394	0.000173225	0.000317709	0.000382406	0.000803678	0.000300349	0.000764176	0.00128373	0.00061468	0.000954247	0.000193072	4.15797e-05	0.00040535	0.00052879	0.000391497	8.33173e-05	0.000126911	7.12746e-05	0.000575232	0.00024409	4.81593e-05	0.000172003	0.000403954	0.000294688
ABCN14	0.000411361	0.000347776	0.000265986	0.000170201	0.000505127	0.000286562	0.000812329	0.000265572	0.00048749	0.000202141	0.002839	0.000838152	0.000169143	0.000155742	0.000407696	0.000819126	0.000392899	0.00343454	0.00316184	0.00248426	0.00527556	0.00539383	0.00338415	0.00353952	0.00305504	0.000856127	0.000327527	0.000361692	0.000197774	0.00235126	0.000153569	0.0346716	0.000423452	0.000174595	0.000450323	0.00225098	5.35966e-05	0.000449496	0.00027696	0.000217437	0.000211439	0.000459296	0.0001121	0.000476339	0.00155108	7.05553e-05	9.52325e-05	0.000446657	0.000216798
ABCN15	0.000917804	0.000152909	0.000200536	0.00130025	0.00170977	0.000533507	0.00075126	0.000644731	0.000150534	0.000136699	0.000712571	0.000420584	0.000411583	7.45737e-05	0.000904086	0.00184765	0.000171374	9.70225e-05	0.00140512	0.00156164	0.000908101	0.000295777	0.000728141	6.76218e-05	0.00207477	0.00521938	0.00520865	0.0056664	0.0106521	0.00688493	0.00343294	0.000416755	7.52237e-05	0.000829229	0.000394636	0.00280473	4.03641e-05	0.00096192	0.00029953	0.00213644	0.000341681	0.000214432	0.000249462	0.000948828	0.0012614	6.95654e-05	0.000284491	0.000970653	0.000454363
ABCN16	0.000936565	0.00186698	0.000193485	5.95678e-05	0.00254411	0.000168852	0.000304456	0.000377141	0.000306425	0.00117356	0.00314463	0.00041223	0.000270387	0.00017711	0.000919974	0.000502676	0.000641716	0.00033546	0.000719354	0.000840887	0.000388379	0.000718985	0.000258001	0.00176577	0.000279462	0.00026593	0.000259635	0.000873114	0.000395239	0.00135062	0.00073945	0.005915	0.00291594	0.0041807	0.00419781	0.000104331	5.20738e-05	0.000985234	0.000281536	0.000443075	0.000172158	0.00016087	0.00013952	0.000978565	0.000486648	6.08417e-05	0.00114483	0.000959815	0.0016131
ABCN17	0.000378376	0.0015191	0.000149761	0.000119754	0.00135117	0.000462022	0.00084317	0.000701867	0.000604026	0.000961314	0.000516568	0.000455573	0.00121929	0.000235099	0.000375733	0.000469585	0.000776554	0.000119659	0.000511847	0.000455646	0.0012948	0.000695764	0.000571179	0.000136868	0.000685356	0.000639936	0.000679591	0.000623624	0.000913545	0.000849656	0.00130642	0.000877869	0.000581675	0.000919588	0.000432674	0.00014986	5.54505e-05	0.000403109	0.000401288	0.00139743	0.000245754	0.000181668	0.000274062	0.000404661	0.000561093	7.33123e-05	0.000248232	0.000409778	0.00150596
ABCN18	0.000657935	0.00326465	0.000268775	0.000277105	0.000387438	0.000540095	0.000499824	0.000575739	0.000407798	0.000862156	0.000903207	0.00019894	0.000302948	0.000145135	0.000625462	0.000518117	0.000230884	0.000158168	0.000823069	0.000849611	0.000277369	0.000591855	0.000439097	0.000203057	0.000531749	0.000452923	0.000351431	0.000603451	0.000609112	0.000810575	0.00118771	0.000443181	5.69583e-05	0.000504202	0.00050694	0.00468224	0.00440195	0.000896585	0.000422219	0.000975552	0.000811472	0.000257681	0.000266185	0.000726033	0.000442432	8.89982e-05	0.000478306	0.000669463	0.00178788
ABCN19	6.5312e-05	0.000195801	0.00016644	5.37815e-05	0.000599635	0.000536416	0.000351246	0.000578422	0.00016465	0.000103645	0.000430346	0.00087636	0.00154866	7.31173e-05	5.63003e-05	0.000574533	0.000813461	7.4363e-05	0.000438326	0.000420237	0.000942242	0.000317316	0.000309572	0.00171485	0.000590187	0.000614	0.000812565	0.000280733	0.00134952	0.0020802	0.00166949	0.000431022	0.000235318	9.44534e-05	0.000414698	9.51655e-05	4.84034e-05	6.11885e-05	0.0042931	0.00398591	0.00522234	0.00331615	0.00305018	6.8803e-05	0.000947185	7.73317e-05	4.99435e-05	6.47001e-05	0.0029818
ABCN2	0.000475243	0.000180387	0.000159178	0.000848083	0.00107979	0.000497453	0.000464405	0.000382282	0.000825605	9.39905e-05	0.000235584	0.000264597	8.3024e-05	2.1396e-05	0.000448724	0.000677946	0.000580529	0.000163896	0.00085562	0.0018578	0.00043876	0.00019752	0.000497979	0.0015369	0.000397247	0.000309518	0.000473984	0.000528604	0.00139342	0.000755102	0.000433353	0.000814603	0.000154168	0.000804649	0.000463862	0.00641009	5.4768e-05	0.000490986	0.000290883	0.00256269	0.000220108	7.21049e-05	0.00015897	0.00330637	0.00592419	6.65228e-05	0.000398035	0.000468895	0.000812049
ABCN20	0.00186373	0.000764195	0.000155277	0.00039403	0.00132137	0.00050944	0.00144688	0.000742055	0.000197115	0.00203856	0.00191201	0.000427983	0.000168445	6.18313e-05	0.0017981	0.000371938	0.000163238	4.15589e-05	0.000603783	0.000594031	0.000452894	0.000428996	0.0012444	5.67844e-05	0.000427034	0.000347237	0.000508633	0.000657575	0.000412813	0.000766333	0.000741322	0.00032891	0.000131502	0.00201385	0.000610021	0.000153305	0.001721	0.00195042	0.000459786	0.000568074	0.000229736	6.33454e-05	0.000242924	0.00191812	0.000464798	0.00290035	0.00645968	0.00217769	0.0011797
ABCN21	1.31303e-05	0.000582789	0.000385778	0.00016373	0.00130252	0.000373137	0.000352821	0.000460735	0.000223082	6.29738e-05	0.0013402	0.000503741	0.000332374	2.45318e-05	1.75271e-05	0.000491689	0.000697165	6.26024e-05	0.000688631	0.00110349	0.000721149	0.000287528	0.000263135	0.000752337	0.000450521	0.000477091	0.000420859	0.000567959	0.000581278	0.00120064	0.00221326	0.000325517	3.43795e-05	0.00046524	0.000154888	5.84286e-05	4.67776e-05	1.58216e-05	0.000314488	0.000872383	0.000312802	0.000579743	0.000398654	1.76811e-05	0.00054758	7.67469e-05	0.000112159	1.88072e-05	0.00341931
ABCN22	0.000252791	0.00151828	0.000120466	5.45601e-05	0.00201401	0.000486415	0.000779946	0.000527157	0.000484339	9.71741e-05	0.00106081	0.00050928	0.000171588	0.000143712	0.0002478	0.000506581	0.000762186	8.09e-05	0.000695261	0.000670009	0.00117334	0.000288373	0.000827161	0.00168675	0.000693586	0.0006908	0.000397529	0.00059175	0.000776273	0.000821905	0.00270636	0.00117976	1.6093e-05	0.00105726	0.000785584	0.0001342	5.69189e-05	0.000262409	0.000309698	0.00122628	0.000293092	0.000283065	0.000402476	0.000272663	0.000511979	8.91898e-05	0.000355041	0.00026295	0.00106299
ABCN23	0.000612678	0.00023483	0.000337441	0.00127504	0.00143913	0.000372126	0.000378524	0.000433577	0.00038713	0.000367198	0.000727608	0.000275464	0.000172799	7.43925e-05	0.000599602	0.000408641	0.000458338	0.000145908	0.00103195	0.000929255	0.000858815	0.000381641	0.000389193	2.20491e-05	0.000454725	0.0004457	0.000514248	0.000828293	0.000827227	0.000609969	0.00185264	0.000411664	0.000138282	0.000674476	0.000178506	5.12716e-05	5.74868e-05	0.000641232	0.000208134	0.000551824	0.00023329	0.000271788	0.000203714	0.000668106	0.000385995	7.19275e-05	0.000217885	0.000634618	0.000931046
ABCN24	0.000853536	0.000202076	0.000191395	6.65692e-05	0.00139698	0.000348589	0.000347381	0.000425338	0.00119481	0.000124641	0.000232229	0.000754392	4.02597e-05	8.90926e-05	0.000811931	0.00038126	0.000150025	4.28145e-05	0.000660768	0.000153692	0.000358801	0.00028371	0.000353071	8.87542e-05	0.000616572	0.000668858	0.000549255	0.000953106	0.00241887	0.000626638	0.00189833	0.000359661	1.22644e-05	0.000238744	1.22012e-05	0.000147501	5.16814e-05	0.000894348	0.000405726	0.00107604	0.000313947	0.000186989	0.000355832	0.000895984	0.000438073	7.81656e-05	5.61336e-05	0.000880528	0.00118151
ABCN25	0.000169769	0.00662276	0.000142161	0.000258667	0.0013298	0.000670781	0.000323497	0.000395407	0.00112178	0.000138708	0.00127474	0.000407542	0.000414818	0.000834332	0.000176433	0.000554054	0.000360777	0.000218768	0.00073445	0.00107154	0.00182629	0.000484534	0.000287294	0.000139026	0.000492091	0.000458791	0.000422381	0.000539112	0.00112209	0.00249493	0.000637884	0.000498026	8.21773e-05	0.000150859	0.00047311	0.00121753	0.000239503	0.000180551	0.00141314	0.00159821	0.000246499	0.000564005	0.000210908	0.000218409	0.00084481	7.84918e-05	0.000240785	0.000190708	0.00137536
ABCN26	0.000803493	0.000315557	0.000268072	0.00247832	0.00177467	0.000197824	0.000368426	0.000212217	0.000535974	8.13703e-05	0.00600939	0.00106487	5.00703e-05	4.98598e-05	0.000767017	0.000297462	0.00117746	0.000249714	0.000807843	0.000257015	0.000194302	0.000183996	0.000410278	3.34337e-05	0.000242645	0.000249746	0.0010602	0.000200782	0.00028047	0.00113413	0.000694515	0.00308858	2.83347e-05	0.00119554	0.000386085	0.000115472	4.05733e-05	0.000829242	0.000300702	0.000303547	0.000214745	5.45391e-05	0.000114752	0.000831407	0.000256617	6.32744e-05	0.000352983	0.000821572	0.00109513
ABCN27	0.000145266	0.00205787	0.000219261	8.44705e-05	0.000961963	0.00040896	0.000407844	0.00031171	0.00113787	4.31471e-05	0.000156938	0.000617781	0.000519185	0.000541447	0.000172623	0.000388858	0.00190513	0.000236472	0.000264531	0.000539087	0.00257687	0.000265325	0.000366393	0.000988532	0.000252131	0.000188451	0.000172208	0.000101159	0.000462045	0.00080331	4.37179e-05	0.000537491	6.52953e-05	0.000284161	6.27068e-05	3.52824e-05	4.10571e-05	0.000159429	0.000142556	0.000590459	0.000144856	0.00317871	0.00011527	0.00017626	0.000560006	5.74614e-05	0.00010934	0.000176845	0.000527335
ABCN28	1.01504e-05	0.000150121	9.56388e-05	7.00279e-05	0.00258242	0.000639675	0.000240423	0.000406688	0.000172582	3.55432e-05	0.00327522	0.00158265	0.000299469	0.000122032	1.42168e-05	0.000547371	0.000712809	0.00023503	0.000381119	0.000640264	0.00154097	0.000955679	0.000224199	0.000363728	0.000264757	0.000235151	0.000279031	0.000298786	0.000593113	0.000599157	3.82385e-05	0.000664523	0.000173933	0.000129683	0.00241716	0.000425075	4.58123e-05	1.16918e-05	0.000191389	0.000678179	0.000241347	0.00035397	0.000136255	4.27585e-05	0.00240424	0.000101617	9.87975e-05	1.53803e-05	0.00075095
ABCN29	0.00165361	0.00188526	0.000148491	0.000275314	0.00135899	0.00025492	0.00159933	0.000532136	0.000267956	0.00131615	0.0039839	0.000170501	0.000530659	3.36416e-05	0.00163087	0.00056974	7.56864e-05	0.000679827	0.000369442	0.00150287	0.000910456	0.000257353	0.00140484	1.77161e-05	0.000977466	0.000512376	0.000323244	0.00109401	0.000415089	0.00085281	0.000761598	0.00068667	2.95721e-05	0.00162857	1.831e-05	2.33757e-05	5.70619e-05	0.00177589	0.000517793	0.000667347	0.000199632	0.000944737	0.00025982	0.00172869	0.000638093	8.05089e-05	0.000406877	0.00175571	0.000297447
ABCN3	1.87642e-05	0.000324142	0.000228378	7.64042e-05	4.68537e-05	0.000158802	0.000108251	0.000125639	0.000154014	1.50671e-05	9.91861e-05	9.75656e-05	0.000408726	0.000305403	2.40268e-05	0.000341204	0.000738798	0.00108216	7.16095e-05	0.00041195	0.000746499	0.000139019	8.01981e-05	2.41646e-05	0.000181212	0.000139747	0.000118438	1.19872e-05	0.000367666	0.00226469	8.48549e-06	0.00131532	0.000112275	1.54058e-05	0.000224445	5.45023e-05	6.82442e-05	2.40862e-05	8.50791e-05	0.000611952	0.000103059	5.17513e-05	6.51882e-05	6.36769e-05	0.00068677	6.1512e-05	3.68131e-05	2.45045e-05	0.00230189
ABCN30	0.000204094	0.000117042	0.000329105	0.000309367	0.000595306	0.000274234	0.00034765	0.000369611	0.000607608	7.26587e-05	0.00132486	0.000173207	9.30286e-05	0.000121485	0.000187124	0.000505244	0.00107476	7.84631e-05	0.000248729	0.00153565	0.000474343	0.000258718	0.000383109	7.89434e-05	0.000285078	0.000274318	0.000928771	0.000222141	0.0014147	0.000412058	0.000269897	0.000788565	3.58331e-05	0.000501346	5.45201e-05	8.57619e-05	3.75297e-05	0.000210978	0.000297969	0.00115512	0.000178739	0.000263686	0.000211272	0.000224391	0.000327912	5.47133e-05	4.71366e-05	0.000206233	0.000865097
ABCN31	0.000316837	0.0123663	0.00020216	0.00369906	0.000616919	0.000545522	0.000701497	0.000538207	0.00100038	0.000465753	0.000943089	0.000607793	0.00033847	2.9451e-05	0.000319491	0.000632909	0.000604872	0.000168877	0.000429033	0.00162188	0.000157506	0.000271793	0.000638773	7.26313e-05	0.000697626	0.000684948	0.000307216	0.000348798	0.000368893	0.00181271	0.00120128	0.000299296	4.24104e-05	0.000576625	0.000840326	0.00103925	6.81031e-05	0.000353775	0.000209334	0.000479388	0.00130795	6.74859e-05	0.000188633	0.000342328	0.000478935	0.000104948	0.00022763	0.00035289	0.000763676
ABCN32	0.000823124	0.000270761	0.000280744	4.74063e-05	0.00129563	0.00050477	0.000540971	0.0033728	0.000641446	0.000314093	0.00122292	0.000632682	0.000468316	0.000293456	0.000769184	0.000813888	0.000194821	9.98859e-05	0.00061605	0.00139642	0.00249238	0.000643573	0.000476872	3.32767e-05	0.000606826	0.000589393	0.000518466	0.000952253	0.00131243	0.00124863	0.000963189	0.0015435	4.62993e-05	0.00093229	0.000184294	7.09088e-05	5.77628e-05	0.000855505	0.000302549	0.00263429	0.000325619	0.000199175	0.000335871	0.000868596	0.000587226	8.36603e-05	0.000382715	0.000827725	0.00182593
ABCN33	0.000924455	0.00183421	0.00029905	0.000119742	0.00163535	0.000410959	0.000549082	0.000572028	0.000516169	0.000338553	0.00110494	0.00012895	6.05903e-05	6.19522e-05	0.000900352	0.000618384	8.31455e-05	0.000220338	0.000696006	0.000968022	0.000692627	0.000902068	0.000515818	2.59837e-05	0.000839809	0.000767144	0.000557659	0.00057813	0.000891461	0.00188762	0.000898574	0.000395452	5.59614e-05	0.00116364	0.000151475	0.000711231	9.47885e-05	0.000973635	0.000697937	0.00126742	0.000491855	0.000180727	0.000228635	0.00100063	0.000584458	0.000132052	0.000555211	0.000987709	0.00136019
ABCN4	0.00150222	0.000201525	0.000147419	9.81418e-05	0.000995499	0.000318658	0.00113651	0.000526832	0.000433712	0.000151007	0.000323386	0.000145661	0.0012684	0.00014896	0.00143887	0.000595934	4.29259e-05	0.00110881	0.00121026	0.000664676	0.00210364	0.0104085	0.00145315	2.06567e-05	0.000631543	0.0004305	0.000486353	0.000726144	0.0011198	0.000487105	0.00041857	0.000432601	0.000214101	0.00088365	0.00164353	0.000895534	0.00125159	0.00155087	0.0001855	0.00136141	0.000213748	0.000123862	0.00012378	0.00163119	0.000939297	6.18615e-05	0.000249946	0.0015273	0.000579766
ABCN5	0.00157363	0.000282445	0.000204381	5.57997e-05	0.00191871	0.00030876	0.000304973	0.000893255	0.000520576	0.000781931	0.00059465	0.000211062	0.00109129	0.000101525	0.00150313	0.000367737	0.000512897	4.9461e-05	0.000841177	0.000988188	0.000301364	0.000298072	0.000223442	9.73168e-05	0.000846704	0.000857397	0.00069911	0.000547201	0.000660822	0.000433057	0.000432154	0.000599829	0.000467484	0.000907651	0.000191958	9.63345e-05	5.29959e-05	0.001639	0.00027121	0.000635982	0.000213429	6.56826e-05	0.000152866	0.00162949	0.000337889	0.000376944	0.000311581	0.00160539	0.0011289
ABCN6	0.00180265	0.000595491	0.000859579	0.00227037	0.000558601	0.000233254	0.000639141	0.000415562	0.000126448	0.00211535	0.000745242	0.000620201	7.02414e-05	0.000194589	0.00175488	0.000422723	0.000336013	0.000130867	0.000823022	0.000396851	0.000283849	0.00031839	0.00054073	2.00056e-05	0.000769931	0.000619224	0.000329917	0.000718914	0.000515396	0.000915619	0.00186553	0.000487276	0.000227462	0.000912109	0.000163381	9.43414e-05	5.09188e-05	0.00188647	0.000297893	0.000813839	0.000201529	0.000135787	0.00014859	0.00189455	0.000450211	8.2225e-05	0.000722653	0.0018984	0.000491104
ABCN7	0.000568715	0.00121201	0.000364909	0.00539051	0.000776971	0.00023982	0.000225632	0.000284198	0.00059778	0.000200267	0.00126989	0.00110865	0.000111687	2.8953e-05	0.000550515	0.00032283	0.000611554	0.000187536	0.001082	0.000707623	0.000662386	0.000223378	0.000167232	0.000782818	0.000229218	0.00020208	0.000254995	0.000522049	0.00038516	0.00147199	0.00185601	0.00060628	0.000113262	0.000196971	8.35355e-05	0.00026953	0.00311033	0.000590819	0.000431908	0.000568268	0.000231814	0.000458352	0.000146687	0.000625776	0.00159649	8.08243e-05	0.00025176	0.000590322	0.000294017
ABCN8	0.000806823	0.000185702	0.000711275	0.00110086	0.000939008	0.000263366	0.000562414	0.000583467	0.000683477	0.000327951	0.00132066	0.00110929	0.000242621	0.000138441	0.000773989	0.000407101	0.000212999	0.000202697	0.00118389	0.000615194	0.00106629	0.000633366	0.000590856	0.00300893	0.000891424	0.000639099	0.000481333	0.000435219	0.000787032	0.000987495	0.000502207	0.00170988	2.21584e-05	0.00051495	0.000502101	0.00139043	5.28333e-05	0.000855205	0.000233742	0.000912974	0.000282027	5.57015e-05	0.000223135	0.000849276	0.000476729	7.23281e-05	0.000299399	0.000836539	0.00195513
ABCN9	0.000356241	8.68471e-05	0.000240054	3.67174e-05	0.000106534	9.29792e-05	0.000161068	0.000115369	0.000221962	4.00302e-05	0.000179906	0.000546633	6.62212e-05	0.000241756	0.000345734	0.000131802	0.000273033	0.000531253	0.000230788	0.000184866	0.00225446	8.66761e-05	0.000131221	3.18325e-05	7.16879e-05	6.3347e-05	6.47876e-05	0.000175071	0.000143314	0.00017156	0.000152573	0.000920735	0.000280905	0.000207599	0.000277978	0.000123966	3.04689e-05	0.000373276	7.05747e-05	0.000144739	7.16379e-05	0.000961815	5.56647e-05	0.000363773	9.75735e-05	4.30871e-05	8.17489e-05	0.00039108	0.00014216
ABDN1	0.000726517	0.000112897	1.99537e-05	1.41351e-05	0.000555945	0.000123897	0.000370296	0.000337341	6.63043e-05	8.53465e-05	0.000141137	2.0687e-05	6.70011e-05	1.24207e-05	0.000687054	0.000224425	1.01226e-05	5.78358e-05	0.000203508	0.000149786	0.000118863	0.000173543	0.000384677	1.37553e-05	0.000678437	0.000657607	0.000342471	6.27848e-05	0.000301271	0.000153388	0.000260532	0.000367363	1.87963e-05	4.2741e-05	1.47781e-05	1.41343e-05	4.22853e-05	0.000744977	0.000129141	0.000315123	0.000110732	1.4912e-05	8.15712e-05	0.000861095	0.000415213	6.74304e-05	0.000296824	0.000737251	0.00155129
ABGD10	0.00122568	0.000209965	0.000371683	4.63084e-05	0.00176639	0.00089038	0.000298253	0.000714116	0.000293959	0.00158645	0.00133855	0.000116445	5.90443e-05	8.64783e-05	0.00120311	0.000503271	0.000229727	5.24416e-05	0.000623473	0.000309313	0.000232962	0.000697598	0.000312556	2.34191e-05	0.00108767	0.00101217	0.000516487	0.000845378	0.000534616	0.00134243	0.000838769	0.000547695	3.6379e-05	0.000382668	0.000149096	8.24516e-05	0.000188769	0.00129545	0.000361677	0.000818305	0.000315105	7.55644e-05	0.000175034	0.00125306	0.000456448	7.58733e-05	0.000265256	0.00129701	0.000849895
ABGD11	0.000221992	0.000120126	0.000336828	3.60336e-05	0.000359949	8.48619e-05	0.000398008	0.000144782	8.94217e-05	0.000228341	0.00111904	6.21074e-05	4.50756e-05	0.000254008	0.000217954	0.000259204	4.97726e-05	0.00117987	0.000240767	0.000288371	0.00235419	0.00037554	0.000647549	3.20975e-05	0.0002294	0.000157633	0.000138272	0.000202975	0.000216534	0.000982535	8.21857e-05	0.000754786	0.000527693	0.000635113	1.77443e-05	2.3838e-05	2.50305e-05	0.0002414	0.000429914	0.000235997	8.25076e-05	3.95688e-05	6.72921e-05	0.000237098	0.000238285	4.20267e-05	4.68483e-05	0.000240268	0.000602331
ABGD2	0.000150499	0.00011929	0.000241835	5.57702e-05	0.000230006	0.000178467	0.000582964	0.000339667	8.35474e-05	0.000264221	0.00182861	0.000198864	2.90733e-05	3.38545e-05	0.000152709	0.000499582	0.000219632	0.000738991	0.000904675	0.000342742	0.000414109	0.00240224	0.000752871	2.49452e-05	0.000249951	0.000185409	0.000215208	8.62496e-05	0.000346337	0.000758313	1.76941e-05	0.0065603	0.000204174	8.99324e-05	0.000115049	3.32086e-05	4.30268e-05	0.000162273	0.000302811	0.000412861	0.000147843	0.000102348	0.00019616	0.000150416	0.000564653	5.86464e-05	8.29268e-05	0.000156651	0.000814997
ABGD3	0.00127399	0.000280991	0.00192679	3.56476e-05	0.00100142	0.000315875	0.000807308	0.000728781	9.44293e-05	0.00159191	0.000434082	0.000194721	1.83284e-05	7.25689e-05	0.00122942	0.000457437	0.000309437	1.92556e-05	0.000478768	0.000308299	0.000640308	0.000381036	0.000778248	0.00115163	0.00109072	0.000972827	0.00123147	0.000487637	0.000490154	0.00116514	0.00191247	0.000356154	0.00023255	0.000179249	0.000189374	3.04245e-05	0.00105494	0.00134797	0.000296402	0.000596301	0.000318408	4.52704e-05	0.00025675	0.00133062	0.000564016	0.000208133	0.000190285	0.00138097	0.00209231
ABGD4	0.00119544	0.000272747	0.00133793	3.41524e-05	0.00126666	0.000329264	0.00179213	0.00106292	8.90622e-05	0.00130826	0.00168021	7.71813e-05	4.99249e-05	0.00013423	0.00114522	0.00067614	3.27435e-05	3.37296e-05	0.000244856	0.000457709	0.000260729	0.000675232	0.00129911	6.96397e-05	0.000677901	0.000588178	0.000790697	0.000919654	0.000497526	0.00112125	0.000370596	0.000402063	8.87822e-05	0.00078763	1.70736e-05	1.71077e-05	0.000227918	0.00124836	0.00072875	0.000610073	0.000333353	2.72226e-05	0.000624931	0.00127415	0.00116332	0.000311366	0.000344634	0.00127892	0.00422347
ABGD5	0.00103447	0.000202679	0.00071282	3.90558e-05	0.00141108	0.000219408	0.000743065	0.000711859	0.000187133	0.000706891	0.000561476	0.000276637	2.59032e-05	2.46024e-05	0.00100322	0.00039242	0.0003903	3.55269e-05	0.000538174	0.000576031	0.000253672	0.000350762	0.000599829	0.000195822	0.000495376	0.00048373	0.000401222	0.000571138	0.000427145	0.00114185	0.00144623	0.000362872	4.26815e-05	0.000743635	5.60138e-05	2.72946e-05	0.00171688	0.00110681	0.000325575	0.000474387	0.000380452	9.94457e-05	0.000210528	0.0010703	0.000563682	0.000247923	0.000761747	0.00111644	0.00288767
ABGD6	0.00147413	0.000230428	0.000223099	6.28423e-05	0.00102567	0.0002536	0.000354176	0.00123226	0.000130826	0.000631961	0.00179968	0.000504354	0.000196566	9.47083e-05	0.00140917	0.00043388	0.000438683	0.000102965	0.000303598	0.000326186	0.000378692	0.000447537	0.00028272	0.00189818	0.000327128	0.000316288	0.000507499	0.000960836	0.00087789	0.00123784	0.00213982	0.000343668	0.000451906	0.00124658	0.00307303	0.000167857	0.000225002	0.00154341	0.000311169	0.000505484	0.000251091	0.000238124	0.000292983	0.00158776	0.000396049	8.90686e-05	0.000220545	0.00152277	0.00165496
ABGD7	0.000240831	0.000246178	0.000143851	4.56664e-05	0.00157858	0.000677059	0.000608779	0.000693277	0.000198377	0.00024944	0.00210657	0.000263745	0.00031601	4.69154e-05	0.000244291	0.000534695	0.00100789	7.93879e-05	0.000719333	0.000609303	0.000309718	0.000419104	0.000646522	2.18841e-05	0.000676663	0.000669532	0.000669357	0.000687617	0.000929825	0.000759205	0.000438855	0.000234472	0.000334342	0.000423723	0.000262386	5.6579e-05	0.00249271	0.000259341	0.00030325	0.000730125	0.000324211	5.58737e-05	0.000568768	0.000297251	0.000559103	8.08748e-05	0.000797189	0.000262822	0.00145809
ABGD8	0.00130431	0.00024504	0.000370081	0.000735464	0.000709178	0.000288951	0.000607358	0.000520599	0.000142643	0.000353767	0.000855327	0.000614509	8.65096e-05	4.27676e-05	0.00126902	0.00042346	0.000279263	9.07692e-05	0.000990225	0.000318003	0.000472885	0.000344585	0.000694792	0.0022356	0.0012158	0.00111529	0.000934691	0.000415209	0.00165119	0.00116904	0.000865802	0.000507738	0.000228312	0.000839596	0.000423004	8.50894e-05	0.000187348	0.00137139	0.000239525	0.000908021	0.000231625	0.00066615	0.000178397	0.00132739	0.00111784	8.86211e-05	0.000583454	0.00136891	0.000505012
ABGD9	1.34628e-05	0.000216211	0.000145048	5.48423e-05	0.00105067	0.000251723	0.000516425	0.000421556	0.000480182	8.49784e-05	0.000424137	0.000498428	5.82761e-05	0.000680531	1.64788e-05	0.000362603	0.00155903	0.000191451	0.000615719	0.000155498	0.0004862	0.000215572	0.000578717	1.83177e-05	0.000342136	0.000265557	0.000257407	0.000448698	0.00120358	0.00126676	0.000608625	0.000402366	0.000279865	0.00015904	0.000200758	0.000232875	4.8457e-05	1.44975e-05	0.000251651	0.00154523	0.000198338	0.00104465	0.000318918	5.8339e-05	0.000391331	6.79813e-05	0.000112712	1.75225e-05	0.00171156
BLJ1	0.000272627	0.000477931	0.00010682	1.9618e-05	0.00176683	0.000221066	0.000755653	0.000565524	0.000143088	9.668e-05	4.14475e-05	2.98464e-05	3.07826e-05	0.000104266	0.000284605	0.000375653	4.63735e-05	2.17643e-05	0.00130376	0.00019595	0.000158585	0.000326045	0.000771643	2.25381e-05	0.000460333	0.000445292	0.000481407	0.000556471	0.000535621	0.000425601	0.00148229	0.00041754	7.70103e-06	0.000254888	1.25844e-05	1.22232e-05	9.58684e-05	0.000293643	0.000292599	0.000517776	0.000282435	2.14898e-05	0.000351331	0.000300945	0.000474876	0.000175609	0.00012586	0.000313838	0.00302359
BLJ10	1.7291e-06	9.59142e-05	0.000222561	4.1231e-05	0.000295359	0.000398579	0.000215607	0.000426215	5.33972e-05	2.99146e-05	0.00133918	3.22292e-05	1.18465e-05	5.19081e-05	2.11444e-06	0.000442733	0.000119001	2.13972e-05	2.31623e-05	0.000991684	0.000281112	0.00022679	0.00016262	1.22348e-05	0.000496944	0.000530868	0.000228432	8.26837e-05	0.000267923	0.000371649	3.89966e-05	0.000476832	1.06497e-05	0.00017061	2.24857e-05	2.03981e-05	4.07888e-05	2.47891e-06	0.000191492	0.000329776	0.000158005	3.61601e-05	0.000127788	8.33791e-06	0.000473116	7.50835e-05	7.54169e-05	2.31244e-06	0.00237162
BLJ11	7.3529e-06	0.000127272	0.000176502	3.84124e-05	7.57649e-05	0.000346097	0.000351905	0.000344365	0.000109516	2.90967e-05	0.00074182	3.49927e-05	0.000687533	2.16753e-05	9.00784e-06	0.000350156	0.000148737	0.000299795	0.000262108	0.00108124	0.000346661	0.000729759	0.00027325	0.000119942	0.000260237	0.000280815	0.000232582	5.76794e-05	0.000528857	0.000550303	4.04853e-05	0.000916268	1.48782e-05	0.000171745	4.88708e-05	4.61974e-05	4.82067e-05	8.80681e-06	0.000622968	0.00048417	0.000128436	4.90972e-05	0.000134385	1.12721e-05	0.000443382	6.68462e-05	0.000283981	1.1326e-05	0.000970576
BLJ12	4.54743e-05	0.000157135	0.000161286	4.91234e-05	0.000563701	0.00014911	0.000183147	0.000364919	0.000227204	6.6146e-05	9.93242e-05	4.19909e-05	4.78219e-05	3.33029e-05	6.52902e-05	0.00036461	7.06684e-05	0.000141755	0.000335875	0.00072331	0.000267371	0.000486056	0.000139449	3.02585e-05	0.000197281	0.000185352	0.000276491	0.000147501	0.00030378	0.000311957	0.00012825	0.000576715	0.000410824	8.89092e-05	6.46057e-05	8.35093e-05	6.11902e-05	5.76187e-05	0.000339066	0.000282743	0.000182197	2.79357e-05	0.000178223	9.4396e-05	0.000339748	7.6505e-05	0.000102023	7.54811e-05	0.00125017
BLJ13	9.27112e-05	0.000246102	0.000299813	0.000107518	0.000447248	0.000247871	0.000273497	0.000365644	6.30383e-05	5.40957e-05	0.00145289	5.03575e-05	8.60279e-05	5.58089e-05	9.40953e-05	0.00035198	5.50852e-05	2.90649e-05	0.000409421	0.000694412	0.000497337	0.000355294	0.000206891	5.42937e-05	0.000244418	0.000254327	0.000285499	0.000943591	0.000378071	0.000345326	0.000462163	0.000419879	0.000186736	0.00021637	0.000249251	0.000204108	5.04424e-05	0.00010476	0.000213716	0.000364381	0.000208561	4.30007e-05	0.000215044	9.51407e-05	0.000332835	6.54962e-05	0.000154105	0.000105063	0.00125633
BLJ14	7.11493e-05	0.000190625	0.000174427	5.64242e-05	0.00132745	0.000212888	0.000694071	0.000582881	5.19711e-05	6.01786e-05	0.00162416	2.96322e-05	6.64326e-05	3.92842e-05	0.000102394	0.000359726	0.000191738	2.04982e-05	0.000523431	0.000964936	0.000922344	0.000623087	0.000257885	5.09325e-05	0.000293722	0.000323067	0.000438897	0.000524533	0.00077491	0.000315895	0.000614788	0.000661074	6.03121e-05	0.000164293	0.000126726	6.11254e-05	5.0401e-05	8.54915e-05	0.000356669	0.000670106	0.000211899	5.41088e-05	0.000221549	7.27812e-05	0.000760531	7.54211e-05	0.00010748	0.000109288	0.000877358
BLJ15	6.59193e-06	0.000129159	0.000249542	0.00023352	0.000110879	0.00013522	0.000148394	0.000226842	0.000136871	1.79416e-05	0.000119877	0.0001899	3.18667e-05	3.3193e-05	7.63461e-06	0.000233563	8.28913e-05	9.05072e-05	0.000484994	0.000487228	0.000398989	0.00122837	0.000125746	7.68309e-05	0.000144973	0.000157769	0.000176843	0.000556335	0.00022448	0.000228985	9.16401e-05	0.00105882	5.49783e-05	0.00010335	9.53505e-05	8.22406e-05	3.88707e-05	6.94418e-06	0.000225409	0.000219144	0.000123386	5.1669e-05	0.000117108	8.51425e-06	0.000212444	5.66251e-05	0.000139118	7.94788e-06	0.000456215
BLJ16	4.5974e-06	7.69115e-05	0.000107286	3.84629e-05	7.60942e-05	8.2836e-05	0.000106834	0.000239744	2.88567e-05	1.17964e-05	0.000306803	0.000196486	0.000113007	2.29551e-05	5.64945e-06	0.000177611	9.43254e-05	4.396e-05	8.44665e-05	0.000804498	0.000611477	0.000176348	8.85627e-05	1.8796e-05	0.000108964	0.000108462	0.000128495	5.80763e-05	0.000248395	0.000291422	3.00183e-05	0.000716065	8.54473e-06	8.70727e-05	1.05454e-05	1.25442e-05	2.58958e-05	4.39286e-06	0.000105124	0.000235596	0.000102706	4.46863e-05	0.000130074	7.7824e-06	0.00023237	7.22538e-05	3.69397e-05	5.60031e-06	0.000351003
BLJ17	1.59313e-05	0.000220855	0.000137881	2.89612e-05	0.000571743	0.00030036	0.000467531	0.000533432	0.00039878	4.12362e-05	0.000971527	4.09559e-05	0.000235893	2.64345e-05	1.73351e-05	0.000518877	6.47981e-05	6.06034e-05	0.000354665	0.000900101	0.000556773	0.000986317	0.000293409	2.01963e-05	0.000381605	0.000397307	0.000390276	0.000358381	0.000812598	0.000549935	0.000132815	0.000678564	7.13367e-05	0.00015816	2.4309e-05	2.51667e-05	5.5816e-05	1.78831e-05	0.000349935	0.00078571	0.000217262	3.59457e-05	0.000285666	1.83747e-05	0.000482003	8.78935e-05	0.000224855	1.81635e-05	0.00347118
BLJ18	5.39326e-06	0.000158111	0.000160761	5.94056e-05	0.000453862	0.000220814	0.000195834	0.000443124	6.34485e-05	1.4171e-05	0.000547948	5.40703e-05	3.20173e-05	2.19719e-05	7.83537e-06	0.000417971	0.000285335	0.000108077	0.000184621	0.000748053	0.000705579	0.00106489	0.000165106	0.000149422	0.000198405	0.000227746	0.000364257	5.52315e-05	0.00103719	0.000459288	3.53704e-05	0.0014417	0.000146356	5.07905e-05	2.04568e-05	2.19981e-05	4.79353e-05	6.42966e-06	0.000208142	0.00089166	0.00015885	7.76683e-05	0.000179408	8.24126e-06	0.000731051	6.9124e-05	0.000156013	9.92146e-06	0.000820609
BLJ19	1.98494e-05	0.00020996	0.000224863	6.75417e-05	0.000125467	0.000144785	0.000177247	0.000307364	6.19313e-05	1.87723e-05	0.000355694	7.82784e-05	0.000425717	2.72754e-05	2.81332e-05	0.000267394	0.000130463	5.73671e-05	0.000450609	0.000814866	0.000834832	0.000463	0.000159805	6.45465e-05	0.000175035	0.000177273	0.000199284	0.000200522	0.000667594	0.000244372	7.31621e-05	0.00042432	9.32069e-05	0.000146364	7.23955e-05	6.81267e-05	5.43849e-05	2.49397e-05	0.000173649	0.000580359	0.000138314	4.42704e-05	0.000216373	2.91569e-05	0.000286531	8.27682e-05	0.000356849	3.25884e-05	0.000393621
BLJ20	5.67369e-05	0.000170271	0.000309119	6.09784e-05	0.000176322	0.000142878	0.000173033	0.000262508	4.47785e-05	1.75429e-05	0.00044845	6.04045e-05	6.35339e-05	2.15457e-05	8.81823e-05	0.000295506	7.99077e-05	1.96716e-05	0.000306656	0.00072678	0.00116953	0.00065447	0.000134487	4.52189e-05	0.000169884	0.000186521	0.000217824	0.000106675	0.00111212	0.000323852	7.27854e-05	0.000686225	2.75719e-05	5.16858e-05	3.99801e-05	4.40588e-05	4.73802e-05	6.771e-05	0.000235073	0.000895464	0.000125876	5.5857e-05	0.000215053	5.51672e-05	0.000274197	6.3288e-05	9.88953e-05	9.13219e-05	0.000749843
BLJ21	2.62407e-05	0.000186283	0.0001986	7.5772e-05	0.000208886	0.000142214	0.000278177	0.000264943	0.000205666	1.5598e-05	0.000581896	0.000216176	0.000525741	4.06296e-05	3.91376e-05	0.000341183	6.32107e-05	1.97962e-05	9.89052e-05	0.000734086	0.0021251	0.00157372	0.000251385	0.000515608	0.000209376	0.000212219	0.000233369	6.35687e-05	0.000279229	0.000359181	8.92024e-05	0.000496423	0.000298456	4.84378e-05	6.23742e-05	3.44211e-05	5.47332e-05	3.26401e-05	0.000383103	0.00076364	0.000167557	0.000415876	0.000166636	2.95266e-05	0.000754984	6.55689e-05	0.000262744	3.96183e-05	0.000593697
BLJ22	2.31223e-05	0.000147936	0.000254046	6.08096e-05	9.28751e-05	0.000149248	0.000142324	0.000314909	4.72415e-05	1.5246e-05	0.000658185	0.000127059	0.000349638	3.77127e-05	3.4033e-05	0.000326213	2.20641e-05	6.39031e-05	0.000239989	0.000307744	0.00123135	0.00051917	0.000109473	2.92536e-05	0.000156558	0.000137006	0.000156991	3.01609e-05	0.00047937	0.000367208	2.26773e-05	0.0012263	1.67377e-05	4.96152e-05	4.10164e-05	8.25812e-05	8.12052e-05	2.49935e-05	0.00014945	0.000405342	0.000116917	2.58147e-05	0.000187927	5.19882e-05	0.000278084	6.80012e-05	0.000143553	3.51012e-05	0.00074765
BLJ23	8.51564e-06	9.95656e-05	0.000224538	3.99426e-05	0.000238398	0.000179582	0.000131103	0.000217045	5.37138e-05	1.78488e-05	0.000661932	4.89093e-05	0.000176083	2.23511e-05	1.34282e-05	0.000237927	5.49058e-05	4.35127e-05	0.000223705	0.000827915	0.000332326	0.000148711	0.000114911	2.40557e-05	0.000190738	0.000190935	0.000132176	3.87941e-05	0.000241651	0.000202308	2.02944e-05	0.000501223	1.57089e-05	2.24911e-05	5.58254e-05	5.57594e-05	3.46578e-05	1.05158e-05	0.000331671	0.000258438	0.000104438	4.2539e-05	0.000110343	1.14175e-05	0.00118096	6.30197e-05	4.60462e-05	1.375e-05	0.000577951
BLJ24	1.13891e-05	0.000161775	0.000193693	7.90843e-05	0.000231595	0.000107731	0.000197857	0.000208159	0.000464042	1.43991e-05	0.000131806	0.00040249	0.000921723	0.000118589	1.7377e-05	0.000236663	0.000276839	2.09881e-05	7.10841e-05	0.000172259	0.00126584	0.000923867	0.000184637	4.74153e-05	0.000135883	0.000145282	0.000205374	1.90244e-05	0.000230102	0.000179402	9.64421e-06	0.000542735	0.000160356	2.00899e-05	1.72537e-05	2.21437e-05	4.16198e-05	1.35471e-05	0.000212453	0.00023039	0.000111206	9.92702e-05	0.000116001	1.41399e-05	0.000209395	6.72266e-05	9.26664e-05	2.12149e-05	0.000753436
BLJ25	1.81803e-05	0.000157353	0.000247902	6.94659e-05	0.000261681	0.000168012	0.000146018	0.000344025	0.000383885	2.92598e-05	0.000573462	3.89979e-05	0.00011542	3.88556e-05	2.33861e-05	0.00024098	0.000107905	3.36124e-05	0.000332029	0.000471082	0.00123235	0.000449598	0.000136328	7.86432e-05	0.000124044	0.000131668	0.000308695	0.000195746	0.000473812	0.000216275	9.83967e-05	0.000958644	1.30136e-05	0.000120702	1.75001e-05	2.6776e-05	4.28081e-05	2.09347e-05	0.000110135	0.000399817	0.000107564	7.34992e-05	9.31319e-05	1.92639e-05	0.000266103	6.75655e-05	0.000176217	2.70438e-05	0.000480092
BLJ26	6.7342e-06	0.000330753	0.000112331	4.06072e-05	0.00105977	0.000341757	0.00040481	0.000826659	0.000189076	7.59307e-05	0.00112405	2.28573e-05	2.66791e-05	1.31292e-05	8.71188e-06	0.000537709	7.20045e-05	5.87838e-05	0.00112839	0.000765487	0.000355039	0.00071194	0.000366241	0.00019794	0.000511603	0.000537021	0.000535675	0.000609806	0.000938314	0.000510271	0.000243127	0.000383204	1.09026e-05	0.000135711	2.50328e-05	3.98612e-05	7.873e-05	8.46279e-06	0.000314907	0.000873066	0.000858379	3.96538e-05	0.000407409	2.91863e-05	0.000648074	0.000100992	0.000800427	1.1109e-05	0.00266637
BLJ27	9.63717e-06	0.000187524	0.000305303	7.08756e-05	5.34351e-05	0.000289967	0.000225777	0.00033658	0.000182659	2.03718e-05	3.9587e-05	6.83945e-05	0.000242186	6.50858e-05	1.4642e-05	0.00031853	8.01576e-05	3.05186e-05	0.000121206	0.000801954	0.00108685	0.000601812	0.000165443	7.94807e-05	0.000184304	0.000201156	0.000231427	2.66523e-05	0.00092214	0.000291232	1.67144e-05	0.000735733	7.2453e-05	5.48517e-05	3.20936e-05	4.04585e-05	5.88869e-05	1.18883e-05	0.000189278	0.000754894	0.000136792	5.07769e-05	0.00015746	1.1626e-05	0.000246382	7.89678e-05	0.000208138	1.4617e-05	0.00068835
BLJ28	5.00502e-06	0.000167285	0.000183969	8.005e-05	0.000284284	0.000124321	0.000232121	0.000246392	0.000284607	1.4888e-05	0.000134793	0.000339267	0.000843724	0.000104428	7.31595e-06	0.000272037	0.000239645	3.50302e-05	8.775e-05	0.000225678	0.00142346	0.00090938	0.000222756	5.46248e-05	0.000174331	0.0001646	0.000233566	2.46211e-05	0.000274112	0.000215837	1.39098e-05	0.000489879	0.000119635	2.88468e-05	1.92465e-05	3.1115e-05	4.93014e-05	5.94753e-06	0.00021536	0.000257228	0.000122737	8.93271e-05	0.000133324	2.79738e-05	0.000273993	6.95331e-05	0.000120441	7.10487e-06	0.000754706
BLJ29	4.60822e-06	0.000142915	0.000384159	5.26592e-05	0.000303947	0.000113795	0.000138462	0.000248663	5.72954e-05	2.11852e-05	4.24038e-05	5.10233e-05	5.81493e-05	2.64141e-05	7.48428e-06	0.000208418	5.90889e-05	2.22835e-05	0.000314819	0.000569992	0.000854834	0.000152378	0.000122262	0.00013907	0.000165668	0.000181464	0.000164125	3.65648e-05	0.000627222	0.000239773	5.89268e-05	0.000437501	0.000130652	5.79282e-05	1.72986e-05	1.95567e-05	4.66734e-05	4.50693e-06	0.000173693	0.00051964	0.000109137	4.86341e-05	0.000132803	5.75603e-06	0.000203694	6.8612e-05	0.00010948	6.627e-06	0.000906729
BLJ30	4.46776e-06	0.000156767	0.000251971	0.000214068	7.72427e-05	0.000147702	0.000125619	0.000254213	0.000324575	1.37939e-05	0.00112269	8.17713e-05	3.09362e-05	2.2193e-05	4.75639e-06	0.000250345	6.94279e-05	9.76353e-05	0.000274079	0.000533793	0.000555804	0.00132841	0.000102388	1.87992e-05	0.000153529	0.00016357	0.000227327	5.01091e-05	0.000329023	0.000218667	3.57344e-05	0.00085325	1.1285e-05	9.55837e-05	1.8682e-05	4.0225e-05	4.91221e-05	4.34778e-06	0.000251537	0.000292274	0.000107798	2.6413e-05	0.000127741	2.38118e-05	0.000246453	7.29988e-05	0.00018654	6.18178e-06	0.000564653
BLJ31	0.000105949	0.000231579	0.000244132	5.8712e-05	0.000437683	0.000267433	0.000187182	0.000297439	0.000301975	2.93589e-05	0.0012568	5.49289e-05	0.00032637	2.69034e-05	0.000103375	0.00038746	2.61003e-05	6.546e-05	0.000782267	0.000589502	0.000234394	0.00019287	0.000153707	0.00079428	0.000600141	0.00062947	0.000522263	0.000714828	0.0010751	0.000292634	0.000422437	0.000539917	7.93338e-05	0.00020532	1.45023e-05	2.28439e-05	6.61283e-05	0.000119187	0.000214629	0.000882813	0.000180255	2.24579e-05	0.000147498	0.000136904	0.000304195	9.44483e-05	0.00020641	0.000120964	0.000415657
BLJ32	4.61475e-06	8.6095e-05	9.46028e-05	3.74318e-05	0.00013439	0.00010122	0.000115296	0.000299475	5.47308e-05	1.69509e-05	0.000478237	0.000140055	7.48512e-05	1.7742e-05	6.23467e-06	0.000194361	6.9819e-05	5.03924e-05	0.00010066	0.0010294	0.000576141	0.000203573	9.29199e-05	1.90193e-05	0.000123435	0.000127041	0.000150647	0.000110712	0.000252698	0.000262712	5.17322e-05	0.000757223	9.79005e-06	0.00011469	1.19908e-05	1.25482e-05	3.49296e-05	4.79692e-06	0.000123523	0.000244328	0.000117712	4.06269e-05	0.000172467	6.96352e-06	0.000274112	7.56821e-05	4.42436e-05	6.48232e-06	0.000420358
BLJ33	0.000211724	0.000326379	0.000247402	4.2439e-05	0.00233642	0.000248356	0.000598502	0.00052201	0.000133227	0.000126396	0.00252067	3.21503e-05	9.61306e-05	2.59977e-05	0.000234658	0.000482185	5.32456e-05	1.64484e-05	0.00117277	0.000932497	0.00034951	0.000321685	0.000519165	0.000167202	0.000405348	0.000433087	0.00048707	0.000825805	0.00133688	0.000567557	0.000497339	0.000261151	2.38439e-05	0.000209677	2.83712e-05	3.52394e-05	7.80035e-05	0.000227247	0.000275857	0.00115651	0.000329046	5.1844e-05	0.000259017	0.000225498	0.00042767	9.76647e-05	0.000244202	0.000254522	0.000740123
BLJ35	2.15763e-05	0.000150925	0.000415578	0.000373489	0.000517145	0.000157249	0.000228449	0.000389542	0.000137113	5.79463e-05	0.00017299	3.86203e-05	6.36417e-05	3.24914e-05	2.28115e-05	0.000233963	2.24612e-05	1.47861e-05	0.000725457	0.00054499	0.000157619	0.000285484	0.000212065	0.000134935	0.000192559	0.000222595	0.00142533	0.000195602	0.00053005	0.000253171	0.000461743	0.000396854	0.000160779	9.7905e-05	1.65408e-05	2.0675e-05	4.26628e-05	2.42764e-05	0.000160069	0.000456341	0.000109905	2.77027e-05	0.000130811	2.36882e-05	0.0002686	0.00024143	8.23643e-05	2.61867e-05	0.000389507
BLJ5	1.80375e-06	0.000114892	0.000244753	3.46854e-05	0.00035906	0.000350811	0.00026859	0.00054487	5.20853e-05	2.33921e-05	0.00152297	3.8389e-05	1.19153e-05	3.43304e-05	1.99049e-06	0.000542199	0.000104597	1.76594e-05	2.4182e-05	0.001113	0.000200302	0.00027245	0.000205508	1.13726e-05	0.000572115	0.000609196	0.000287101	9.80668e-05	0.00034145	0.000457544	4.3741e-05	0.000345764	1.00694e-05	0.000202148	2.22978e-05	2.06073e-05	4.18458e-05	2.17187e-06	0.000225082	0.000405362	0.000182276	2.98243e-05	0.000163373	4.81541e-06	0.000548434	7.92821e-05	6.36847e-05	2.62146e-06	0.0026898
BLJ6	2.5895e-05	0.000102253	0.000136179	3.57625e-05	4.83748e-05	0.000129807	0.000244503	0.000328335	2.96791e-05	1.79855e-05	0.0015317	4.03079e-05	1.63008e-05	2.99362e-05	4.06984e-05	0.000299278	0.000469153	2.65894e-05	3.68914e-05	0.00114653	0.00046697	0.00015705	0.000175259	2.25949e-05	0.000165329	0.000180627	0.000205384	3.97216e-05	0.0010232	0.000321027	3.36142e-05	0.000383044	2.19948e-05	0.000206826	3.46598e-05	4.93685e-05	3.64638e-05	3.2816e-05	0.000175834	0.000841241	0.000149649	4.8732e-05	0.000126075	3.00307e-05	0.000357543	5.5086e-05	9.07312e-05	4.02225e-05	0.00132447
BLJ7	4.31956e-06	5.95911e-05	0.000116523	4.96351e-05	7.88456e-05	6.06537e-05	7.65106e-05	0.000144007	3.2288e-05	9.59684e-06	6.20192e-05	0.000225333	0.000233255	2.90831e-05	4.48721e-06	0.000123579	9.27351e-05	5.88618e-05	5.99455e-05	0.000407112	0.000734161	0.000129288	6.49015e-05	2.48539e-05	7.48374e-05	7.05153e-05	8.91581e-05	1.53455e-05	0.000177492	0.000191214	1.15449e-05	0.000557803	9.0102e-06	4.03753e-05	1.09823e-05	1.25182e-05	2.45154e-05	3.27496e-06	6.7955e-05	0.000207354	7.01137e-05	5.77075e-05	7.98046e-05	5.89578e-06	0.000149685	6.31347e-05	4.19447e-05	4.30873e-06	0.000231799
BLJ8	0.000210111	0.000151453	0.000156076	9.67071e-05	0.000651255	0.000125987	0.000239281	0.000271887	0.000166013	3.39909e-05	0.000285069	4.75298e-05	0.000135576	3.47759e-05	0.000227942	0.000314756	0.000107846	5.24123e-05	0.00018591	0.000586408	0.00143497	0.000452887	0.000197797	0.00109247	0.000199633	0.000229425	0.000824006	0.000180302	0.000257987	0.000452691	9.42813e-05	0.000600257	2.35946e-05	6.00394e-05	5.11177e-05	3.99056e-05	5.40304e-05	0.000229964	0.000331274	0.000258223	0.000142465	0.000158341	0.000136444	0.000224735	0.000247759	6.93184e-05	0.000119078	0.000247009	0.000630712
BLJ9	2.03747e-05	0.000155532	0.000201582	7.18462e-05	0.000142408	0.000169811	0.000319944	0.000424382	5.69286e-05	1.36974e-05	8.95393e-05	6.73668e-05	0.000315316	3.99907e-05	2.29647e-05	0.000337214	8.01798e-05	6.1828e-05	8.02962e-05	0.000550004	0.000818846	0.000223557	0.000180522	0.000174907	0.000222682	0.000230636	0.000318386	2.5686e-05	0.000406153	0.000342866	1.48064e-05	0.000539967	3.68071e-05	3.24797e-05	5.85919e-05	5.11967e-05	7.4407e-05	2.41782e-05	0.00018802	0.000361464	0.000155044	9.33448e-05	0.000176278	4.03069e-05	0.000286224	6.51733e-05	0.000159841	2.67876e-05	0.000887364
FGD1_S1_L003	8.86823e-05	7.03167e-05	4.23329e-05	2.02844e-05	2.82704e-05	6.77559e-05	9.29234e-05	0.000135807	6.63055e-05	1.44448e-05	5.67069e-06	3.14189e-05	1.03772e-05	4.77077e-05	8.57491e-05	0.000167508	1.45402e-05	1.04595e-05	7.67763e-05	3.28616e-05	0.000366807	0.000187159	8.09089e-05	4.24192e-05	8.08203e-05	8.83277e-05	8.32485e-05	1.03076e-05	0.000124836	0.000225278	8.865e-06	0.00134338	8.50911e-06	2.86587e-05	1.19009e-05	1.5112e-05	3.68035e-05	9.86966e-05	0.000145037	0.000128162	0.000102711	2.16611e-05	0.000120431	9.28917e-05	0.00014948	0.000106426	6.17662e-05	9.97571e-05	0.000133009
FGD10_S137_L002	1.98165e-06	5.80487e-05	4.87193e-05	2.68078e-05	5.04384e-05	5.35753e-05	9.12434e-05	0.000103336	2.80479e-05	8.60971e-06	4.80568e-06	3.05988e-05	9.27306e-06	2.57389e-05	2.17077e-06	0.000241439	3.312e-05	8.75399e-06	2.52719e-05	0.000112928	0.0010524	0.000399012	8.04853e-05	1.12689e-05	6.48239e-05	7.5208e-05	6.45183e-05	5.13773e-06	9.49927e-05	0.00026669	5.26212e-06	0.00105074	8.34994e-06	7.56084e-06	1.09431e-05	1.20882e-05	3.23926e-05	2.11492e-06	0.000122377	9.88587e-05	8.33093e-05	1.96369e-05	7.81313e-05	2.30123e-06	0.000141631	8.86662e-05	3.07248e-05	2.64177e-06	8.94452e-05
FGD11_S138_L002	4.09855e-05	8.90911e-05	4.61216e-05	3.12625e-05	6.17361e-05	0.000107052	8.73832e-05	0.000125586	2.38506e-05	9.70776e-06	4.80502e-06	3.34061e-05	7.86132e-06	3.59931e-05	3.73245e-05	0.00016254	2.64358e-05	1.20896e-05	3.18645e-05	0.000241215	0.00266495	0.000381577	7.85758e-05	1.16265e-05	8.76733e-05	9.5192e-05	8.86964e-05	5.81963e-06	0.000180065	0.000499628	4.83147e-06	0.00112115	6.26497e-06	1.2548e-05	9.5329e-06	1.00555e-05	4.01901e-05	4.42553e-05	0.000136748	0.000168855	0.000105395	1.80227e-05	9.96432e-05	3.94238e-05	0.000150258	9.18095e-05	4.60322e-05	4.30705e-05	0.000111203
FGD12_S139_L002	2.6975e-06	7.96767e-05	9.65883e-05	6.11275e-05	3.70799e-05	5.50063e-05	7.47205e-05	9.16775e-05	2.45812e-05	8.93577e-06	5.42646e-06	2.98862e-05	1.00599e-05	6.96433e-05	2.27686e-06	0.000625043	6.04113e-05	5.33691e-05	8.50373e-05	0.000268294	0.000441396	0.000186409	6.07024e-05	1.61159e-05	0.000103061	6.64966e-05	0.000100235	5.60196e-06	8.25379e-05	0.000215379	5.18586e-06	0.0010884	7.80971e-06	8.09977e-06	8.46814e-06	1.09694e-05	3.41902e-05	2.39664e-06	0.000129072	8.97536e-05	7.80573e-05	1.44107e-05	7.41926e-05	2.48086e-06	0.000113816	8.42084e-05	5.58724e-05	2.80468e-06	8.7833e-05
FGD13_S140_L002	3.69444e-06	9.35972e-05	4.77317e-05	2.1775e-05	2.92898e-05	0.00024952	8.04056e-05	0.000105982	2.74754e-05	8.96835e-06	5.30432e-06	2.85346e-05	1.02044e-05	1.99104e-05	3.29659e-06	0.000136855	9.68103e-05	1.95814e-05	3.17048e-05	0.00015199	0.000714952	0.000185829	6.61318e-05	1.61267e-05	7.43663e-05	7.74792e-05	7.13812e-05	5.40641e-06	0.000115571	0.000361034	5.09668e-06	0.000978889	9.6308e-06	8.23422e-06	1.02372e-05	1.3347e-05	3.5157e-05	3.29967e-06	0.000167321	0.000118576	8.49912e-05	1.88163e-05	7.69536e-05	4.96403e-06	0.000132567	8.19468e-05	3.90633e-05	4.42735e-06	9.72983e-05
FGD14_S141_L002	1.16183e-05	9.53454e-05	8.90461e-05	2.94323e-05	2.45815e-05	0.00013615	8.28506e-05	0.00010356	2.63973e-05	9.96662e-06	5.86391e-06	2.74343e-05	9.00279e-06	4.71177e-05	1.32323e-05	0.000338014	0.000112411	1.35433e-05	4.7575e-05	0.000208883	0.00105649	0.000222518	6.82412e-05	5.56042e-05	7.77877e-05	8.17438e-05	7.21373e-05	5.68753e-06	0.000119927	0.000498546	5.85433e-06	0.00121563	8.67654e-06	8.54958e-06	1.03083e-05	1.12749e-05	3.94323e-05	1.33232e-05	0.000157243	0.000121847	8.77697e-05	1.73598e-05	9.0672e-05	1.31454e-05	0.000129423	9.14079e-05	7.18479e-05	1.34093e-05	0.00010118
FGD2_S2_L003	6.31617e-05	9.05586e-05	0.000183874	2.14311e-05	2.01719e-05	6.00137e-05	0.000104499	0.000125539	5.46021e-05	2.19634e-05	5.63003e-06	3.53362e-05	1.40492e-05	0.000118866	6.49515e-05	0.000128812	2.02856e-05	9.83614e-06	3.20605e-05	5.55989e-05	0.000277899	0.000158301	9.43371e-05	4.13195e-05	7.00582e-05	8.25458e-05	7.83677e-05	1.08895e-05	0.000107606	0.000156462	8.61367e-06	0.0012806	8.45491e-06	3.06096e-05	1.50726e-05	1.77475e-05	3.76308e-05	6.94632e-05	0.000110084	0.000116556	8.80404e-05	2.26533e-05	0.000103209	6.40028e-05	0.000140955	0.000108164	0.000107812	7.15136e-05	0.000166409
FGD3_S3_L003	1.88679e-05	6.6354e-05	5.96352e-05	1.47684e-05	2.73659e-05	5.42988e-05	8.07187e-05	9.99125e-05	2.50697e-05	1.25007e-05	7.18303e-06	2.46602e-05	1.04287e-05	5.09112e-05	1.74803e-05	0.00011922	1.92434e-05	1.08355e-05	2.92451e-05	2.82405e-05	0.000328062	0.000146447	7.02546e-05	3.32063e-05	6.54678e-05	7.12947e-05	6.9571e-05	9.20065e-06	9.66159e-05	0.000139779	7.52082e-06	0.00109264	7.1094e-06	2.37598e-05	1.25611e-05	1.27994e-05	4.42187e-05	1.98195e-05	0.000106804	0.000109449	8.4787e-05	1.46743e-05	9.52949e-05	1.84564e-05	0.000120758	0.000131332	5.12784e-05	2.02707e-05	9.89312e-05
FGD4_S4_L003	4.17453e-05	6.25741e-05	0.000273595	2.66877e-05	2.81863e-05	4.84341e-05	0.000165297	0.000100142	2.72847e-05	8.78436e-06	3.98347e-06	5.44684e-05	2.87196e-05	0.000152765	4.13296e-05	0.000105833	5.34078e-05	1.06818e-05	2.04257e-05	5.69847e-05	0.000285484	0.000149444	0.000164228	4.89369e-05	6.65723e-05	7.43788e-05	6.28075e-05	4.22061e-06	8.9252e-05	0.000225605	4.48265e-06	0.00097461	9.81919e-06	8.53234e-06	2.03276e-05	2.23759e-05	2.69662e-05	4.50571e-05	0.000110278	9.30547e-05	7.89675e-05	4.26132e-05	7.72827e-05	3.85543e-05	0.000109756	8.21315e-05	3.518e-05	4.8437e-05	0.000114828
FGD5_S5_L003	8.28108e-05	9.35559e-05	6.23168e-05	3.09799e-05	2.38454e-05	7.99047e-05	0.00013876	0.000159128	2.61024e-05	1.998e-05	5.49395e-06	3.68621e-05	1.54227e-05	5.59497e-05	7.92307e-05	0.000164631	6.79578e-05	1.09304e-05	3.94023e-05	8.07574e-05	0.000385908	0.000218244	0.000125961	6.66793e-05	9.79883e-05	0.000112692	0.000107738	2.24461e-05	0.000150914	0.000204279	8.58139e-06	0.00122178	1.11642e-05	2.34085e-05	1.28832e-05	1.51272e-05	3.57617e-05	8.93241e-05	0.000174849	0.000142681	0.000113819	3.08114e-05	0.000133673	8.14719e-05	0.000175498	9.21445e-05	6.55004e-05	9.13637e-05	0.000190458
FGD6_S6_L003	3.52423e-05	0.000167022	0.000121813	3.0784e-05	5.69461e-05	0.000225023	0.000128076	0.000139415	3.88439e-05	5.33944e-05	4.38763e-05	3.15126e-05	9.25804e-06	4.15922e-05	3.49473e-05	0.000366583	1.42983e-05	8.72826e-06	4.12015e-05	0.000289962	0.00410953	0.000413231	0.000118031	1.30176e-05	9.30183e-05	0.000104254	8.20204e-05	4.73047e-06	0.000143166	0.000545359	3.5382e-06	0.000953571	9.97143e-06	9.60797e-06	9.79531e-06	1.11049e-05	3.41656e-05	3.95473e-05	0.000170177	0.00014174	0.000102986	1.34111e-05	8.73922e-05	3.7327e-05	0.000160944	8.23716e-05	0.000112509	4.01352e-05	0.000121179
FGD7_S7_L003	0.000121184	0.000135438	9.33094e-05	3.39119e-05	2.50836e-05	7.51285e-05	0.000106079	0.000141704	3.89285e-05	1.30323e-05	7.40193e-06	3.19408e-05	1.10341e-05	2.5431e-05	0.000119615	0.000913424	1.50345e-05	1.08864e-05	4.6751e-05	0.000220867	0.00109827	0.000421864	9.47166e-05	3.21458e-05	9.51514e-05	0.000115739	9.16929e-05	6.04515e-06	0.000173204	0.000237618	4.93944e-06	0.001063	1.35891e-05	8.25778e-06	1.0331e-05	1.07968e-05	3.7475e-05	0.000121981	0.000518287	0.000166447	0.000125738	3.04939e-05	9.97268e-05	0.000120523	0.000165849	8.1987e-05	0.000136552	0.000127748	0.000211133
FGD8_S8_L003	1.65296e-06	5.48385e-05	4.26581e-05	2.29416e-05	1.49122e-05	6.44825e-05	0.000158939	9.28945e-05	2.58592e-05	1.47008e-05	8.76523e-06	2.6678e-05	9.77292e-06	0.000116468	1.62663e-06	0.000135194	7.46133e-05	1.44521e-05	1.8166e-05	0.000246494	0.00227581	0.000135331	0.000185101	1.48699e-05	6.75385e-05	6.16737e-05	6.13704e-05	5.33406e-06	9.5393e-05	0.00104644	5.4233e-06	0.000941718	6.00331e-06	7.496e-06	9.70559e-06	1.1433e-05	2.61428e-05	2.08216e-06	0.000123212	9.6693e-05	7.12224e-05	2.00354e-05	6.82939e-05	2.69211e-06	0.000115441	6.23218e-05	8.18144e-05	2.15937e-06	7.79734e-05
FGD9_S9_L003	5.54691e-06	6.32177e-05	3.43061e-05	1.73969e-05	4.5683e-05	0.000111672	7.52732e-05	0.000107221	2.3645e-05	2.01024e-05	1.13835e-05	1.58819e-05	7.123e-06	1.17333e-05	5.45379e-06	0.000609492	9.54179e-06	1.02446e-05	1.93435e-05	9.49323e-05	0.000521222	0.000261285	6.33354e-05	9.51734e-06	6.45155e-05	7.40544e-05	8.97539e-05	8.33921e-06	9.60314e-05	0.000248159	6.40789e-06	0.00111552	7.04603e-06	2.37839e-05	9.26717e-06	1.23256e-05	3.15154e-05	6.2672e-06	9.69906e-05	0.000100986	8.51941e-05	1.11456e-05	7.88066e-05	5.7702e-06	0.000313141	9.32246e-05	0.00016446	6.8967e-06	8.49392e-05
GBCM1_S175_L002	6.23499e-05	7.87455e-05	7.71026e-05	3.72657e-05	5.04013e-05	7.10395e-05	9.56871e-05	0.000107803	4.69541e-05	1.55518e-05	5.49777e-06	5.30292e-05	1.63495e-05	3.39174e-05	7.13035e-05	0.000131577	2.13888e-05	0.000146411	5.50111e-05	3.27761e-05	0.000385927	0.000160294	9.23074e-05	2.45197e-05	7.67934e-05	7.98525e-05	7.14457e-05	1.51563e-05	0.000122359	0.000174677	9.63696e-06	0.00107046	5.3077e-05	2.94441e-05	2.76836e-05	5.5238e-05	4.05252e-05	7.41555e-05	0.000100976	0.000115412	8.52427e-05	6.42348e-05	0.000107525	6.93721e-05	0.000136545	8.54776e-05	5.9388e-05	8.28504e-05	0.000109019
GBCM10_S177_L002	1.3981e-05	6.95142e-05	0.000111141	4.15205e-05	1.45217e-05	0.000105023	0.000137955	8.71657e-05	3.34521e-05	9.15436e-06	4.65764e-06	9.18245e-05	1.61425e-05	4.10443e-05	1.68117e-05	0.000119016	5.20807e-05	2.66853e-05	5.00664e-05	4.21469e-05	0.000356962	0.000133638	0.000132364	2.86023e-05	7.07772e-05	6.5299e-05	6.88045e-05	9.21279e-06	0.00014559	0.000144838	8.21318e-06	0.000932345	7.49079e-05	2.03546e-05	2.47497e-05	2.08973e-05	3.05948e-05	1.70632e-05	9.59357e-05	0.000132034	8.82578e-05	9.10416e-05	9.63084e-05	3.7122e-05	0.000120041	8.18429e-05	3.86046e-05	1.91498e-05	0.000128091
GBCM11_S172_L002	3.24039e-05	9.28234e-05	0.000136795	3.77498e-05	1.82592e-05	7.73949e-05	0.000148278	0.000105909	6.10852e-05	1.07375e-05	4.75271e-06	0.000228262	1.46583e-05	1.52598e-05	3.70626e-05	0.000133002	5.63132e-05	7.48991e-05	3.54163e-05	0.000122284	0.000905276	0.000155397	0.000145223	2.90482e-05	7.95214e-05	8.03493e-05	7.7763e-05	6.07375e-06	0.000118713	0.000174845	7.5785e-06	0.00111701	5.18924e-05	1.87262e-05	1.4828e-05	2.08937e-05	3.51267e-05	3.45645e-05	0.000108175	0.000120164	9.29256e-05	9.5408e-05	0.000100004	3.10949e-05	0.000129555	9.09715e-05	8.53206e-05	4.04992e-05	0.000120981
GBCM2_S178_L002	1.66217e-05	6.00759e-05	8.57162e-05	3.20027e-05	1.18546e-05	6.13184e-05	7.60774e-05	7.34212e-05	2.46198e-05	7.16308e-06	2.7834e-06	0.000112403	1.26554e-05	6.24095e-05	2.38097e-05	9.63275e-05	7.73364e-05	4.24436e-05	2.6452e-05	5.94687e-05	0.000226132	9.42535e-05	6.48996e-05	1.95321e-05	5.20304e-05	5.40939e-05	5.325e-05	7.57069e-06	0.000153045	0.000125334	6.19087e-06	0.000581335	0.00010234	1.68105e-05	2.05737e-05	2.63247e-05	2.2517e-05	1.93574e-05	7.82464e-05	0.000138437	6.44972e-05	4.91431e-05	7.22105e-05	1.90554e-05	8.70226e-05	7.19708e-05	2.81265e-05	2.22965e-05	0.000122918
GBCM3_S170_L002	9.22376e-05	6.68565e-05	8.81972e-05	2.76411e-05	2.16472e-05	7.2311e-05	0.000185383	0.000104132	4.19827e-05	1.07579e-05	4.88428e-06	5.23849e-05	1.56732e-05	0.000145279	0.00011683	0.000116648	2.72316e-05	1.77929e-05	2.29688e-05	2.59614e-05	0.000347012	0.000140613	0.000174459	2.08506e-05	7.17948e-05	7.02e-05	6.88793e-05	6.01159e-06	0.000101178	0.000159936	6.70364e-06	0.00125797	3.88229e-05	1.58477e-05	1.4962e-05	1.69092e-05	3.01299e-05	0.000112965	0.000103776	9.95622e-05	7.61571e-05	3.71288e-05	9.16144e-05	9.54842e-05	0.000111472	7.79187e-05	7.03094e-05	0.000134559	0.000100227
GBCM4_S168_L002	9.69086e-06	7.67023e-05	0.000163102	5.15274e-05	1.73582e-05	0.000132714	0.00014275	9.25593e-05	4.06807e-05	1.09404e-05	5.55035e-06	9.08682e-05	1.5208e-05	2.77119e-05	1.40598e-05	0.000116453	3.34326e-05	1.58255e-05	6.21028e-05	3.09966e-05	0.000415286	0.000138808	0.000132463	2.92184e-05	7.08024e-05	6.96078e-05	7.13044e-05	7.2631e-06	0.000130798	0.000142194	6.63952e-06	0.00104493	4.99193e-05	1.51573e-05	2.72906e-05	2.26766e-05	3.27746e-05	1.16429e-05	9.80875e-05	0.000127094	0.000103845	0.000101519	9.8134e-05	1.23923e-05	0.000122299	8.35402e-05	5.33103e-05	1.39036e-05	0.000123741
GBCM5_S173_L002	7.99264e-06	7.70578e-05	0.000122152	5.78645e-05	1.73794e-05	0.000110561	8.79861e-05	0.000108682	6.09828e-05	9.33602e-06	5.12169e-06	8.06562e-05	1.4145e-05	2.60472e-05	8.02124e-06	0.000121641	9.11256e-05	1.52963e-05	7.45219e-05	7.39932e-05	0.000423163	0.000145097	7.68311e-05	2.74986e-05	6.86714e-05	7.69363e-05	8.5501e-05	7.34859e-06	0.000160341	0.000158919	7.64558e-06	0.00111802	0.000112831	1.83732e-05	2.76005e-05	5.97023e-05	3.29871e-05	8.29055e-06	0.000136051	0.000142169	8.49839e-05	8.48765e-05	0.00011434	7.1299e-06	0.000130016	8.07706e-05	5.55431e-05	1.01133e-05	0.000145651
GBCM6_S174_L002	7.16329e-06	7.29391e-05	0.000127919	7.73887e-05	4.26824e-05	0.000111573	0.000156921	8.87938e-05	4.80015e-05	9.59284e-06	5.48865e-06	6.89321e-05	1.4876e-05	0.000117077	1.07419e-05	0.000104695	3.21072e-05	3.2068e-05	7.55384e-05	3.26753e-05	0.00126213	0.000129835	0.00016615	2.45102e-05	7.18575e-05	6.42991e-05	6.55202e-05	6.53136e-06	0.000104004	0.000128092	7.05356e-06	0.000922085	5.15696e-05	1.35965e-05	5.18696e-05	0.000101903	3.12984e-05	7.48778e-06	8.88664e-05	0.000103443	7.30501e-05	3.89792e-05	8.35145e-05	9.36357e-06	0.000101315	8.26516e-05	3.57357e-05	1.02123e-05	9.50789e-05
GBCM7_S176_L002	7.87564e-06	4.80783e-05	5.89557e-05	2.62128e-05	2.45641e-05	5.72745e-05	0.000335843	6.62491e-05	3.22778e-05	1.04496e-05	4.41657e-06	5.17801e-05	1.21473e-05	1.83648e-05	1.18977e-05	8.97205e-05	7.05326e-05	0.000181159	2.28201e-05	3.14432e-05	0.000395752	0.00010728	0.000340766	1.8684e-05	6.18526e-05	4.7799e-05	4.55986e-05	1.01357e-05	7.16401e-05	0.000102982	1.05429e-05	0.000856328	0.00029685	2.62239e-05	3.10034e-05	3.86823e-05	1.93817e-05	1.2096e-05	0.000101105	7.44916e-05	5.69529e-05	3.87665e-05	6.95216e-05	1.11393e-05	9.06309e-05	7.24562e-05	2.96379e-05	1.49855e-05	8.90125e-05
GBCM8_S171_L002	4.47734e-05	7.78591e-05	6.52516e-05	2.4298e-05	1.75459e-05	0.000104617	0.000162678	0.000101521	4.60025e-05	1.22624e-05	6.28543e-06	6.31024e-05	1.24209e-05	3.63729e-05	4.46258e-05	0.000121051	1.98821e-05	1.99589e-05	4.99538e-05	4.27914e-05	0.00197171	0.000150106	0.000154686	6.8316e-05	7.37447e-05	7.42841e-05	7.82002e-05	1.14404e-05	0.000104242	0.000130525	1.27652e-05	0.0010273	2.50366e-05	6.42378e-05	1.5391e-05	1.85989e-05	4.48932e-05	4.86578e-05	9.60471e-05	0.000108024	8.00043e-05	2.02935e-05	9.55873e-05	4.71521e-05	0.000126147	9.6471e-05	0.000111459	5.38148e-05	0.00010589
GBCM9_S169_L002	3.42595e-06	6.35112e-05	0.000133014	5.62376e-05	1.17651e-05	6.3233e-05	6.72088e-05	8.27232e-05	2.95063e-05	9.42146e-06	5.20859e-06	0.000135534	1.42425e-05	5.63729e-05	3.72559e-06	0.000112795	5.46366e-05	2.02194e-05	4.27722e-05	5.88817e-05	0.00158962	0.000134109	5.71257e-05	3.22617e-05	6.09016e-05	6.3597e-05	6.18522e-05	1.13042e-05	0.000101289	0.0002501	1.20565e-05	0.00110456	7.14605e-05	2.90149e-05	3.78841e-05	6.32853e-05	2.8757e-05	3.47728e-06	9.00054e-05	9.72754e-05	9.25041e-05	6.81754e-05	9.30852e-05	5.07794e-05	0.000123128	7.69019e-05	6.7371e-05	4.11099e-06	0.000124363
GBS1_S179_L002	4.43431e-06	2.98373e-05	2.53597e-05	1.03821e-05	1.10978e-05	1.89334e-05	4.31453e-05	2.56887e-05	1.04784e-05	3.56619e-06	2.38506e-06	3.92053e-05	5.56475e-06	1.78444e-05	6.09137e-06	3.37169e-05	2.49782e-05	3.29541e-05	1.29832e-05	3.4593e-05	7.62331e-05	2.88293e-05	2.51548e-05	7.73903e-06	2.07068e-05	1.5218e-05	1.72711e-05	5.3528e-06	4.34001e-05	4.19234e-05	2.89966e-06	0.000178788	3.15035e-05	6.15803e-06	1.08361e-05	1.33945e-05	1.28955e-05	5.35228e-06	2.58677e-05	5.01908e-05	1.79853e-05	1.50736e-05	2.28021e-05	7.22147e-06	3.05635e-05	6.01776e-05	1.5432e-05	7.4862e-06	3.60501e-05
GBS2_S180_L002	1.8533e-06	2.88582e-05	1.08428e-05	6.51061e-06	3.97969e-05	1.13019e-05	6.19926e-05	2.80373e-05	8.53781e-06	4.1585e-06	3.07467e-06	1.58621e-05	4.42461e-06	7.0861e-06	1.65273e-06	2.94522e-05	8.05782e-06	3.04925e-05	1.72679e-05	2.37172e-05	6.36429e-05	2.79448e-05	6.10329e-05	6.88791e-06	2.35586e-05	1.91944e-05	2.14019e-05	6.26164e-06	2.71821e-05	4.25086e-05	2.56424e-06	0.000183664	1.34889e-05	5.18726e-06	1.1946e-05	9.29508e-06	1.23931e-05	1.78076e-06	2.33096e-05	3.42559e-05	1.3036e-05	5.90881e-06	2.14815e-05	2.72007e-06	2.79866e-05	4.83181e-05	1.51267e-05	2.78041e-06	2.37962e-05
GBS3_S181_L002	1.23337e-06	3.42353e-05	8.24672e-06	6.59887e-06	9.92095e-05	1.9811e-05	0.000110072	5.09936e-05	1.11588e-05	5.6855e-06	4.94573e-06	1.29708e-05	4.37867e-06	5.55242e-06	1.27671e-06	5.05791e-05	6.83886e-06	4.55228e-05	3.01625e-05	3.72293e-05	8.10684e-05	4.45826e-05	0.000122184	8.12424e-06	7.30256e-05	3.69344e-05	4.03629e-05	6.75968e-06	3.39367e-05	8.56315e-05	3.73351e-06	0.000311426	9.3309e-06	6.81259e-06	1.20555e-05	9.28345e-06	1.09854e-05	1.41772e-06	3.90987e-05	4.02982e-05	2.02382e-05	6.20226e-06	3.26157e-05	2.5254e-06	4.89109e-05	5.11225e-05	2.22533e-05	1.58469e-06	3.33042e-05
GBS4_S182_L002	1.06972e-06	4.04127e-05	1.04888e-05	5.71694e-06	0.000182564	3.0359e-05	0.000180652	9.12104e-05	1.20602e-05	6.09317e-06	9.78235e-06	1.14184e-05	4.20783e-06	5.27366e-06	1.22216e-06	8.04395e-05	6.9572e-06	1.98155e-05	4.35803e-05	5.1817e-05	9.99856e-05	6.59267e-05	0.000236423	7.99456e-06	8.01614e-05	5.93087e-05	6.43758e-05	6.45074e-06	5.07273e-05	0.000145977	3.45177e-06	0.000450732	8.55871e-06	6.5025e-06	1.01183e-05	9.28063e-06	1.51141e-05	1.33491e-06	5.13876e-05	5.39582e-05	3.41709e-05	6.06705e-06	5.16664e-05	1.99845e-06	7.75535e-05	5.92073e-05	2.35206e-05	1.21276e-06	5.29837e-05
GFB1	1.6256e-06	1.25029e-05	1.49842e-05	5.83817e-06	1.80376e-05	2.93824e-05	9.31579e-06	1.70617e-05	9.72822e-06	2.14244e-05	9.6762e-06	6.84155e-06	1.06292e-05	3.68883e-06	1.71103e-06	2.61576e-05	3.72023e-06	1.99373e-05	6.14378e-06	5.62035e-06	1.80771e-05	2.92925e-05	7.59947e-06	4.2863e-06	1.49124e-05	6.3783e-06	8.68462e-06	1.49527e-05	9.44878e-06	1.62551e-05	1.44656e-05	3.44161e-05	6.79162e-06	3.59484e-05	7.3401e-06	7.27162e-06	1.08467e-05	3.31804e-06	2.41273e-05	5.64125e-05	8.64819e-06	1.11502e-05	2.19809e-05	7.59614e-06	2.35537e-05	2.44802e-05	1.25814e-05	3.90191e-06	9.39696e-06
GFL1	1.83796e-06	4.6041e-05	2.78334e-05	7.08782e-06	0.000100498	1.645e-05	2.48357e-05	4.79905e-05	2.06424e-05	0.000168402	7.53229e-05	9.27194e-06	8.53569e-06	5.53714e-06	2.13466e-06	3.83074e-05	4.9124e-06	1.32026e-05	1.57861e-05	1.2819e-05	3.44016e-05	5.9758e-05	2.14363e-05	7.31242e-06	2.13421e-05	1.63933e-05	2.08084e-05	0.000123701	2.13818e-05	3.58133e-05	9.87394e-05	5.76038e-05	9.91375e-06	0.000307364	1.32556e-05	1.22905e-05	2.56738e-05	3.2275e-06	5.29706e-05	2.47088e-05	2.09784e-05	8.91034e-06	4.79128e-05	4.85221e-06	5.65992e-05	3.24675e-05	9.32347e-05	3.95718e-06	2.10862e-05
GFW1	1.97108e-06	3.55538e-05	1.84351e-05	1.66578e-05	7.99497e-05	3.66818e-05	1.45948e-05	3.97969e-05	8.66895e-06	6.10166e-05	1.35512e-05	7.43302e-06	7.87575e-06	4.15411e-06	1.93956e-06	3.55605e-05	3.43684e-06	1.2478e-05	1.29862e-05	1.15606e-05	2.76479e-05	5.59019e-05	1.70858e-05	6.31383e-06	1.99072e-05	1.45894e-05	1.87374e-05	8.25398e-05	1.72129e-05	2.9818e-05	6.45526e-05	4.65736e-05	8.10035e-06	0.000211158	1.0928e-05	1.0415e-05	2.35258e-05	3.24764e-06	4.48958e-05	2.88694e-05	1.71478e-05	8.98974e-06	4.15572e-05	3.01666e-06	5.11781e-05	2.94612e-05	2.26699e-05	3.87598e-06	1.86617e-05
HCN1	0.000597054	0.000231164	0.000182696	2.39915e-05	0.000284925	0.00060915	0.000178876	0.000175313	0.000451479	0.00132067	0.000874155	4.77968e-05	1.49481e-05	1.82157e-05	0.000578345	0.000136485	7.38812e-05	1.40708e-05	0.000321966	5.34537e-05	0.000254807	0.000146201	0.000160589	4.85252e-05	0.000103249	0.000125046	0.000105954	0.000171686	0.000135612	0.000155892	0.000164326	0.000763272	1.2302e-05	0.000468859	2.72749e-05	3.24834e-05	4.47101e-05	0.000628919	0.000124859	0.000131348	0.000117099	2.22175e-05	9.41044e-05	0.000606629	0.000172046	0.000104992	0.000192946	0.000667893	0.000196909
HCN10	3.39577e-06	8.85156e-05	0.000225633	8.83706e-05	4.3447e-05	0.000251569	0.00012176	0.000105803	3.45986e-05	1.5132e-05	1.45305e-05	4.5607e-05	5.1874e-05	6.98132e-05	3.32158e-06	0.000153256	1.75733e-05	0.000147973	8.47131e-05	8.22795e-05	0.000647432	0.000191757	9.37206e-05	4.98789e-05	0.000142469	9.59935e-05	7.48447e-05	1.02694e-05	9.08243e-05	0.000658823	9.36955e-06	0.000825276	1.89401e-05	4.01e-05	2.5429e-05	2.93023e-05	4.25963e-05	4.16541e-06	0.00014857	0.000102348	8.37078e-05	3.41264e-05	7.03134e-05	8.1821e-05	0.000165364	5.60647e-05	0.00237821	4.81501e-06	0.000347822
HCN11	0.000675972	0.000223732	0.00030174	3.17889e-05	0.000838556	0.00026824	0.00024056	0.00036472	0.000109764	0.000147891	8.37891e-05	7.33996e-05	1.57061e-05	2.15209e-05	0.000662043	0.000247729	1.89755e-05	1.3304e-05	0.000690204	0.000388169	0.000220018	0.000358706	0.000215982	4.46551e-05	0.000279596	0.000342554	0.000236217	0.000303923	0.000351599	0.000336596	0.000188279	0.000593114	1.39376e-05	0.00131778	5.55415e-05	5.42475e-05	5.48047e-05	0.000714009	0.000371261	0.000338778	0.00021844	2.21223e-05	0.000235704	0.000695844	0.000376881	0.000104289	0.000673451	0.000763654	0.000371813
HCN12	0.000244461	0.000269269	0.000279721	2.36417e-05	0.00118491	0.000457686	0.000263366	0.000384088	8.16106e-05	8.13007e-05	0.000512653	4.3835e-05	1.58943e-05	3.21716e-05	0.000233888	0.00022121	8.38637e-05	2.57335e-05	0.000169864	0.00015411	0.000192184	0.000221299	0.000176935	6.02126e-05	0.000274879	0.000334643	0.000183388	0.000250489	0.000286496	0.000456571	0.000131395	0.000668349	1.27839e-05	0.00144569	2.26202e-05	2.82941e-05	4.78367e-05	0.000249869	0.000150897	0.000273842	0.000176861	2.92786e-05	0.000124923	0.000248849	0.000392845	6.55995e-05	0.000231368	0.000264033	0.000812364
HCN13	3.80695e-06	7.93851e-05	0.000177079	4.60293e-05	0.000136177	0.00015046	0.000180878	0.000130796	4.57876e-05	4.33913e-05	9.84959e-05	5.79909e-05	1.9944e-05	3.14559e-05	5.76631e-06	0.000111591	3.34237e-05	0.000233051	0.000192669	0.000218537	0.000823792	0.00013202	0.000125247	2.4907e-05	8.44698e-05	9.29618e-05	7.63827e-05	2.20857e-05	0.000160967	0.000147148	1.906e-05	0.00072663	1.5919e-05	0.00028633	2.89519e-05	2.82703e-05	3.63563e-05	4.11197e-06	9.14319e-05	0.000157297	9.2463e-05	2.74065e-05	7.52942e-05	8.39197e-06	0.000117911	6.64458e-05	0.000126433	6.83174e-06	0.000450132
HCN14	1.70903e-06	5.09435e-05	0.000249697	2.91759e-05	4.74263e-05	0.000249737	8.25101e-05	8.52652e-05	9.73397e-05	0.000343865	0.000181457	4.58459e-05	1.85438e-05	2.06445e-05	1.70222e-06	0.000101755	1.062e-05	0.000332116	7.38655e-05	9.4569e-05	0.000121795	7.5452e-05	5.29154e-05	5.56369e-05	9.27666e-05	0.00010862	5.88115e-05	1.00979e-05	7.35767e-05	0.000243112	8.39646e-06	0.000742187	1.82971e-05	3.10121e-05	6.99785e-05	6.51027e-05	3.19486e-05	1.76407e-06	6.73065e-05	8.1926e-05	8.5681e-05	2.28342e-05	5.49094e-05	7.84323e-06	9.93893e-05	4.82462e-05	0.000262595	1.99798e-06	0.000454541
HCN15	1.78528e-06	0.000111931	0.000159552	3.62119e-05	6.93102e-05	0.000287713	0.000134702	0.00014196	3.06915e-05	1.02278e-05	1.22403e-05	5.28093e-05	1.26332e-05	1.40407e-05	2.61037e-06	0.000115364	3.40089e-05	1.29337e-05	0.000159659	0.000102863	0.000167855	0.000111826	0.000109212	2.06073e-05	0.000101012	0.000132955	0.000100705	4.48066e-05	0.000147239	0.000123052	5.14482e-05	0.000707739	9.91035e-05	8.0933e-05	2.89031e-05	3.57823e-05	3.2356e-05	2.1659e-06	9.34528e-05	0.000141702	9.63231e-05	2.33647e-05	8.46813e-05	2.10506e-06	0.000163112	5.5794e-05	4.28231e-05	2.42568e-06	0.000400914
HCN17	0.000323784	0.000135076	0.000102225	2.39704e-05	0.000227508	0.000125453	0.000967815	0.000408502	4.17163e-05	0.000118032	0.000773435	5.25325e-05	9.8934e-06	2.39693e-05	0.000319848	0.000230486	2.74092e-05	1.05855e-05	3.89517e-05	0.00060672	0.000235582	0.000684262	0.00097728	1.01984e-05	0.00025589	0.000287703	0.00016874	0.000143724	0.000609064	0.000504905	0.000214789	0.000438291	9.92113e-06	0.000647273	2.30511e-05	2.55853e-05	3.81576e-05	0.000340997	0.000619896	0.000518356	0.00016128	2.27707e-05	0.000178735	0.000330196	0.000343358	6.05392e-05	4.52973e-05	0.000378073	0.00028057
HCN18	1.31122e-06	6.72418e-05	0.000174198	3.86263e-05	4.34266e-05	0.000154403	0.00011666	7.4125e-05	8.60136e-05	0.000154898	9.57388e-05	4.41748e-05	7.66947e-05	2.17825e-05	1.27864e-06	8.83194e-05	2.44469e-05	7.46707e-05	0.000186368	8.77903e-05	0.000213689	7.98919e-05	9.80995e-05	0.000139348	6.99383e-05	6.66258e-05	5.52136e-05	8.39013e-06	6.26621e-05	0.000112775	6.18281e-06	0.000964277	2.56071e-05	1.96477e-05	4.03768e-05	4.17315e-05	3.49815e-05	1.40865e-06	5.29729e-05	7.61118e-05	6.19204e-05	3.58817e-05	4.79702e-05	6.50133e-06	8.50829e-05	5.57981e-05	0.000175025	2.00591e-06	0.00014388
HCN19	3.31111e-06	7.19197e-05	0.000167442	2.37465e-05	5.45006e-05	0.000209669	0.000812419	8.20391e-05	3.63173e-05	1.86565e-05	6.19656e-05	4.29982e-05	1.89762e-05	6.61863e-05	3.78355e-06	0.000113033	4.82532e-05	0.000119895	5.61003e-05	0.000163753	0.000323163	7.86259e-05	0.000971893	2.08567e-05	0.000137091	6.49093e-05	5.13916e-05	1.4683e-05	7.29198e-05	0.000368211	1.16296e-05	0.000697066	1.9165e-05	4.51679e-05	1.61039e-05	1.71428e-05	3.9576e-05	3.24276e-06	6.41346e-05	8.36457e-05	6.83298e-05	5.82574e-05	4.80589e-05	1.16139e-05	9.29677e-05	7.28544e-05	7.74037e-05	4.79658e-06	0.000121792
HCN2	0.000174704	0.000177569	0.000121595	3.84411e-05	8.15612e-05	0.000234954	0.000250384	0.000113292	0.000143064	0.000131037	8.84078e-05	5.86534e-05	0.000115472	3.61038e-05	0.000173435	0.000140667	1.87062e-05	1.35582e-05	0.000134508	0.000452511	0.000250507	0.000121618	0.000244936	0.000147772	8.6744e-05	0.000100083	6.96113e-05	4.82653e-05	0.000102033	0.000502604	2.77383e-05	0.000661613	1.87067e-05	0.000241157	5.04639e-05	5.37793e-05	4.8528e-05	0.000192977	7.96397e-05	0.000101284	8.5618e-05	2.33592e-05	7.28609e-05	0.000179736	0.000115332	7.26347e-05	0.0002552	0.000207059	0.000192131
HCN20	2.56822e-06	5.5703e-05	0.000106083	2.40422e-05	7.76704e-05	0.000359843	0.000199008	9.22582e-05	3.65381e-05	1.7755e-05	4.65414e-05	4.97134e-05	9.24505e-05	1.85527e-05	2.68907e-06	0.000160658	4.18044e-05	0.000137775	3.28756e-05	8.97423e-05	0.000432568	0.00026205	0.000226404	4.10535e-05	0.000211317	8.6605e-05	6.21136e-05	1.0316e-05	7.17394e-05	0.000273614	1.27676e-05	0.000793635	1.3831e-05	2.58427e-05	1.34976e-05	1.50439e-05	4.17582e-05	2.33816e-06	6.89855e-05	7.9262e-05	6.60431e-05	2.2342e-05	5.02092e-05	0.000744081	0.000243117	4.9489e-05	5.88527e-05	2.6301e-06	0.00020323
HCN21	0.000303502	0.000271384	0.000167182	4.49427e-05	0.000516669	7.35031e-05	0.000282529	0.000180733	0.000347671	0.000165061	0.00035919	6.70569e-05	8.91447e-05	2.07441e-05	0.000289507	0.000137534	2.56211e-05	1.28066e-05	0.00048155	8.89355e-05	0.000246394	0.000155427	0.000254486	0.000100582	0.000125401	0.00014438	0.000126458	0.000201083	0.000148056	0.000280526	5.48529e-05	0.000643276	2.21859e-05	0.00166203	2.34503e-05	2.59894e-05	3.31747e-05	0.000317648	0.000152167	0.000142188	0.000139743	3.66155e-05	9.16444e-05	0.000302667	0.0002068	7.08148e-05	0.000345923	0.000327475	0.000228437
HCN22	0.000477443	0.000218795	0.000364516	3.46038e-05	0.00106676	0.000490449	0.00024842	0.000463961	0.000308155	0.0001917	0.00103246	9.03035e-05	3.37736e-05	4.05668e-05	0.000471864	0.000242019	2.85015e-05	1.61022e-05	0.000643581	0.000161916	0.000186273	0.000239369	0.000208608	0.000136258	0.000262472	0.000332067	0.000233742	0.000275065	0.000378053	0.000341378	0.000269406	0.000490342	1.13676e-05	0.00137475	3.3225e-05	3.22685e-05	5.96079e-05	0.000500512	0.000246691	0.000354423	0.000212078	3.81659e-05	0.000216867	0.000494018	0.000376574	7.98556e-05	0.000473789	0.00053709	0.000870217
HCN23	0.000319336	0.000285242	0.000324388	4.92613e-05	0.00200764	0.000409335	0.000265049	0.0003361	0.000188871	0.000219364	0.000516087	0.000129298	1.85256e-05	4.48249e-05	0.000312591	0.000897271	5.67563e-05	1.34303e-05	0.000853167	0.000229747	0.000218094	0.000726721	0.000220241	7.16839e-05	0.000250456	0.00030246	0.000220014	0.000301232	0.000378655	0.000773164	0.000328585	0.000584592	1.21405e-05	0.00121151	3.23692e-05	3.29677e-05	6.56746e-05	0.000336476	0.000592089	0.000325531	0.000215343	4.07848e-05	0.000192808	0.00032719	0.000322554	0.000104852	0.000322454	0.000366494	0.000511008
HCN24	0.000333405	0.00029762	0.000353513	3.99125e-05	0.00100198	0.000134051	0.000398188	0.000361139	0.00013466	0.000292111	0.000524149	9.86341e-05	0.000232291	2.30031e-05	0.000337394	0.000270977	3.88706e-05	1.42218e-05	0.000205389	0.000224625	0.000179531	0.000243607	0.000357102	8.54884e-05	0.000220172	0.000274905	0.000230106	0.000325388	0.000355884	0.000340861	0.000159158	0.000515311	1.54415e-05	0.00187316	2.95582e-05	3.46581e-05	5.43869e-05	0.000348446	0.000273615	0.000302032	0.000241143	2.80903e-05	0.000180486	0.000350733	0.000358139	7.52369e-05	0.000268247	0.000379541	0.000398338
HCN25	0.000133427	0.000139781	0.000358816	0.000111976	0.000323869	0.000152606	0.000171192	0.000201518	0.000120262	0.000178385	0.000626701	9.47824e-05	2.03131e-05	2.23167e-05	0.000131647	0.00016897	6.83283e-05	2.20629e-05	0.000195927	0.000176399	0.00015922	0.000938554	0.000135725	6.57088e-05	0.000129877	0.000160319	0.000138646	0.000129393	0.000210304	0.000325884	5.02824e-05	0.000596506	1.25849e-05	0.000494163	2.05809e-05	2.74903e-05	3.66215e-05	0.000142018	0.000169159	0.000197893	0.000122676	5.83168e-05	0.000120936	0.000134212	0.000215951	7.27408e-05	0.000235056	0.000143454	0.000759272
HCN26	0.000107793	0.000158556	0.00041967	4.01505e-05	0.000762598	0.0001831	0.000278626	0.000299889	0.000229203	0.000122042	0.000218361	6.20816e-05	0.000267644	3.80104e-05	0.000102766	0.000205069	7.75711e-05	2.10494e-05	0.000891268	0.000114262	0.000164536	0.000186081	0.000255171	0.000250637	0.000198413	0.000255296	0.000165914	0.000326659	0.00033046	0.000275133	0.000148267	0.000561451	1.49725e-05	0.0012561	2.69671e-05	3.4233e-05	4.23649e-05	0.000110529	0.000269045	0.000281682	0.000167526	2.67152e-05	0.000153506	0.000104419	0.000276191	6.70146e-05	0.000333644	0.000111988	0.000273596
HCN27	0.000611657	0.000234503	0.000294936	5.4414e-05	0.000939741	0.000375398	0.000203948	0.000300593	0.00033069	9.67056e-05	0.000861759	6.22323e-05	1.97079e-05	2.88606e-05	0.000586164	0.00077423	0.000207279	1.76018e-05	0.000419575	8.26674e-05	0.000197877	0.000270918	0.000154321	7.09932e-05	0.000190719	0.000229787	0.000168864	0.000284368	0.000298836	0.000356736	0.000288587	0.000454072	1.94433e-05	0.00123845	3.68038e-05	4.34742e-05	4.08303e-05	0.000628685	0.000486241	0.000271863	0.000169528	2.8919e-05	0.000147611	0.000605491	0.00049509	6.15598e-05	0.000210823	0.000657656	0.000234827
HCN28	0.000177927	0.000168473	0.000259779	7.27347e-05	0.00107219	0.000140444	0.000312695	0.000241571	0.000144418	9.23119e-05	0.000788051	0.000100047	3.07822e-05	5.86374e-05	0.000169388	0.000182932	5.23901e-05	2.22985e-05	0.000938999	6.95207e-05	0.000180568	0.000501739	0.000292974	0.000127583	0.00017109	0.00019026	0.000153206	0.000251154	0.000273847	0.000250833	0.000285693	0.000594784	1.19205e-05	0.0012873	2.84209e-05	2.6185e-05	4.75813e-05	0.000184128	0.000249146	0.000243396	0.000162039	3.51515e-05	0.000130779	0.000172432	0.000215588	6.85036e-05	0.000182988	0.000192605	0.000497255
HCN29	0.000510544	0.000200582	0.000251061	4.23067e-05	0.000831919	0.000107099	0.000341565	0.000292564	0.00021099	0.00052267	0.000506835	7.52851e-05	1.78547e-05	2.60745e-05	0.000493367	0.00022404	0.000128267	1.72271e-05	0.000432997	0.000106906	0.00059168	0.0014188	0.000309592	0.000101898	0.000187641	0.000216895	0.000167128	0.000344459	0.00035359	0.000331092	0.000455293	0.000419536	1.58595e-05	0.000665992	8.46948e-05	8.81639e-05	4.58392e-05	0.000527708	0.000304584	0.000308185	0.000145621	4.76829e-05	0.000299525	0.000525778	0.000276629	6.7337e-05	0.000242307	0.000558833	0.000308295
HCN3	1.33257e-05	8.76476e-05	0.000117235	2.50357e-05	3.4897e-05	0.000112121	0.000108507	7.22668e-05	3.62659e-05	1.11281e-05	1.61817e-05	5.77691e-05	5.00282e-05	5.68576e-05	1.69462e-05	8.57083e-05	4.17741e-05	0.000197225	0.000130705	3.3797e-05	0.000601074	0.000103084	8.95576e-05	5.2763e-05	5.31419e-05	5.48084e-05	5.13125e-05	1.27185e-05	8.43693e-05	0.000184816	1.32849e-05	0.000839567	1.4663e-05	5.5325e-05	1.73779e-05	1.77175e-05	4.22353e-05	1.34194e-05	6.55234e-05	8.63493e-05	6.97112e-05	2.74171e-05	5.94071e-05	1.47006e-05	8.17868e-05	6.78837e-05	5.32807e-05	1.90051e-05	0.000118823
HCN30	0.000932885	0.000259585	0.000274989	4.2208e-05	0.00062732	0.000163965	0.000200489	0.000345498	7.50357e-05	0.000366062	0.000728842	0.00010003	0.00015575	3.42602e-05	0.000918909	0.000191507	8.08239e-05	1.7621e-05	0.000297879	0.000190921	0.000253697	0.000210626	0.000178527	8.44019e-05	0.000234994	0.000278296	0.000192306	0.000322883	0.000387036	0.000255397	0.000249984	0.000514004	1.14612e-05	0.00148795	2.38589e-05	2.80279e-05	4.56449e-05	0.0009956	0.000356353	0.000332582	0.00017049	2.13351e-05	0.000170824	0.00092845	0.000315314	9.70434e-05	0.000457582	0.0010241	0.000463626
HCN31	0.000333644	0.000196577	0.000294973	7.59349e-05	0.00104004	0.000115075	0.00034282	0.0002943	0.000364597	0.000187906	0.000618521	6.30796e-05	1.41075e-05	3.14467e-05	0.000316066	0.000204123	0.000116222	1.91414e-05	0.000225437	0.000300548	0.000136049	0.000810919	0.000309159	0.000121532	0.000208683	0.000243855	0.000173275	0.000367416	0.000422006	0.000261859	0.000313053	0.00038009	1.14316e-05	0.00222704	3.73596e-05	3.69145e-05	4.47225e-05	0.000348642	0.000218241	0.000361046	0.000139783	5.11028e-05	0.000143579	0.000335824	0.000258678	6.58023e-05	0.000320667	0.000364818	0.000237885
HCN4	4.26886e-05	0.000185276	0.00018577	4.98135e-05	0.000118804	6.39978e-05	0.000187743	0.000181745	0.000103688	3.08466e-05	6.42809e-05	4.56154e-05	1.76432e-05	3.00371e-05	4.59547e-05	0.00011632	3.4109e-05	1.64983e-05	0.00017036	0.000135603	0.000203039	0.000135778	0.000171761	2.72408e-05	9.8811e-05	0.000113175	8.53648e-05	5.92163e-05	0.000140338	0.000129006	2.68023e-05	0.000770785	1.30231e-05	0.000317941	1.75511e-05	1.5541e-05	3.97134e-05	4.99863e-05	0.000104394	0.00012803	0.000101364	2.62765e-05	9.11527e-05	4.60999e-05	0.000132938	7.09186e-05	0.000190719	5.25205e-05	0.000374834
HCN5	7.21054e-06	8.91015e-05	0.000219001	6.22946e-05	6.9735e-05	7.0537e-05	0.000171482	0.00011709	6.1283e-05	1.67065e-05	1.86864e-05	7.45907e-05	0.000423806	4.84425e-05	1.00909e-05	0.000111452	2.22808e-05	2.04053e-05	4.01572e-05	6.73331e-05	0.00017758	0.000106369	0.000156543	2.31684e-05	7.9886e-05	8.60315e-05	6.90222e-05	4.32227e-05	0.000122937	0.000168874	3.83132e-05	0.000725667	1.64871e-05	0.000678481	2.9763e-05	3.04609e-05	3.54124e-05	8.66904e-06	8.54619e-05	0.000171305	9.45654e-05	2.87331e-05	7.17051e-05	1.24587e-05	0.000113705	5.91345e-05	0.000118216	1.1447e-05	0.000309344
HCN6	1.08556e-05	0.000139761	7.27211e-05	8.23721e-05	0.000303899	0.000370885	0.000135499	0.000113047	0.000104302	1.48722e-05	8.11937e-05	5.76311e-05	0.000185582	3.94926e-05	1.46523e-05	0.000120948	7.86742e-05	0.000137383	0.000152077	0.000128217	0.000661656	0.000130793	0.000128453	4.55049e-05	8.66347e-05	0.000104601	8.33625e-05	3.54364e-05	0.000106785	0.000195186	3.21587e-05	0.000709115	1.28735e-05	0.000301444	2.9008e-05	2.68905e-05	4.58084e-05	1.26409e-05	0.000104412	0.000113223	9.39186e-05	4.18708e-05	8.06389e-05	1.40873e-05	0.000119437	7.20282e-05	0.00014772	1.64978e-05	0.000132899
HCN7	0.000171961	0.000107755	8.37131e-05	3.86555e-05	0.000104988	8.00019e-05	0.000452592	0.000208352	3.57163e-05	4.99555e-05	0.000311983	5.30739e-05	1.45282e-05	4.03782e-05	0.000169618	0.000147069	2.80113e-05	1.54793e-05	3.70092e-05	0.000366237	0.000307023	0.000361533	0.00043108	1.47502e-05	0.000133819	0.000147771	0.000103759	6.27963e-05	0.000326895	0.00032695	8.35486e-05	0.000578981	1.09832e-05	0.000282052	1.92542e-05	2.62828e-05	4.08864e-05	0.000181556	0.000347701	0.000276868	0.000103593	2.48968e-05	0.000104173	0.000172763	0.000178326	5.77473e-05	4.49821e-05	0.000185345	0.000151795
HCN8	2.16235e-06	7.56752e-05	0.000196662	4.15916e-05	4.8719e-05	0.000242378	0.000116052	8.72088e-05	4.1629e-05	1.67737e-05	1.51361e-05	5.01034e-05	0.000122212	2.7338e-05	2.21382e-06	0.000125593	2.9883e-05	0.000934604	0.0001459	0.000119396	0.000163318	9.85566e-05	0.00010627	0.000113738	0.000966648	8.40772e-05	6.30968e-05	7.29492e-06	7.42219e-05	0.000166429	6.26229e-06	0.000963175	2.90775e-05	1.50254e-05	5.18614e-05	5.35766e-05	3.88202e-05	2.01027e-06	6.78788e-05	9.60928e-05	7.00367e-05	3.73368e-05	5.7091e-05	4.83155e-05	0.000136405	5.75698e-05	4.30252e-05	2.51218e-06	0.000186505
HCN9	2.33036e-06	0.0001111	0.000162175	3.10867e-05	3.52194e-05	0.000286265	0.000128317	0.000100262	4.84756e-05	1.43512e-05	1.246e-05	4.50574e-05	0.000175506	7.56368e-05	2.29686e-06	9.30468e-05	2.44677e-05	2.58625e-05	3.01151e-05	0.000105776	0.000115776	8.56204e-05	0.00012098	4.87743e-05	8.66843e-05	9.30372e-05	6.36377e-05	8.06661e-06	9.54033e-05	0.000301041	6.6583e-06	0.000790743	1.74384e-05	1.8485e-05	2.60741e-05	2.87157e-05	4.06679e-05	1.93053e-06	0.000104622	9.80512e-05	7.46024e-05	3.63401e-05	6.26357e-05	6.56296e-06	9.36203e-05	6.65727e-05	5.66087e-05	2.49414e-06	0.000144698
HDN1	1.25974e-06	7.90252e-05	9.3118e-06	5.94077e-06	7.36961e-05	5.26001e-05	0.000355034	9.32619e-05	1.64154e-05	1.3951e-05	2.50752e-05	9.79832e-06	1.39525e-05	4.33165e-06	1.17867e-06	0.000111591	1.07619e-05	2.89773e-05	2.40003e-05	0.000159219	0.000213732	9.0408e-05	0.000411937	7.65507e-06	0.000188385	0.000154551	0.000209325	1.34117e-05	6.26119e-05	0.000155948	4.69895e-06	0.000314783	6.50234e-06	8.95351e-06	8.14691e-06	6.45923e-06	2.7888e-05	1.51282e-06	6.30183e-05	7.31599e-05	6.39872e-05	6.93793e-06	4.58203e-05	0.000451514	0.000216179	0.000308647	0.000103617	1.59151e-06	6.15924e-05
HDN10	2.7929e-06	2.53678e-05	3.82165e-05	1.30557e-05	1.27971e-05	1.10759e-05	2.42238e-05	1.58054e-05	2.27512e-05	4.68849e-05	4.63462e-05	1.25706e-05	4.89151e-06	4.82906e-06	2.7171e-06	3.03789e-05	3.54885e-06	4.16395e-05	1.77481e-05	6.32599e-06	7.82216e-05	1.4096e-05	6.13935e-06	5.00886e-06	1.59141e-05	4.17731e-06	9.45357e-06	2.05516e-05	7.4766e-06	1.49579e-05	1.07685e-05	6.51588e-05	2.449e-05	5.75676e-06	2.79689e-05	2.90039e-05	2.29775e-05	2.67717e-06	1.18452e-05	1.40232e-05	4.70751e-05	1.16537e-05	1.24032e-05	7.69733e-06	1.40448e-05	2.8932e-05	3.65446e-05	2.97461e-06	6.06174e-06
HDN2	8.55996e-06	4.45115e-05	3.66213e-05	2.22538e-05	0.000460674	6.82154e-05	8.42474e-05	4.39025e-05	6.88561e-05	9.11509e-05	0.000884931	1.21524e-05	9.19846e-06	2.73977e-06	8.9951e-06	6.33388e-05	2.87917e-06	3.53945e-05	2.40527e-05	2.12333e-05	0.00037069	5.37705e-05	9.69635e-05	5.44034e-06	3.72873e-05	3.16836e-05	4.43694e-05	7.37493e-06	3.17967e-05	6.09658e-05	5.13144e-06	0.000465529	8.69034e-06	8.40633e-06	9.75333e-06	9.08545e-06	2.19804e-05	1.67711e-05	4.19676e-05	5.9508e-05	2.98335e-05	1.31971e-05	3.25019e-05	1.43182e-05	5.57432e-05	0.000155272	6.66002e-05	1.4563e-05	2.72057e-05
HDN3	1.5449e-05	5.32455e-05	3.38099e-05	3.85545e-06	0.000831914	2.17348e-05	0.000154392	5.04716e-05	0.000111582	0.000153713	0.00129778	1.18127e-05	4.37486e-06	2.46159e-06	1.41276e-05	8.4808e-05	2.91827e-06	2.97048e-05	2.51659e-05	3.19738e-05	0.000385292	5.81066e-05	0.000157435	4.67449e-06	4.20422e-05	3.97927e-05	7.16202e-05	6.99921e-06	4.06726e-05	8.57044e-05	5.29728e-06	0.000510807	7.77888e-06	7.30993e-06	8.43853e-06	8.48332e-06	2.05502e-05	2.87281e-05	4.69287e-05	4.64492e-05	3.28342e-05	4.19305e-06	3.46235e-05	1.44611e-05	6.5885e-05	0.00019749	8.89127e-05	2.67135e-05	3.60371e-05
HDN4	1.31859e-06	4.90934e-05	3.09734e-05	6.55482e-06	2.07527e-05	0.00211155	9.73114e-05	0.000132295	2.63041e-05	1.41711e-05	1.6965e-05	2.8969e-05	2.00056e-05	4.54052e-06	1.38033e-06	0.000317899	5.80547e-06	8.09931e-05	3.26065e-05	0.000331946	0.00016997	0.000112826	4.71198e-05	9.82413e-06	0.000106085	7.45141e-05	0.000151392	2.20281e-05	8.45397e-05	0.000311789	2.3998e-05	0.000213578	1.41049e-05	8.5319e-05	1.32761e-05	4.61666e-05	3.43024e-05	1.6839e-06	8.19177e-05	8.46373e-05	8.82166e-05	8.49491e-06	5.16526e-05	5.47092e-05	0.000375997	9.51108e-05	0.000118879	1.85298e-06	8.13047e-05
HDN5	9.13819e-07	2.83752e-05	8.92872e-05	1.83197e-05	1.38737e-05	2.44173e-05	5.52607e-05	5.70688e-05	2.69788e-05	1.32862e-05	0.000909117	3.05704e-05	2.47395e-05	3.98884e-06	7.26212e-07	8.22268e-05	1.27354e-05	4.63101e-05	4.33434e-05	5.32198e-05	0.000190748	6.72458e-05	3.04147e-05	6.94073e-06	7.31383e-05	3.85334e-05	3.42627e-05	7.50782e-06	3.57691e-05	6.97563e-05	3.70539e-06	0.00036845	3.48908e-05	9.03285e-06	1.1962e-05	2.144e-05	6.10921e-05	1.03776e-06	4.69498e-05	4.16018e-05	3.43824e-05	1.38541e-05	3.28702e-05	3.14674e-05	8.71678e-05	5.18374e-05	7.86677e-05	9.74005e-07	3.5104e-05
HDN6	1.5256e-06	4.28569e-05	4.07414e-05	5.87889e-06	3.39007e-05	4.37524e-05	0.000112594	6.88135e-05	1.4711e-05	0.000222041	0.000123499	2.95886e-05	4.52783e-06	2.54105e-06	1.52613e-06	9.40675e-05	4.76825e-06	1.85221e-05	5.50881e-05	4.83705e-05	0.000214668	0.000126092	0.000108719	4.06311e-06	5.21707e-05	5.2966e-05	7.79172e-05	1.003e-05	6.60448e-05	0.00015567	8.47957e-06	0.00042682	5.13144e-06	1.80536e-05	9.01303e-06	8.56919e-06	2.39534e-05	2.64556e-06	5.5526e-05	6.87929e-05	4.76636e-05	7.32872e-06	4.83897e-05	2.36428e-06	0.000166309	5.64362e-05	0.000666489	2.73657e-06	5.30094e-05
HDN7	2.1502e-05	6.7403e-05	3.83542e-05	1.4743e-05	2.09355e-05	0.000169156	0.0001435	0.000214587	2.54225e-05	1.30726e-05	0.00135068	2.12161e-05	1.6243e-05	5.29511e-06	1.99282e-05	0.000249585	9.4261e-06	3.40689e-05	3.55627e-05	0.000423802	0.00087534	0.000197436	0.000118709	9.86676e-06	0.000161835	0.000175771	0.000886347	2.54373e-05	0.00036338	0.000537676	1.05663e-05	0.000357618	2.55815e-05	2.31146e-05	1.47445e-05	1.22451e-05	4.38841e-05	2.46004e-05	0.000198176	0.000332331	0.000128716	1.20474e-05	8.93512e-05	3.6452e-05	0.00045833	6.31108e-05	8.13228e-05	2.44794e-05	0.000169839
HDN8	4.04718e-07	7.31768e-06	9.58208e-06	5.52595e-06	1.01393e-05	5.11826e-06	9.41405e-06	4.61062e-06	1.40863e-05	1.38526e-05	1.06598e-05	1.02778e-05	8.93749e-06	6.67199e-06	4.55484e-07	1.11616e-05	2.44396e-06	3.02094e-05	6.34216e-06	2.85218e-06	1.7915e-05	3.83502e-06	2.20786e-06	9.17102e-06	2.46307e-05	1.27642e-06	3.16527e-06	3.66556e-06	3.64566e-06	4.361e-06	3.16969e-06	9.53145e-06	7.84113e-06	7.02304e-06	5.98598e-06	1.11615e-05	1.0851e-05	3.6696e-07	3.85069e-06	1.37954e-05	2.72946e-06	1.14582e-05	4.86545e-06	1.30746e-05	5.04932e-06	1.39974e-05	1.01412e-05	5.06567e-07	4.87648e-06
HDN9	1.19517e-06	1.03426e-05	3.54232e-05	7.23203e-06	1.72051e-05	8.51116e-06	4.0666e-05	9.9314e-06	9.27265e-05	0.000366223	0.000211632	1.92057e-05	1.05784e-05	4.02451e-06	1.75222e-06	2.61883e-05	4.20016e-06	4.58652e-05	8.08376e-06	5.37043e-06	2.22854e-05	8.23834e-06	2.37889e-06	5.0739e-06	2.15914e-05	1.6972e-06	5.1553e-06	1.29333e-05	5.90448e-06	8.75294e-06	4.41192e-06	1.76579e-05	1.70516e-05	6.54795e-06	1.51646e-05	1.74208e-05	1.74305e-05	6.22805e-07	1.01126e-05	2.38863e-05	3.23017e-06	1.38075e-05	6.25317e-06	1.21131e-05	1.92497e-05	1.90474e-05	0.000174349	9.41153e-07	5.8427e-06
KCN10	2.19711e-06	0.000269013	0.000247476	0.000512101	0.000590997	0.000170487	0.000214292	0.00027457	7.84248e-05	4.27972e-05	6.92748e-05	3.67701e-05	3.75766e-05	8.66579e-05	2.85153e-06	0.000247413	9.30007e-05	2.06826e-05	0.000455097	0.000131572	0.000176275	0.000261484	0.000208499	0.000399541	0.000246324	0.000273297	0.000284338	0.00123602	0.000453105	0.000378934	0.000148963	0.000442936	2.66523e-05	3.54076e-05	9.45181e-05	0.000148854	6.72381e-05	3.4355e-06	0.000289149	0.00050896	0.000377653	0.000217346	0.000574263	5.55618e-06	0.00033349	0.000106279	0.000308152	3.76721e-06	0.000402543
KCN11	1.63134e-06	0.000163329	2.92539e-05	1.76741e-05	0.00037526	0.000150643	0.000142124	0.000220401	3.80471e-05	4.42463e-05	0.000411801	3.29049e-05	1.72841e-05	1.87189e-05	1.85345e-06	0.000206061	4.87848e-05	0.000351063	0.000232541	9.65673e-05	0.000233937	0.000277535	0.000129125	2.80748e-05	0.000213538	0.000248593	0.000177424	0.000741925	0.000656355	0.000322044	6.78467e-05	0.00118511	1.14272e-05	8.7028e-05	1.28727e-05	1.70856e-05	4.55805e-05	2.07235e-06	0.000270767	0.000525142	0.000288976	1.8351e-05	0.000245921	2.79614e-06	0.00028724	8.01162e-05	9.89336e-05	2.56888e-06	0.000501489
KCN12	1.95312e-06	0.000159698	3.25086e-05	5.5562e-05	0.00109501	0.00024849	0.000251909	0.00049624	2.97586e-05	0.000104235	0.000169416	2.1164e-05	1.38415e-05	1.15552e-05	1.67524e-06	0.000337896	0.000145706	5.54516e-05	0.000250353	0.000143358	0.000176908	0.00040249	0.0002428	1.98551e-05	0.000348247	0.000398605	0.000319977	0.000593889	0.000440882	0.000656275	0.000202216	0.00053613	9.92622e-06	4.83989e-05	1.7483e-05	2.119e-05	5.76391e-05	2.47686e-06	0.000304997	0.000391301	0.000583097	0.000156292	0.000298257	3.60357e-06	0.000374168	8.74514e-05	0.000271007	2.86874e-06	0.000417433
KCN13	2.07491e-06	0.000201425	8.76806e-05	5.33583e-05	0.000433446	0.000208991	0.000242428	0.000545847	3.14247e-05	0.000111542	0.000138882	1.68626e-05	1.50599e-05	1.59912e-05	1.90315e-06	0.000258608	0.000305041	2.10366e-05	6.15965e-05	0.000141549	0.000147965	0.000469005	0.000236015	2.07584e-05	0.00059278	0.000662253	0.000485847	0.000471492	0.000663845	0.000438916	0.000276239	0.000563254	9.4426e-06	6.89339e-05	0.000141458	0.000157525	5.37781e-05	2.99828e-06	0.000319154	0.000573452	0.000329105	7.47035e-05	0.000629939	4.8154e-06	0.000421578	9.61922e-05	0.000207352	3.22771e-06	0.00100781
KCN14	1.94807e-06	0.000243032	2.98391e-05	4.77287e-05	0.000931428	0.000305779	0.000288673	0.000472293	4.61875e-05	0.000107068	0.000114964	2.45448e-05	1.91151e-05	1.53486e-05	2.12531e-06	0.000302274	0.00013029	4.60037e-05	0.000212286	0.000188349	0.000204283	0.000359445	0.000274581	2.02241e-05	0.000303236	0.000344274	0.000342062	0.000672336	0.000780924	0.00073551	0.000117358	0.0005521	1.01368e-05	4.44229e-05	1.67606e-05	2.09752e-05	7.86454e-05	2.73282e-06	0.00030237	0.000681859	0.000415384	3.45326e-05	0.00042138	5.45787e-06	0.000471909	0.000106634	0.00083943	3.26141e-06	0.000400946
KCN15	0.000293532	0.000206503	0.000118843	6.07057e-05	0.000677624	0.00017183	0.000231051	0.000406327	3.72285e-05	7.89215e-05	0.000192411	2.7362e-05	3.72162e-05	4.76733e-05	0.000289008	0.000286349	3.96568e-05	2.70125e-05	0.000374306	0.00015169	0.000173986	0.000271378	0.000224955	0.000147113	0.000297996	0.000309779	0.000304571	0.00110752	0.000355326	0.000444929	0.000163249	0.000633713	2.65503e-05	5.27164e-05	0.000215513	0.000221227	0.000107728	0.000316532	0.000311051	0.000309869	0.00036199	0.000471525	0.00104256	0.000344701	0.000406185	0.000108577	0.00028825	0.00030944	0.000864843
KCN16	1.524e-06	0.000165995	4.86853e-05	1.71522e-05	0.000579598	0.000226462	0.000303942	0.000422133	4.01201e-05	0.000119558	0.000309109	1.85685e-05	0.00146745	3.14808e-05	1.86103e-06	0.000339323	0.00010004	4.2819e-05	0.000302671	0.000186799	0.000204635	0.000395183	0.000273274	1.44833e-05	0.000567602	0.000652084	0.000382955	0.000617524	0.000623687	0.00088876	0.000195562	0.000664285	1.029e-05	7.43493e-05	1.1993e-05	1.41652e-05	7.32737e-05	2.22037e-06	0.000342811	0.000560866	0.000438119	3.52307e-05	0.000521566	6.77534e-06	0.00046811	0.000114246	0.00055091	3.0985e-06	0.00103739
KCN17	1.97684e-06	0.000159996	1.60799e-05	5.53471e-05	0.000856613	0.000202283	0.000238653	0.000432163	5.05489e-05	3.28413e-05	3.72831e-05	2.21918e-05	3.24993e-05	3.42477e-05	2.1617e-06	0.00026157	0.00040929	4.82656e-05	0.000146269	0.000146557	0.000180188	0.000348537	0.000232108	3.56359e-05	0.000279491	0.000345739	0.000318694	0.00054394	0.000438981	0.000421861	7.39493e-05	0.000784435	1.16948e-05	1.8748e-05	1.16327e-05	1.44001e-05	5.35297e-05	2.8337e-06	0.000336068	0.000385423	0.000337621	4.85096e-05	0.000675428	3.55455e-06	0.000486149	0.000106008	0.000475955	2.95245e-06	0.000411164
KCN18	0.000191963	0.000279028	4.06013e-05	4.49531e-05	0.0007261	0.000233927	0.000266875	0.00036931	3.4566e-05	8.71589e-05	0.000306648	1.86131e-05	1.59615e-05	1.82736e-05	0.000187157	0.000300933	0.000147597	1.83679e-05	0.000300303	0.000140787	0.00020972	0.000366999	0.000251198	1.78182e-05	0.000278395	0.000319528	0.000307436	0.000583415	0.000377956	0.000527206	0.000196031	0.000605733	1.0586e-05	4.26904e-05	4.15649e-05	3.95645e-05	7.72011e-05	0.000193251	0.000343912	0.000371994	0.000524671	4.58389e-05	0.00046222	0.000192672	0.000375142	0.000137058	0.000656263	0.000189075	0.000751642
KCN19	2.19327e-06	0.000199895	1.44523e-05	4.04452e-05	0.000548876	0.000229195	0.000335534	0.000468372	2.72198e-05	6.54526e-05	0.000113983	1.12678e-05	8.66188e-06	7.94425e-06	2.22198e-06	0.000338165	1.30479e-05	2.52845e-05	0.000161615	0.000183644	0.000168426	0.000498108	0.00031657	1.17012e-05	0.000365332	0.000436272	0.000435043	0.00190792	0.000754145	0.000528752	0.000389918	0.000525518	7.2008e-06	7.68366e-05	1.68188e-05	1.44704e-05	5.60308e-05	2.493e-06	0.000333848	0.000638736	0.000499825	9.92812e-06	0.00113356	2.91605e-06	0.000567766	0.0001056	0.000723527	3.40327e-06	0.000532851
KCN2	7.45024e-05	0.000312217	4.61625e-05	6.68504e-05	0.00101554	0.000276741	0.00029072	0.000427873	0.00017729	8.4696e-05	0.00028608	2.25735e-05	3.17162e-05	5.9823e-05	7.51794e-05	0.000333372	0.000242815	1.69959e-05	0.000273971	0.000161963	0.000194335	0.000370274	0.000284083	0.000105635	0.000332653	0.000362145	0.00039241	0.00189582	0.000584785	0.000532458	0.000243725	0.000454763	1.21182e-05	6.59722e-05	4.15758e-05	4.4104e-05	7.53753e-05	9.00372e-05	0.000411716	0.000503294	0.000737852	9.48291e-05	0.000734833	7.87749e-05	0.000498361	0.000118967	0.000545732	7.72531e-05	0.000544509
KCN20	2.52375e-06	0.000251246	0.000104827	2.63312e-05	0.000742911	0.00021045	0.000270049	0.000279301	3.25355e-05	4.81846e-05	5.17129e-05	7.35471e-05	1.75488e-05	2.26784e-05	2.7819e-06	0.000299822	0.000256757	2.18502e-05	0.000189355	0.000151378	0.000189807	0.000352575	0.000270757	2.1969e-05	0.000273474	0.000318436	0.000311386	0.000611182	0.000392757	0.000627822	0.000221464	0.000507454	8.04209e-06	3.62657e-05	1.22591e-05	1.46391e-05	7.52974e-05	2.84821e-06	0.000249892	0.000360848	0.000401855	2.94151e-05	0.000239019	7.25599e-06	0.000337366	0.000132047	0.000220349	3.41172e-06	0.00197064
KCN21	2.70226e-06	0.000224222	1.64132e-05	1.32564e-05	0.000832485	0.000199178	0.000258162	0.000358419	3.89299e-05	4.36539e-05	4.50587e-05	4.10234e-05	2.40742e-05	1.22857e-05	2.17386e-06	0.000359212	0.000378837	4.36841e-05	0.000123879	0.000213031	0.000192097	0.000353747	0.000268219	1.74133e-05	0.000395524	0.000439346	0.000325861	0.00144797	0.000368525	0.000550268	0.000434586	0.000490586	8.98294e-06	4.68134e-05	1.04465e-05	1.18987e-05	6.56384e-05	3.08963e-06	0.000284964	0.000326272	0.000222886	2.8192e-05	0.000196379	3.96017e-06	0.000449375	0.000104403	0.000427371	3.58738e-06	0.000431222
KCN22	2.41485e-06	0.000251766	3.06485e-05	1.83532e-05	0.000844713	0.000177772	0.000254856	0.000347484	3.73704e-05	8.62268e-05	0.000270321	1.8734e-05	1.43373e-05	1.20965e-05	2.85081e-06	0.000282424	9.26254e-05	4.02468e-05	0.000336984	0.000149425	0.000208363	0.000364268	0.000236998	1.59915e-05	0.000256412	0.000297181	0.000300199	0.00145738	0.000425916	0.000515213	0.000248367	0.000648887	9.29973e-06	4.19865e-05	1.34113e-05	1.55416e-05	7.80979e-05	3.23792e-06	0.000284128	0.000363498	0.00032784	2.76307e-05	0.000361322	5.8248e-06	0.000365382	0.000115176	0.000438997	3.60068e-06	0.000689057
KCN23	2.26557e-06	0.000237398	4.807e-05	0.000273188	0.000472584	0.000185901	0.000224196	0.000302503	5.38971e-05	4.57694e-05	0.000149651	2.89094e-05	5.5486e-05	1.89276e-05	2.78136e-06	0.000283725	0.000159923	7.67637e-05	0.000587031	0.000117315	0.000168867	0.000297953	0.000223449	4.08119e-05	0.000280617	0.000270938	0.000287134	0.00219521	0.000334561	0.000375551	0.000215807	0.000621154	3.03007e-05	6.56006e-05	6.62651e-05	7.53887e-05	9.97e-05	2.97515e-06	0.000246658	0.000299593	0.000390786	0.000489851	0.000862988	6.36663e-05	0.000340948	0.000114725	0.000294474	3.12806e-06	0.000513581
KCN25	2.27216e-06	0.000176356	0.000137092	0.000156595	0.000226079	0.000186047	0.00021342	0.000331223	2.44119e-05	1.80544e-05	0.000100054	2.26539e-05	2.03798e-05	2.5126e-05	2.87453e-06	0.000249793	0.0002267	1.82405e-05	0.000985843	0.000156555	0.000164792	0.000288118	0.000217068	0.000380992	0.000246324	0.000285357	0.000316094	0.00132596	0.000412041	0.000439364	0.000116648	0.000635363	1.34456e-05	4.98354e-05	0.0001412	0.000140768	4.54524e-05	2.77364e-06	0.000333679	0.000376712	0.000325585	0.000104255	0.000538193	2.74669e-06	0.000443519	9.88612e-05	0.000134093	3.27058e-06	0.00218438
KCN26	5.56899e-05	0.00027319	4.24307e-05	0.00031165	0.00102282	0.000213106	0.000565919	0.000449332	8.75732e-05	0.00011881	0.000263762	3.53649e-05	2.02641e-05	3.04881e-05	5.45424e-05	0.000325059	0.000110789	1.37595e-05	0.000183752	0.000133472	0.000181546	0.000347949	0.000286827	8.2194e-05	0.000363001	0.000395829	0.000409253	0.00165914	0.000469022	0.000542478	0.000275393	0.000477611	1.79658e-05	9.83219e-05	5.33993e-05	5.94905e-05	7.17342e-05	6.16854e-05	0.000817866	0.000410119	0.000430292	7.37463e-05	0.000966907	6.21382e-05	0.000479212	0.000124799	0.000369508	6.21637e-05	0.000805284
KCN27	1.92284e-06	0.000218849	0.000118848	5.5383e-05	0.000109748	0.000206635	0.000247473	0.00032317	3.35306e-05	3.21982e-05	0.000120598	2.85646e-05	1.69924e-05	9.54323e-06	2.50497e-06	0.000261983	0.000304979	1.98047e-05	0.00012226	0.000189018	0.000161178	0.000278324	0.000236814	1.79235e-05	0.000325772	0.000338122	0.00036936	0.000286059	0.000682987	0.000383153	0.000222293	0.000539807	1.72361e-05	2.6747e-05	0.000212718	0.000181014	6.09094e-05	2.72415e-06	0.000309227	0.000580056	0.000354472	3.56629e-05	0.000859886	1.79044e-05	0.000410098	0.000104652	0.000139154	3.24569e-06	0.000684159
KCN29	0.000507334	0.000324266	1.36044e-05	0.000109563	0.00117084	0.000234564	0.000318969	0.000514554	3.64201e-05	7.41706e-05	0.000189406	1.28758e-05	0.000266431	1.40816e-05	0.000491038	0.000299942	2.3551e-05	5.40979e-05	0.000143189	0.000167923	0.000246873	0.000425905	0.000313935	1.29545e-05	0.000385539	0.000458455	0.000456656	0.000521223	0.000511213	0.000411109	0.000108226	0.00047969	9.40604e-06	3.34988e-05	6.48255e-05	9.78266e-05	7.46715e-05	0.000535524	0.000327127	0.000470066	0.000704123	1.45536e-05	0.00026168	0.000527151	0.000515556	0.000345847	0.000865042	0.000533597	0.000524255
KCN3	2.4739e-06	0.00023407	5.95684e-05	9.91044e-05	0.000519404	0.000198563	0.000253718	0.000306126	3.75497e-05	0.00011598	0.000282398	3.92681e-05	3.18619e-05	3.98832e-05	2.71921e-06	0.000295408	8.60648e-05	1.42751e-05	0.000404227	0.000139294	0.000167179	0.000306675	0.000265287	8.55297e-05	0.000294391	0.000325603	0.000359189	0.00108542	0.000467892	0.000509995	0.000196192	0.000487089	3.32446e-05	6.09404e-05	0.000112438	0.000119323	7.00733e-05	3.05822e-06	0.000303152	0.00041533	0.000413738	0.000465217	0.00123533	7.15522e-06	0.000428896	0.000110509	0.000281125	3.84402e-06	0.000758507
KCN30	1.96759e-06	9.58553e-05	1.03458e-05	6.04145e-05	0.000229281	0.000136769	0.000138454	0.0002432	2.87392e-05	3.74782e-05	0.000164065	1.03326e-05	1.78903e-05	1.46342e-05	2.19313e-06	0.000210595	0.000574022	8.71894e-05	3.60588e-05	0.000161017	0.000162208	0.000271799	0.00012628	1.71708e-05	0.00018043	0.000188393	0.000557878	0.000985745	0.000227127	0.000250206	8.99299e-05	0.000774389	7.14687e-06	3.1698e-05	1.11457e-05	7.65077e-06	4.29416e-05	2.35855e-06	0.000233719	0.000224445	0.000142584	7.66754e-05	0.000144009	4.38939e-06	0.000301142	9.62967e-05	0.00035088	2.41369e-06	0.000239554
KCN31	1.9089e-06	0.000179058	1.2694e-05	1.74999e-05	0.000223096	0.000240386	0.000282969	0.000374771	3.5577e-05	3.67517e-05	0.000335689	1.08145e-05	1.34086e-05	1.4831e-05	1.74863e-06	0.000313323	0.000217334	7.46604e-05	0.000296991	0.000206652	0.000172196	0.000428113	0.000270238	1.05118e-05	0.000347508	0.000443995	0.000387548	0.00131767	0.000436504	0.000586929	0.000176207	0.000535704	5.57887e-06	5.36251e-05	8.5516e-06	7.67053e-06	5.80632e-05	2.52951e-06	0.000393057	0.000379362	0.000401154	2.16463e-05	0.000275938	1.36408e-05	0.000540642	0.00011555	0.000392396	2.74042e-06	0.000709034
KCN32	2.68271e-06	0.000209041	6.48572e-05	9.1415e-05	0.000311129	0.000298939	0.00035387	0.000470666	2.60708e-05	3.2843e-05	0.00013708	2.5288e-05	2.65503e-05	1.53932e-05	3.06747e-06	0.000331336	0.000114842	1.29406e-05	0.000193444	0.000219618	0.000176906	0.00038791	0.000355028	8.71227e-05	0.000426103	0.000477006	0.000502073	0.00177741	0.000614628	0.000523108	0.000302671	0.000542839	3.04813e-05	4.50601e-05	0.000114751	0.000104925	6.71542e-05	3.46724e-06	0.000386837	0.000557465	0.000505624	0.000111878	0.00199616	4.75084e-06	0.000593748	0.000115957	0.000238404	4.18175e-06	0.000738387
KCN33	1.8759e-06	0.000226222	9.28896e-05	0.000132033	0.00151531	0.00018414	0.000238076	0.000324614	0.000146837	3.72321e-05	0.000165059	2.79685e-05	2.52112e-05	2.1784e-05	2.14545e-06	0.000280006	6.70136e-05	2.5635e-05	0.000382879	0.000123467	0.000223809	0.000280223	0.000249233	6.30619e-05	0.000315473	0.000350856	0.000341865	0.00282355	0.000382609	0.000424902	0.00023041	0.000613245	4.11482e-05	6.82924e-05	2.92854e-05	2.98219e-05	5.30523e-05	2.6475e-06	0.000297727	0.000343331	0.000305329	0.000381845	0.000657872	8.97723e-06	0.000408905	9.74521e-05	0.00031185	3.30352e-06	0.000632325
KCN35	2.34666e-06	0.000218281	0.000106851	8.65931e-05	0.000288387	0.000295958	0.000355608	0.000476486	2.65524e-05	5.24314e-05	0.000136173	2.39085e-05	2.1699e-05	1.42843e-05	3.04298e-06	0.000343439	0.000115872	1.19164e-05	0.00019935	0.000223882	0.000176161	0.000399616	0.000371252	8.32748e-05	0.000428394	0.000478776	0.000513326	0.00174793	0.000633538	0.000539303	0.000307482	0.000557122	2.82636e-05	4.61531e-05	0.000113139	0.000103969	7.21587e-05	3.59487e-06	0.000388169	0.000529255	0.000508989	6.88377e-05	0.00200013	4.11857e-06	0.00061225	0.000125197	0.000237682	4.79655e-06	0.000745121
KCN4	4.03511e-06	0.000254596	6.16904e-05	0.000119044	0.000398695	0.000199132	0.00024036	0.000399998	0.000229115	6.83096e-05	0.000152336	3.92755e-05	2.93643e-05	2.8727e-05	3.72973e-06	0.000299375	8.13628e-05	1.49653e-05	0.000300711	0.000137673	0.000182735	0.000318432	0.000249845	5.81252e-05	0.000285231	0.000318426	0.000329077	0.00176187	0.000592854	0.000471741	0.000283313	0.000555392	1.43006e-05	5.50898e-05	9.37747e-05	0.00011408	6.94079e-05	5.03617e-06	0.000306944	0.000520536	0.000299988	0.000393547	0.000756615	7.89945e-06	0.000436166	0.000112864	0.000315595	5.23061e-06	0.00131042
KCN5	0.00023212	0.000162409	0.000144492	7.21173e-05	0.000495649	0.000146558	0.00032137	0.00032665	3.38856e-05	8.34849e-05	0.000159267	3.28559e-05	1.92816e-05	6.25142e-05	0.000229337	0.000236029	4.15613e-05	1.81476e-05	0.000275037	0.000121491	0.000177014	0.000235051	0.000174105	0.00015426	0.000206531	0.00024683	0.000236272	0.000839302	0.000287071	0.000380648	0.000117359	0.000663657	2.62496e-05	4.15082e-05	0.00017529	0.000182156	5.43108e-05	0.000251199	0.000272905	0.000254987	0.000273834	0.000595638	0.000788179	0.000233326	0.000325269	8.89826e-05	0.000243789	0.000244574	0.000649931
KCN6	1.62619e-06	0.000181369	2.00668e-05	2.58199e-05	7.62413e-05	0.000140597	0.000169616	0.000292877	3.11251e-05	1.69208e-05	0.00013394	2.3158e-05	2.00803e-05	1.23774e-05	1.61537e-06	0.000254292	2.21683e-05	1.49588e-05	9.0286e-05	0.00014794	0.000185882	0.000201478	0.000173043	1.64928e-05	0.000258757	0.000281682	0.000274559	0.00195219	0.000810807	0.000386941	4.31405e-05	0.00102362	7.88901e-06	3.20843e-05	3.03852e-05	3.00634e-05	4.01102e-05	2.28985e-06	0.000292861	0.000688292	0.000164981	2.16032e-05	0.000173665	1.82487e-06	0.000343658	7.96262e-05	0.000404707	2.52936e-06	0.00030871
KCN7	1.60754e-05	0.000292264	0.000139159	0.000204182	0.000428753	0.000214903	0.000253289	0.000401382	9.29164e-05	5.62678e-05	0.000394433	4.15799e-05	3.82483e-05	3.80329e-05	2.28425e-05	0.000303645	7.36226e-05	2.13684e-05	0.000336421	0.000161611	0.000188323	0.000333905	0.000259731	5.64905e-05	0.000304052	0.000334657	0.000343322	0.00231602	0.000459123	0.000490662	0.000183684	0.000495448	2.07601e-05	5.05975e-05	0.000103183	0.000133927	7.3407e-05	1.90793e-05	0.0004038	0.000419584	0.000323291	0.00046112	0.000910376	1.84208e-05	0.000453505	0.00011375	0.00033622	2.20568e-05	0.000625948
KCN8	3.27188e-05	0.000242823	9.88615e-05	6.94915e-05	0.00079086	0.000213328	0.000322611	0.000341913	5.93564e-05	0.000115493	6.20793e-05	2.27773e-05	3.25245e-05	2.68992e-05	3.31579e-05	0.00032806	0.000185386	1.42473e-05	0.00030765	0.000229404	0.00016628	0.000292824	0.000318555	2.1793e-05	0.000361655	0.00040707	0.000425205	0.00160501	0.000742584	0.000589411	0.000377981	0.000447526	1.1652e-05	6.94007e-05	0.000186903	0.000149968	6.47658e-05	3.62683e-05	0.00034057	0.000662385	0.000364672	4.89634e-05	0.000250464	3.70761e-05	0.000439022	9.77409e-05	0.00021807	3.62701e-05	0.00104517
KCN9	3.21138e-06	0.000310578	2.5523e-05	0.000183035	0.00110889	0.000332907	0.000334483	0.000465754	0.000117048	8.74991e-05	0.000270916	1.98325e-05	2.13524e-05	3.51834e-05	3.2965e-06	0.000332577	4.39081e-05	1.74481e-05	0.000493553	0.000187943	0.000186783	0.00035939	0.000329501	4.823e-05	0.000419185	0.000483823	0.000544625	0.00210115	0.00131185	0.00051783	0.000244711	0.000477835	1.208e-05	5.21402e-05	6.73193e-05	7.38642e-05	7.76452e-05	3.75553e-06	0.000430137	0.00112819	0.000456893	5.11594e-05	0.000720105	5.09834e-06	0.000501486	0.000130528	0.000712764	3.6969e-06	0.000736489
LCN1	8.59559e-06	6.69479e-05	0.000190239	8.06866e-05	3.94342e-05	0.000118347	0.000208533	0.000183356	2.9946e-05	1.45569e-05	4.88542e-05	3.60095e-05	3.25337e-05	3.18162e-05	7.97074e-06	0.000296036	3.29311e-05	2.01252e-05	0.000102442	0.000334644	0.000169322	0.000142461	0.000191304	2.28912e-05	0.000171995	0.000199402	0.000148425	1.61309e-05	0.000169947	0.000209283	0.000215289	0.000784719	9.518e-06	1.16114e-05	7.56742e-06	6.23118e-06	3.00763e-05	7.2569e-06	0.00014328	0.000196888	0.000128628	0.000130365	0.000111032	1.98995e-05	0.000776684	6.51595e-05	2.34605e-05	8.15533e-06	0.000913188
LCN10	6.86649e-05	0.000120625	0.000218809	4.02978e-05	0.000126702	0.000339509	0.000186553	0.000245073	0.000157536	5.12669e-05	0.000198573	5.53248e-05	2.83839e-05	0.000172198	6.64663e-05	0.000238952	2.22606e-05	8.12316e-05	0.000462556	0.000716894	0.000245459	0.000383315	0.000178108	1.84992e-05	0.000282789	0.000200346	0.000227188	8.33056e-05	0.00030088	0.000206598	0.00051583	0.000546628	8.32001e-06	6.1849e-05	1.16794e-05	1.99752e-05	3.80864e-05	6.98095e-05	0.000155341	0.000301815	0.000142083	7.67803e-05	0.000201081	8.48429e-05	0.000231239	6.74091e-05	7.02896e-05	7.24745e-05	0.00165132
LCN11	1.33703e-06	5.40207e-05	0.00013655	2.24747e-05	4.41877e-05	0.000167091	9.54562e-05	0.000159367	2.63037e-05	7.86084e-06	8.31916e-06	4.84243e-05	1.10916e-05	1.03571e-05	1.61278e-06	0.000251229	1.5649e-05	0.000118123	2.63348e-05	0.00076457	0.000441873	0.000200014	6.99943e-05	1.55588e-05	0.000142227	0.000174205	0.000106765	5.92379e-06	0.000115759	0.000177967	5.15349e-06	0.000574917	8.44924e-06	1.25038e-05	9.31511e-06	2.01898e-05	2.83798e-05	1.2327e-06	9.13009e-05	0.000132581	9.13556e-05	2.30386e-05	7.10431e-05	4.51878e-06	0.000780019	6.04209e-05	7.87347e-05	1.77684e-06	0.000534192
LCN12	0.00011937	0.000253474	5.48411e-05	0.000113708	0.000110956	0.00035001	0.000202857	0.000360105	3.16654e-05	3.62511e-05	4.44212e-05	9.3074e-05	1.48403e-05	9.81437e-06	0.000117754	0.000220788	5.77259e-05	0.000132064	0.000450142	0.000388295	0.000188171	0.000198393	0.000188567	1.88168e-05	0.000250672	0.000311629	0.000274078	0.00010705	0.000373016	0.000216451	0.000316495	0.000625165	8.97224e-06	4.39139e-05	4.94354e-05	3.74451e-05	0.000127842	0.0001256	0.000218051	0.000369801	0.000167445	6.36882e-05	0.000142095	0.000119655	0.000752535	7.99224e-05	0.000935099	0.000125386	0.00148309
LCN13	0.000190392	0.000179993	5.88199e-05	1.51664e-05	0.000295183	0.00209646	0.000212835	0.00034108	3.80012e-05	0.000117389	5.20894e-05	9.36849e-05	4.07113e-05	2.83063e-05	0.000197268	0.000237876	3.3131e-05	9.42435e-05	0.000754896	9.22708e-05	0.000172997	0.000197894	0.00020197	1.09476e-05	0.000232696	0.000272312	0.000186597	0.000401796	0.000277335	0.000198155	0.000206755	0.000363875	4.3757e-05	0.000313665	4.49944e-05	4.46317e-05	5.06284e-05	0.000206995	0.000323908	0.000275602	0.000176946	2.09976e-05	0.000111078	0.000190694	0.00029475	7.0238e-05	0.000172542	0.000222615	0.000618678
LCN14	0.000166991	0.000206021	0.000173873	1.86907e-05	0.000210094	0.000472267	0.000563866	0.000489996	3.75464e-05	0.000103381	1.03575e-05	8.16671e-05	1.03199e-05	1.08094e-05	0.000158862	0.000357849	0.000189018	0.000108224	0.000315311	0.000120664	0.000197909	0.000192361	0.000576041	1.92944e-05	0.000669359	0.000683666	0.000265447	0.000210016	0.000219514	0.000603309	0.000432117	0.000560376	2.68259e-05	0.00130035	3.90209e-05	2.41328e-05	0.00242902	0.000171288	0.000166591	0.000227646	0.00017349	1.98212e-05	0.000139611	0.000175575	0.000375611	8.63466e-05	0.000331368	0.000176376	0.000250323
LCN15	5.58948e-05	0.00013043	8.1393e-05	3.52285e-05	0.000182481	0.00194263	0.000144469	0.000142337	4.31624e-05	2.70695e-05	0.000103939	6.45519e-05	1.67349e-05	5.1432e-05	6.29056e-05	0.000157859	0.00012667	0.000179446	0.000146205	0.000131438	0.000268253	0.000122175	0.000157299	1.97652e-05	0.000751883	0.000734861	0.000188039	9.92046e-05	0.000704166	0.00012219	0.000359408	0.000560568	7.73564e-05	5.59845e-05	0.000160899	0.000134945	3.81619e-05	5.73739e-05	0.000117637	0.000611943	0.000106575	2.42359e-05	8.04642e-05	5.64688e-05	0.000129793	6.28744e-05	6.77888e-05	6.66103e-05	0.000268017
LCN16	0.00102015	0.00015743	0.000282498	0.000212114	0.000151518	0.00423525	0.000348961	0.000331395	4.80922e-05	6.80017e-05	6.87684e-05	9.98051e-05	2.6239e-05	9.67091e-05	0.00100028	0.000243565	0.000811281	5.92235e-05	0.000195062	0.000151703	0.00026643	0.000197932	0.000291996	2.73973e-05	0.000214971	0.000228537	0.000176669	0.000260557	0.000218275	0.000237103	0.000211769	0.000548253	0.000114263	0.0003326	0.000112466	9.70701e-05	0.0013473	0.00107998	0.000198647	0.000229498	0.000213734	6.79886e-05	0.000144726	0.0010383	0.000338495	0.000425342	0.000129803	0.00105186	0.000221815
LCN17	0.000471969	0.000206318	0.000112487	3.79789e-05	0.000212214	0.00537352	0.000339889	0.000293316	3.60485e-05	0.00012805	0.000108741	9.39443e-05	1.23856e-05	4.28135e-05	0.000471629	0.000208491	5.57825e-05	6.62753e-05	0.000657901	0.000114649	0.000164221	0.000188483	0.000345736	1.50779e-05	0.0002553	0.000300607	0.000218514	0.000160681	0.000255908	0.000373517	0.000332815	0.000401093	0.000177123	0.000369639	0.000156829	0.000136503	8.9221e-05	0.000504517	0.000155388	0.000265836	0.000144419	1.67319e-05	0.000123561	0.000479262	0.000219976	0.000104545	0.00212526	0.0005075	0.000699918
LCN18	0.000456373	0.000163716	5.5671e-05	1.2531e-05	0.000971671	0.00409653	0.000852389	0.000474439	2.68918e-05	0.000199647	6.23109e-05	8.86899e-05	9.23295e-06	0.000173295	0.000476732	0.000270359	0.000182795	0.000146493	0.000270273	0.0001048	0.00128336	0.000222153	0.000875515	1.09379e-05	0.000290134	0.000273188	0.000205332	0.000280418	0.000230844	0.000342375	0.000540883	0.000389235	1.60834e-05	0.000481669	1.55107e-05	1.88425e-05	4.99216e-05	0.000499839	0.000206616	0.000219243	0.000247812	2.37635e-05	0.000135529	0.000485717	0.000323736	8.97082e-05	0.000114749	0.000530962	0.000288529
LCN19	0.000579305	0.000133419	5.33003e-05	2.12037e-05	0.00107374	0.000912844	0.000672938	0.000342834	4.89564e-05	0.000571883	2.39605e-05	0.000128298	9.04562e-06	9.84892e-06	0.000568305	0.000192131	0.000412541	0.000146709	0.000520043	0.000111296	0.00025264	0.00014994	0.000701042	1.07349e-05	0.000275423	0.000276323	0.000189604	0.000243923	0.000386877	0.000157571	0.000756755	0.000484672	0.000105235	0.00027284	6.69308e-05	5.64406e-05	0.000146948	0.000603758	0.000125095	0.000351357	0.000150109	3.24835e-05	0.000116886	0.000573072	0.000223498	7.44413e-05	0.000163287	0.000652773	0.00041276
LCN2	1.47497e-06	4.16769e-05	8.17444e-05	1.37424e-05	4.99376e-05	0.000401232	0.000116226	0.000138831	2.63282e-05	6.57866e-06	5.76784e-06	4.57874e-05	1.00035e-05	2.52224e-05	2.02025e-06	0.000240653	1.65733e-05	5.17036e-05	3.55023e-05	0.000368639	0.000228167	0.000101162	7.09275e-05	1.25651e-05	0.000128709	0.000202355	0.000136638	3.86507e-06	0.000151225	0.000349933	2.99163e-06	0.00113759	8.71888e-06	3.21165e-06	1.11622e-05	1.2171e-05	2.56545e-05	1.37877e-06	0.000110552	0.000191812	9.14721e-05	1.99092e-05	7.19039e-05	2.52531e-06	0.000353536	6.36805e-05	0.000165958	1.89164e-06	0.00151277
LCN20	3.97892e-05	9.74253e-05	0.000206724	3.55071e-05	8.10755e-05	0.000710019	0.000127566	0.000157543	0.000142264	9.49132e-05	0.000147954	5.16951e-05	2.27508e-05	0.000175211	3.99623e-05	0.00019806	2.1764e-05	2.04887e-05	0.000224691	0.000555505	0.000285494	0.000407302	0.000116357	2.2366e-05	0.000121612	0.000151455	0.00013873	4.74804e-05	0.000202398	0.000169673	0.000268958	0.000556271	1.12937e-05	4.11284e-05	1.22336e-05	1.6078e-05	2.96878e-05	4.17281e-05	0.000113614	0.000199938	9.69505e-05	6.52314e-05	0.000115862	4.1765e-05	0.000183264	5.79419e-05	7.73255e-05	4.29556e-05	0.000936742
LCN21	1.27134e-06	4.90402e-05	4.68603e-05	1.07809e-05	7.31319e-06	0.00347658	9.60609e-05	0.000150992	1.95283e-05	8.25706e-06	7.9504e-06	3.30554e-05	1.49849e-05	1.01658e-05	1.03078e-06	0.000397351	0.000589948	6.66639e-05	3.41909e-05	0.000181477	0.000111457	0.000105021	6.353e-05	9.24336e-06	0.000138321	0.000159381	9.10728e-05	8.4564e-06	8.99369e-05	0.000295748	9.35181e-06	0.000405376	8.78217e-06	3.44114e-05	7.9676e-06	1.14192e-05	2.12567e-05	1.26077e-06	7.66156e-05	0.000113968	5.82961e-05	2.69509e-05	5.89867e-05	3.07795e-06	0.000244464	4.7666e-05	3.05602e-05	1.43954e-06	0.000101081
LCN22	1.30974e-06	2.97329e-05	1.63182e-05	0.000206498	0.000231603	0.00043925	7.34507e-05	0.000818137	2.3466e-05	7.78611e-06	6.38383e-06	1.85311e-05	8.50597e-06	7.23953e-06	9.21823e-07	0.00022733	0.00561342	3.01104e-05	1.34277e-05	0.000479889	6.65516e-05	0.000146661	4.42117e-05	9.5663e-06	8.22844e-05	9.90393e-05	5.29036e-05	5.22084e-06	6.22248e-05	0.000114127	4.41848e-06	0.000296566	1.12122e-05	1.17466e-05	9.26971e-06	1.13062e-05	2.07433e-05	1.1221e-06	8.20942e-05	7.88319e-05	4.38654e-05	0.000153236	7.16264e-05	1.84567e-06	0.000155951	5.251e-05	1.93008e-05	1.42472e-06	7.93357e-05
LCN23	0.00110942	0.000143265	0.000246962	0.00022897	0.000150949	0.00409225	0.00031133	0.000337033	4.46521e-05	4.99228e-05	4.6303e-05	8.61802e-05	2.99061e-05	9.68881e-05	0.00106284	0.000239754	0.000826439	5.96618e-05	0.000171285	0.000147163	0.00027047	0.000205174	0.000292268	2.56272e-05	0.000222615	0.000217062	0.00017794	0.000262973	0.000234898	0.000243171	0.000221107	0.000555741	0.000115586	0.000363732	9.75614e-05	8.3009e-05	0.00135621	0.00114066	0.000214174	0.000227178	0.000202906	6.88213e-05	0.000141785	0.00112286	0.000353024	0.000401092	9.22764e-05	0.00111026	0.000233127
LCN24	1.18948e-06	5.9554e-05	1.88686e-05	1.61964e-05	4.82977e-05	0.000682692	0.000110916	0.000146929	2.97345e-05	1.45349e-05	1.04565e-05	2.113e-05	1.28633e-05	0.000536264	1.34996e-06	0.000215114	1.33121e-05	9.30606e-05	2.58147e-05	0.000421788	0.000121733	0.000113066	9.57721e-05	1.56292e-05	0.000112365	0.000116224	0.000110483	0.000151981	0.000104074	0.000180698	0.000589834	0.000364336	2.01573e-05	5.1611e-05	1.4189e-05	1.96541e-05	2.42222e-05	1.16149e-06	8.52695e-05	0.000107743	0.000104276	1.67725e-05	6.68917e-05	5.03705e-06	0.000478792	6.82264e-05	8.02914e-05	1.4424e-06	0.000110711
LCN25	1.95802e-05	0.000118437	0.000182047	3.32596e-05	0.000360738	0.00276576	0.000712066	0.000157536	4.07127e-05	6.42207e-05	4.92758e-05	7.35156e-05	1.49959e-05	0.000208209	1.83601e-05	0.000154213	0.000334131	0.000167476	0.000357828	9.52406e-05	0.00089477	0.000134467	0.000756191	1.45429e-05	0.000149286	0.000122945	0.00010559	0.000100512	0.000144004	0.000176302	0.000503587	0.000472026	9.93585e-06	0.000445951	2.58036e-05	2.61077e-05	3.5819e-05	1.93438e-05	0.000106208	0.000175944	0.00011222	5.18755e-05	0.000148352	2.62417e-05	0.00111452	6.90415e-05	0.000185245	2.05382e-05	0.000486497
LCN3	8.92933e-05	0.000135052	0.000157066	0.000135397	0.000195627	0.00141404	0.000272967	0.000232358	0.000193427	0.000134765	0.000172913	0.000110282	2.25416e-05	4.24982e-05	0.000101843	0.000301659	4.83791e-05	2.14262e-05	0.000277352	0.000171759	0.000272141	0.000232856	0.000239615	2.28411e-05	0.00022423	0.0002326	0.000294104	0.000100301	0.000450489	0.000291988	0.00051707	0.000763639	1.61792e-05	3.84476e-05	0.000169555	9.73994e-05	6.10282e-05	9.52384e-05	0.000202772	0.000431933	0.000164597	5.91216e-05	0.000159215	0.000117063	0.000275473	0.000168751	0.000127135	9.64739e-05	0.000477182
LCN4	6.27535e-05	0.000102558	0.000178532	0.000112741	0.000108105	0.000447677	0.000218341	0.000185722	4.75572e-05	2.91826e-05	4.81042e-05	0.000228291	3.54275e-05	4.13667e-05	7.37355e-05	0.000328747	5.56538e-05	0.000115748	0.000293241	0.000147216	0.000248775	0.000382937	0.000171588	2.58274e-05	0.000274868	0.000294135	0.000182105	0.000126729	0.000284267	0.00060492	0.000397711	0.00122795	9.24112e-06	2.7182e-05	2.11337e-05	1.95615e-05	3.59591e-05	6.60613e-05	0.000286686	0.000401993	0.00015637	0.000339546	0.000194629	7.62078e-05	0.000217307	5.34114e-05	0.000133739	7.36242e-05	0.0004101
LCN5	1.69664e-05	0.000146476	6.06082e-05	8.85374e-05	0.000285625	0.00266704	0.000126944	0.000203505	3.60467e-05	2.50475e-05	0.000576194	0.000383234	1.29544e-05	0.0003732	2.41287e-05	0.000225751	1.66268e-05	5.38814e-05	0.000240066	0.000123893	0.000263108	0.000208477	0.000109409	1.57787e-05	0.000150227	0.00019223	0.000177728	0.000113583	0.000794011	0.000198496	0.000365646	0.000911837	9.46948e-06	2.33079e-05	5.02546e-05	1.85108e-05	3.95702e-05	2.1912e-05	0.000127065	0.000662823	0.000277624	3.93232e-05	0.000100946	1.81497e-05	0.000328394	7.33037e-05	0.000104958	3.17429e-05	0.000537003
LCN6	4.49395e-05	0.00018124	7.33672e-05	4.68938e-05	0.000566625	0.000273563	0.000239751	0.000336868	4.45486e-05	3.62749e-05	0.000339668	0.000291459	1.33037e-05	3.02646e-05	5.1613e-05	0.000373947	1.62239e-05	3.01143e-05	0.000331497	0.000442433	0.000304578	0.00024503	0.000186699	1.69826e-05	0.000275114	0.000379418	0.000288882	0.000197473	0.000696118	0.000354206	0.00107832	0.000705011	8.01513e-06	4.74539e-05	1.65192e-05	1.63213e-05	5.1686e-05	5.68208e-05	0.000194977	0.000608692	0.000265341	3.18847e-05	0.00016832	4.78197e-05	0.000279748	0.000132742	0.000192988	6.63862e-05	0.000520202
LCN7	0.000231681	0.000250404	7.02373e-05	2.14684e-05	0.000468116	0.00161501	0.000519151	0.000464213	3.78903e-05	8.22983e-05	0.00025072	0.000278557	1.30359e-05	3.72348e-05	0.000221114	0.00032709	1.70166e-05	2.65013e-05	0.00102322	0.000292838	0.000337206	0.000274668	0.00055901	1.52249e-05	0.000314917	0.00038027	0.000346459	0.000183394	0.000397533	0.000303745	0.000324588	0.000550221	7.28479e-06	7.71174e-05	1.82904e-05	1.02678e-05	6.39426e-05	0.000252114	0.000306287	0.000445829	0.000221635	4.47008e-05	0.000175575	0.000237722	0.000358534	0.00219452	0.000152953	0.000252685	0.00309103
LCN8	3.95957e-05	0.000138324	0.000103612	2.09302e-05	0.00010631	0.000394828	0.000160103	0.00024091	4.13248e-05	2.11521e-05	0.000132068	0.000684529	2.44623e-05	2.71651e-05	4.48757e-05	0.000203878	2.85255e-05	8.2646e-05	0.000446146	0.000424923	0.000582662	0.00018391	0.000138411	1.8956e-05	0.00014243	0.000189797	0.000166547	0.000101016	0.000229686	0.00018577	0.000392984	0.000823437	8.27561e-06	3.33927e-05	1.54155e-05	1.54228e-05	4.40606e-05	4.74116e-05	0.000182024	0.000219955	0.000219625	2.96093e-05	0.000111057	3.95312e-05	0.000231068	6.7533e-05	0.000197219	5.46952e-05	0.000366228
LCN9	1.96522e-05	0.000208491	8.05819e-05	0.000267532	0.000122146	0.00280971	0.00019389	0.000276594	4.08354e-05	1.74877e-05	0.000221402	4.70714e-05	1.43358e-05	3.77957e-05	2.12668e-05	0.0002808	1.5631e-05	5.93753e-05	0.000341415	0.000422294	0.000204469	0.000206227	0.000173694	1.6286e-05	0.000191283	0.000232601	0.000200119	9.19166e-05	0.000326048	0.000231369	0.000635812	0.00125019	8.45743e-06	5.52391e-05	2.74677e-05	3.18448e-05	4.87657e-05	2.33923e-05	0.000226026	0.000312182	0.000189256	6.16548e-05	0.000141831	2.01301e-05	0.000275124	7.28212e-05	0.000113182	2.63538e-05	0.000571802
M1	1.16266e-06	2.10239e-05	1.04844e-05	1.02087e-05	1.37382e-05	8.28386e-06	9.71978e-06	5.77947e-06	1.83345e-05	2.41592e-05	1.22908e-05	1.45259e-05	5.23434e-05	1.06328e-06	9.95382e-07	4.83603e-05	4.35619e-06	7.77506e-05	5.41872e-06	8.67279e-06	3.02755e-05	1.56211e-06	4.5203e-06	8.7389e-07	6.39132e-05	2.90861e-06	3.82862e-06	3.5911e-06	4.44538e-06	7.49323e-06	1.18546e-06	1.0074e-05	4.23333e-06	3.37532e-06	1.02316e-05	1.32219e-05	9.47327e-05	6.84672e-07	2.80694e-06	1.71802e-05	5.07432e-06	7.46303e-06	4.33454e-06	7.64836e-05	2.09802e-05	2.43221e-05	2.86589e-05	8.55379e-07	8.88114e-06
M10	0.000346766	3.06964e-05	1.81692e-05	7.67053e-06	2.7975e-05	2.73626e-05	0.00111744	5.79968e-05	8.36615e-05	6.78673e-05	1.82379e-05	9.44762e-06	8.10447e-06	5.58417e-06	0.000350376	6.561e-05	3.74522e-06	1.23408e-05	2.52246e-05	3.45517e-05	8.58199e-05	6.2492e-05	0.000932307	7.8329e-06	0.000119809	4.58924e-05	3.8363e-05	7.38197e-06	4.34773e-05	5.01163e-05	5.53974e-06	0.000334452	9.55329e-06	9.05001e-06	1.20965e-05	7.82135e-06	1.57368e-05	0.000456684	3.96303e-05	5.26203e-05	2.76187e-05	8.36853e-06	3.15367e-05	0.000352993	6.59953e-05	3.46917e-05	7.00749e-05	0.000482035	4.94661e-05
M11	4.61206e-07	1.03619e-05	2.23319e-05	3.51627e-06	8.30507e-06	4.12957e-05	0.000612753	6.44096e-05	1.76063e-05	1.83646e-05	1.18585e-05	1.01746e-05	4.36935e-06	4.90938e-06	4.73478e-07	9.16195e-05	2.76302e-06	2.87477e-05	5.69947e-05	9.58472e-06	9.02268e-05	5.39223e-05	0.000657829	7.67066e-06	0.00014545	9.06788e-05	4.15924e-05	4.50945e-06	5.52704e-05	5.90225e-05	3.37168e-06	0.00018213	7.01135e-06	6.07928e-06	1.55653e-05	1.53956e-05	8.18603e-06	1.28913e-06	4.99404e-05	5.42008e-05	2.06741e-05	5.17277e-06	3.43132e-05	2.40223e-06	9.28683e-05	2.26672e-05	4.81146e-05	1.27487e-06	3.78847e-05
M12	8.48705e-07	4.55822e-05	9.01406e-06	6.64888e-06	2.16893e-05	0.000100538	0.000152246	0.000222201	2.98924e-05	7.72285e-06	7.35916e-06	1.76359e-05	1.32449e-05	7.68157e-06	1.02183e-06	0.000291337	8.81773e-06	2.99744e-05	2.02735e-05	0.000231119	0.000104165	0.000118575	0.00010942	6.02885e-06	0.000199066	0.000196416	0.000245519	1.00054e-05	0.000136728	0.000172325	8.3408e-06	0.000475758	6.47673e-06	2.90951e-05	9.31763e-06	9.51336e-06	2.31577e-05	1.29325e-06	0.000124539	0.000153539	8.24087e-05	1.58217e-05	7.48566e-05	1.64855e-05	0.000435049	6.07344e-05	5.46608e-05	1.4422e-06	0.000441473
M14	1.23936e-06	4.07065e-05	1.16581e-05	1.03432e-05	2.8716e-05	7.45661e-05	7.90829e-05	0.000152865	2.84086e-05	9.56083e-06	8.31613e-06	2.31858e-05	8.13042e-06	6.08904e-06	1.27487e-06	0.000222002	1.7482e-05	0.000147806	3.2431e-05	0.000147997	0.000124918	0.00010495	5.27499e-05	7.71815e-06	7.2288e-05	8.16258e-05	0.000500305	7.63775e-06	0.000164411	0.000173051	5.88649e-06	0.0006702	9.63032e-06	1.41259e-05	1.00509e-05	1.07175e-05	2.02147e-05	1.15862e-06	9.62286e-05	0.000166286	7.65207e-05	1.9892e-05	6.15167e-05	2.29916e-06	0.00052969	6.61412e-05	0.000101027	1.74316e-06	8.2242e-05
M15	1.88974e-06	6.58706e-05	2.07329e-05	1.38043e-05	1.6444e-05	0.00011727	0.000643374	0.000209207	3.68638e-05	1.14983e-05	4.79926e-05	2.24104e-05	1.12472e-05	8.40551e-06	2.22878e-06	0.000290432	1.19979e-05	2.69695e-05	4.71704e-05	0.000213694	0.000142983	0.000398129	0.000784263	8.13326e-06	0.000250807	0.000196595	0.00045205	1.74479e-05	0.000220508	0.000197235	1.39322e-05	0.000363787	6.72626e-06	4.10567e-05	1.11291e-05	1.21609e-05	3.24569e-05	1.77527e-06	9.66231e-05	0.000193602	8.30971e-05	1.85228e-05	7.95961e-05	3.18899e-06	0.000245617	5.56782e-05	0.000240996	2.68027e-06	0.000165364
M16	1.09364e-06	2.43312e-05	2.79017e-05	4.20796e-05	3.0699e-05	5.70379e-05	0.000709058	5.62989e-05	4.92733e-05	1.92911e-05	1.81747e-05	2.4798e-05	1.92355e-05	1.46033e-05	1.26835e-06	6.69121e-05	1.43169e-05	6.20259e-05	2.49214e-05	1.65506e-05	7.29957e-05	4.9106e-05	0.000706501	1.48404e-05	9.93059e-05	3.6175e-05	3.39348e-05	6.75601e-06	3.64836e-05	4.57824e-05	4.21206e-06	0.000641504	1.55604e-05	6.95789e-06	1.67089e-05	1.92702e-05	1.99417e-05	1.26461e-06	4.3107e-05	5.75475e-05	2.80003e-05	2.38606e-05	2.8055e-05	5.39937e-06	0.000122816	3.05739e-05	6.55002e-05	1.4613e-06	2.86138e-05
M18	1.60443e-06	5.59596e-05	1.11111e-05	1.06589e-05	1.26986e-05	0.000122763	0.000119919	0.000201026	4.31332e-05	9.74521e-06	0.000200923	1.40208e-05	1.2911e-05	5.95297e-06	2.12467e-06	0.000221049	1.19076e-05	0.000152646	9.25024e-05	0.000768639	0.000413105	0.000544424	0.00010401	1.17921e-05	0.00041656	0.000404817	0.000561272	9.17308e-06	0.000169356	0.000154792	7.96764e-06	0.000358731	5.39331e-06	2.10185e-05	8.47802e-06	8.184e-06	3.04652e-05	1.59215e-06	9.29075e-05	0.000209472	9.63771e-05	1.15623e-05	7.54893e-05	2.91859e-06	0.000352119	9.86549e-05	7.32814e-05	2.37958e-06	0.000178286
M2	1.17098e-06	1.25411e-05	7.3751e-06	6.72595e-06	2.32455e-05	9.03604e-06	1.45527e-05	7.51003e-06	1.40571e-05	1.40317e-05	1.08151e-05	1.0712e-05	9.29079e-06	1.10898e-06	1.2818e-06	1.86786e-05	1.44513e-06	2.95287e-05	7.24862e-06	2.28737e-05	1.94142e-05	7.04935e-06	3.75694e-06	2.90645e-06	1.39612e-05	2.35106e-06	6.75013e-06	3.62464e-06	5.85689e-06	6.98624e-06	3.15312e-06	1.94892e-05	7.83058e-06	3.92027e-06	6.71999e-06	8.18609e-06	1.74526e-05	1.23579e-06	1.00103e-05	0.000316765	3.86092e-06	0.000152765	5.18513e-06	7.23753e-06	9.33448e-06	4.10748e-05	1.57259e-05	1.18965e-06	5.88317e-06
M3	3.98948e-07	1.85434e-05	2.81507e-05	5.411e-06	1.58864e-05	8.85861e-06	2.22157e-05	8.88477e-06	1.91905e-05	5.97499e-05	5.42427e-05	7.6773e-06	7.11048e-06	1.66932e-06	3.66815e-07	1.79963e-05	1.55313e-06	2.62426e-05	8.00645e-06	3.01884e-06	2.7052e-05	6.91668e-06	2.52766e-06	3.63308e-06	1.8227e-05	2.2198e-06	4.61757e-06	3.26671e-06	4.8396e-06	5.267e-06	1.84731e-06	2.18064e-05	5.34851e-06	4.93799e-06	7.99576e-06	7.86079e-06	2.48753e-05	4.25661e-07	6.19626e-06	1.70704e-05	3.39128e-06	1.00249e-05	5.04274e-06	1.53397e-05	9.98623e-06	2.39552e-05	3.20641e-05	4.08004e-07	4.22581e-06
M5	9.80682e-06	9.1236e-05	0.000502593	1.88348e-05	0.00033606	0.000110684	0.000151278	0.000184881	4.20771e-05	9.39449e-06	6.35739e-06	0.000512239	1.11374e-05	1.05858e-05	1.05858e-05	0.000277781	1.14895e-05	2.03067e-05	7.15431e-05	0.000357603	0.000745826	0.00011837	0.000100578	1.29803e-05	9.79653e-05	8.94899e-05	9.52996e-05	1.91563e-05	0.000387661	0.000238813	8.93323e-06	0.000345758	2.83344e-05	1.46272e-05	1.39308e-05	2.18652e-05	2.38662e-05	1.29277e-05	0.000130339	0.000367486	7.40831e-05	1.30034e-05	7.3266e-05	1.11465e-05	0.000302134	5.47707e-05	4.58254e-05	1.64121e-05	0.000689703
M6	1.66056e-06	6.40877e-05	2.35827e-05	1.03434e-05	1.1496e-05	0.000394346	0.000423316	0.000250388	3.36255e-05	4.17775e-05	0.000499126	2.33392e-05	1.05867e-05	9.47282e-06	1.58093e-06	0.000379458	1.81035e-05	1.43823e-05	3.31288e-05	9.76432e-05	0.000594772	0.000859866	0.000448549	1.04777e-05	0.000378344	0.000365502	0.00060535	6.03952e-06	0.000519979	0.000269372	4.28906e-06	0.000392739	1.00165e-05	7.18158e-06	1.06217e-05	9.48216e-06	2.91839e-05	1.88739e-06	0.000159947	0.000461822	0.00011108	1.38169e-05	0.000107746	2.27465e-06	0.000207688	5.66299e-05	0.000311954	2.13022e-06	0.00065406
M7	8.679e-07	3.40221e-05	9.98594e-06	5.71406e-06	1.21486e-05	4.9142e-05	6.69512e-05	0.000105944	3.67793e-05	7.45716e-06	8.052e-06	1.41378e-05	1.11291e-05	7.1878e-06	8.70229e-07	0.000235095	1.76743e-05	7.51219e-05	3.59691e-05	0.000106329	0.000181873	7.83301e-05	4.11656e-05	1.14436e-05	0.000149739	0.000148913	0.000108706	7.64602e-06	7.08512e-05	0.000183662	5.75592e-06	0.000305267	8.41334e-06	1.55553e-05	8.97634e-06	8.10206e-06	1.94631e-05	8.94806e-07	5.86616e-05	6.49724e-05	4.41058e-05	1.29665e-05	4.47719e-05	1.47974e-05	0.000415483	4.16617e-05	3.55327e-05	9.43325e-07	5.29718e-05
M8	7.4465e-06	5.35795e-05	1.90534e-05	1.17984e-05	2.75938e-05	8.59583e-05	0.000192527	0.000155933	4.06539e-05	1.07978e-05	8.46149e-05	2.71642e-05	1.7827e-05	7.20871e-06	7.42032e-06	0.000225628	1.31813e-05	0.000163333	3.76121e-05	0.000428657	0.000205557	8.99489e-05	0.000130605	7.55223e-06	0.000294312	0.000293529	0.000408324	1.13541e-05	0.000110402	0.000157862	8.68558e-06	0.000786752	1.33751e-05	2.96768e-05	1.69293e-05	1.60421e-05	3.14203e-05	9.73722e-06	0.000110538	0.000135867	6.08139e-05	9.50612e-06	5.59898e-05	2.99475e-05	0.000224624	6.24766e-05	5.18622e-05	9.57979e-06	0.000377307
M9	1.98066e-06	4.85864e-05	8.49961e-06	1.12746e-05	2.58299e-05	0.000117767	0.000164145	0.000229715	3.1482e-05	7.18865e-06	7.81299e-06	1.6388e-05	6.50767e-06	7.56104e-06	2.99966e-06	0.00028387	4.91784e-06	2.93172e-05	2.51585e-05	0.000667711	0.000584823	0.000128536	0.000106043	5.86874e-06	0.000248212	0.000243928	0.000149705	6.0275e-06	0.000225452	0.000383453	6.07156e-06	0.000484998	5.34675e-06	1.90241e-05	9.38264e-06	7.15549e-06	2.06732e-05	2.1391e-06	0.000123145	0.000223908	8.80603e-05	1.22666e-05	8.29907e-05	3.26407e-06	0.000270738	5.35725e-05	2.95299e-05	2.67503e-06	0.000236347
MCN10	3.37847e-05	0.000186169	0.000152719	4.64485e-05	0.000218393	0.000170944	0.000322191	0.000327995	0.000107133	8.44523e-05	7.99883e-05	8.45908e-05	5.1824e-05	0.000224483	3.15787e-05	0.000256532	9.70292e-05	6.58455e-05	0.000355422	0.000497512	0.000114178	0.000223974	0.000337792	1.76434e-05	0.000434378	0.000368079	0.000325863	0.000220415	0.000342328	0.000373044	0.000394569	0.00035679	7.51902e-06	7.7957e-05	1.89041e-05	1.57872e-05	5.6845e-05	3.61151e-05	0.000240624	0.000351297	0.000237207	4.00501e-05	0.000552363	8.49093e-05	0.000295289	7.91579e-05	9.78932e-05	3.63746e-05	0.000972029
MCN11	0.000107123	0.000295734	0.000112321	8.28481e-05	0.000545698	0.00018457	0.000256317	0.000325802	6.58297e-05	0.000165077	3.84248e-05	0.000106471	2.25176e-05	4.23354e-05	0.000101005	0.000267515	8.06654e-05	1.75676e-05	0.000453922	0.000195658	0.000160488	0.000295224	0.000264909	3.10722e-05	0.000546285	0.00058354	0.000392608	0.000626011	0.00037463	0.000442051	0.0003251	0.000435275	1.47367e-05	0.000878427	7.39194e-05	5.82389e-05	6.34763e-05	0.000120782	0.000283086	0.000399841	0.000225933	4.95499e-05	0.000703082	0.000115398	0.000319476	0.000152242	0.000170196	0.000122153	0.00221945
MCN12	0.000228236	0.00017751	9.76858e-05	6.356e-05	0.000498596	0.000138872	0.000498526	0.000312238	0.000223601	0.000167571	0.000123456	0.000486226	0.00023376	0.000522355	0.00022508	0.000208932	2.44943e-05	5.82416e-05	0.000396741	8.31559e-05	0.000120881	0.000177488	0.000552223	6.13653e-05	0.000315594	0.000229366	0.000217654	0.000257295	0.00030012	0.000387914	0.000708883	0.000339954	8.59676e-06	9.70823e-05	5.58258e-05	6.12755e-05	5.73244e-05	0.000241294	0.000203323	0.000307675	0.000163197	0.000123482	0.000289734	0.00027011	0.000300662	0.000102642	0.000144326	0.000245795	0.000985273
MCN13	1.0418e-05	0.000161481	0.000116695	0.000140324	4.08796e-05	0.000153022	0.000226318	0.000183071	5.70974e-05	5.5897e-05	5.89811e-05	2.2406e-05	5.00861e-05	0.000190871	1.0714e-05	0.000216533	0.000320873	0.000192198	0.000166658	0.000121516	0.000349045	0.000167375	0.00021733	3.11563e-05	0.000291866	0.000214084	0.000200852	7.31737e-06	0.000230241	0.00023162	5.35393e-06	0.000388498	8.62114e-06	8.66331e-06	2.42335e-05	1.98585e-05	5.79589e-05	1.04738e-05	0.000176523	0.000246868	0.000112784	0.000103122	0.000165663	4.8378e-05	0.000215296	6.01127e-05	0.000251245	1.22607e-05	0.000325565
MCN14	0.000200644	0.000337438	0.000144879	2.88073e-05	0.00103625	0.000244189	0.00187005	0.00120881	0.000296954	0.000376407	0.000748355	0.000116875	2.19332e-05	2.38457e-05	0.0001972	0.000636347	4.97278e-05	1.64591e-05	0.000513265	0.000464921	0.000181729	0.000361475	0.00220653	2.04925e-05	0.000569808	0.000444871	0.000383662	0.000433516	0.000597359	0.00135648	0.000399161	0.000344357	1.45785e-05	0.000158892	1.75087e-05	1.69556e-05	7.81617e-05	0.000233217	0.000452654	0.000558773	0.000494524	4.52543e-05	0.000887074	0.000220383	0.000551199	0.000100138	0.000393377	0.000221526	0.00132906
MCN15	7.75341e-05	0.00023848	0.000147123	5.88476e-05	0.000562021	0.000281055	0.000535583	0.000797396	9.64637e-05	9.1151e-05	0.000346265	0.000119395	1.96842e-05	4.09314e-05	8.16157e-05	0.000462964	0.000147941	1.24878e-05	0.000247484	0.000198037	0.000149609	0.000352005	0.000527095	0.000122613	0.00068314	0.000721192	0.000568889	0.000290202	0.000531831	0.0006523	0.000219567	0.00030681	9.93115e-06	8.53339e-05	4.24913e-05	2.48309e-05	6.40733e-05	8.61311e-05	0.000298339	0.000526899	0.000576756	1.99939e-05	0.000339266	8.33638e-05	0.000494712	9.03124e-05	0.000268119	8.7647e-05	0.00136037
MCN16	0.000278078	0.000346061	3.43401e-05	3.06084e-05	0.00187719	0.000212102	0.000528189	0.000601292	0.000203894	0.000183644	7.46092e-05	1.54537e-05	5.29896e-05	1.6759e-05	0.00028838	0.000306264	2.53335e-05	9.11379e-05	0.000673966	0.000325167	0.000156709	0.000410762	0.000556077	3.14512e-05	0.000424481	0.000428383	0.000629827	0.000723991	0.000506599	0.000379934	0.000119685	0.000254475	1.00307e-05	5.76933e-05	8.93072e-05	3.99227e-05	7.28437e-05	0.000306922	0.000309641	0.000466222	0.000405568	4.71825e-05	0.00041534	0.000316315	0.000490975	0.000110375	0.000126179	0.000311854	0.00106983
MCN17	4.09168e-05	0.00029771	0.000122425	5.46091e-05	0.00160774	0.000241794	0.000364291	0.00051766	6.25006e-05	9.57859e-05	0.000365016	2.95523e-05	4.84049e-05	2.25648e-05	4.15348e-05	0.000329644	1.93085e-05	5.4612e-05	0.0012328	0.000207622	0.000163425	0.000305517	0.000361773	1.82465e-05	0.000367592	0.000388532	0.000421488	0.000598412	0.000479502	0.000549539	0.000458614	0.000301182	8.26607e-05	0.000299009	8.15435e-05	6.9127e-05	6.85654e-05	4.29039e-05	0.00026745	0.000542353	0.0011167	4.42961e-05	0.000287803	5.06698e-05	0.000478997	9.57945e-05	0.000394817	4.45311e-05	0.00298544
MCN18	6.28089e-05	0.000242036	0.000127934	0.000103855	0.000622375	0.00021075	0.000526711	0.000556682	3.15744e-05	9.58211e-05	0.00100238	3.35838e-05	3.03574e-05	4.80618e-05	5.85947e-05	0.000329689	4.68393e-05	2.87672e-05	0.000369254	0.000515702	0.000174249	0.000318624	0.000568952	4.02112e-05	0.000384453	0.000376575	0.00040451	0.000342056	0.000481527	0.000473299	0.000246606	0.000333348	1.36318e-05	0.000104277	1.97868e-05	1.88107e-05	6.19513e-05	6.35983e-05	0.000348315	0.000509825	0.000704666	5.96129e-05	0.000974046	6.2736e-05	0.000433864	0.000155627	0.000325678	6.59963e-05	0.000803512
MCN19	5.51349e-05	0.000201714	0.00013919	5.40011e-05	0.000575193	0.000273696	0.00110971	0.000531431	0.000248714	0.000381479	0.000200281	0.000133753	2.88382e-05	5.82305e-05	5.54857e-05	0.000369	0.0001303	2.00058e-05	0.000536896	0.000364788	0.000150514	0.000337496	0.00119801	1.99958e-05	0.00105064	0.00104333	0.000512266	0.000404253	0.000623127	0.000770033	0.000259176	0.000315157	8.033e-05	0.000126107	4.04189e-05	4.72767e-05	6.49352e-05	6.20063e-05	0.000294139	0.00056696	0.000473974	3.09649e-05	0.000279837	8.25092e-05	0.000576453	0.00113246	0.00107405	5.87944e-05	0.000486165
MCN2	0.000132636	0.000187821	0.000246146	0.000340312	0.000190445	0.000146853	0.000180589	0.000245284	0.000187316	2.58115e-05	1.53551e-05	0.00109125	0.000198608	0.000335237	0.000123532	0.000237507	0.000104877	1.26098e-05	0.00013917	9.59453e-05	0.000134255	0.000187899	0.00018257	2.90977e-05	0.00032691	0.000333281	0.000233304	7.55986e-05	0.00105862	0.000498685	0.000445114	0.000401801	1.20053e-05	3.32716e-05	1.03012e-05	1.17671e-05	4.55541e-05	0.00013833	0.000248808	0.00087869	0.000128958	3.09773e-05	0.000217535	0.000133083	0.000273987	0.000153549	8.61629e-05	0.000149062	0.000651447
MCN20	5.75684e-05	0.000375333	0.000176332	2.43816e-05	0.00054069	0.000259204	0.000541398	0.000677648	4.12188e-05	0.000108969	0.000109998	0.000182858	1.30611e-05	8.60045e-06	5.46109e-05	0.000732846	5.3231e-05	2.43312e-05	0.000987363	0.000548358	0.000167672	0.000288404	0.000567304	1.2982e-05	0.00054747	0.000567887	0.00047019	0.000266241	0.000515595	0.000814747	0.000149849	0.000328386	1.42241e-05	4.49144e-05	2.06753e-05	1.99964e-05	8.28988e-05	6.43014e-05	0.000281581	0.000477943	0.000432827	8.93545e-05	0.000234179	6.77766e-05	0.000395589	9.78827e-05	0.000628747	6.69568e-05	0.000759981
MCN21	0.000145033	0.000217088	9.41896e-05	3.56935e-05	0.00176779	0.000268824	0.000456198	0.000554707	0.000178999	0.000242612	0.000259345	1.45519e-05	0.000101481	7.64179e-05	0.000143749	0.000315932	2.21221e-05	1.67028e-05	0.000531079	0.000161509	0.000138539	0.000321785	0.00046862	2.29475e-05	0.00044917	0.000487411	0.000449104	0.000991671	0.00140194	0.000533737	0.000526991	0.000321142	7.67971e-06	8.71784e-05	1.26652e-05	1.32747e-05	6.49663e-05	0.000170453	0.00035134	0.00120366	0.000713832	6.58833e-05	0.000393311	0.000163332	0.000464137	9.00933e-05	0.000358939	0.000159746	0.00160456
MCN22	0.000105673	0.000223699	9.33455e-05	2.53649e-05	0.00174745	0.000200382	0.000480334	0.000407837	6.11579e-05	0.000105508	7.21237e-05	0.000399635	1.75812e-05	3.02362e-05	0.000106745	0.000282492	2.00532e-05	1.9619e-05	0.00062057	0.000353358	0.000130198	0.000322541	0.00049929	0.000364627	0.00030906	0.000316559	0.000327769	0.000382846	0.000450448	0.000412298	0.000205228	0.000327825	1.73477e-05	8.58186e-05	5.0936e-05	3.77796e-05	6.51105e-05	0.000121287	0.000994541	0.000419966	0.000483245	2.68002e-05	0.000242774	0.00012186	0.000386306	0.00015176	0.000276284	0.00011762	0.000729409
MCN23	2.85378e-05	0.000268861	6.30396e-05	6.86606e-05	0.00115979	0.000210938	0.00192728	0.000594115	6.8167e-05	0.000232233	0.000343001	2.68207e-05	4.86109e-05	2.27721e-05	2.47595e-05	0.000311149	2.21248e-05	3.0188e-05	0.00146777	0.000235958	0.000202911	0.000345491	0.00202799	1.853e-05	0.000569872	0.00045872	0.000398838	0.000579951	0.000407551	0.000417976	0.000756168	0.000264185	1.02919e-05	0.000167259	4.16037e-05	6.04936e-05	6.59438e-05	3.1382e-05	0.000370639	0.00038254	0.000311214	3.30643e-05	0.00025311	3.20806e-05	0.000533315	8.75609e-05	0.000411256	3.18454e-05	0.00110305
MCN24	4.86839e-05	0.000400906	6.73612e-05	6.31477e-05	0.000765906	0.000250138	0.00079937	0.000581453	8.20074e-05	0.000829644	0.000188093	0.00010629	1.42497e-05	1.27219e-05	6.59124e-05	0.000401782	2.67024e-05	1.55815e-05	0.000400634	0.000498623	0.000168721	0.000338275	0.000777697	1.81869e-05	0.000510745	0.000509049	0.000454615	0.000278355	0.000453474	0.0010344	0.000590438	0.00033387	2.31363e-05	0.000169776	1.95934e-05	2.82201e-05	8.36519e-05	5.79589e-05	0.000345105	0.000507535	0.00035143	1.55953e-05	0.000223859	5.52521e-05	0.000398176	9.99058e-05	0.000279846	7.08187e-05	0.00249263
MCN26	9.04177e-05	0.000600211	0.000155857	8.43962e-05	0.000677484	0.000210762	0.000678623	0.000479509	0.000103097	0.000104132	6.66532e-05	3.10036e-05	2.86232e-05	4.39992e-05	8.10421e-05	0.000386766	1.3268e-05	1.38495e-05	0.000524869	0.000149244	0.000179219	0.000357541	0.000716645	3.95114e-05	0.000427336	0.000445469	0.000432387	0.000256436	0.000468868	0.000981575	0.000185446	0.000333648	8.77723e-06	0.000178394	1.99302e-05	1.4672e-05	5.68096e-05	9.75578e-05	0.000402836	0.000441699	0.000293785	2.52131e-05	0.000263676	9.32399e-05	0.000499371	0.000131869	0.000289408	9.40207e-05	0.00100933
MCN27	4.97361e-06	0.000260903	0.000179522	4.84292e-05	0.00130967	0.000246163	0.000392552	0.000775304	4.47031e-05	5.87719e-05	9.34405e-05	6.3616e-05	2.56334e-05	2.61061e-05	4.80885e-06	0.000388014	4.69843e-05	3.65257e-05	0.000285501	0.000145614	0.00014509	0.000316513	0.000403148	2.3184e-05	0.000496827	0.000527059	0.000527126	0.000264015	0.00058187	0.00048621	0.000445172	0.000287993	8.88575e-06	5.79822e-05	1.18292e-05	1.17581e-05	5.94001e-05	6.56685e-06	0.000410282	0.000529427	0.000312592	4.56478e-05	0.000271145	7.49076e-06	0.000590361	9.24579e-05	0.000250809	7.64267e-06	0.000648
MCN28	0.000309727	0.000448976	9.02987e-05	3.53098e-05	0.00168276	0.0002097	0.000559725	0.000451441	0.000135496	0.000149687	0.000260663	0.000146844	0.000198718	0.000109216	0.000305381	0.000592162	9.82712e-05	2.17993e-05	0.000267394	0.000875862	0.000152922	0.000386611	0.000607509	0.000308143	0.000387754	0.000378126	0.000380981	0.00042429	0.000436331	0.00126098	0.000302271	0.000314125	1.14045e-05	0.000543306	3.02315e-05	2.73932e-05	8.43494e-05	0.000333729	0.000413673	0.000385815	0.000359246	5.60961e-05	0.000273949	0.00033843	0.000485482	0.000115995	0.000199809	0.000341483	0.000508815
MCN29	9.61904e-06	0.000369896	0.000167097	5.1433e-05	0.000854647	0.000243482	0.000337235	0.000654959	4.84596e-05	0.000135227	0.000266961	2.78114e-05	0.000166493	9.73215e-06	1.01577e-05	0.000418126	2.84055e-05	2.49095e-05	0.000854693	0.000201342	0.000175616	0.000310872	0.000328254	1.92181e-05	0.000632476	0.000671774	0.000452214	0.000225436	0.000670233	0.000765063	0.000522202	0.000388342	4.03547e-05	6.42248e-05	2.12825e-05	3.98993e-05	7.54687e-05	1.12319e-05	0.000296966	0.00068908	0.00115507	3.28797e-05	0.000342218	1.28824e-05	0.000443038	0.000111762	0.000329603	1.30989e-05	0.00253757
MCN3	3.44988e-06	0.000135119	4.87484e-05	5.99628e-05	9.77557e-05	0.000101422	0.000138635	0.000262995	7.27918e-05	2.03728e-05	3.09615e-05	7.51842e-05	0.00227434	0.000105203	3.81943e-06	0.000209055	6.06426e-05	3.23896e-05	0.000152784	0.000106607	0.000108995	0.000151632	0.000144607	7.69296e-05	0.000197052	0.000173055	0.000205895	0.000193476	0.000226266	0.000307733	0.000151486	0.000427884	1.17143e-05	4.72869e-05	4.90253e-05	4.98379e-05	4.01211e-05	3.69255e-06	0.000233908	0.000220263	0.00012924	3.54953e-05	0.000378493	5.1942e-05	0.000518824	6.3157e-05	6.87243e-05	4.32339e-06	0.00103203
MCN30	4.68654e-05	0.000241395	0.000142375	3.54229e-05	0.00124752	0.000314615	0.000575087	0.000510802	0.000100639	0.000112333	0.000587061	0.000109298	2.44165e-05	2.77198e-05	4.61519e-05	0.000384723	2.3148e-05	4.27304e-05	0.000515529	0.000174644	0.000169654	0.000308739	0.000604816	0.000223567	0.000518478	0.00056396	0.000574373	0.00227616	0.00145699	0.000607428	0.000434946	0.000276461	8.36282e-06	9.39443e-05	2.4062e-05	4.08182e-05	5.66647e-05	5.20767e-05	0.000339487	0.00120036	0.000460931	3.51444e-05	0.0021359	5.603e-05	0.0004737	8.88547e-05	9.51497e-05	5.14748e-05	0.00108355
MCN31	2.14399e-06	0.000258897	0.000296443	0.000105099	0.000618319	0.000255634	0.000441272	0.00042098	4.5536e-05	6.43458e-05	0.000309446	6.58973e-05	3.45436e-05	3.10729e-05	2.05418e-06	0.000411793	1.98036e-05	1.73086e-05	0.00051287	0.000173713	0.000146717	0.000265673	0.000441288	0.000123067	0.000478753	0.00048687	0.00048482	0.000599372	0.000512836	0.000688496	0.000246008	0.000261139	2.24626e-05	0.000302083	2.0472e-05	2.49917e-05	6.96679e-05	2.85277e-06	0.0002261	0.00049636	0.000307196	0.000124039	0.000432041	4.24293e-06	0.000480518	9.14865e-05	0.000489985	3.34843e-06	0.00154585
MCN32	4.82617e-05	0.000384231	0.000128625	0.000329616	0.000538801	0.000267096	0.000520939	0.000635499	5.77429e-05	9.77345e-05	0.000576435	0.000103411	1.20069e-05	9.68472e-06	5.28448e-05	0.000392898	5.25774e-05	1.41737e-05	0.000407834	0.000212413	0.000147574	0.00037271	0.000520222	1.24445e-05	0.000430905	0.000452869	0.000540088	0.000190228	0.000650957	0.000560647	0.000368262	0.000366355	1.89066e-05	4.01728e-05	6.25396e-05	0.00017782	8.22095e-05	5.45457e-05	0.000309977	0.000715376	0.000366577	5.64148e-05	0.00031764	5.80848e-05	0.000497961	0.000108836	0.000567122	5.60308e-05	0.00599237
MCN33	0.000218285	0.000260002	0.000119136	0.000151749	0.00129863	0.000215684	0.000478126	0.000537293	0.000126397	0.000559152	5.61077e-05	2.34659e-05	3.46919e-05	9.04557e-05	0.000200814	0.000341046	1.68778e-05	9.17371e-05	0.000372595	0.000159948	0.000160721	0.000350394	0.00049065	0.000218972	0.0006674	0.000636236	0.000412315	0.000863585	0.000480589	0.000409713	0.00122008	0.000359103	1.2899e-05	0.000231721	2.44861e-05	2.06554e-05	7.10231e-05	0.000232862	0.000305032	0.000435595	0.000361688	2.16472e-05	0.000289279	0.000239035	0.000437878	0.000503268	0.00062515	0.000240873	0.000507266
MCN35	7.03371e-05	0.000340731	0.000134767	7.02215e-05	0.000586819	0.000148462	0.000568344	0.00030575	6.30248e-05	0.000155196	0.000109145	4.12378e-05	0.000428449	5.81817e-05	6.66625e-05	0.00027141	6.64742e-05	2.03418e-05	0.000900065	0.000126684	0.000169649	0.000248879	0.00060122	8.97174e-05	0.000298741	0.000276703	0.000250018	0.000211823	0.000283182	0.000396148	0.000167983	0.000440733	0.000125424	5.83785e-05	0.000448134	7.60723e-05	6.85334e-05	7.14609e-05	0.000220984	0.000271033	0.000286635	6.54578e-05	0.000332528	7.54351e-05	0.000332612	9.43756e-05	0.000293553	6.95729e-05	0.000834815
MCN4	2.05044e-06	0.000133746	0.000282854	0.000140892	0.000416711	0.000151341	0.000257547	0.000359124	4.71913e-05	0.000100486	6.51595e-05	6.70792e-05	2.21064e-05	0.000171222	2.33424e-06	0.000221395	0.000248417	2.43801e-05	0.000345769	0.000166983	0.000140546	0.000225985	0.000260596	2.70562e-05	0.000309362	0.000344542	0.00032227	0.000341141	0.000573131	0.000322032	0.000360177	0.000431581	1.04885e-05	5.61711e-05	3.29585e-05	2.86798e-05	4.0727e-05	2.72506e-06	0.000465145	0.000498124	0.000201796	8.30266e-05	0.000900235	4.50153e-06	0.000340381	0.000110898	0.000120757	3.00096e-06	0.00112012
MCN5	6.61079e-06	0.00018716	9.2721e-05	5.24648e-05	0.000347809	0.000128911	0.000264346	0.000349611	5.22471e-05	4.454e-05	2.30847e-05	1.8791e-05	2.31485e-05	1.15614e-05	6.60093e-06	0.000205168	0.000124298	2.47138e-05	0.00106266	0.000126798	0.000114839	0.000189341	0.00028503	1.65471e-05	0.000235092	0.00021784	0.000234971	0.000156783	0.000274451	0.000457466	0.000233843	0.000486336	1.09316e-05	5.91354e-05	1.95621e-05	1.98958e-05	4.69347e-05	7.87395e-06	0.000217357	0.000297467	0.000215551	3.35525e-05	0.000373321	1.91235e-05	0.000287359	0.000132727	0.000188978	9.0457e-06	0.00277726
MCN6	2.20206e-06	0.000222002	0.00068111	3.36766e-05	0.000579823	0.000187184	0.000304737	0.000500579	0.000117738	0.00013959	7.09045e-05	1.54657e-05	0.000238091	1.18115e-05	2.27059e-06	0.000569356	0.000342322	0.00224675	0.00020465	0.000139505	0.000153263	0.000312281	0.000304654	6.52375e-05	0.00208218	0.000566031	0.000368991	8.54645e-05	0.000358515	0.000564993	0.000649425	0.000427682	7.40379e-06	4.98988e-05	9.23539e-06	1.0287e-05	0.000129516	2.7381e-06	0.000527888	0.000431656	0.000229259	3.09862e-05	0.000576728	0.000436326	0.00125558	0.0002225	0.000148908	2.99702e-06	0.00160142
MCN7	1.90071e-06	0.00010393	0.000426727	0.000257427	5.91184e-05	6.89049e-05	0.000121321	0.000112027	6.44753e-05	0.000168727	0.000103404	8.45522e-05	0.000632724	0.000579	2.15292e-06	0.000133822	0.000332285	1.91155e-05	0.000134122	0.00010937	0.000127723	0.000122818	0.000115168	0.000124558	0.00010797	0.00010223	0.000108839	5.61502e-05	0.000129582	0.000225137	2.48982e-05	0.000358636	1.07304e-05	3.60264e-05	1.65073e-05	1.78862e-05	3.22908e-05	2.27969e-06	0.000146062	0.000129577	9.36348e-05	6.27572e-05	0.000160209	6.21052e-06	0.000333649	5.47636e-05	0.000170685	2.67865e-06	0.000852551
MCN8	0.000237158	0.000173144	0.000143847	3.47429e-05	0.000462173	0.000199958	0.000555033	0.000318525	0.000278215	0.000165593	0.000115551	6.72687e-05	4.39636e-05	2.10416e-05	0.00024007	0.000217262	0.000181446	1.39484e-05	0.000349101	0.000119505	0.000137258	0.000203623	0.000642297	6.98497e-05	0.00030451	0.000301256	0.000936614	0.000734929	0.000838882	0.000422279	0.000220699	0.000391536	0.00119085	0.000109935	1.56247e-05	2.9388e-05	4.35482e-05	0.000258725	0.000412354	0.000746426	0.000182814	3.92098e-05	0.000657891	0.000254082	0.000282679	0.000105109	0.000198179	0.000269531	0.00238733
MGD1_S142_L002	3.38841e-06	8.69929e-05	0.000148746	2.20276e-05	2.25728e-05	5.0753e-05	8.74471e-05	8.96718e-05	3.72911e-05	9.46173e-06	6.84026e-06	2.79805e-05	1.16384e-05	2.42421e-05	3.18748e-06	0.000126346	4.91488e-05	1.11681e-05	5.26543e-05	0.000184837	0.000899046	0.000244979	8.62839e-05	9.69645e-05	6.68595e-05	6.84342e-05	5.84504e-05	8.17161e-06	8.93471e-05	0.000636283	7.18147e-06	0.00102419	9.03052e-06	1.9584e-05	1.79022e-05	1.8784e-05	3.62049e-05	3.23457e-06	9.30676e-05	9.9371e-05	7.75009e-05	1.76169e-05	7.69221e-05	4.30027e-06	0.000114588	9.06201e-05	9.45411e-05	3.98456e-06	8.60852e-05
MGD10_S151_L002	2.98789e-06	7.74286e-05	8.92064e-05	1.15738e-05	2.34836e-05	0.000379866	7.95999e-05	9.30052e-05	2.29131e-05	8.73265e-06	4.36016e-06	2.24559e-05	7.2731e-06	2.41003e-05	3.54071e-06	0.000539466	4.88468e-05	9.17655e-06	1.76124e-05	0.000138308	0.000808521	0.000130255	7.28386e-05	1.85885e-05	6.77697e-05	7.3313e-05	6.55909e-05	6.55827e-06	0.000121833	0.000290205	5.16967e-06	0.00118256	7.66093e-06	9.57831e-06	1.02663e-05	1.05145e-05	2.68005e-05	3.57143e-06	9.30665e-05	0.000122166	8.11728e-05	1.46832e-05	7.98328e-05	3.93232e-06	0.000113636	9.43083e-05	4.06843e-05	3.71712e-06	9.85747e-05
MGD11_S152_L002	3.65393e-05	8.26438e-05	0.000109749	2.73111e-05	3.33783e-05	0.000161379	0.000105059	0.00010954	5.86941e-05	1.04036e-05	4.16024e-06	5.12133e-05	8.9995e-06	2.28555e-05	3.94659e-05	0.00020878	1.83078e-05	8.93576e-06	2.84963e-05	0.000143001	0.000528285	0.000232937	9.38361e-05	5.10311e-05	7.37251e-05	8.44853e-05	9.29578e-05	8.72764e-06	0.000111844	0.000827374	7.31515e-06	0.00116063	8.79964e-06	1.76368e-05	1.28974e-05	1.76893e-05	3.38505e-05	4.11164e-05	0.000105405	0.000111563	8.98963e-05	1.85946e-05	9.53836e-05	3.97729e-05	0.00013474	8.9066e-05	0.000110971	4.02102e-05	9.26601e-05
MGD12_S153_L002	1.58601e-06	7.02752e-05	8.51701e-05	1.53931e-05	6.34195e-05	5.12905e-05	8.69432e-05	0.000103021	2.27032e-05	8.97587e-06	3.702e-06	2.95535e-05	7.65735e-06	3.88301e-05	2.04599e-06	0.000210001	1.11506e-05	9.60787e-06	2.2151e-05	0.000314879	0.000791664	0.000231991	7.80261e-05	6.37241e-05	6.43745e-05	6.96192e-05	5.91651e-05	6.51529e-06	9.40632e-05	0.000224778	6.52945e-06	0.00120415	6.14469e-06	1.20302e-05	7.95162e-06	9.43049e-06	3.10997e-05	2.46414e-06	0.000105067	9.74077e-05	7.84964e-05	1.39454e-05	8.21546e-05	1.96894e-06	0.000133534	8.34747e-05	4.91646e-05	2.7648e-06	8.39245e-05
MGD2_S143_L002	7.17416e-06	6.25189e-05	0.000162582	1.37679e-05	3.79166e-05	9.78666e-05	9.00673e-05	9.85883e-05	2.39019e-05	8.16287e-06	5.87178e-06	3.20051e-05	1.06806e-05	2.02533e-05	6.76322e-06	0.000169281	1.66218e-05	1.04506e-05	3.24847e-05	0.000156571	0.000787749	0.000253415	8.24095e-05	3.11668e-05	6.94935e-05	8.16582e-05	6.87342e-05	7.3976e-06	9.26197e-05	0.000574589	7.04269e-06	0.000831416	1.07001e-05	2.01351e-05	1.2121e-05	1.64297e-05	4.33811e-05	7.64342e-06	0.000112346	0.000100361	8.11802e-05	4.45063e-05	7.77603e-05	8.28386e-06	0.000114398	6.61373e-05	3.87466e-05	8.84747e-06	8.3222e-05
MGD3_S144_L002	7.62226e-05	0.00013847	0.000154821	3.658e-05	3.62773e-05	9.39485e-05	9.35175e-05	0.000123975	3.03012e-05	1.04568e-05	4.68826e-06	5.22044e-05	1.11838e-05	2.12245e-05	7.24371e-05	0.000338945	5.7637e-05	1.01189e-05	3.41014e-05	0.000131934	0.000871701	0.000188886	7.80584e-05	2.65675e-05	7.3232e-05	8.27701e-05	7.73588e-05	7.47895e-06	0.00010093	0.000281347	5.05166e-06	0.000793435	1.10337e-05	1.53119e-05	1.24875e-05	1.35726e-05	6.95193e-05	7.29379e-05	0.000144192	0.000103416	9.39256e-05	1.57199e-05	9.28937e-05	7.6557e-05	0.000154433	7.66804e-05	0.000160852	7.93998e-05	9.44639e-05
MGD4_S145_L002	2.78078e-06	5.64697e-05	5.52848e-05	9.7946e-06	2.48825e-05	0.000119083	8.78587e-05	0.000104987	2.49896e-05	1.13862e-05	5.84885e-06	2.66352e-05	3.19336e-05	1.00657e-05	3.02924e-06	0.000148005	2.67781e-05	1.01101e-05	2.47785e-05	0.000110828	0.000423917	0.000221569	6.51423e-05	1.39032e-05	6.47594e-05	7.53705e-05	6.31663e-05	9.02248e-06	9.49087e-05	0.000547296	8.02331e-06	0.00120322	8.64907e-06	1.48967e-05	1.81316e-05	1.56388e-05	3.13462e-05	3.1048e-06	0.000122148	0.000102627	8.26067e-05	1.31813e-05	8.5632e-05	7.54833e-06	0.000120765	9.00002e-05	8.11465e-05	4.0444e-06	8.13761e-05
MGD5_S146_L002	2.90908e-06	4.00379e-05	0.000103409	1.40842e-05	4.07933e-05	4.04539e-05	6.04134e-05	7.74882e-05	2.9114e-05	9.09446e-06	4.88937e-06	2.75594e-05	8.6626e-06	6.21195e-05	3.28446e-06	0.000476945	8.40033e-05	1.06976e-05	3.036e-05	8.15686e-05	0.000527975	0.000118765	5.01434e-05	0.000126774	5.05381e-05	5.31833e-05	5.22644e-05	7.53241e-06	7.46288e-05	0.000315434	7.25447e-06	0.00108781	8.22075e-06	1.56386e-05	1.24476e-05	1.62e-05	3.60818e-05	3.57918e-06	9.55256e-05	8.3461e-05	6.4586e-05	2.33829e-05	6.23926e-05	4.98315e-06	9.27811e-05	8.15703e-05	5.51149e-05	4.72075e-06	6.42289e-05
MGD6_S147_L002	2.29939e-06	6.61308e-05	0.00013797	1.8935e-05	2.5224e-05	0.000118913	8.89541e-05	0.000106146	3.25133e-05	8.02643e-06	4.89808e-06	2.89218e-05	9.07035e-06	1.44984e-05	1.98117e-06	0.000135232	3.39075e-05	9.62012e-06	2.11473e-05	0.000193603	0.000541772	0.000181911	7.97284e-05	1.28361e-05	7.16878e-05	7.32225e-05	6.8868e-05	7.69308e-06	0.00012454	0.000519232	7.41042e-06	0.000944435	9.66393e-06	2.42802e-05	1.39649e-05	1.27626e-05	3.67299e-05	1.94551e-06	0.000135775	0.000125974	0.000111992	2.16768e-05	8.04893e-05	4.08335e-06	0.000118265	8.02003e-05	3.85669e-05	2.785e-06	9.10151e-05
MGD7_S148_L002	2.46394e-06	8.08568e-05	0.000112888	1.98572e-05	2.62143e-05	0.000105601	0.000133742	9.15688e-05	2.6544e-05	7.88535e-06	5.02345e-06	3.81337e-05	1.21712e-05	5.10565e-05	3.06477e-06	0.000151659	2.418e-05	1.0439e-05	3.73325e-05	0.000111788	0.000352256	0.000125775	0.000122666	4.9461e-05	8.77547e-05	6.54733e-05	5.94512e-05	5.40492e-06	9.2813e-05	0.000686219	4.8839e-06	0.000848641	9.08993e-06	1.0906e-05	1.40396e-05	1.44655e-05	3.6191e-05	2.76235e-06	0.00010071	9.53728e-05	7.12494e-05	2.26794e-05	7.26139e-05	1.06764e-05	0.00011976	7.86276e-05	4.38632e-05	3.72617e-06	7.83532e-05
MGD8_S149_L002	4.71344e-06	6.23569e-05	5.33303e-05	3.18382e-05	1.54172e-05	5.49251e-05	7.52848e-05	0.000100089	2.36862e-05	1.04323e-05	4.99952e-06	3.26092e-05	7.9168e-06	2.95337e-05	6.10867e-06	0.000145341	2.86235e-05	9.0494e-06	2.38063e-05	8.88339e-05	0.000567051	0.000140323	6.27619e-05	2.133e-05	6.50819e-05	7.43061e-05	6.98376e-05	9.17991e-06	0.000105963	0.000176711	8.17233e-06	0.00107883	8.60543e-06	2.95902e-05	9.90484e-06	1.0683e-05	3.12476e-05	5.66186e-06	0.000101711	0.000113356	7.41645e-05	1.76186e-05	8.86707e-05	6.36589e-06	0.000129857	8.65704e-05	4.26203e-05	7.52839e-06	8.85645e-05
MGD9_S150_L002	2.54744e-06	4.81739e-05	4.69969e-05	9.76457e-06	3.40032e-05	4.73257e-05	6.13682e-05	8.61873e-05	2.09279e-05	9.13872e-06	3.92875e-06	1.67384e-05	6.25217e-06	1.50421e-05	2.39373e-06	0.00010731	1.56831e-05	9.8603e-06	1.64249e-05	6.20739e-05	0.000448533	0.000130028	5.34105e-05	1.50887e-05	5.50926e-05	6.08999e-05	5.46839e-05	6.31125e-06	7.98991e-05	0.00013555	6.83991e-06	0.00118275	1.32053e-05	1.49199e-05	1.04433e-05	8.21835e-06	2.5067e-05	2.62693e-06	8.84423e-05	8.91343e-05	6.59885e-05	1.36301e-05	7.20269e-05	2.77363e-06	0.000109363	9.55641e-05	4.2082e-05	3.14684e-06	6.97437e-05
NB1	1.99913e-06	3.16155e-05	2.97034e-05	1.16886e-05	6.8783e-05	2.17393e-05	2.80075e-05	3.10154e-05	2.36248e-05	8.42827e-05	2.85589e-05	1.34561e-05	0.000116405	6.33536e-06	1.67064e-06	0.000121138	5.11345e-06	0.000576193	3.07511e-05	1.2746e-05	4.35054e-05	4.66606e-05	1.46236e-05	1.04678e-05	0.00171561	1.31089e-05	1.88649e-05	6.43272e-05	1.74451e-05	3.0387e-05	5.39807e-05	4.06745e-05	1.01238e-05	0.000135629	1.58169e-05	1.2766e-05	5.28586e-05	2.22496e-06	4.20371e-05	7.13693e-05	1.87828e-05	1.29395e-05	3.76286e-05	0.000186012	0.000188368	3.28066e-05	4.02914e-05	2.50073e-06	1.91348e-05
NB10	2.00715e-06	2.92843e-05	3.37743e-05	8.94591e-05	5.65437e-05	4.21632e-05	2.11116e-05	2.58296e-05	1.41727e-05	5.77796e-05	1.83404e-05	1.40022e-05	1.41127e-05	7.5947e-06	2.25598e-06	3.72959e-05	7.003e-06	2.15766e-05	5.82895e-05	1.09648e-05	4.60792e-05	3.8891e-05	1.71347e-05	1.11086e-05	5.3212e-05	1.20354e-05	1.80627e-05	5.72526e-05	1.93495e-05	2.84002e-05	5.17653e-05	3.84719e-05	1.46342e-05	0.000126001	1.61623e-05	1.54688e-05	3.31893e-05	2.00118e-06	3.2706e-05	6.39179e-05	1.92943e-05	8.98733e-05	3.22081e-05	4.95944e-06	3.15586e-05	4.21795e-05	3.48024e-05	2.69248e-06	2.14245e-05
NB13	1.48219e-06	1.87352e-05	3.49772e-05	2.13243e-05	3.4951e-05	1.88425e-05	1.00058e-05	1.72172e-05	1.98155e-05	5.25555e-05	2.84623e-05	1.20197e-05	9.85475e-06	7.8237e-06	1.8028e-06	2.40684e-05	6.11656e-06	6.19473e-05	1.92978e-05	7.61158e-06	2.4181e-05	3.04951e-05	8.50878e-06	8.91939e-06	5.04025e-05	8.40486e-06	1.11841e-05	6.35418e-05	1.28732e-05	1.84456e-05	6.65876e-05	2.78073e-05	1.67735e-05	0.000219942	2.35778e-05	1.9437e-05	2.9986e-05	1.20682e-06	2.47116e-05	2.01409e-05	1.06601e-05	0.00010805	2.37639e-05	5.37184e-06	1.85101e-05	2.04652e-05	2.06479e-05	1.47693e-06	1.2446e-05
NB14	1.35559e-06	1.19929e-05	1.9408e-05	6.7679e-06	2.04627e-05	1.22124e-05	1.11078e-05	2.15279e-05	1.23656e-05	2.22821e-05	8.01564e-06	1.09797e-05	9.85152e-06	7.92645e-06	1.95846e-06	3.18708e-05	5.70713e-06	1.26251e-05	7.67945e-06	1.02608e-05	2.97874e-05	5.06474e-05	1.06226e-05	1.18216e-05	1.9149e-05	1.18643e-05	1.40018e-05	2.18212e-05	1.43957e-05	3.10939e-05	2.3245e-05	8.78709e-05	1.1445e-05	5.07649e-05	1.43209e-05	1.17899e-05	1.28066e-05	3.44971e-06	4.06159e-05	2.21852e-05	1.23532e-05	1.07924e-05	3.44482e-05	5.78024e-06	2.88897e-05	3.68698e-05	1.43371e-05	3.48389e-06	1.46555e-05
NB15	1.64543e-06	3.3606e-05	1.93154e-05	9.21187e-06	3.41776e-05	1.86369e-05	1.92895e-05	2.60418e-05	1.8149e-05	4.88979e-05	2.98675e-05	1.33707e-05	6.78521e-05	5.35434e-06	1.7002e-06	7.06756e-05	4.56782e-06	4.0067e-05	2.59959e-05	1.1797e-05	2.93626e-05	3.8984e-05	1.2344e-05	8.0888e-06	9.26953e-05	1.16446e-05	1.7242e-05	3.73381e-05	1.59153e-05	2.53291e-05	4.06501e-05	3.76239e-05	1.59192e-05	0.000105661	1.48407e-05	1.37442e-05	3.75963e-05	2.7474e-06	3.26256e-05	3.01207e-05	1.65456e-05	1.5974e-05	3.25376e-05	8.05949e-05	8.53185e-05	3.42916e-05	4.98387e-05	3.41957e-06	1.7078e-05
NB16	2.1501e-06	4.04238e-05	2.81464e-05	1.92746e-05	3.24797e-05	1.9108e-05	1.58202e-05	2.60068e-05	1.83359e-05	5.31131e-05	2.57266e-05	1.51893e-05	4.99009e-05	5.63103e-06	2.38215e-06	6.52258e-05	5.49783e-06	5.10038e-05	2.82368e-05	1.33346e-05	3.60029e-05	3.43636e-05	1.41033e-05	9.2869e-06	8.84848e-05	1.13758e-05	1.76752e-05	5.15202e-05	1.54416e-05	2.56961e-05	4.59751e-05	3.19133e-05	1.73088e-05	0.000117859	1.62374e-05	1.44199e-05	0.000173163	3.91533e-06	2.9542e-05	2.67331e-05	1.82027e-05	2.3603e-05	2.89949e-05	7.00426e-05	3.81607e-05	3.98015e-05	3.99648e-05	4.6285e-06	1.85787e-05
NB17	2.26748e-06	3.52518e-05	5.97195e-05	1.06517e-05	2.76797e-05	1.68305e-05	2.22872e-05	2.87246e-05	2.13086e-05	8.99138e-05	4.36714e-05	1.31724e-05	1.02714e-05	7.07537e-06	2.19614e-06	3.47323e-05	5.64194e-06	1.89807e-05	1.86708e-05	1.28853e-05	3.40187e-05	4.51544e-05	1.46632e-05	1.01077e-05	2.75334e-05	1.32997e-05	1.81692e-05	3.7002e-05	1.64548e-05	2.85146e-05	3.6478e-05	4.19395e-05	1.25327e-05	9.55976e-05	2.01147e-05	1.58651e-05	3.74297e-05	1.90869e-06	3.65345e-05	2.51561e-05	1.82545e-05	2.28539e-05	3.72511e-05	1.17022e-05	3.62731e-05	3.45575e-05	3.85242e-05	2.64478e-06	1.96591e-05
NB18	1.65937e-06	3.57005e-05	2.62426e-05	1.81383e-05	3.50748e-05	1.83374e-05	1.36679e-05	2.68207e-05	1.55253e-05	5.35889e-05	2.55382e-05	1.11676e-05	3.65443e-05	5.88883e-06	1.67483e-06	5.73194e-05	4.04096e-06	4.01028e-05	2.55187e-05	1.13335e-05	3.37173e-05	4.29762e-05	1.02879e-05	8.18162e-06	8.02895e-05	1.02859e-05	1.54881e-05	2.89803e-05	1.45741e-05	2.63645e-05	2.76113e-05	4.5988e-05	1.28083e-05	9.02089e-05	1.68762e-05	1.28013e-05	0.000111412	8.83459e-06	3.28635e-05	2.48235e-05	1.55314e-05	3.82708e-05	3.25968e-05	5.43485e-05	4.65264e-05	3.44579e-05	3.46677e-05	9.05408e-06	1.54952e-05
NB19	2.10274e-06	2.72997e-05	4.9078e-05	7.32231e-05	7.92652e-05	0.000155984	2.57622e-05	3.58964e-05	1.56997e-05	8.51575e-05	2.36312e-05	1.37729e-05	2.14402e-05	9.53371e-06	2.30567e-06	5.58406e-05	6.84093e-06	2.81257e-05	1.49409e-05	1.2668e-05	3.94852e-05	6.25433e-05	1.71699e-05	1.28895e-05	6.88292e-05	1.52724e-05	2.31013e-05	4.3407e-05	2.36341e-05	3.89014e-05	4.16759e-05	6.78068e-05	1.12192e-05	9.21991e-05	1.78569e-05	1.49317e-05	3.33966e-05	3.334e-06	4.81147e-05	6.66616e-05	2.28978e-05	0.000157503	4.58771e-05	7.34858e-06	4.0195e-05	4.2281e-05	3.27985e-05	3.4417e-06	2.66608e-05
NB2	3.87565e-06	3.80416e-05	2.78466e-05	6.92166e-06	3.84907e-05	1.60333e-05	1.74141e-05	3.20848e-05	1.55527e-05	3.83625e-05	1.92322e-05	1.41394e-05	8.82843e-06	6.19018e-06	4.78587e-06	3.49479e-05	5.94461e-06	1.16674e-05	1.84133e-05	1.29114e-05	3.61829e-05	4.93051e-05	1.50303e-05	9.5101e-06	1.85401e-05	1.57205e-05	1.84039e-05	4.95384e-05	1.97979e-05	3.04548e-05	4.7646e-05	5.40082e-05	1.07987e-05	0.000138323	1.78052e-05	1.33801e-05	2.53954e-05	1.85113e-05	4.01935e-05	2.23453e-05	1.87149e-05	8.73693e-06	3.88543e-05	8.99668e-06	3.65961e-05	4.14788e-05	3.46063e-05	1.85578e-05	2.1567e-05
NB21	1.88406e-06	2.36041e-05	5.85162e-05	1.33412e-05	3.08519e-05	1.70273e-05	2.27365e-05	2.68895e-05	1.70262e-05	7.76599e-05	3.40624e-05	1.13628e-05	1.20919e-05	5.58306e-06	1.88774e-06	3.66604e-05	4.6296e-06	1.90494e-05	2.25079e-05	1.12861e-05	3.44257e-05	4.57771e-05	1.42838e-05	9.38246e-06	2.90643e-05	1.34626e-05	1.79702e-05	5.29287e-05	1.77333e-05	2.60031e-05	4.78931e-05	4.36845e-05	1.08033e-05	0.000140447	1.54635e-05	1.21567e-05	2.35854e-05	1.68569e-06	3.54119e-05	3.10419e-05	1.53859e-05	1.51993e-05	3.89712e-05	9.64336e-06	3.96651e-05	3.21454e-05	3.45412e-05	2.4472e-06	1.95756e-05
NB22	1.51502e-06	2.68187e-05	1.99499e-05	1.6886e-05	3.92822e-05	4.61477e-05	1.34021e-05	2.63223e-05	1.0309e-05	4.70545e-05	1.82167e-05	1.07393e-05	1.03892e-05	6.00659e-06	2.19979e-06	3.17871e-05	4.11413e-06	1.90669e-05	2.30167e-05	8.94934e-06	2.65035e-05	3.51735e-05	1.09756e-05	9.35797e-06	2.56588e-05	9.24267e-06	1.31878e-05	3.0811e-05	1.20975e-05	2.47405e-05	3.09875e-05	3.49213e-05	9.34086e-06	8.10766e-05	1.26143e-05	1.07559e-05	2.80873e-05	2.80703e-06	2.93777e-05	0.000215806	1.48289e-05	0.000161606	3.10359e-05	6.57837e-06	3.18768e-05	3.21902e-05	3.04109e-05	2.94143e-06	1.45659e-05
NB24	2.05884e-06	2.54541e-05	6.7714e-05	1.2786e-05	3.22113e-05	2.03875e-05	1.97078e-05	2.77637e-05	1.74591e-05	9.6863e-05	3.19064e-05	1.34699e-05	1.25387e-05	7.46774e-06	2.64808e-06	3.41051e-05	5.9604e-06	1.70222e-05	3.3561e-05	1.15138e-05	4.75853e-05	4.73814e-05	1.59088e-05	1.30051e-05	2.98511e-05	1.32909e-05	2.08896e-05	6.51191e-05	2.001e-05	2.70425e-05	7.59016e-05	4.82385e-05	1.10758e-05	0.000244084	1.52892e-05	1.22952e-05	3.58185e-05	2.72777e-06	3.51822e-05	2.6978e-05	2.01952e-05	3.33986e-05	4.50755e-05	9.49901e-06	3.09002e-05	3.51546e-05	3.64516e-05	2.88755e-06	2.09158e-05
NB25	2.37345e-06	3.42548e-05	3.54976e-05	8.85305e-06	3.95519e-05	1.82701e-05	2.96659e-05	2.84925e-05	1.77092e-05	8.48439e-05	4.80405e-05	1.2059e-05	1.08876e-05	4.16117e-06	2.42745e-06	3.31855e-05	4.17336e-06	1.57872e-05	3.41239e-05	1.24393e-05	3.70597e-05	3.61246e-05	1.5415e-05	8.58307e-06	2.67917e-05	1.47378e-05	1.98573e-05	4.49275e-05	1.85033e-05	2.55606e-05	4.1142e-05	3.47958e-05	9.95434e-06	0.000118816	1.6141e-05	1.38942e-05	2.75228e-05	3.01845e-06	3.64809e-05	2.80335e-05	1.90065e-05	1.44182e-05	3.48293e-05	2.13019e-05	3.43052e-05	3.61718e-05	5.89001e-05	3.13814e-06	1.96379e-05
NB26	1.53585e-06	5.31873e-05	9.85996e-05	1.33779e-05	3.98829e-05	1.78204e-05	2.07387e-05	2.81693e-05	1.70755e-05	9.91092e-05	3.77244e-05	1.15807e-05	9.8183e-06	4.92562e-06	2.11621e-06	3.46748e-05	4.73632e-06	1.72961e-05	2.77519e-05	1.51587e-05	3.21509e-05	4.13061e-05	1.37729e-05	7.90429e-06	2.96534e-05	1.2714e-05	1.74544e-05	4.78291e-05	1.58729e-05	2.41951e-05	3.79808e-05	3.16329e-05	1.03589e-05	0.000100735	1.52735e-05	1.43934e-05	4.47763e-05	4.75999e-06	3.05061e-05	3.08619e-05	1.70324e-05	2.34664e-05	3.13834e-05	7.8901e-06	3.38651e-05	4.33168e-05	6.40843e-05	5.16328e-06	1.82581e-05
NB27	1.1613e-06	2.06669e-05	6.02636e-05	1.12394e-05	3.12553e-05	1.74377e-05	2.50671e-05	1.94911e-05	1.90535e-05	0.00012099	6.50008e-05	7.28235e-06	1.10648e-05	3.86572e-06	1.13664e-06	3.43358e-05	3.52222e-06	1.87485e-05	2.20296e-05	8.96591e-06	2.64983e-05	3.19821e-05	9.86187e-06	7.91094e-06	4.08634e-05	7.95508e-06	1.26726e-05	3.65273e-05	1.05844e-05	2.04159e-05	3.1294e-05	3.55386e-05	8.0047e-06	7.91542e-05	1.05412e-05	9.40963e-06	2.78225e-05	1.40719e-06	2.76729e-05	3.30562e-05	1.27893e-05	2.13788e-05	2.31094e-05	3.12677e-05	2.9872e-05	2.16661e-05	5.02655e-05	1.53668e-06	1.32718e-05
NB28	2.20195e-06	3.73417e-05	2.69266e-05	1.9644e-05	7.4204e-05	3.40179e-05	2.83382e-05	3.18679e-05	2.05278e-05	4.9033e-05	2.10509e-05	1.51731e-05	1.53798e-05	7.83239e-06	1.92019e-06	3.99772e-05	5.87632e-06	1.80736e-05	2.52674e-05	1.27445e-05	3.38919e-05	4.6925e-05	1.51983e-05	1.18749e-05	2.86048e-05	1.33454e-05	1.9828e-05	7.09797e-05	1.88633e-05	2.97069e-05	6.16601e-05	4.51197e-05	1.34892e-05	0.000154894	1.82502e-05	1.7542e-05	3.2962e-05	2.20499e-06	3.51834e-05	0.000155114	2.07491e-05	5.88731e-05	3.68764e-05	1.0647e-05	3.60006e-05	3.41046e-05	3.68201e-05	2.18977e-06	2.15976e-05
NB29	2.18995e-06	3.4331e-05	2.81137e-05	9.93003e-06	4.01063e-05	1.87115e-05	1.89022e-05	2.5811e-05	1.71233e-05	5.4929e-05	2.31874e-05	1.22019e-05	5.86624e-05	6.65837e-06	2.01199e-06	6.78922e-05	4.90935e-06	0.000180725	4.50095e-05	1.20472e-05	3.29718e-05	3.62705e-05	1.44931e-05	9.9072e-06	0.000125127	1.13625e-05	1.60608e-05	8.17455e-05	1.60706e-05	2.33944e-05	7.30583e-05	3.53717e-05	1.07065e-05	0.000200536	1.63905e-05	1.34296e-05	5.43145e-05	3.69283e-06	2.93668e-05	3.39671e-05	1.62006e-05	2.08065e-05	3.17808e-05	7.92028e-05	7.28625e-05	3.1254e-05	3.66229e-05	3.88413e-06	1.7184e-05
NB3	1.02511e-06	2.35228e-05	2.20826e-05	7.49089e-06	2.55584e-05	1.02231e-05	1.29298e-05	2.3666e-05	1.25114e-05	3.57041e-05	9.60813e-06	1.06972e-05	1.42456e-05	6.85053e-06	1.25864e-06	2.93541e-05	4.32833e-06	1.43687e-05	3.47388e-05	8.82137e-06	3.37603e-05	4.59382e-05	1.29025e-05	9.40115e-06	2.42617e-05	1.08543e-05	1.31701e-05	5.51795e-05	1.263e-05	2.48079e-05	5.19922e-05	4.11246e-05	1.01819e-05	0.000128737	1.51778e-05	1.22167e-05	1.63798e-05	1.40395e-06	3.57501e-05	1.61368e-05	1.40003e-05	7.62189e-06	3.57858e-05	1.31166e-05	3.86784e-05	2.83904e-05	2.63516e-05	1.73092e-06	1.51539e-05
NB30	1.87158e-06	1.75918e-05	3.65088e-05	6.0542e-05	5.09492e-05	7.668e-05	1.85102e-05	3.15697e-05	1.39646e-05	7.12004e-05	1.65873e-05	1.15711e-05	1.77467e-05	8.18004e-06	2.04793e-06	4.6898e-05	5.33043e-06	2.09737e-05	1.17345e-05	1.11317e-05	3.49066e-05	7.13467e-05	1.38132e-05	1.16385e-05	4.15513e-05	1.24534e-05	1.80287e-05	2.53618e-05	1.66306e-05	3.97709e-05	2.90438e-05	8.51425e-05	1.27382e-05	6.92435e-05	1.53105e-05	1.30732e-05	3.25954e-05	2.41881e-05	5.2075e-05	6.46495e-05	1.65565e-05	0.000124996	4.9962e-05	6.55536e-06	4.6355e-05	3.72165e-05	2.28918e-05	2.34729e-05	1.95873e-05
NB31	1.06929e-06	1.74508e-05	0.000134823	2.18842e-05	2.7482e-05	2.03251e-05	2.14147e-05	1.67626e-05	1.56155e-05	0.000218931	6.87243e-05	7.45092e-06	6.43279e-06	5.71064e-06	1.08422e-06	3.06187e-05	3.67495e-06	3.04499e-05	1.64811e-05	6.65789e-06	2.42189e-05	2.30763e-05	6.85135e-06	6.43385e-06	3.51559e-05	8.02579e-06	9.30185e-06	3.66449e-05	8.37798e-06	1.61289e-05	3.55644e-05	2.07472e-05	6.10178e-06	0.000103032	9.49389e-06	8.39237e-06	7.22718e-05	1.15437e-06	1.85195e-05	2.58685e-05	8.12785e-06	6.92523e-05	2.12289e-05	1.22442e-05	2.3233e-05	2.75099e-05	5.56588e-05	1.35456e-06	1.00951e-05
NB32	1.6446e-06	4.21803e-05	2.47217e-05	7.00279e-06	3.52431e-05	1.24768e-05	5.38503e-05	3.0996e-05	1.25802e-05	4.26595e-05	1.67956e-05	1.3303e-05	9.91521e-06	6.50898e-06	1.72797e-06	3.11973e-05	5.14489e-06	1.28516e-05	5.63194e-05	1.39576e-05	3.9699e-05	5.24905e-05	1.52584e-05	9.86341e-06	1.59914e-05	1.48802e-05	1.7153e-05	7.43356e-05	1.75189e-05	3.09857e-05	5.82253e-05	4.09908e-05	1.37294e-05	0.000154831	1.60757e-05	1.37882e-05	2.63516e-05	5.50847e-06	4.36328e-05	2.31985e-05	1.78179e-05	9.04279e-06	4.04863e-05	3.09519e-06	3.77283e-05	4.555e-05	3.5678e-05	5.49119e-06	1.87848e-05
NB33	1.42641e-06	2.34564e-05	2.39542e-05	1.36752e-05	4.31595e-05	2.45977e-05	2.04735e-05	3.61032e-05	1.18195e-05	7.99718e-05	3.187e-05	8.02525e-06	3.91867e-05	4.80573e-06	1.53267e-06	7.79215e-05	3.87847e-06	5.67205e-05	1.39909e-05	1.04693e-05	2.96954e-05	6.04796e-05	1.30542e-05	7.75284e-06	0.000102288	1.281e-05	1.82716e-05	5.22723e-05	1.76157e-05	3.41899e-05	5.85522e-05	5.89948e-05	6.75981e-06	0.000155647	8.98681e-06	8.15448e-06	5.63751e-05	1.0869e-05	5.0666e-05	3.68675e-05	1.7384e-05	4.23373e-05	4.46318e-05	7.54057e-05	6.80943e-05	3.47386e-05	4.19762e-05	1.0306e-05	1.98222e-05
NB34	1.96324e-06	3.14784e-05	1.59907e-05	5.62038e-06	1.88606e-05	1.05127e-05	9.84677e-06	2.08301e-05	8.17485e-06	2.46974e-05	1.11199e-05	7.67478e-06	1.10617e-05	6.21986e-06	2.14053e-06	2.15889e-05	2.95623e-06	9.19427e-06	1.43057e-05	9.69008e-06	2.8706e-05	3.47331e-05	1.01313e-05	5.13048e-06	1.71303e-05	9.44676e-06	1.17938e-05	4.91255e-05	1.20203e-05	1.97572e-05	3.60842e-05	3.15543e-05	7.62514e-06	0.000112773	1.12589e-05	8.5801e-06	1.84759e-05	4.63839e-06	2.78804e-05	1.67388e-05	1.30204e-05	5.50084e-06	3.03296e-05	1.02588e-05	2.83195e-05	3.26201e-05	2.52984e-05	5.51666e-06	1.38198e-05
NB35	1.1357e-06	2.30116e-05	3.18939e-05	6.45604e-06	4.07602e-05	1.06673e-05	1.20556e-05	2.3639e-05	1.05832e-05	4.24262e-05	1.28569e-05	1.05969e-05	7.00679e-06	4.99551e-06	1.24149e-06	2.71722e-05	4.25077e-06	1.21593e-05	2.82144e-05	9.26896e-06	3.2936e-05	4.15215e-05	1.12162e-05	8.02318e-06	1.39698e-05	1.14242e-05	1.24192e-05	5.57448e-05	1.3153e-05	2.40003e-05	5.1192e-05	3.57121e-05	1.61717e-05	0.00013295	1.74726e-05	1.3702e-05	1.45135e-05	1.24132e-06	3.27178e-05	1.65202e-05	1.41252e-05	6.82482e-06	3.43641e-05	3.03116e-06	3.06823e-05	2.51965e-05	1.98611e-05	1.44745e-06	1.38619e-05
NB4	1.58127e-06	2.8336e-05	4.79879e-05	9.15672e-06	2.27733e-05	1.43432e-05	2.08682e-05	2.60315e-05	1.58633e-05	3.83146e-05	1.56227e-05	1.51073e-05	1.22358e-05	8.96172e-06	1.98138e-06	3.38976e-05	7.59151e-06	1.49452e-05	0.000117154	1.15234e-05	5.87808e-05	4.4469e-05	1.48656e-05	1.25615e-05	1.77221e-05	1.3278e-05	1.80296e-05	4.7022e-05	1.93277e-05	2.78132e-05	4.77201e-05	4.47314e-05	1.53219e-05	0.000143547	1.81676e-05	1.50109e-05	2.13813e-05	3.25368e-06	3.49813e-05	2.34221e-05	2.03501e-05	1.15124e-05	3.78915e-05	4.79376e-06	2.88633e-05	4.12069e-05	3.77552e-05	2.8204e-06	2.17702e-05
NB5	3.16102e-06	2.38778e-05	2.28951e-05	8.73726e-06	2.81148e-05	1.4064e-05	1.4817e-05	2.64679e-05	1.53511e-05	4.11075e-05	1.56506e-05	9.06475e-06	1.29557e-05	5.91239e-06	3.57537e-06	3.24496e-05	4.16164e-06	2.21112e-05	2.41833e-05	1.08047e-05	2.80457e-05	4.46198e-05	1.22318e-05	1.03643e-05	3.66941e-05	1.14762e-05	1.54699e-05	3.80509e-05	1.36898e-05	2.86027e-05	3.47385e-05	4.2553e-05	8.30582e-06	9.14957e-05	1.24721e-05	9.18522e-06	1.74342e-05	2.96208e-06	3.66421e-05	2.46299e-05	1.34438e-05	1.14924e-05	3.5728e-05	1.27718e-05	3.32734e-05	2.82099e-05	2.28176e-05	3.98047e-06	1.69941e-05
NB6	1.5914e-06	3.14952e-05	1.82688e-05	8.04718e-06	2.43782e-05	1.05426e-05	1.08856e-05	2.14865e-05	8.99857e-06	2.72637e-05	9.23279e-06	1.96788e-05	6.65428e-06	5.08434e-06	1.01266e-06	2.37777e-05	3.88953e-06	9.17677e-06	2.9589e-05	1.04823e-05	2.78769e-05	3.56015e-05	1.11368e-05	6.20645e-06	1.33286e-05	1.07735e-05	1.23432e-05	2.97377e-05	1.32495e-05	2.23714e-05	2.79027e-05	2.83094e-05	9.93063e-06	8.03654e-05	1.38962e-05	1.2472e-05	2.1267e-05	2.13913e-06	2.96985e-05	2.03306e-05	1.23372e-05	6.53254e-06	2.68721e-05	3.51878e-06	2.96174e-05	3.45011e-05	3.08592e-05	2.90949e-06	1.4211e-05
NB7	1.69807e-06	2.20113e-05	2.56039e-05	9.37264e-06	2.82026e-05	1.3736e-05	1.22817e-05	2.25403e-05	2.17148e-05	3.59188e-05	1.62397e-05	1.22232e-05	1.23569e-05	5.73788e-06	1.80443e-06	2.94606e-05	4.39973e-06	1.76383e-05	4.54702e-05	8.97255e-06	3.51324e-05	3.74262e-05	1.16016e-05	1.09222e-05	2.93395e-05	9.51354e-06	1.5575e-05	4.19578e-05	1.34713e-05	2.43234e-05	3.86728e-05	3.94642e-05	1.63221e-05	0.000110205	1.8141e-05	1.60017e-05	2.03651e-05	1.91617e-06	3.20017e-05	2.24582e-05	1.43093e-05	1.3258e-05	2.82737e-05	8.78247e-06	2.59831e-05	2.60182e-05	2.66629e-05	2.57019e-06	1.47432e-05
NB8	1.30061e-06	1.61401e-05	1.26301e-05	6.39515e-06	1.82097e-05	1.28265e-05	1.16837e-05	1.60589e-05	9.16056e-06	2.73928e-05	1.29329e-05	7.73534e-06	5.5904e-05	4.18769e-06	1.23041e-06	7.27747e-05	3.43467e-06	3.51455e-05	8.90204e-06	7.09685e-06	2.3748e-05	2.54763e-05	1.01687e-05	6.23845e-06	0.000202379	7.76555e-06	1.11692e-05	1.21936e-05	1.39398e-05	1.80401e-05	1.2229e-05	3.05908e-05	5.23787e-06	2.62733e-05	8.3944e-06	6.36545e-06	1.95544e-05	1.4869e-06	2.07893e-05	2.60091e-05	1.05123e-05	8.01879e-06	2.06831e-05	0.000136207	4.39673e-05	3.02736e-05	2.92991e-05	1.52522e-06	1.33177e-05
NB9	1.26143e-06	2.18393e-05	2.37089e-05	1.36632e-05	2.29001e-05	1.58019e-05	1.07537e-05	2.06189e-05	9.49794e-06	3.95805e-05	2.05661e-05	7.79945e-06	6.8588e-06	4.67005e-06	1.29283e-06	3.0013e-05	3.75094e-06	1.78572e-05	1.58971e-05	8.3729e-06	2.96272e-05	4.04968e-05	8.96857e-06	7.10408e-06	2.82527e-05	9.81431e-06	1.48623e-05	4.43558e-05	1.5578e-05	2.56043e-05	3.75702e-05	4.34477e-05	8.67131e-06	0.000110132	9.2147e-06	7.80047e-06	3.53724e-05	2.15166e-06	3.01165e-05	2.3403e-05	1.3805e-05	5.86155e-05	2.87831e-05	6.74975e-06	2.40499e-05	2.28955e-05	1.88976e-05	1.97176e-06	1.63561e-05
NJ1	2.29804e-06	0.000227377	6.1933e-05	0.000197789	0.00072273	0.000158134	0.000222424	0.00024101	5.43636e-05	3.6747e-05	4.06747e-05	2.49505e-05	0.000167251	0.000332673	2.1246e-06	0.000250586	3.20162e-05	2.57358e-05	0.000473264	0.000119106	0.000137083	0.000304962	0.000208102	3.66237e-05	0.000284058	0.000262205	0.000298515	0.000218109	0.000323947	0.000545711	5.56729e-05	0.000291003	9.96052e-06	1.56191e-05	9.30693e-05	2.47261e-05	0.000126487	2.32486e-06	0.000257119	0.000310704	0.000758526	5.0485e-05	0.000288919	2.93236e-05	0.000334715	8.09394e-05	0.000336627	2.89748e-06	0.000864957
NJ11	3.30897e-06	0.000192766	0.000543167	0.000213536	0.00120809	0.000157537	0.000171889	0.000276832	0.000321651	4.99074e-05	0.000111911	0.000645133	0.00108401	0.000397832	3.34983e-06	0.000203188	2.15103e-05	2.04366e-05	0.000312956	0.000108778	0.000129034	0.000202856	0.000179234	0.000319908	0.00026782	0.000264097	0.000211303	0.000329594	0.000456092	0.000292368	0.000881427	0.000333569	1.3567e-05	0.000134831	5.42293e-05	3.83868e-05	5.98349e-05	4.09526e-06	0.000180519	0.000432913	0.000218264	0.000195141	0.000245593	5.78781e-06	0.000258766	6.88181e-05	0.000107126	4.4742e-06	0.000958396
NJ12	0.000391959	7.90227e-05	0.000255508	0.000128058	0.0002226	0.000123423	0.000671692	0.000193874	0.000152851	0.000197563	0.000111442	2.5309e-05	2.607e-05	2.17083e-05	0.000388102	0.000176859	5.94067e-05	2.12276e-05	0.000189497	7.71178e-05	0.000155698	0.000252195	0.000143536	1.60305e-05	0.000207719	0.000195253	0.000177845	0.000104777	0.000204546	0.000228795	7.69227e-05	0.000234978	9.11842e-06	1.96151e-05	9.45937e-06	1.28793e-05	5.04708e-05	0.000417758	0.000156735	0.000196443	0.000225194	5.97279e-05	0.000223401	0.000408175	0.000210629	0.000219571	0.000132598	0.000407791	0.000231334
NJ13	8.00383e-06	0.000190196	0.00023481	4.94215e-05	0.000153868	0.000109864	0.000223864	0.000152908	0.000509774	0.00016738	0.000142995	0.000971311	2.97895e-05	2.17722e-05	7.39399e-06	0.000205359	5.15225e-05	3.60647e-05	0.000227947	0.00013172	9.03221e-05	0.000145417	0.000103378	3.42753e-05	0.000164807	0.000135429	0.00014585	7.3415e-06	0.000283176	0.000233128	5.7501e-06	0.000327316	8.53856e-06	8.72229e-06	4.30486e-05	1.68641e-05	6.13725e-05	9.51108e-06	0.000137302	0.000267924	0.000229161	0.000112083	0.000122021	1.56709e-05	0.000249148	8.12344e-05	0.000177617	8.43527e-06	0.000454091
NJ14	8.56222e-07	1.34541e-05	2.6839e-05	0.000221477	8.9409e-05	5.47472e-05	1.0942e-05	6.17076e-06	1.20399e-05	8.116e-05	2.92381e-05	1.78522e-05	1.92478e-05	7.61574e-06	1.00833e-06	2.22866e-05	3.25192e-06	3.85887e-05	7.79227e-06	5.92354e-06	2.90895e-05	7.3986e-06	4.05517e-06	9.49006e-06	6.30402e-05	3.65938e-06	6.41072e-06	4.55686e-06	5.23169e-06	8.48284e-06	8.56674e-06	1.24896e-05	1.12057e-05	7.83388e-06	1.47903e-05	1.78458e-05	4.5839e-05	4.85026e-06	8.00862e-06	5.4306e-05	7.7288e-06	0.000164254	3.8845e-06	4.85409e-06	1.05106e-05	1.97954e-05	5.95249e-05	4.52353e-06	6.4418e-06
NJ15	8.64977e-06	0.000247989	0.000390449	9.75893e-05	0.000436629	0.000111417	0.000158541	0.000342485	3.50624e-05	0.000342081	9.53732e-05	3.14798e-05	4.99029e-05	1.6892e-05	8.43737e-06	0.000218319	1.04926e-05	2.42551e-05	5.62575e-05	0.000195507	0.000141529	0.000212952	0.000138109	1.59424e-05	0.000207206	0.000218503	0.000219074	3.88576e-05	0.000221014	0.000308144	3.21234e-05	0.000269594	1.08926e-05	5.70316e-05	1.99977e-05	1.20517e-05	8.27583e-05	8.28758e-06	0.000220208	0.000260888	0.000116506	6.74635e-05	0.000146694	1.45384e-05	0.000271035	0.00149273	0.000262445	8.95861e-06	0.00176204
NJ16	6.88096e-06	4.03486e-05	8.76986e-05	0.000163241	5.92361e-05	7.40446e-05	7.63468e-05	0.000101132	3.85238e-05	5.13759e-05	1.75697e-05	0.00197234	0.000195852	0.000249545	6.73968e-06	0.000150754	0.000206454	0.00011751	7.88995e-05	5.7306e-05	7.38376e-05	0.000103441	7.30751e-05	0.00013908	0.000286028	9.54855e-05	9.90784e-05	6.07161e-05	0.000117477	0.000221445	3.27743e-05	0.000253582	1.00562e-05	1.88635e-05	3.79507e-05	3.44394e-05	0.0014204	8.52065e-06	9.45482e-05	0.000121772	0.000279917	6.08423e-05	8.46431e-05	0.000116106	0.000125154	5.83484e-05	3.54884e-05	9.87079e-06	0.000145004
NJ17	8.46225e-06	0.0001139	0.000129022	7.59412e-05	0.000316801	8.18881e-05	9.68208e-05	0.000156216	3.53272e-05	8.80393e-05	4.33682e-05	7.74095e-05	4.00028e-05	0.002298	1.05283e-05	0.000182613	0.000352358	1.61424e-05	5.64159e-05	6.68544e-05	9.33552e-05	0.000128239	8.6004e-05	3.90627e-05	0.000124329	0.000126646	0.000138347	4.09121e-05	0.000172649	0.000447477	1.40289e-05	0.000437744	8.93771e-06	1.54947e-05	2.67634e-05	2.82634e-05	3.24565e-05	1.13822e-05	0.000128359	0.000171475	0.000183059	4.75513e-05	0.000145643	1.75751e-05	0.00016135	5.1905e-05	4.82404e-05	1.08577e-05	0.000600781
NJ18	1.50561e-06	9.86578e-05	7.06858e-05	1.47677e-05	0.0015864	0.000118349	0.000143065	0.000232417	5.6984e-05	4.65762e-05	0.000132887	2.946e-05	9.4392e-06	8.82373e-06	1.30146e-06	0.000269589	1.52629e-05	6.4797e-05	0.000273916	7.60023e-05	0.000138249	0.000164483	0.000152323	9.92279e-06	0.000173005	0.000196317	0.00102353	1.52397e-05	0.000250321	0.00034613	5.72748e-06	0.000393996	6.48628e-06	7.53639e-06	7.5492e-06	5.97762e-06	3.20453e-05	1.75694e-06	0.000104812	0.000280385	0.000116612	1.90188e-05	0.000153972	4.88696e-06	0.000292118	4.59501e-05	3.00109e-05	1.70463e-06	0.00181411
NJ19	1.74065e-06	0.000149924	0.000194086	0.000261465	0.000300796	0.000133638	0.000145577	0.000187676	6.0522e-05	5.26481e-05	5.19805e-05	2.69979e-05	0.000319467	0.000731794	1.3537e-06	0.000209262	2.66376e-05	8.40258e-05	0.000200998	7.0713e-05	0.000132004	0.000186654	0.000140205	3.33222e-05	0.000204678	0.000167429	0.000174253	0.000169065	0.000289251	0.000355146	0.000441954	0.000321143	1.01917e-05	6.51608e-05	1.04095e-05	1.06648e-05	3.95181e-05	2.59948e-06	0.000173486	0.000350566	0.000266806	8.59198e-05	0.000301709	1.02735e-05	0.000243385	5.67273e-05	0.000270966	2.5489e-06	0.000288757
NJ2	1.63729e-06	5.85512e-05	3.63876e-05	8.52721e-06	6.42343e-05	1.49959e-05	1.57879e-05	3.44835e-05	1.57356e-05	6.25738e-05	1.89618e-05	1.75736e-05	9.26404e-06	6.91118e-06	2.00301e-06	2.98817e-05	6.84075e-06	1.43494e-05	0.000128276	1.73105e-05	4.96248e-05	4.34417e-05	1.52042e-05	1.08685e-05	1.76292e-05	1.61308e-05	1.8432e-05	0.000137707	1.74759e-05	2.80706e-05	9.92413e-05	3.02536e-05	1.28076e-05	0.000280178	1.69261e-05	1.56097e-05	3.44678e-05	3.21594e-06	3.57184e-05	2.66571e-05	1.78374e-05	9.36836e-06	3.2967e-05	3.4558e-06	4.13883e-05	5.8116e-05	5.55221e-05	3.0566e-06	1.84673e-05
NJ21	0.000205287	0.000239031	0.000716502	2.24894e-05	0.000587288	9.59044e-05	9.61038e-05	0.000161049	7.60825e-05	7.35238e-05	0.000343071	2.36569e-05	0.000121539	2.10384e-05	0.000193779	0.000172244	0.000259516	1.64269e-05	0.000247703	9.3315e-05	0.000131589	0.000142786	9.56725e-05	1.55478e-05	0.000221401	0.000233836	0.000121652	0.000264144	0.00013826	0.0002616	1.94687e-05	0.000422997	8.73717e-06	1.42778e-05	8.73769e-06	8.76371e-06	4.4342e-05	0.000209845	0.000114051	0.000244104	0.000244867	6.11166e-05	0.000118417	0.000203879	0.000176223	6.52887e-05	8.93635e-05	0.000220281	0.000472663
NJ22	0.000173032	0.000250755	9.11586e-05	4.41213e-05	0.00041448	0.000212102	0.000348308	0.000329439	3.63946e-05	0.000696495	3.41025e-05	2.76333e-05	4.44125e-05	3.03669e-05	0.000181905	0.000240224	1.42618e-05	1.34924e-05	0.000179747	9.41714e-05	0.000120051	0.000224757	0.000381244	4.38478e-05	0.000221905	0.000217852	0.000401455	3.03386e-05	0.00119266	0.000425675	1.37767e-05	0.000337485	1.50792e-05	2.74303e-05	9.50548e-06	1.01758e-05	5.67756e-05	0.000191869	0.00018289	0.00100876	0.000246035	1.74922e-05	0.000166966	0.000194089	0.000313395	0.000357806	0.000161109	0.000196024	0.000433453
NJ24	0.00080036	0.000228029	8.83834e-05	5.67036e-05	0.000400498	0.000183519	0.000210309	0.000367219	4.44026e-05	0.000114723	4.79748e-05	2.02318e-05	2.16851e-05	0.000122779	0.000814071	0.000239681	7.63352e-05	1.35467e-05	0.000144275	0.000114852	0.000145979	0.00027914	0.000201859	1.49133e-05	0.000301482	0.000326085	0.000298047	0.000178507	0.000507812	0.000307212	0.000298594	0.000355738	1.10893e-05	5.967e-05	9.83941e-06	2.16319e-05	5.40502e-05	0.000865081	0.000238514	0.000472354	0.000251216	2.70094e-05	0.0002931	0.000831115	0.000377229	0.000747286	0.000125528	0.000843967	0.00230543
NJ25	4.99771e-06	0.000107186	2.55042e-05	0.000113787	0.000416503	9.77009e-05	0.000135403	0.00015718	6.14422e-05	6.72208e-05	4.641e-05	1.86527e-05	6.59502e-05	0.000275041	5.58923e-06	0.000188554	0.000241282	5.63907e-05	6.03894e-05	0.000109887	0.000149309	0.000148676	0.000132742	2.57944e-05	0.000317228	0.000260788	0.000162416	3.77457e-05	0.000174719	0.000186149	3.54657e-05	0.000455652	1.1726e-05	1.59466e-05	2.51532e-05	2.22768e-05	6.63876e-05	6.99958e-06	0.000135223	0.000178319	0.000194946	5.84657e-05	0.000160935	6.76304e-05	0.000183123	7.65252e-05	0.000829729	6.13053e-06	0.000400708
NJ26	0.000508356	0.000173882	0.000653243	2.79103e-05	0.000768135	0.000136234	0.0002136	0.00038407	7.28573e-05	0.000206734	0.000185908	7.86658e-05	1.19907e-05	1.10567e-05	0.000492335	0.000164597	5.12268e-06	1.77176e-05	0.000208465	6.03522e-05	9.00932e-05	0.000172369	0.000210465	6.22214e-06	0.000244833	0.000205659	0.000204992	0.000446193	0.000272691	0.000215812	0.000152436	0.000209366	1.06265e-05	5.46137e-05	1.2789e-05	1.26095e-05	4.94733e-05	0.000527077	0.000140921	0.000258861	0.000164639	2.41229e-05	0.000147376	0.000511314	0.00033218	0.000100403	0.000218441	0.000547941	0.000269878
NJ27	4.82443e-05	6.74127e-05	3.59298e-05	4.07175e-05	0.000334867	5.29141e-05	4.98038e-05	6.60186e-05	4.1229e-05	9.2554e-05	3.1206e-05	3.69657e-05	0.000190262	0.000609926	4.50043e-05	0.000195413	1.23829e-05	0.000146283	0.000263031	4.24456e-05	7.37061e-05	0.000100619	4.21749e-05	2.82072e-05	0.000398484	0.00010567	6.77763e-05	3.3539e-05	6.66329e-05	7.00002e-05	0.000192593	9.7317e-05	6.32828e-05	5.9066e-06	1.63407e-05	1.52422e-05	0.00545184	7.59308e-05	4.66315e-05	9.03881e-05	4.36857e-05	4.16958e-05	4.05989e-05	0.00030733	0.000124052	4.67125e-05	2.97771e-05	5.45226e-05	7.61244e-05
NJ28	3.44344e-05	0.000161887	0.000348769	0.000496604	0.000356152	0.000162324	0.000196036	0.000261037	4.52673e-05	0.000230486	5.5197e-05	4.80557e-05	3.54578e-05	1.6814e-05	4.11981e-05	0.000277066	1.99427e-05	2.10738e-05	0.000226096	6.65429e-05	0.000105449	0.000191796	0.000185575	2.63303e-05	0.000250725	0.000322307	0.000234681	0.000482578	0.000274864	0.000441833	0.000311919	0.000295374	9.07754e-06	4.75295e-05	7.71206e-06	1.02799e-05	4.69658e-05	4.11521e-05	0.000200381	0.000281673	0.000244427	2.82584e-05	0.000513647	5.97863e-05	0.000341371	9.93488e-05	0.000151969	4.41983e-05	0.00128292
NJ29	0.00027249	0.000118602	0.000346165	0.000102866	0.000373394	0.000125219	0.000329159	0.000239165	4.51913e-05	0.000251816	9.31055e-05	0.000736438	2.67053e-05	5.1367e-05	0.000275689	0.000179943	3.29251e-05	3.49289e-05	0.00020121	0.000101404	0.000123289	0.000194931	0.000322528	0.000107861	0.000293093	0.000292409	0.000204279	0.000129233	0.000219022	0.000191815	0.000195222	0.000279586	1.30241e-05	5.06498e-05	1.46986e-05	1.18881e-05	9.71208e-05	0.000296061	0.000162202	0.000207873	0.00024505	8.37926e-05	0.000160533	0.000286949	0.000250108	8.54532e-05	0.000218907	0.000281827	0.000308701
NJ30	0.000736594	0.000107656	0.00101862	7.68942e-05	0.00038075	0.000101164	0.000104778	0.000207781	4.77858e-05	0.000443199	3.5895e-05	2.4841e-05	3.26479e-05	0.000249415	0.000738938	0.000131868	8.78291e-06	1.8772e-05	0.000201233	0.00014833	6.67022e-05	0.000151969	9.83851e-05	3.11871e-05	0.00017373	0.000142702	0.000114582	5.982e-05	0.000162698	0.00019643	3.02214e-05	0.000239387	5.72246e-05	2.42246e-05	1.08971e-05	1.30724e-05	6.4416e-05	0.000818311	9.36906e-05	0.000351516	0.000150605	0.000245995	0.000170134	0.000754121	0.000200672	7.16866e-05	0.000106065	0.000769464	0.000139512
NJ31	1.18675e-06	5.37452e-05	0.000452679	7.14176e-05	3.61084e-05	4.66985e-05	6.05215e-05	6.91667e-05	2.79062e-05	1.36018e-05	0.000165288	2.62484e-05	3.60461e-05	2.34851e-05	1.25578e-06	8.95607e-05	0.000834647	3.26747e-05	8.64258e-06	5.47556e-05	0.000119161	6.58405e-05	5.65627e-05	2.86455e-05	0.000191205	0.000164898	8.24125e-05	6.67124e-06	0.000100136	0.000110196	4.62455e-06	0.000380363	1.05209e-05	1.15178e-05	2.46003e-05	2.68439e-05	6.92921e-05	1.06564e-06	4.55861e-05	9.32523e-05	5.15997e-05	3.71512e-05	4.65929e-05	2.8565e-05	9.0032e-05	4.05907e-05	1.48995e-05	1.68538e-06	0.000166519
NJ32	2.33839e-06	8.40327e-05	0.00032617	5.51064e-05	5.52605e-05	9.70935e-05	0.000104585	0.000149973	5.37016e-05	5.41128e-05	4.70155e-05	9.18378e-05	0.000132143	0.000429194	2.98651e-06	0.000280252	3.50031e-05	0.000329109	4.30777e-05	5.18213e-05	0.000130558	0.000146591	9.18069e-05	3.38388e-05	0.00025295	0.000131312	0.000134311	0.000113458	0.000207569	0.000292977	6.02413e-05	0.00038999	1.11325e-05	5.80495e-05	1.25256e-05	1.47732e-05	0.000163584	3.05045e-06	0.000156284	0.000247589	9.87727e-05	6.21845e-05	0.000116723	0.000116095	0.000193125	4.77499e-05	2.87778e-05	3.28704e-06	0.000215542
NJ33	6.70681e-06	0.000156797	0.000531165	0.000150665	0.000384216	0.000218055	0.000141659	0.000265899	2.42531e-05	6.41757e-05	0.00011107	2.46088e-05	2.84731e-05	0.00127654	8.53578e-06	0.000190977	1.43812e-05	2.01692e-05	0.0010312	6.19678e-05	9.97807e-05	0.000190712	0.000126595	1.83656e-05	0.000189503	0.000177751	0.000170314	0.000167552	0.000200396	0.000178142	0.000262154	0.000256263	6.03967e-06	3.06083e-05	1.4267e-05	1.60504e-05	5.2519e-05	7.22403e-06	0.000120239	0.00022459	0.000110254	0.000500951	0.000112144	1.40239e-05	0.000240898	0.000509941	0.000215235	6.44194e-06	0.000555188
NJ34	1.7543e-06	0.000129818	6.7246e-05	0.000129782	0.000318199	0.000120259	0.000144356	0.000251917	3.78009e-05	9.39525e-05	2.3365e-05	3.46929e-05	9.9455e-06	1.70689e-05	1.69259e-06	0.00018417	5.60153e-06	1.807e-05	4.42748e-05	0.000100819	9.45368e-05	0.000336359	0.00015297	1.81474e-05	0.000241361	0.000284717	0.000230893	6.02746e-05	0.000314215	0.000645926	2.94352e-05	0.00016749	7.77309e-06	2.48239e-05	6.31182e-06	1.54146e-05	4.2109e-05	2.50839e-06	0.000161404	0.000301629	0.000149408	1.31206e-05	0.00018912	8.76303e-06	0.00044298	6.32459e-05	8.3355e-05	2.85446e-06	0.000672372
NJ35	1.77735e-06	0.000169138	0.00146713	2.81684e-05	0.000188276	0.000132982	0.000154709	0.000324372	3.39729e-05	2.35104e-05	2.86049e-05	2.1578e-05	5.45399e-05	2.51942e-05	2.7703e-06	0.000188165	3.69552e-05	3.25909e-05	0.000471347	0.000119407	9.28244e-05	0.000157698	0.000172501	3.32196e-05	0.000209743	0.000203428	0.000203126	0.000163064	0.000414855	0.000315476	7.49773e-05	0.000268704	7.64823e-06	2.10542e-05	4.35998e-05	2.4346e-05	3.25215e-05	2.43708e-06	0.000145855	0.000364034	0.000254465	2.87386e-05	0.000154493	4.64217e-05	0.000342183	5.91683e-05	3.91351e-05	3.32521e-06	0.00131064
NJ4	2.42181e-06	4.53595e-05	0.00238364	7.31237e-05	2.95344e-05	4.80099e-05	5.84935e-05	5.92484e-05	3.34398e-05	6.39034e-05	4.18395e-05	0.000299845	3.34835e-05	0.00188169	2.34772e-06	9.39805e-05	1.21034e-05	1.59296e-05	3.95943e-05	3.76862e-05	4.79755e-05	6.33803e-05	4.74917e-05	3.34236e-05	6.1375e-05	5.22712e-05	6.66465e-05	1.33802e-05	8.65922e-05	0.000344138	2.34219e-05	0.000370307	7.87586e-06	1.19431e-05	1.57282e-05	2.1344e-05	1.7403e-05	1.89681e-06	5.4263e-05	9.57329e-05	7.44989e-05	2.74782e-05	0.00012208	9.6345e-06	9.15938e-05	5.89025e-05	9.2067e-05	4.1321e-06	0.000126392
NJ5	0.000381875	0.000140582	0.000372051	7.25128e-05	0.000434491	0.000114074	0.000121881	0.000149138	5.1445e-05	0.000155839	6.91579e-05	0.000100116	0.00154823	3.3346e-05	0.000381629	0.00122217	1.1334e-05	0.000276979	0.000276294	6.69957e-05	8.7954e-05	0.000138718	8.33685e-05	0.000115016	0.00882931	0.00012877	0.000118919	0.000144597	0.000141303	0.00024953	0.000153639	0.000215857	8.89556e-06	4.06788e-05	3.27507e-05	1.6819e-05	0.000149728	0.000393188	0.000130542	0.000193659	0.000108337	2.57611e-05	9.91946e-05	0.00386985	0.000872505	5.71792e-05	0.000140094	0.00039223	0.000168592
NJ6	6.89529e-05	8.90286e-05	8.64983e-05	9.24663e-05	8.746e-05	0.000136325	0.000100241	0.000152515	5.51754e-05	3.53254e-05	2.79292e-05	3.90673e-05	5.47844e-05	2.73284e-05	6.97867e-05	0.000231858	9.55522e-06	4.27998e-05	8.35371e-05	5.11091e-05	7.54249e-05	0.000141847	9.90392e-05	2.77019e-05	0.000173397	0.000144473	0.000170036	7.58931e-05	0.000939642	0.000368656	1.90037e-05	0.000181703	8.23499e-06	3.75111e-05	1.38892e-05	1.36489e-05	5.99038e-05	7.90837e-05	0.000114073	0.000820991	0.000296633	1.69718e-05	0.000679522	0.000132128	0.000211826	7.2336e-05	6.41486e-05	7.13404e-05	0.000219196
NJ7	0.000283937	6.30223e-05	0.000467041	4.43862e-05	0.000112192	6.47178e-05	6.73914e-05	9.10218e-05	0.000500023	5.23655e-05	3.09701e-05	3.20502e-05	0.000336756	4.47007e-05	0.000274926	0.000251981	2.45464e-05	0.000114208	2.33067e-05	3.69246e-05	0.000126063	0.000105884	5.3838e-05	2.3925e-05	0.000431167	7.99306e-05	8.47992e-05	7.54932e-05	0.000277642	9.26025e-05	1.74436e-05	0.000394652	1.25767e-05	3.4916e-05	0.000238547	4.06511e-05	6.2226e-05	0.000309245	7.3835e-05	0.00025475	0.000100506	1.91852e-05	0.000143325	0.00828427	0.00232219	5.17753e-05	4.64722e-05	0.000305286	0.000171774
NJ9	1.3416e-06	0.000164648	0.000465781	0.000149318	0.000140811	0.000126657	0.000114819	0.000162813	4.31221e-05	1.8407e-05	9.92278e-06	2.82624e-05	0.000222445	3.07705e-05	1.27408e-06	0.000135405	3.56044e-05	1.45594e-05	0.000407574	0.000102182	0.000102898	0.000111337	0.000121906	3.19092e-05	0.000151078	0.000150525	0.000168943	3.53375e-05	0.000246336	0.000157547	5.55942e-05	0.000248902	2.79444e-05	1.61884e-05	1.97959e-05	1.77241e-05	3.9238e-05	1.47228e-06	0.000132468	0.000284982	0.000125277	3.94607e-05	0.000117431	4.00661e-06	0.000192349	8.16336e-05	3.64694e-05	2.04041e-06	0.00265345
NK1	9.79653e-07	1.42369e-05	7.50735e-06	3.06368e-05	9.82578e-05	3.93872e-05	8.77704e-06	6.45163e-06	2.19874e-05	6.20076e-05	2.56331e-05	6.94342e-06	4.34588e-05	7.01626e-06	8.29736e-07	4.81348e-05	1.49229e-06	2.31336e-05	9.05612e-06	2.78837e-06	9.76573e-06	4.07736e-06	5.03633e-06	2.02342e-06	5.68847e-05	4.01087e-06	6.12293e-06	9.27884e-06	6.31344e-06	3.75726e-06	1.09731e-05	1.14127e-05	2.5183e-06	2.30992e-05	7.86442e-06	6.22258e-06	2.60666e-05	0	4.31989e-06	0.00872119	1.75513e-05	0.00646343	2.86979e-06	3.53569e-05	3.32016e-05	3.51744e-05	5.10627e-05	5.98452e-07	5.61037e-06
NK10	7.51315e-06	6.77402e-05	0.000140341	2.49781e-05	0.000144439	6.1236e-05	6.65738e-05	6.20417e-05	9.86286e-05	0.000427985	0.000251254	2.63744e-05	4.37315e-05	5.7554e-06	7.53521e-06	0.000139298	7.85927e-06	4.80193e-05	3.70319e-05	2.3971e-05	5.78409e-05	7.01817e-05	2.3604e-05	1.46779e-05	9.90498e-05	1.79795e-05	4.37762e-05	0.000205109	3.14082e-05	4.61268e-05	0.000149331	8.60163e-05	1.43511e-05	0.00039473	2.44231e-05	2.00137e-05	0.000102621	7.77159e-06	6.2324e-05	0.000147299	4.32642e-05	5.45577e-05	5.40541e-05	0.000148118	0.000112103	8.15647e-05	0.000460468	7.96413e-06	4.00949e-05
NK11	1.18224e-06	1.20995e-05	4.42822e-05	0.000516286	0.000281739	0.000287505	1.89577e-05	7.13647e-06	2.08101e-05	0.000315948	5.72754e-05	5.87668e-06	6.51126e-05	3.58164e-06	1.31173e-06	0.000101173	1.27542e-06	7.43114e-05	1.01596e-05	3.39052e-06	8.62862e-06	5.40879e-06	5.73633e-06	4.61127e-06	0.000293505	3.53069e-06	7.8001e-06	5.32392e-06	6.67142e-06	4.48213e-06	4.41806e-06	8.53477e-06	3.87919e-06	7.29231e-06	6.24339e-06	5.2257e-06	6.81955e-05	1.31032e-06	4.2322e-06	0.00038018	1.14335e-05	0.00132265	2.69936e-06	2.11657e-05	4.23356e-05	1.9622e-05	8.30898e-05	1.82074e-06	7.30123e-06
NK12	9.49215e-07	1.0022e-05	3.05225e-05	3.48699e-05	0.000112442	9.8156e-05	1.61333e-05	4.97452e-06	0.000175352	0.000271278	8.93847e-05	4.60748e-06	7.87572e-05	1.44815e-06	7.93323e-07	0.000113121	7.88229e-07	0.000110077	8.7044e-06	1.4721e-06	6.07784e-06	3.3731e-06	4.48499e-06	1.44972e-06	0.000339361	3.19058e-06	6.37198e-06	3.45096e-06	5.84293e-06	3.9503e-06	2.31578e-06	4.5189e-06	3.31117e-06	3.17931e-06	4.5076e-06	5.92665e-06	4.30614e-05	8.33188e-07	2.9495e-06	0.000241917	9.12923e-06	6.02877e-05	2.16739e-06	0.000362141	5.58004e-05	1.80558e-05	0.000138588	9.46144e-07	6.382e-06
NK13	1.23644e-06	8.85928e-06	0.000152375	7.98591e-05	5.59734e-05	5.79129e-05	0.00154352	4.03144e-06	2.81374e-05	0.000555041	0.000320996	3.8676e-06	1.23397e-05	2.16397e-06	1.16482e-06	3.3111e-05	1.00678e-06	3.99013e-05	6.25752e-06	1.20879e-06	6.08585e-06	3.81321e-06	2.1414e-06	1.18858e-06	8.91113e-05	2.49487e-06	4.43245e-06	2.22922e-06	3.85042e-06	2.06464e-06	2.2878e-06	3.31426e-06	2.49087e-06	8.61831e-07	5.1515e-06	2.7659e-06	6.61196e-05	1.16429e-06	3.13372e-06	5.32508e-05	5.63879e-06	0.000110438	3.40232e-06	1.36388e-05	2.0165e-05	1.17068e-05	0.000212043	1.00275e-06	5.21153e-06
NK15	2.75148e-06	2.01969e-05	0.000121917	6.08933e-05	9.9174e-05	5.45568e-05	0.00249856	1.30377e-05	7.13124e-05	0.000705603	0.000596424	1.24178e-05	4.30931e-05	2.48365e-06	2.38333e-06	8.62749e-05	2.4593e-06	6.59165e-05	1.72426e-05	6.15055e-06	1.4137e-05	1.30722e-05	8.66146e-06	3.62417e-06	0.000175716	6.23684e-06	1.49936e-05	1.35473e-05	1.08833e-05	1.21545e-05	2.73282e-05	1.61118e-05	6.36322e-06	1.79573e-05	8.84624e-06	9.24549e-06	6.57114e-05	2.21325e-06	1.19866e-05	0.000170457	1.81471e-05	7.8868e-05	1.70579e-05	5.10669e-05	8.56686e-05	2.58622e-05	0.000598	3.94988e-06	1.18832e-05
NK17	2.52927e-06	1.24875e-05	0.00040305	4.77011e-05	0.000178186	4.20827e-05	0.000175841	5.06741e-06	0.000128797	0.000468317	0.000205656	4.95875e-06	3.74593e-05	5.3421e-06	3.34193e-06	0.000133493	1.18588e-06	8.34225e-05	8.0168e-06	3.10002e-06	5.41696e-06	5.25266e-06	2.25486e-06	1.08496e-06	8.84451e-05	1.50819e-06	6.28503e-06	2.87235e-06	4.8386e-06	5.08554e-06	4.67292e-06	5.89298e-06	1.79277e-06	4.1497e-06	6.65121e-06	6.02291e-06	5.14731e-05	1.03402e-06	2.58401e-06	0.000150573	8.66144e-06	4.49527e-05	3.0811e-06	9.43508e-05	0.000112027	3.94911e-06	0.000510086	1.63239e-06	5.62519e-06
NK18	1.96695e-06	2.90365e-05	3.31798e-05	0.000237614	0.000384618	0.000704315	2.8584e-05	3.72812e-05	7.95481e-05	0.000197965	8.83093e-05	1.03517e-05	0.000118213	3.66736e-05	1.9539e-06	0.000118813	8.80525e-06	0.000136347	2.30333e-05	1.05813e-05	2.91422e-05	2.94461e-05	1.51338e-05	7.1779e-06	0.000131597	1.04907e-05	1.81945e-05	2.06627e-05	2.60114e-05	3.52516e-05	1.80244e-05	5.83869e-05	7.13255e-06	5.2641e-05	9.20479e-06	1.12684e-05	4.52581e-05	1.60289e-06	2.9741e-05	0.000617151	2.56454e-05	0.000161003	3.75142e-05	0.000114818	0.000137103	2.79421e-05	0.000105631	2.47871e-06	4.17942e-05
NK2	2.25354e-06	1.35757e-05	2.50622e-05	2.27292e-05	0.000126578	8.63069e-05	1.76073e-05	6.80069e-06	4.25188e-05	0.000249526	6.26409e-05	3.24486e-06	0.000955846	3.79361e-06	1.05165e-06	0.000708938	1.56981e-06	0.000485519	1.26474e-05	3.56091e-06	8.79599e-06	3.07012e-06	5.70874e-06	1.46432e-06	0.00158469	2.95221e-06	6.44184e-06	8.507e-06	7.02005e-06	8.63074e-06	9.02929e-06	1.06438e-05	4.3059e-06	1.57987e-05	7.03435e-06	8.52385e-06	0.000174884	8.27286e-07	3.77469e-06	0.000157322	1.8922e-05	2.20383e-05	1.30592e-06	0.00180446	0.0010872	9.0965e-06	0.000105392	2.21932e-06	8.92888e-06
NK21	8.24036e-07	8.70162e-06	2.39987e-05	8.12796e-06	9.3833e-05	4.14298e-05	1.25335e-05	2.61149e-06	4.51559e-05	0.00015503	5.05559e-05	2.80977e-06	0.000414889	1.76389e-06	7.86674e-07	0.000233335	6.22757e-07	0.00109874	9.61964e-06	5.16773e-06	3.98745e-06	2.10784e-06	1.57463e-06	2.03545e-06	0.000579812	5.04621e-07	4.00193e-06	3.17938e-06	2.32443e-06	3.37476e-06	1.62241e-06	5.38635e-06	3.04478e-06	1.91772e-06	6.68896e-06	4.98949e-06	0.000113311	2.24232e-06	1.68829e-06	0.000146347	6.52096e-06	1.40862e-05	1.56052e-06	0.000505144	0.000384131	9.33488e-06	0.000116652	2.69651e-06	4.39166e-06
NK22	3.79696e-07	1.09408e-05	3.14616e-05	7.68989e-05	0.000284057	0.000401159	1.56262e-05	5.37134e-06	4.06815e-05	0.000160237	5.59547e-05	4.76901e-06	0.000107661	1.89811e-06	8.37566e-07	0.000109739	2.14809e-06	5.69332e-05	9.78015e-06	3.16773e-06	5.75596e-06	4.32942e-06	5.63393e-06	1.61424e-06	0.000138618	4.39771e-06	7.55108e-06	8.99271e-06	8.71112e-06	3.91783e-06	4.501e-06	8.65354e-06	3.0578e-06	7.34847e-06	6.72662e-06	4.75858e-06	2.63051e-05	4.16663e-07	3.4708e-06	0.00030695	1.25165e-05	0.000100074	3.58528e-06	5.77948e-05	6.7398e-05	7.31101e-06	4.10538e-05	5.78266e-07	8.65569e-06
NK26	3.47812e-07	2.07639e-05	1.46672e-05	1.75364e-05	9.98694e-05	4.86241e-05	3.12867e-05	9.6923e-06	4.82532e-05	0.00017542	7.63522e-05	8.77721e-06	0.000527395	3.36863e-06	7.65315e-07	0.000354387	1.28846e-06	0.000284065	7.7716e-06	3.70449e-06	1.67305e-05	2.79408e-06	1.3888e-05	2.64142e-06	0.000661998	1.12346e-05	1.45248e-05	3.078e-06	1.17367e-05	2.28679e-06	1.19507e-06	9.85585e-06	3.15059e-06	2.66212e-06	8.34368e-06	7.81232e-06	7.22419e-05	9.15111e-07	4.22289e-06	0.00019927	2.32415e-05	1.1881e-05	2.60813e-06	0.000901432	0.00045578	0.000106808	0.000357736	3.35482e-07	1.04284e-05
NK29	0	0	7.06879e-05	4.48043e-05	0.000279514	0.000187346	3.52059e-05	5.77681e-07	0.000148926	0.000614511	0.000181599	0	0.00150721	9.3007e-07	0	0.000913133	0	0.00492651	1.54589e-06	0	0	2.04609e-06	0	0	0.00289203	0	0	0	0	0	1.16758e-06	0	0	0	1.30921e-06	0	0.000697587	0	0	0.000498826	4.43983e-06	4.02927e-05	0	0.00168907	0.00161614	0	0.000127004	0	0
NK3	2.17578e-07	1.31939e-05	9.19238e-06	1.39117e-05	9.08518e-05	5.00738e-05	8.93367e-06	4.15999e-06	3.38345e-05	0.000116687	5.26827e-05	2.79918e-06	0.000327073	3.87641e-06	1.81242e-06	0.000225604	8.32437e-07	0.00017529	5.98022e-06	7.70815e-07	3.46512e-06	1.81905e-06	2.13287e-06	4.43135e-07	0.000360527	9.25063e-07	3.69374e-06	3.33223e-06	4.3059e-06	1.52806e-06	3.36581e-06	3.02384e-06	2.72329e-06	1.67302e-06	7.8634e-06	2.47229e-06	6.32856e-05	1.50135e-06	4.10379e-06	8.22849e-05	6.98843e-06	1.25556e-05	1.26254e-06	0.000336891	0.000291203	4.77442e-06	0.000247026	1.15425e-06	4.99628e-06
NK30	1.14813e-06	1.39704e-05	2.80742e-05	6.84447e-05	0.000348671	0.000213531	2.69188e-05	6.11248e-06	3.63227e-05	0.000229454	0.000103448	6.89716e-06	0.000132791	6.48455e-06	4.1415e-07	0.000120547	9.77291e-07	9.37779e-05	1.59943e-05	2.72705e-06	1.07325e-05	9.05154e-06	3.94676e-06	1.189e-06	0.000161776	5.85358e-07	8.77517e-06	4.86284e-06	4.00714e-06	5.86685e-06	3.12245e-06	8.21087e-06	5.11482e-06	5.4117e-06	9.10127e-06	1.00026e-05	6.931e-05	2.86849e-06	3.54391e-06	0.00504089	1.0908e-05	0.00150552	4.05213e-06	9.27457e-05	0.000116847	9.13441e-06	9.70872e-05	8.3511e-07	9.58079e-06
NK32	1.66046e-06	1.12466e-05	9.37727e-05	2.18195e-05	3.62433e-05	3.0654e-05	1.40088e-05	7.93377e-06	2.0789e-05	0.000360079	7.98517e-05	5.57507e-06	8.6121e-06	3.89149e-06	1.79937e-06	2.20199e-05	6.31198e-06	1.89872e-05	1.25435e-05	4.48059e-06	1.20137e-05	5.31054e-06	3.30741e-06	1.71304e-06	5.10061e-05	2.25556e-06	5.5971e-06	1.53829e-05	4.76113e-06	5.52464e-06	1.08791e-05	1.0013e-05	4.23227e-06	2.73284e-05	6.13953e-06	5.56306e-06	4.28861e-05	1.5765e-06	5.58719e-06	2.49464e-05	1.00214e-05	6.18453e-05	4.5016e-06	2.06895e-05	1.52487e-05	1.19752e-05	0.000109903	1.53766e-06	7.05413e-06
NK33	0	0	3.13041e-05	0.000190252	0.000673272	0.000493719	4.07066e-05	3.13236e-06	0.000129813	0.000444288	0.000192079	0	0.000228763	1.32839e-05	0	0.000307757	0	0.000152834	1.66536e-06	0	0	2.28585e-06	2.06917e-06	1.62809e-06	0.000339711	2.96187e-06	0	1.4841e-06	2.45298e-06	0	0	0	0	0	0	0	0.000107137	0	2.44246e-06	0.0106317	6.35112e-06	0.00151401	0	0.000187671	0.000203735	2.42831e-06	0.000159029	0	1.68579e-06
NK34	8.29479e-07	9.89204e-06	9.54568e-06	2.19977e-05	6.78801e-05	3.35814e-05	7.20045e-06	3.10917e-06	2.89756e-05	0.000127317	4.65838e-05	3.8933e-06	0.000310002	2.50897e-06	2.37034e-07	0.000217475	1.83176e-07	0.000181344	6.27744e-06	1.95907e-06	6.24678e-06	1.68299e-06	2.11756e-06	7.49678e-07	0.000349597	1.7277e-06	4.19873e-06	3.37864e-06	2.18808e-06	2.43386e-06	1.94494e-06	3.02703e-06	1.94765e-06	2.59322e-06	6.26029e-06	5.03032e-06	3.79097e-05	5.3905e-07	2.72704e-06	0.000111099	1.09886e-05	9.51976e-06	1.94051e-06	0.000464211	0.000370136	1.60498e-05	0.000197166	1.26557e-06	2.28083e-06
NK35	0	5.53643e-06	1.30921e-05	6.26505e-06	4.69126e-05	2.58796e-05	8.88779e-06	1.91297e-06	3.19929e-05	9.76394e-05	3.49073e-05	1.45381e-06	0.000273655	1.5422e-06	7.37226e-07	0.000148617	6.68322e-07	0.00104303	3.71006e-06	2.28615e-06	3.2828e-06	3.82322e-06	1.53581e-06	1.02135e-06	0.000469427	2.69883e-07	1.61708e-06	1.76953e-06	2.03515e-06	3.5315e-06	7.75535e-07	2.085e-06	9.0544e-07	2.8255e-06	5.17757e-06	2.61674e-06	5.48973e-05	7.88126e-07	2.43639e-06	0.000125517	1.00209e-05	5.6741e-06	1.55766e-06	0.000307111	0.000308179	1.95703e-06	3.5278e-05	3.7413e-07	2.16668e-06
NK4	5.85656e-06	1.80093e-05	1.28732e-05	7.65577e-05	0.000127431	4.93442e-05	1.73078e-05	1.40245e-05	1.50601e-05	0.000136776	3.19074e-05	1.44969e-05	5.02621e-05	7.2675e-06	5.40759e-06	5.19343e-05	4.24741e-06	3.66486e-05	2.60889e-05	7.50611e-06	2.48139e-05	2.68036e-05	9.45769e-06	6.22405e-06	9.79851e-05	1.12354e-05	1.37914e-05	7.64241e-05	1.19776e-05	1.28109e-05	9.06795e-05	3.22409e-05	5.36813e-06	0.000253308	7.53279e-06	8.07613e-06	1.95819e-05	6.11336e-06	1.65649e-05	0.0002169	1.83658e-05	2.09753e-05	1.96534e-05	2.44243e-05	4.95637e-05	2.3914e-05	5.21627e-05	7.38987e-06	2.1686e-05
NK5	1.81507e-06	2.12201e-05	3.41265e-05	0.00254167	0.00392957	0.00415742	4.0405e-05	1.23872e-05	0.000136348	0.000325732	0.000117807	9.72361e-06	0.000174531	3.63977e-06	3.33265e-06	0.000195312	2.39378e-06	0.000235452	1.77585e-05	6.32989e-06	1.88361e-05	1.14136e-05	7.04416e-06	3.4214e-06	0.000254514	4.51112e-06	1.16918e-05	2.10714e-05	9.58325e-06	9.30139e-06	1.60646e-05	1.65595e-05	6.08605e-06	3.7467e-05	1.13091e-05	9.31473e-06	9.48044e-05	3.45204e-06	1.13104e-05	0.000999958	1.50199e-05	0.00022821	7.60254e-06	7.69428e-05	0.000156932	1.72208e-05	0.000143364	3.802e-06	1.16271e-05
NK6	3.92985e-06	3.26205e-05	8.74876e-05	1.21082e-05	4.13645e-05	3.12514e-05	3.55483e-05	6.70056e-05	1.82193e-05	0.000110264	3.77573e-05	2.66523e-05	1.28806e-05	6.23e-06	3.99389e-06	8.51605e-05	5.58501e-06	1.75361e-05	1.68695e-05	2.27464e-05	7.97034e-05	0.00014789	3.50147e-05	9.34368e-06	4.8438e-05	3.32571e-05	4.96519e-05	4.82313e-05	4.14564e-05	7.78242e-05	5.25229e-05	0.000155144	1.06087e-05	0.000108896	1.80777e-05	1.09799e-05	3.41109e-05	7.60595e-06	0.000108317	5.74894e-05	4.68911e-05	1.59907e-05	0.000101696	1.54089e-05	8.52255e-05	7.84959e-05	6.40981e-05	7.96193e-06	4.60361e-05
NK7	2.04381e-06	1.31774e-05	3.32803e-05	0.0237682	0.0274304	0.0246866	3.94124e-05	6.35936e-06	0.000160832	0.000354693	0.00014336	5.54584e-06	0.000189498	2.96064e-06	2.55129e-06	0.000200114	1.1518e-06	0.000279715	1.20243e-05	3.31967e-06	1.33867e-05	7.0501e-06	4.57187e-06	3.98634e-06	0.00039924	4.21499e-06	8.75364e-06	5.19279e-06	1.18626e-05	5.71086e-06	5.50992e-06	5.64518e-06	2.92137e-06	4.8445e-06	8.51696e-06	5.5539e-06	6.91702e-05	3.53231e-06	5.07038e-06	0.00115776	1.44558e-05	0.000213213	3.88555e-06	0.000102729	0.000186929	1.25108e-05	0.000128407	1.97136e-06	9.25002e-06
NK9	2.32788e-06	1.65386e-05	2.11647e-05	0.000109603	0.000517941	0.000579087	3.49192e-05	9.23751e-06	6.48082e-05	0.000330471	0.00010475	8.69645e-06	0.000193795	7.12366e-06	1.72006e-06	0.000215744	1.51372e-06	0.000108831	1.22622e-05	2.44378e-06	1.08594e-05	3.40866e-06	6.30058e-06	1.95589e-06	0.000286291	5.0792e-06	1.19916e-05	6.31416e-06	8.34502e-06	3.50801e-06	6.18954e-06	9.4101e-06	4.49275e-06	4.24235e-06	8.31614e-06	8.24384e-06	8.66045e-05	3.47775e-06	4.12075e-06	0.00148967	1.61585e-05	0.00030742	3.33976e-06	0.000133209	0.000130699	2.3959e-05	0.000133511	2.12355e-06	1.13009e-05
NL1	1.82133e-06	3.05483e-05	3.10827e-05	1.28385e-05	4.4608e-05	1.7186e-05	1.53521e-05	2.63964e-05	2.0948e-05	5.13813e-05	2.42065e-05	1.66061e-05	1.62352e-05	7.27273e-06	1.86137e-06	3.22846e-05	6.04492e-06	2.03445e-05	3.17781e-05	1.2143e-05	4.13162e-05	3.95352e-05	1.4052e-05	1.14305e-05	4.58488e-05	1.17384e-05	1.73638e-05	6.97609e-05	1.60869e-05	2.66786e-05	5.9625e-05	3.49029e-05	1.14953e-05	0.000134698	1.64893e-05	1.34728e-05	2.71546e-05	1.94772e-06	3.4536e-05	2.66421e-05	1.77413e-05	2.18882e-05	3.292e-05	1.34481e-05	3.27554e-05	3.18231e-05	3.4928e-05	2.21202e-06	1.8222e-05
NL10	1.68279e-06	2.53479e-05	5.23844e-05	4.96943e-05	4.99806e-05	8.27929e-05	1.91885e-05	2.01215e-05	1.58116e-05	5.90126e-05	1.82944e-05	1.6857e-05	2.27686e-05	9.90125e-06	1.91376e-06	3.6764e-05	7.77789e-06	2.17998e-05	5.2515e-05	1.15224e-05	7.51239e-05	3.22329e-05	1.69747e-05	1.46137e-05	4.46317e-05	1.42765e-05	1.95897e-05	4.04297e-05	2.11815e-05	2.39928e-05	3.45397e-05	2.97806e-05	1.29267e-05	8.78765e-05	1.65303e-05	1.65112e-05	3.09909e-05	1.91014e-06	2.47479e-05	7.32365e-05	1.845e-05	0.000121308	2.6638e-05	5.73523e-06	2.65915e-05	3.43727e-05	3.01445e-05	2.09462e-06	2.06972e-05
NL12	1.13068e-06	3.06123e-05	0.000106899	5.85848e-06	3.77215e-05	1.08875e-05	1.2558e-05	2.20809e-05	1.99551e-05	4.63149e-05	1.21765e-05	1.63614e-05	7.02548e-06	6.71517e-06	1.33631e-06	2.09073e-05	5.53241e-06	1.03404e-05	5.5293e-05	1.23262e-05	3.27103e-05	2.97423e-05	1.29265e-05	8.55819e-06	1.06156e-05	1.09809e-05	1.44123e-05	0.0001003	1.401e-05	2.14903e-05	0.000102115	2.3742e-05	1.37416e-05	0.000252046	1.73901e-05	1.49554e-05	2.30257e-05	1.70506e-06	2.57325e-05	1.82231e-05	1.44078e-05	7.42993e-06	2.45535e-05	2.05019e-06	2.43873e-05	3.34546e-05	3.63011e-05	1.66799e-06	1.41609e-05
NL13	1.92228e-06	2.84569e-05	0.000159442	2.03015e-05	4.40524e-05	1.5045e-05	1.84639e-05	1.9382e-05	1.83032e-05	0.000106873	3.32086e-05	1.31816e-05	1.21234e-05	8.03417e-06	2.00804e-06	2.40882e-05	7.23639e-06	2.33854e-05	1.79198e-05	1.04868e-05	3.0142e-05	2.23498e-05	1.05135e-05	1.24389e-05	2.72509e-05	8.812e-06	1.29307e-05	6.93496e-05	1.2557e-05	1.74471e-05	6.76435e-05	2.02935e-05	1.1516e-05	0.000212524	1.59442e-05	1.5998e-05	3.21865e-05	1.96135e-06	1.96696e-05	2.21044e-05	1.23619e-05	3.4294e-05	1.80409e-05	5.95824e-06	2.39702e-05	2.50139e-05	3.48087e-05	1.68806e-06	1.3782e-05
NL14	1.55947e-06	3.33071e-05	6.25904e-05	9.13542e-06	6.38074e-05	1.38717e-05	1.90821e-05	2.61099e-05	1.40822e-05	7.59507e-05	2.20606e-05	9.64855e-06	9.81337e-06	6.23558e-06	1.69587e-06	3.17469e-05	4.62489e-06	1.33586e-05	1.3819e-05	1.11409e-05	3.01918e-05	4.06599e-05	1.33499e-05	9.26191e-06	2.287e-05	1.32716e-05	1.68534e-05	4.13372e-05	1.56573e-05	2.6453e-05	3.93048e-05	4.94273e-05	9.52044e-06	8.19637e-05	1.87083e-05	1.29235e-05	2.3274e-05	2.61396e-06	3.92787e-05	2.24639e-05	1.57398e-05	1.44869e-05	3.1238e-05	6.9733e-06	3.55057e-05	3.23334e-05	2.9236e-05	2.57594e-06	1.6544e-05
NL15	1.75623e-06	4.6498e-05	0.000146786	2.02146e-05	5.70554e-05	2.25365e-05	2.66073e-05	3.07627e-05	2.03511e-05	0.000151496	4.51507e-05	1.22964e-05	9.52849e-06	5.13843e-06	1.79508e-06	3.94728e-05	4.68785e-06	3.00644e-05	3.7204e-05	1.53801e-05	3.67743e-05	3.30125e-05	1.70997e-05	9.87254e-06	3.44931e-05	1.36353e-05	1.97934e-05	9.09416e-05	1.90359e-05	2.53952e-05	0.000106847	2.74349e-05	1.0194e-05	0.00027651	1.21778e-05	1.14799e-05	4.81171e-05	3.19481e-06	3.13054e-05	3.35606e-05	1.71115e-05	3.75673e-05	3.28011e-05	6.88649e-06	3.69257e-05	4.45354e-05	5.45514e-05	3.39073e-06	1.93039e-05
NL16	2.22459e-06	5.62008e-05	2.62995e-05	3.92948e-05	6.60642e-05	2.41492e-05	1.78151e-05	3.60016e-05	1.50544e-05	6.80918e-05	1.96618e-05	1.51941e-05	1.29161e-05	6.75241e-06	2.78817e-06	3.44428e-05	7.17346e-06	2.2009e-05	5.31948e-05	2.17441e-05	6.45989e-05	3.75582e-05	1.60273e-05	1.2319e-05	3.49463e-05	1.41068e-05	1.96238e-05	0.000135596	1.86375e-05	2.78461e-05	0.000111563	2.88492e-05	1.29271e-05	0.000316705	1.67346e-05	1.4388e-05	3.80345e-05	3.01216e-06	3.47444e-05	4.94417e-05	1.9499e-05	3.69061e-05	3.02687e-05	4.08549e-06	4.16462e-05	4.44783e-05	4.70015e-05	3.24637e-06	1.9129e-05
NL17	1.99966e-06	3.00003e-05	4.16727e-05	7.5698e-06	2.52405e-05	1.45737e-05	1.64674e-05	3.15925e-05	1.46841e-05	3.88826e-05	8.55409e-06	1.43116e-05	7.00121e-06	7.60387e-06	2.25389e-06	3.41104e-05	7.12699e-06	1.24751e-05	1.37842e-05	1.20049e-05	3.93756e-05	5.74968e-05	1.70956e-05	1.10391e-05	1.55526e-05	1.59465e-05	1.76273e-05	7.65264e-05	2.00224e-05	3.17769e-05	7.19076e-05	5.3618e-05	1.04886e-05	0.000185692	1.84861e-05	1.37317e-05	1.65202e-05	1.84071e-06	4.22187e-05	2.24635e-05	1.94331e-05	8.80377e-06	4.53099e-05	2.88418e-06	4.06683e-05	4.2135e-05	2.04624e-05	3.29693e-06	2.06205e-05
NL18	1.71636e-06	6.01693e-05	3.95922e-05	2.15775e-05	7.2459e-05	2.90294e-05	2.12296e-05	3.34367e-05	2.71887e-05	0.00011293	4.29568e-05	1.3364e-05	6.7561e-05	5.66322e-06	1.80465e-06	9.1835e-05	4.40031e-06	0.000472037	6.3923e-05	1.94509e-05	5.10743e-05	3.27472e-05	1.3209e-05	8.32248e-06	0.000266042	1.3291e-05	1.78226e-05	7.37258e-05	1.62563e-05	2.48248e-05	7.11329e-05	2.62373e-05	1.24131e-05	0.00025259	1.60981e-05	1.36788e-05	0.000108413	3.11012e-06	2.74547e-05	3.69912e-05	1.66826e-05	3.73906e-05	2.93675e-05	0.000105107	8.99267e-05	4.32025e-05	5.45154e-05	3.0807e-06	1.73877e-05
NL19	2.08949e-06	3.00697e-05	4.04103e-05	9.162e-06	2.84403e-05	1.86933e-05	2.0077e-05	3.50624e-05	1.20511e-05	3.325e-05	9.92302e-06	1.36304e-05	1.32736e-05	8.76494e-06	2.33015e-06	4.56991e-05	7.59615e-06	2.16344e-05	1.35872e-05	1.29349e-05	4.76857e-05	7.05008e-05	2.33828e-05	1.40735e-05	2.30423e-05	1.82325e-05	2.45016e-05	6.54414e-05	2.82187e-05	4.01993e-05	5.5416e-05	7.30573e-05	1.23975e-05	0.000135324	1.99509e-05	1.67427e-05	1.87362e-05	2.20046e-06	4.93739e-05	2.97518e-05	2.46596e-05	9.84893e-06	5.29222e-05	8.07407e-06	4.22715e-05	5.69105e-05	2.32845e-05	2.69353e-06	2.94496e-05
NL2	1.5267e-06	5.15153e-05	2.9613e-05	3.06779e-05	9.16924e-05	6.24164e-05	1.99345e-05	2.91763e-05	1.13519e-05	9.46567e-05	1.37867e-05	1.27516e-05	2.38392e-05	1.1408e-05	1.55146e-06	4.2449e-05	8.80665e-06	1.46983e-05	1.18231e-05	1.50006e-05	2.9728e-05	3.88679e-05	1.30221e-05	1.13056e-05	5.05105e-05	1.37065e-05	1.54073e-05	0.000197811	1.62581e-05	2.69306e-05	0.000251535	3.54413e-05	7.28843e-06	0.000588035	1.0428e-05	9.3999e-06	2.95502e-05	2.88622e-06	3.994e-05	0.000102867	9.12971e-06	4.40929e-05	3.71456e-05	7.25184e-06	4.19856e-05	4.52959e-05	2.96495e-05	3.01777e-06	1.31771e-05
NL21	1.58849e-06	4.82514e-05	2.99516e-05	2.74949e-05	5.19836e-05	2.2199e-05	2.26012e-05	3.14301e-05	1.74737e-05	7.7125e-05	2.52846e-05	1.16806e-05	7.55433e-05	5.70091e-06	2.17682e-06	8.28977e-05	4.46443e-06	6.38319e-05	2.48211e-05	1.55104e-05	3.45504e-05	4.25527e-05	1.70679e-05	9.8472e-06	0.000189429	1.4453e-05	1.99465e-05	8.1335e-05	1.89717e-05	2.78596e-05	7.0192e-05	3.74043e-05	1.10466e-05	0.00021672	1.64454e-05	1.31664e-05	0.00135525	2.01483e-06	3.39284e-05	2.96915e-05	1.82188e-05	2.77686e-05	3.47327e-05	0.000139093	4.65783e-05	3.93359e-05	4.43223e-05	2.59889e-06	2.22836e-05
NL22	1.1403e-06	3.47086e-05	2.16214e-05	4.99687e-06	4.65826e-05	9.72139e-06	1.06685e-05	2.27849e-05	7.06218e-06	4.13848e-05	9.74674e-06	7.83142e-06	7.52279e-06	3.81266e-06	1.20343e-06	2.54566e-05	3.32352e-06	1.42705e-05	1.97093e-05	1.07449e-05	2.56032e-05	3.55085e-05	1.11598e-05	7.68169e-06	1.65591e-05	1.0646e-05	1.05268e-05	6.13894e-05	1.16547e-05	2.23326e-05	5.98192e-05	3.08313e-05	7.09581e-06	0.000155677	9.45728e-06	8.22045e-06	2.56024e-05	1.61017e-06	2.57411e-05	1.48857e-05	1.30448e-05	5.38926e-06	3.10047e-05	5.28634e-06	2.95125e-05	4.07291e-05	3.70152e-05	1.64207e-06	1.40914e-05
NL24	1.4158e-06	3.194e-05	3.42054e-05	1.63865e-05	5.3899e-05	1.60522e-05	1.72354e-05	2.75229e-05	1.58539e-05	6.51933e-05	2.19034e-05	1.43095e-05	4.86744e-05	5.80583e-06	1.78141e-06	5.63627e-05	4.79453e-06	4.68675e-05	3.49333e-05	1.09006e-05	3.46808e-05	3.45333e-05	1.3106e-05	1.12801e-05	0.0001106	1.05997e-05	1.81899e-05	0.00012585	1.4674e-05	2.53381e-05	0.000120609	3.20811e-05	1.07254e-05	0.000336917	1.74696e-05	1.3117e-05	0.000231922	1.7172e-06	2.64916e-05	2.48561e-05	1.55224e-05	2.38248e-05	2.95068e-05	7.17563e-05	3.70092e-05	3.18788e-05	2.84359e-05	1.68511e-06	1.62348e-05
NL25	2.20805e-06	3.60935e-05	3.08746e-05	2.68808e-05	5.38421e-05	3.61547e-05	2.60962e-05	3.38479e-05	1.23107e-05	4.99844e-05	1.72241e-05	1.2928e-05	1.69882e-05	6.62055e-06	1.81655e-06	4.58497e-05	6.55067e-06	1.81163e-05	3.22791e-05	1.33463e-05	8.40057e-05	4.7939e-05	2.32494e-05	1.11396e-05	4.60967e-05	2.27677e-05	2.70304e-05	6.9371e-05	2.54535e-05	3.61933e-05	6.27822e-05	3.84039e-05	9.53842e-06	0.000186185	1.59969e-05	1.427e-05	2.73635e-05	1.79394e-06	4.36055e-05	7.20011e-05	2.20366e-05	1.68233e-05	4.56744e-05	7.36223e-06	4.68301e-05	3.91617e-05	3.64319e-05	2.23481e-06	2.58453e-05
NL26	1.52636e-06	7.30968e-05	2.69276e-05	6.42651e-06	7.13058e-05	1.37864e-05	1.71825e-05	3.85065e-05	1.05812e-05	7.30246e-05	1.54112e-05	1.13214e-05	7.73199e-06	5.70854e-06	1.65503e-06	3.00024e-05	4.6197e-06	9.97832e-06	3.10475e-05	2.07671e-05	4.01606e-05	4.41175e-05	1.71707e-05	7.75223e-06	1.73705e-05	1.7997e-05	1.9687e-05	0.000139241	1.96589e-05	2.84329e-05	0.000110365	3.04099e-05	1.01192e-05	0.000301649	1.62885e-05	1.23046e-05	4.06792e-05	3.10417e-06	4.07443e-05	2.66344e-05	1.86812e-05	7.10629e-06	3.7967e-05	2.69683e-06	4.74829e-05	6.84653e-05	7.16628e-05	3.62051e-06	1.90605e-05
NL27	7.42676e-07	2.79985e-05	1.59911e-05	4.75762e-06	5.03573e-05	8.37049e-06	9.47181e-06	1.6556e-05	7.06754e-06	5.45655e-05	9.28302e-06	1.00737e-05	5.21061e-06	3.5108e-06	9.11161e-07	1.628e-05	2.92616e-06	7.08401e-06	1.79932e-05	1.06409e-05	4.23375e-05	2.50889e-05	9.88915e-06	5.91085e-06	7.3954e-06	7.26918e-06	1.12442e-05	0.00013437	9.02391e-06	1.4912e-05	8.32034e-05	2.2505e-05	6.32274e-06	0.000237031	9.90994e-06	8.95013e-06	1.79687e-05	1.67353e-06	1.92944e-05	1.37652e-05	1.07127e-05	4.93185e-06	1.98825e-05	2.11438e-06	2.01632e-05	4.17714e-05	3.11953e-05	2.06743e-06	9.44114e-06
NL28	1.67345e-06	4.86763e-05	3.12166e-05	1.46258e-05	5.21149e-05	1.57102e-05	1.76962e-05	3.26662e-05	1.93996e-05	6.31477e-05	2.32671e-05	2.03541e-05	3.40861e-05	6.79807e-06	1.88135e-06	4.98667e-05	6.41094e-06	2.89975e-05	2.85747e-05	1.53325e-05	3.53767e-05	3.45805e-05	1.33022e-05	1.20312e-05	5.9177e-05	1.27706e-05	1.89577e-05	0.00016286	1.62817e-05	2.53595e-05	0.000138368	2.81049e-05	1.22335e-05	0.000372255	1.89652e-05	1.54319e-05	7.91215e-05	1.96317e-06	3.11159e-05	2.42713e-05	1.8299e-05	2.18315e-05	2.92339e-05	4.68866e-05	4.22011e-05	3.78386e-05	4.09158e-05	2.35586e-06	1.89985e-05
NL29	0	3.61881e-05	1.81668e-05	0.000899763	0.00131869	0.00122575	1.61587e-05	2.42156e-05	1.44539e-05	4.31505e-05	7.5218e-06	1.43273e-05	1.21394e-05	7.22931e-06	7.97696e-07	2.77503e-05	8.14284e-06	1.89823e-05	4.08964e-05	1.00196e-05	3.34684e-05	4.09523e-05	1.05265e-05	1.23375e-05	1.7709e-05	7.82021e-06	9.19276e-06	0.000155412	1.39075e-05	2.00077e-05	0.000211843	3.1668e-05	1.14322e-05	0.00053322	1.64849e-05	7.8322e-06	1.94845e-05	5.53129e-06	2.60289e-05	5.87484e-05	1.36933e-05	1.89961e-05	2.82963e-05	2.13238e-06	3.969e-05	4.12859e-05	3.45337e-05	5.37362e-06	1.29909e-05
NL3	1.15721e-06	5.50615e-05	2.18679e-05	6.56443e-06	4.82462e-05	1.1206e-05	1.35964e-05	3.08036e-05	1.2427e-05	6.33374e-05	1.12695e-05	1.40914e-05	1.22893e-05	5.69026e-06	1.39516e-06	2.83601e-05	4.87689e-06	1.34051e-05	4.31248e-05	1.58352e-05	4.5951e-05	3.74494e-05	1.37101e-05	8.17489e-06	2.08753e-05	1.3226e-05	1.57029e-05	0.000130893	1.53108e-05	2.47228e-05	0.00011306	2.45797e-05	9.47067e-06	0.000287835	1.37639e-05	1.17664e-05	3.06266e-05	2.06877e-06	2.97359e-05	1.94259e-05	1.62241e-05	6.24865e-06	2.99139e-05	1.03214e-05	4.3288e-05	3.94362e-05	4.55682e-05	1.7913e-06	1.64046e-05
NL31	1.17759e-06	2.91647e-05	1.95628e-05	4.20588e-06	3.68677e-05	7.52528e-06	8.43704e-06	2.21542e-05	7.76445e-06	3.42972e-05	7.00778e-06	8.70401e-06	7.32879e-06	5.22626e-06	9.48928e-07	2.05737e-05	4.15385e-06	2.41272e-05	2.05545e-05	1.02544e-05	3.214e-05	2.40739e-05	8.73151e-06	6.71971e-06	1.82221e-05	1.0305e-05	9.61434e-06	7.63156e-05	9.92368e-06	1.75135e-05	6.64605e-05	1.97273e-05	6.35645e-06	0.000212191	9.30174e-06	8.22989e-06	1.40177e-05	9.60857e-07	2.06832e-05	1.54675e-05	7.90271e-06	5.95521e-06	2.10038e-05	7.93376e-06	3.03271e-05	3.69255e-05	1.19052e-05	1.01762e-06	1.09635e-05
NL32	2.05625e-06	4.32687e-05	7.29821e-05	1.32354e-05	5.25979e-05	2.0475e-05	2.76473e-05	3.23274e-05	2.30239e-05	0.000111956	4.53692e-05	1.66135e-05	1.58307e-05	7.89309e-06	1.99642e-06	3.7032e-05	6.67493e-06	1.95234e-05	8.15428e-05	1.58352e-05	4.60529e-05	4.27181e-05	1.76467e-05	1.29768e-05	3.54317e-05	1.36091e-05	2.00404e-05	0.000102429	1.87852e-05	3.01405e-05	7.93921e-05	3.31732e-05	1.3358e-05	0.000211792	1.89553e-05	1.61717e-05	4.96064e-05	2.5535e-06	3.7695e-05	3.213e-05	1.78997e-05	3.44066e-05	3.49154e-05	1.67414e-05	3.72411e-05	4.11317e-05	6.51672e-05	2.66179e-06	2.20383e-05
NL33	2.1905e-06	4.38796e-05	1.90018e-05	3.11217e-05	0.000102562	2.77692e-05	2.06591e-05	4.46509e-05	1.06065e-05	0.000120157	2.14459e-05	8.21769e-06	1.22265e-05	4.79351e-06	2.14193e-06	4.04407e-05	4.12241e-06	1.66537e-05	2.25439e-05	1.72077e-05	3.92767e-05	4.73631e-05	1.68134e-05	9.08566e-06	3.19434e-05	1.44721e-05	2.1719e-05	0.000136712	1.91551e-05	3.39935e-05	0.000128176	3.62253e-05	6.80397e-06	0.000339736	1.07563e-05	1.06059e-05	3.06709e-05	5.07357e-06	4.87639e-05	5.38394e-05	2.46302e-05	3.02192e-05	4.13881e-05	4.97716e-06	5.46194e-05	5.09166e-05	3.43609e-05	5.0523e-06	2.18373e-05
NL34	1.7063e-06	3.3853e-05	1.57956e-05	0.000128115	0.00016137	7.89365e-05	1.70373e-05	2.25504e-05	1.14913e-05	4.80192e-05	1.49992e-05	6.74709e-06	1.32557e-05	9.18613e-06	1.25484e-06	2.90947e-05	3.48802e-06	1.55777e-05	2.21327e-05	1.21127e-05	3.56881e-05	3.08254e-05	1.08869e-05	6.94273e-06	2.42282e-05	1.07252e-05	1.30372e-05	9.7129e-05	1.29295e-05	2.03239e-05	5.81027e-05	2.63255e-05	7.05751e-06	0.000198531	9.10678e-06	7.73203e-06	2.26827e-05	1.79244e-06	2.70288e-05	5.47644e-05	1.47863e-05	1.84898e-05	2.67724e-05	4.7741e-06	2.8015e-05	3.4286e-05	3.01762e-05	2.27907e-06	1.5218e-05
NL35	1.0498e-06	2.89586e-05	3.92396e-05	8.07862e-06	5.10265e-05	1.14557e-05	1.33607e-05	2.50904e-05	1.15594e-05	4.51366e-05	1.35204e-05	1.20763e-05	7.15683e-06	7.57476e-06	1.71396e-06	2.5855e-05	5.38337e-06	1.17743e-05	3.14606e-05	9.44639e-06	4.58184e-05	3.62542e-05	1.17652e-05	1.04965e-05	1.29367e-05	1.20737e-05	1.55394e-05	7.58997e-05	1.53e-05	2.46535e-05	6.85067e-05	3.23192e-05	1.19261e-05	0.000178028	1.63097e-05	1.20572e-05	1.56186e-05	1.32399e-06	2.90548e-05	1.66234e-05	1.43576e-05	8.90976e-06	3.26919e-05	3.67332e-06	2.96923e-05	3.08043e-05	1.99412e-05	1.79064e-06	1.62988e-05
NL4	1.24554e-06	3.30721e-05	2.80893e-05	7.75541e-06	3.71827e-05	1.24077e-05	6.37915e-05	2.39684e-05	1.36056e-05	4.50245e-05	2.303e-05	1.46361e-05	1.16128e-05	7.7579e-06	1.66096e-06	2.65204e-05	6.39147e-06	1.31056e-05	0.000264296	1.03778e-05	6.49983e-05	3.11268e-05	1.31572e-05	9.42653e-06	1.53527e-05	1.1552e-05	1.51269e-05	8.6843e-05	1.6483e-05	2.30059e-05	6.57947e-05	3.18643e-05	1.16727e-05	0.000198632	1.72667e-05	1.39028e-05	2.50327e-05	1.5554e-06	2.70992e-05	2.23729e-05	1.55099e-05	9.08631e-06	2.59046e-05	3.21136e-06	2.5616e-05	3.94476e-05	4.10932e-05	2.08486e-06	1.71888e-05
NL5	1.40705e-06	5.19781e-05	3.01563e-05	7.65136e-06	3.92161e-05	1.26885e-05	1.37318e-05	3.48764e-05	1.26401e-05	4.83577e-05	1.1286e-05	1.36394e-05	1.37244e-05	6.06678e-06	1.46352e-06	3.54811e-05	5.44558e-06	1.56596e-05	2.07331e-05	1.64709e-05	4.01097e-05	4.66651e-05	1.48374e-05	8.97695e-06	2.48708e-05	1.31734e-05	1.58688e-05	6.96543e-05	1.55179e-05	2.77778e-05	6.58273e-05	3.71988e-05	1.0108e-05	0.000170957	1.85612e-05	1.20574e-05	4.42109e-05	1.56615e-06	3.80796e-05	2.03673e-05	1.69203e-05	7.90543e-06	3.6646e-05	1.66031e-05	4.64261e-05	6.33646e-05	4.03251e-05	2.35907e-06	1.73964e-05
NL7	1.46071e-06	3.08036e-05	2.93162e-05	1.35806e-05	5.0117e-05	3.85988e-05	1.19708e-05	2.06718e-05	1.90562e-05	4.16129e-05	1.42251e-05	2.23327e-05	1.32957e-05	5.08907e-06	1.40624e-06	2.49177e-05	5.18848e-06	1.47204e-05	8.75483e-05	1.25914e-05	5.90923e-05	2.44247e-05	1.33556e-05	9.6219e-06	2.08909e-05	1.03079e-05	1.44117e-05	6.77621e-05	1.31258e-05	2.11395e-05	5.24061e-05	2.1547e-05	1.49245e-05	0.000169898	1.83554e-05	1.78194e-05	2.53087e-05	1.67198e-06	2.52551e-05	3.89064e-05	1.38558e-05	1.5738e-05	2.12961e-05	6.21604e-06	2.44776e-05	3.67878e-05	5.04448e-05	1.93505e-06	1.4289e-05
NL8	1.11729e-06	2.23275e-05	1.61569e-05	9.47328e-06	2.99387e-05	1.38353e-05	1.04714e-05	1.7158e-05	1.32263e-05	4.40844e-05	1.47891e-05	7.06548e-06	1.10192e-05	3.7148e-06	9.23571e-07	2.52662e-05	4.07434e-06	2.39613e-05	9.55028e-06	8.77464e-06	2.07517e-05	2.67497e-05	9.06534e-06	5.86948e-06	4.41146e-05	7.56915e-06	1.04263e-05	3.33607e-05	1.16319e-05	1.83928e-05	2.89474e-05	2.70925e-05	5.90591e-06	7.86995e-05	8.3972e-06	6.58542e-06	2.09493e-05	1.38388e-06	2.10774e-05	2.67877e-05	1.09504e-05	1.20481e-05	1.95419e-05	1.65092e-05	2.59274e-05	2.95109e-05	2.20235e-05	1.31029e-06	1.24218e-05
NL9	1.47933e-06	2.25884e-05	0.00103005	1.38916e-05	2.64259e-05	1.53427e-05	2.72273e-05	2.07028e-05	1.59808e-05	6.19312e-05	4.29733e-05	8.57626e-06	1.01123e-05	4.25508e-06	2.38351e-06	3.02405e-05	5.15407e-06	1.5479e-05	2.77939e-05	8.60824e-06	3.90619e-05	3.35074e-05	1.20012e-05	9.7455e-06	2.57545e-05	1.07759e-05	1.65535e-05	5.46772e-05	1.63385e-05	2.40037e-05	4.98695e-05	3.49986e-05	8.61677e-06	0.000144121	1.15621e-05	9.80185e-06	2.01627e-05	1.82697e-06	2.45709e-05	3.71046e-05	1.41846e-05	1.35418e-05	2.64422e-05	9.96332e-06	3.55953e-05	2.56126e-05	5.96062e-05	2.08958e-06	1.60743e-05
NM1	1.66373e-06	0.000106193	0.000156864	0.000266586	0.000401078	0.000104994	0.000120221	0.000123385	9.45986e-05	0.000287484	0.000225329	2.19558e-05	0.000185041	0.000436216	1.71942e-06	0.000197226	3.03123e-05	4.52517e-05	0.000354577	6.75658e-05	9.88676e-05	0.000158287	9.75449e-05	3.13074e-05	0.000175628	0.000110593	0.000135612	0.000139771	0.000147719	0.000370091	4.66673e-05	0.000314582	8.95067e-06	1.16975e-05	8.59133e-05	1.89343e-05	6.14194e-05	1.85614e-06	0.00015312	0.000211997	0.000309264	6.51519e-05	0.000174891	7.96081e-05	0.000221874	5.23387e-05	0.000308046	1.83913e-06	0.00037537
NM10	0.000324951	0.000210082	0.00121394	0.000233359	0.000607746	0.000226244	0.000261158	0.00028879	0.000281153	6.96891e-05	2.3673e-05	4.80451e-05	3.68154e-05	3.08276e-05	0.000337034	0.000233688	4.48092e-05	1.70623e-05	0.000193328	0.000135646	0.000197092	0.000224505	0.000229165	3.55896e-05	0.000269251	0.000272397	0.000255779	0.000206849	0.000281976	0.000276474	4.05134e-05	0.000307959	1.19238e-05	3.7432e-05	0.000203019	3.47235e-05	7.72492e-05	0.000360571	0.000272326	0.000385544	0.000422149	0.000149506	0.000183805	0.00036065	0.000330849	0.000106027	0.000277599	0.000353027	0.000342783
NM12	0.000341875	0.000103409	0.00016838	0.000121777	0.000217854	0.000119397	0.00014134	0.000179729	0.000144269	8.78947e-05	3.07974e-05	2.64853e-05	3.3678e-05	2.00087e-05	0.000342688	0.000186934	4.69971e-05	4.7437e-05	0.00030451	8.82968e-05	0.000144381	0.000237325	0.000137264	1.64404e-05	0.000230459	0.000171944	0.000164189	0.000133162	0.000192133	0.000227144	7.29658e-05	0.000176633	9.57016e-06	2.89929e-05	1.01342e-05	1.36879e-05	5.07146e-05	0.000395132	0.000150042	0.000197993	0.000203807	6.64595e-05	0.000242071	0.000368347	0.000216973	0.000213663	9.88596e-05	0.000363987	0.000221954
NM14	1.53898e-06	1.48318e-05	1.54367e-05	0.000126801	0.000127128	3.87407e-05	1.24736e-05	6.05992e-06	1.42294e-05	8.52593e-05	2.10395e-05	1.5997e-05	2.5794e-05	3.13697e-06	7.53398e-07	2.65081e-05	1.35212e-06	2.43969e-05	9.71245e-06	5.81254e-06	3.7336e-05	8.15278e-06	4.27457e-06	4.04537e-06	9.27987e-05	2.50286e-06	7.47937e-06	5.66507e-06	5.6756e-06	7.28914e-06	5.15347e-06	1.2486e-05	5.29064e-06	8.276e-06	1.48672e-05	1.35522e-05	3.08175e-05	1.75968e-06	5.7946e-06	6.83549e-05	1.0312e-05	6.62135e-05	4.88169e-06	1.05099e-05	1.82837e-05	2.37299e-05	0.000113686	2.02891e-06	7.28035e-06
NM15	2.3522e-06	5.15991e-05	2.38161e-05	2.21135e-05	7.30232e-05	5.11037e-05	2.10268e-05	3.3451e-05	1.54535e-05	7.51278e-05	2.68408e-05	1.32528e-05	1.45436e-05	5.07831e-06	2.37157e-06	3.7325e-05	4.67992e-06	1.72492e-05	4.12626e-05	1.76418e-05	3.59953e-05	3.41528e-05	1.88001e-05	8.67066e-06	2.99392e-05	1.44556e-05	2.0585e-05	0.000107458	1.88664e-05	2.79278e-05	0.000115728	2.92101e-05	1.10393e-05	0.000336466	1.33008e-05	1.14211e-05	3.54636e-05	2.85829e-06	3.36141e-05	4.79086e-05	1.99012e-05	3.07696e-05	3.8511e-05	6.12106e-06	3.68073e-05	4.5903e-05	4.7404e-05	3.21118e-06	2.08331e-05
NM16	6.20574e-06	5.88925e-05	9.68497e-05	0.000112341	0.000164215	0.000120673	0.000148933	0.000217291	4.26726e-05	5.91569e-05	1.83728e-05	0.000690744	0.000196959	0.0002132	4.84333e-06	0.000214543	0.000182731	0.0001065	0.000171924	8.3083e-05	7.82774e-05	0.000135905	0.000141801	0.000111339	0.000343289	0.00021824	0.000222615	0.000186255	0.000270939	0.00028045	8.24587e-05	0.00021205	1.06151e-05	4.91636e-05	3.00445e-05	2.60147e-05	0.000135457	7.81429e-06	0.000167024	0.000270776	0.000330895	4.92507e-05	0.000155799	0.000147941	0.000222827	6.76559e-05	4.36638e-05	8.55294e-06	0.000314387
NM17	1.68202e-05	0.000156481	4.59694e-05	7.37787e-05	0.000398859	8.8268e-05	0.000111195	0.00018712	2.62212e-05	2.28126e-05	2.24968e-05	9.1121e-05	3.71452e-05	0.00234393	1.64351e-05	0.000236017	0.000196492	1.42498e-05	6.58305e-05	9.02368e-05	8.91363e-05	0.000149209	0.00010372	3.71854e-05	0.000126455	0.000148696	0.000159826	9.6019e-05	0.00019806	0.000829503	1.69425e-05	0.000376889	1.09478e-05	1.50976e-05	2.78435e-05	2.72826e-05	3.01554e-05	1.83449e-05	0.000154521	0.000190591	0.00018081	3.32565e-05	0.00025722	1.65584e-05	0.000176823	5.97983e-05	1.94926e-05	1.80668e-05	0.000876062
NM18	1.18838e-06	8.18951e-05	7.41194e-05	1.81864e-05	0.00165325	0.000101576	0.000135008	0.000205959	6.02657e-05	7.17269e-05	9.35911e-05	3.55166e-05	1.01614e-05	8.06269e-06	1.72521e-06	0.000234953	1.14561e-05	6.94446e-05	0.000250609	6.22639e-05	9.00621e-05	0.000140458	0.000127355	8.14742e-06	0.000155657	0.000172183	0.000897256	1.27461e-05	0.000214871	0.000286674	4.92146e-06	0.000275517	6.00546e-06	8.543e-06	7.51244e-06	6.43137e-06	3.38245e-05	1.77186e-06	9.21105e-05	0.000246426	0.000108465	2.19197e-05	0.000138346	8.43499e-06	0.000259683	4.12827e-05	3.88636e-05	1.95638e-06	0.00218834
NM19	2.6231e-06	0.000155946	0.000272721	0.00019935	0.000333647	0.000211117	0.000145374	0.000182475	6.61392e-05	6.47385e-05	4.92019e-05	3.86629e-05	0.000168077	0.000441182	2.55215e-06	0.000211374	2.73734e-05	0.000192664	0.000277174	7.64872e-05	0.000123798	0.000197646	0.00014927	2.95078e-05	0.000205165	0.000171801	0.000181013	0.000235545	0.000285187	0.000356711	0.000699372	0.000264653	9.16146e-06	9.09483e-05	1.28697e-05	1.39119e-05	4.83289e-05	2.65792e-06	0.000164526	0.000298716	0.000305941	0.000129857	0.00035537	1.08369e-05	0.00024444	5.66375e-05	0.000198901	2.8588e-06	0.00028842
NM2	0.000677176	0.00041305	0.000230323	7.74999e-05	0.000238481	0.000194141	0.000523154	0.00041191	5.86502e-05	4.76621e-05	6.03255e-05	5.49246e-05	3.44846e-05	9.9851e-05	0.000666188	0.000269272	2.01774e-05	3.86521e-05	9.58528e-05	0.000130666	0.000146818	0.000315109	0.000550707	2.61574e-05	0.000380169	0.000361093	0.000321843	0.000226835	0.000334169	0.000337376	0.000184032	0.000308828	1.68796e-05	0.000263742	2.08313e-05	1.84772e-05	6.25178e-05	0.000753195	0.000199383	0.000307827	0.000366022	2.20501e-05	0.000470093	0.00070745	0.000451386	0.000142423	3.93983e-05	0.000724877	0.000417636
NM21	0.000219175	0.000232461	0.000721215	2.62039e-05	0.000606138	0.000122005	0.000108847	0.000174297	8.06002e-05	0.000109623	0.000350546	2.40604e-05	0.000106384	1.80471e-05	0.000204249	0.000206195	0.000265182	2.35829e-05	0.000268451	0.000104602	0.000142633	0.000168346	0.000104218	1.64261e-05	0.000189921	0.000191973	0.000136189	0.00040543	0.000156206	0.000302718	3.09343e-05	0.000401028	1.00819e-05	1.9978e-05	8.22824e-06	9.54786e-06	4.39827e-05	0.000233087	0.000134303	0.000183775	0.000235032	2.75593e-05	0.000140978	0.000243442	0.000203237	7.54135e-05	9.19699e-05	0.000253147	0.000569873
NM22	0.000227835	0.000168945	0.000112509	3.91369e-05	0.000315051	0.000155023	0.000250706	0.000283255	3.31539e-05	0.000856736	4.67567e-05	3.07255e-05	3.16483e-05	2.59851e-05	0.000227196	0.000214962	1.25951e-05	1.75708e-05	0.000197361	6.86199e-05	0.000103778	0.000194976	0.000275253	3.32344e-05	0.000188783	0.000186608	0.000312069	3.79456e-05	0.000707528	0.000324152	1.12394e-05	0.000331934	1.521e-05	2.34953e-05	9.38168e-06	9.10308e-06	5.93441e-05	0.000265985	0.000169367	0.000598507	0.000196977	2.94027e-05	0.000167168	0.00023825	0.00027491	0.00047227	0.000127573	0.000245695	0.000344654
NM24	0.00131195	0.000259268	5.48972e-05	8.38306e-05	0.000463066	0.000174835	0.000304371	0.000392454	4.15152e-05	0.000174716	8.01219e-05	1.94684e-05	1.75021e-05	0.000157467	0.00126	0.000250014	5.23631e-05	1.28636e-05	0.000143516	0.000120486	0.000146653	0.000296778	0.000213192	1.86989e-05	0.000292425	0.00033008	0.000311808	0.000208786	0.000529262	0.000310352	0.00033368	0.000294863	1.00347e-05	7.50399e-05	1.06631e-05	2.11805e-05	6.14061e-05	0.00140628	0.000309341	0.000480734	0.000253561	2.26349e-05	0.000399995	0.0013129	0.000381803	0.000797059	0.000176902	0.00135696	0.00196408
NM25	7.86493e-06	0.000268799	6.05807e-05	3.99028e-05	0.00106314	0.000142252	0.000220628	0.0002511	5.75553e-05	8.98625e-05	0.000141591	1.7644e-05	2.02459e-05	0.000103715	5.758e-06	0.000250342	0.000132543	1.77688e-05	0.000123926	0.000174355	0.000172121	0.000219354	0.0002136	1.59144e-05	0.000408456	0.000422611	0.000274598	9.40603e-05	0.000271709	0.00028005	5.46134e-05	0.000330621	1.08467e-05	2.4921e-05	2.91389e-05	2.67451e-05	7.72206e-05	9.08187e-06	0.000191097	0.000273726	0.000396659	2.49973e-05	0.000228852	1.18223e-05	0.000280097	0.000121455	0.00262198	8.69741e-06	0.000806706
NM26	0.000767374	0.000262599	0.000709793	4.77202e-05	0.000911002	0.000165924	0.000273272	0.000484207	5.94776e-05	0.000116286	0.000127923	8.79543e-05	2.18457e-05	8.17066e-06	0.000743179	0.000236756	7.40075e-06	1.89456e-05	0.000277665	8.57726e-05	0.000126612	0.000242208	0.000268083	1.00898e-05	0.000297285	0.000289906	0.000304312	0.000471684	0.000341553	0.000301746	0.000144892	0.00027632	1.2029e-05	6.42429e-05	1.81474e-05	1.27996e-05	6.05329e-05	0.000847283	0.000210327	0.000858365	0.000232904	0.000117065	0.000207251	0.000789422	0.000427308	0.000116923	0.000171383	0.000791662	0.000370283
NM27	8.42524e-05	7.34792e-05	3.16931e-05	2.7536e-05	0.000368996	5.7964e-05	5.39504e-05	7.27901e-05	2.99533e-05	5.77797e-05	1.73223e-05	3.92511e-05	3.23132e-05	0.000877908	8.55723e-05	9.73081e-05	1.43174e-05	1.85889e-05	0.000401487	5.46001e-05	8.76444e-05	0.000126083	4.80752e-05	3.92353e-05	0.000110909	0.000109472	7.39074e-05	6.04166e-05	7.66531e-05	9.38897e-05	0.000338961	0.000153603	7.24651e-05	1.15094e-05	1.46798e-05	1.35763e-05	3.25353e-05	0.000115855	5.97423e-05	0.000100604	5.42763e-05	2.85568e-05	6.03605e-05	9.33752e-05	8.93364e-05	4.58642e-05	2.0098e-05	0.000108667	7.63563e-05
NM28	8.08587e-05	0.000213879	0.000269794	0.000891014	0.000449543	0.000184257	0.000174537	0.000261687	2.87067e-05	0.0002193	3.84026e-05	6.22885e-05	3.28268e-05	2.33145e-05	7.72128e-05	0.000262427	1.90958e-05	1.48996e-05	0.000338518	7.72528e-05	0.000142416	0.000209441	0.000173672	2.68048e-05	0.000206039	0.000292969	0.000222978	0.000712993	0.000271957	0.000474217	0.000462167	0.00046185	1.23912e-05	7.71042e-05	1.16505e-05	1.51114e-05	4.97576e-05	8.88295e-05	0.000223997	0.000266332	0.000233559	5.28263e-05	0.000532147	7.91352e-05	0.000308892	0.000121607	0.000119767	8.52933e-05	0.00104691
NM29	0.000308269	0.000173196	0.000282148	0.000104367	0.000513076	0.000149485	0.000391572	0.000296753	4.92617e-05	6.38893e-05	2.33498e-05	0.000970191	5.94932e-05	5.24834e-05	0.000302096	0.000239635	3.87093e-05	3.88538e-05	0.000328216	0.000107465	0.000138886	0.000240407	0.000435845	0.000114773	0.000418069	0.000358563	0.000256055	0.000236649	0.000284742	0.000239023	0.000235694	0.00028317	1.32169e-05	5.58106e-05	2.40522e-05	1.42583e-05	0.00015248	0.000334661	0.000182434	0.000255277	0.000332058	5.95295e-05	0.000181878	0.000383919	0.000294466	0.000121548	0.000243831	0.000325567	0.000384678
NM3	3.3882e-06	0.000121265	0.000493857	0.000185476	0.000235573	0.000111746	0.000120068	0.000229034	4.95017e-05	1.87753e-05	3.06054e-05	7.70456e-05	0.000113225	0.00030271	3.20868e-06	0.000183396	3.42988e-05	1.91553e-05	0.000393173	7.63438e-05	0.000139963	0.000184484	0.000123992	2.07031e-05	0.000159192	0.000173632	0.000173065	0.000161674	0.000214771	0.000292732	0.000214363	0.000276973	1.67574e-05	4.45551e-05	2.27779e-05	2.30099e-05	3.13384e-05	3.56894e-06	0.000268389	0.000196348	0.000522985	6.36752e-05	0.000204048	3.70906e-06	0.000260025	8.83894e-05	3.6504e-05	4.25639e-06	0.000821402
NM30	0.000199718	3.88792e-05	0.000573173	0.000334114	0.000292927	0.000128706	5.65888e-05	7.66636e-05	2.37081e-05	0.000233425	2.80014e-05	1.39555e-05	3.10508e-05	0.000107199	0.000189865	8.39337e-05	3.33625e-06	2.93635e-05	0.00010811	6.15722e-05	2.92902e-05	5.37675e-05	5.01385e-05	1.42694e-05	0.000188856	7.40491e-05	5.45142e-05	2.24286e-05	7.92737e-05	8.30111e-05	1.0027e-05	0.000106607	3.26104e-05	1.07894e-05	7.06924e-06	8.68016e-06	4.77391e-05	0.000215884	4.1289e-05	0.000165602	6.005e-05	0.000233589	8.04961e-05	0.000215165	9.29711e-05	2.51196e-05	8.56885e-05	0.000210681	7.5065e-05
NM31	1.30934e-06	6.3962e-05	0.000478433	7.64677e-05	4.08705e-05	4.50675e-05	6.60965e-05	6.91543e-05	2.90483e-05	1.86822e-05	0.000195892	2.6804e-05	1.60703e-05	1.92194e-05	1.33572e-06	8.00242e-05	0.000778816	1.83263e-05	8.67314e-06	7.09752e-05	0.000100685	6.63584e-05	5.97992e-05	2.80927e-05	0.000138585	0.000153703	8.37927e-05	6.78863e-06	0.000105724	0.000121454	5.33894e-06	0.00039277	1.05627e-05	1.02477e-05	2.49495e-05	2.54535e-05	2.17457e-05	1.05478e-06	4.84402e-05	9.85114e-05	5.54127e-05	3.38732e-05	4.8377e-05	2.95764e-06	9.06869e-05	4.75486e-05	1.82666e-05	1.75914e-06	0.000218999
NM32	4.80174e-06	5.44123e-05	0.00049906	5.75945e-05	3.23404e-05	9.41318e-05	0.000107322	0.00012969	6.74894e-05	0.000202803	0.000106715	7.53246e-05	7.16723e-05	0.000596271	5.23598e-06	0.00019081	6.41268e-05	0.000245306	1.6652e-05	5.16591e-05	8.54801e-05	0.000128718	8.22117e-05	5.14068e-05	0.000141891	0.00010717	9.46026e-05	7.18602e-05	0.00016657	0.000219304	5.09636e-05	0.000521641	1.27473e-05	4.74723e-05	8.88393e-06	1.60409e-05	8.99564e-05	1.08438e-05	0.000140334	0.000274546	8.6004e-05	9.48309e-05	0.000106979	2.21955e-05	0.000145061	3.91909e-05	6.10189e-05	1.19281e-05	0.000152248
NM33	7.18663e-06	0.000209114	0.000462808	0.000111971	0.000367189	0.000105618	0.000147328	0.000273567	3.61725e-05	0.000140047	0.000154545	2.26056e-05	1.42112e-05	0.00116832	7.20509e-06	0.000195948	1.05104e-05	1.66724e-05	0.00153612	7.82854e-05	0.000114193	0.000232449	0.000135203	1.50638e-05	0.000212868	0.000186897	0.000188847	0.000178058	0.000221786	0.000187045	0.000229618	0.000264653	6.49141e-06	3.68089e-05	1.41786e-05	1.5252e-05	6.8125e-05	9.29259e-06	0.000141966	0.000221762	0.000122157	0.000342113	0.000122299	3.5633e-05	0.000268603	0.000538584	0.000285491	1.0988e-05	0.00066643
NM34	1.48321e-06	0.000134714	0.000121636	0.000179868	0.000286357	0.000150076	0.000166607	0.000317039	3.98281e-05	0.000111027	3.44813e-05	3.5074e-05	1.56338e-05	1.85517e-05	1.81348e-06	0.000237697	1.06337e-05	2.91873e-05	7.90172e-05	9.60693e-05	9.74494e-05	0.000344098	0.000161732	2.40041e-05	0.000272977	0.000283271	0.00025094	6.22634e-05	0.00033213	0.000724932	2.83094e-05	0.000266861	6.8642e-06	2.50072e-05	1.21267e-05	1.61041e-05	4.78671e-05	1.19433e-06	0.000191888	0.000339462	0.000186697	2.42198e-05	0.000240545	6.85015e-06	0.00042125	9.26347e-05	9.59104e-05	1.88054e-06	0.000782437
NM35	1.79157e-06	0.000150162	0.0017522	3.11024e-05	0.000136606	0.000105066	0.000123568	0.000219012	3.69326e-05	2.88618e-05	3.25473e-05	3.20493e-05	6.58955e-05	2.99727e-05	1.24807e-06	0.000137882	4.72703e-05	3.93331e-05	0.000556657	0.000111639	9.05039e-05	0.000135829	0.000123793	4.33931e-05	0.000174823	0.000143499	0.000137688	0.000134981	0.000262968	0.000248552	9.95669e-05	0.00032052	9.9334e-06	2.52901e-05	3.69985e-05	2.9637e-05	3.74891e-05	1.91261e-06	0.000121222	0.000256147	0.000204073	3.065e-05	0.000121929	4.43823e-05	0.00027176	6.2837e-05	4.19182e-05	2.28173e-06	0.00106653
NM4	2.71699e-06	7.02473e-05	0.00160885	5.70801e-05	2.82851e-05	6.0855e-05	7.04908e-05	8.43767e-05	2.59432e-05	1.49824e-05	6.8342e-06	0.000312769	3.23026e-05	0.00160683	2.98436e-06	0.000126557	1.20553e-05	1.4845e-05	3.57586e-05	5.93813e-05	5.7622e-05	8.26516e-05	5.99931e-05	2.90392e-05	7.73115e-05	7.18113e-05	0.000114096	2.24908e-05	0.000132763	0.000545401	3.10228e-05	0.000382592	7.20579e-06	1.56454e-05	1.43399e-05	2.06095e-05	2.25597e-05	3.10413e-06	7.20985e-05	0.000122618	0.000111718	2.33982e-05	0.000178146	2.2686e-05	0.000112295	6.21203e-05	1.88961e-05	3.13344e-06	0.000233612
NM5	0.000492845	0.000240608	0.000614774	8.56327e-05	0.000525787	0.000142467	0.000220006	0.000276525	4.02586e-05	7.13318e-05	4.89358e-05	0.000159364	0.000219925	4.10721e-05	0.000491795	0.000246751	1.56358e-05	9.17639e-06	0.000413763	0.000106764	0.000119555	0.000254281	0.000171139	0.000158919	0.00021586	0.000233499	0.000243941	0.000230529	0.000278652	0.000435801	0.000254471	0.000255508	1.05198e-05	6.18323e-05	3.85597e-05	2.0705e-05	5.2199e-05	0.000546364	0.000219079	0.000246507	0.000213072	2.04162e-05	0.000168451	0.000508695	0.000411963	8.43005e-05	0.000141238	0.000522099	0.000332611
NM6	0.000100203	0.000103288	7.8625e-05	9.94599e-05	8.63639e-05	0.000116735	9.67149e-05	0.000137067	4.09371e-05	2.68236e-05	3.10182e-05	4.48595e-05	3.36486e-05	2.26846e-05	9.34099e-05	0.000224855	1.28242e-05	5.17665e-05	7.12252e-05	6.4487e-05	8.48236e-05	0.000156647	9.41455e-05	3.37172e-05	0.000134435	0.000127337	0.000196657	8.13002e-05	0.000806222	0.000392928	2.46301e-05	0.000254003	1.03177e-05	5.28071e-05	1.47514e-05	1.50223e-05	3.62987e-05	0.000101404	0.000130255	0.000676958	0.000297502	1.65996e-05	0.0010034	0.000120762	0.000208538	8.71297e-05	7.7826e-05	9.7883e-05	0.000186811
NM7	0.0006844	0.000109196	0.000383024	3.56075e-05	0.000242652	7.53112e-05	0.00016363	0.000102171	0.00104741	8.86734e-05	8.04142e-05	3.45965e-05	6.08528e-05	4.09275e-05	0.000673775	0.000122151	2.8461e-05	3.25479e-05	3.1581e-05	5.59131e-05	0.000162567	0.000130013	6.64425e-05	2.3071e-05	0.000108282	9.20275e-05	0.000110428	0.000168395	0.000378341	0.000110143	3.37301e-05	0.000386138	1.70652e-05	5.82257e-05	0.000266052	4.74311e-05	3.61208e-05	0.000726117	8.786e-05	0.000334221	0.00014812	2.46572e-05	0.000158002	0.000711229	0.000105906	6.12689e-05	9.40068e-05	0.000719375	0.000206426
NM8	0.00110589	0.000121613	0.000449029	0.000818107	0.000243703	0.000104247	0.000157566	0.000218468	3.72116e-05	0.000117649	4.23276e-05	2.91307e-05	5.3475e-05	0.00106987	0.00113032	0.00019841	1.2701e-05	4.93341e-05	2.03666e-05	6.28397e-05	0.000149194	0.000254845	0.00015328	1.70594e-05	0.000213157	0.000177804	0.000175605	0.000108973	0.000323411	0.000236301	3.95148e-05	0.000236087	8.2088e-06	0.000171218	8.65774e-06	1.4054e-05	5.91159e-05	0.00124601	0.000317129	0.000284522	0.000508583	4.4127e-05	0.000134877	0.00114372	0.000250215	6.46163e-05	0.000206554	0.00120719	0.000293062
NM9	1.05528e-06	0.000204897	0.000435376	0.000153147	0.000266173	0.000221842	0.000128514	0.000160529	4.23542e-05	4.18322e-05	1.85508e-05	2.40633e-05	0.000140441	2.42012e-05	1.48942e-06	0.000143683	2.69509e-05	1.50857e-05	0.00052405	0.000137395	9.72517e-05	0.000110043	0.000131786	2.97089e-05	0.000202158	0.000175396	0.000195942	5.2785e-05	0.000299713	0.000152436	7.52654e-05	0.000200432	2.35451e-05	2.51141e-05	1.67966e-05	1.5218e-05	4.32405e-05	1.37662e-06	0.000121525	0.000393879	0.0001385	5.27726e-05	0.000116176	7.25476e-06	0.00018339	0.000103512	6.16231e-05	1.59758e-06	0.00451044
NW10	1.3788e-06	2.36892e-05	4.31321e-05	1.12574e-05	1.81741e-05	1.34056e-05	1.71975e-05	2.12316e-05	1.09665e-05	1.91382e-05	7.37055e-06	1.4098e-05	1.05737e-05	8.18329e-06	1.32711e-06	2.48478e-05	7.35441e-06	1.21092e-05	5.2601e-05	9.83621e-06	7.82473e-05	3.54327e-05	1.84095e-05	1.03963e-05	1.4528e-05	1.40182e-05	1.78792e-05	4.78505e-05	2.17211e-05	2.53598e-05	3.87754e-05	2.92175e-05	1.25931e-05	9.60509e-05	1.65838e-05	1.52553e-05	1.46546e-05	1.31451e-06	2.50567e-05	2.51538e-05	1.72778e-05	1.0618e-05	2.65767e-05	2.25823e-06	2.75168e-05	3.57998e-05	2.69873e-05	1.71786e-06	2.00218e-05
NW12	1.46064e-06	3.6615e-05	2.13306e-05	5.66117e-06	5.38092e-05	1.03164e-05	1.20761e-05	2.33481e-05	1.88367e-05	5.53195e-05	1.23364e-05	1.63172e-05	1.62299e-05	5.78789e-06	1.39286e-06	2.63101e-05	5.99589e-06	1.23191e-05	6.33361e-05	1.39339e-05	3.74346e-05	2.86008e-05	1.34571e-05	8.28245e-06	2.28214e-05	1.07354e-05	1.32807e-05	0.000113068	1.37052e-05	2.13039e-05	0.00011244	2.25203e-05	1.19296e-05	0.000281624	1.57487e-05	1.2077e-05	2.81289e-05	2.3468e-06	2.33329e-05	1.86587e-05	1.40964e-05	6.54664e-06	2.22059e-05	0.00037346	0.000119084	3.63852e-05	3.68846e-05	2.743e-06	1.45761e-05
NW13	1.70176e-06	2.80725e-05	2.93125e-05	1.95333e-05	5.82569e-05	1.72956e-05	1.49357e-05	1.84948e-05	1.18456e-05	6.41717e-05	3.28743e-05	1.19029e-05	4.91434e-05	7.94042e-06	1.70272e-06	4.53187e-05	7.00505e-06	5.16944e-05	1.65083e-05	9.73072e-06	2.86826e-05	1.81658e-05	9.29064e-06	1.10209e-05	0.000113575	8.34117e-06	1.07346e-05	7.85376e-05	1.10835e-05	1.51306e-05	7.94421e-05	1.59799e-05	1.05842e-05	0.000235403	1.30764e-05	1.32389e-05	6.39419e-05	1.46203e-06	1.76779e-05	2.21095e-05	1.08575e-05	4.82871e-05	1.47887e-05	5.80486e-05	6.0432e-05	2.29604e-05	3.50782e-05	1.18234e-06	1.12163e-05
NW15	6.22299e-06	0.000341319	0.000102288	5.28578e-05	0.000454629	9.67912e-05	0.000126024	0.000267894	3.0263e-05	0.000138357	5.43138e-05	3.37965e-05	2.66157e-05	1.36969e-05	5.20912e-06	0.000174792	8.23731e-06	1.3241e-05	5.58679e-05	0.000179842	0.000140407	0.000210144	0.000126578	1.22575e-05	0.000155075	0.000171055	0.000182115	4.1257e-05	0.000192738	0.000292268	2.99309e-05	0.000220242	1.04497e-05	6.52505e-05	1.84048e-05	1.19737e-05	0.00015933	6.61847e-06	0.000190471	0.000213726	0.000114763	1.25282e-05	0.00012379	1.35676e-05	0.000249945	0.00196281	0.00044067	6.03787e-06	0.00163296
NW16	2.22165e-06	4.90835e-05	2.90703e-05	1.21028e-05	6.21309e-05	1.91032e-05	2.23737e-05	3.26787e-05	1.68698e-05	6.85442e-05	2.77184e-05	1.40697e-05	8.40398e-05	6.35419e-06	2.53098e-06	7.06881e-05	7.5927e-06	5.20917e-05	4.73228e-05	1.91068e-05	5.39949e-05	3.51395e-05	1.4832e-05	1.29895e-05	0.00014296	1.22403e-05	1.88907e-05	0.000123287	1.83144e-05	2.54948e-05	0.000101373	2.83381e-05	1.23552e-05	0.000293499	1.71251e-05	1.43833e-05	4.26251e-05	2.20507e-06	3.13184e-05	3.46274e-05	1.96507e-05	1.44725e-05	2.92593e-05	0.000177542	0.000121846	3.69334e-05	6.75018e-05	2.58427e-06	1.9011e-05
NW18	2.17664e-06	2.27745e-05	4.65539e-05	6.95925e-05	9.5521e-05	0.000125259	3.74909e-05	3.26836e-05	1.45691e-05	8.6475e-05	2.42845e-05	1.28417e-05	2.18108e-05	7.76211e-06	2.70127e-06	5.59598e-05	5.81408e-06	2.20731e-05	1.93366e-05	1.36906e-05	4.99913e-05	7.037e-05	1.54054e-05	1.22224e-05	6.46452e-05	1.47509e-05	2.01759e-05	3.92289e-05	1.84554e-05	4.04433e-05	4.47469e-05	8.32646e-05	1.25021e-05	0.000128581	1.92501e-05	1.45218e-05	2.73969e-05	2.76109e-06	5.38852e-05	6.52819e-05	2.04538e-05	0.000121123	4.91683e-05	8.20656e-06	4.81337e-05	3.45703e-05	3.67487e-05	2.58381e-06	2.17117e-05
NW19	1.92635e-06	2.71624e-05	4.26077e-05	7.01704e-05	0.000100051	8.44081e-05	2.28033e-05	3.95357e-05	1.27506e-05	7.64934e-05	2.039e-05	1.25765e-05	1.51145e-05	1.05446e-05	1.96073e-06	5.49605e-05	7.39785e-06	2.7147e-05	1.17887e-05	1.28286e-05	3.88276e-05	7.26661e-05	1.84923e-05	1.53771e-05	4.64674e-05	1.70028e-05	2.12645e-05	6.64368e-05	2.19121e-05	4.15876e-05	6.48257e-05	7.38738e-05	1.06947e-05	0.000152358	1.48203e-05	1.25102e-05	3.35008e-05	2.85738e-06	5.13913e-05	6.41687e-05	2.1762e-05	0.000165959	5.21242e-05	6.17832e-06	4.21263e-05	5.06041e-05	3.00461e-05	3.59258e-06	2.65719e-05
NW2	2.25162e-06	6.70036e-05	2.41408e-05	2.63864e-05	0.000109027	5.85307e-05	2.60603e-05	3.00956e-05	1.06656e-05	0.000105455	1.16433e-05	1.4207e-05	2.25649e-05	8.97722e-06	2.00606e-06	4.24463e-05	8.80479e-06	1.3589e-05	1.83824e-05	1.63709e-05	3.63969e-05	5.02479e-05	1.7702e-05	9.4264e-06	4.22897e-05	1.77669e-05	1.70616e-05	0.000243623	2.11409e-05	2.92614e-05	0.000340002	3.0704e-05	8.79126e-06	0.000774499	1.09563e-05	8.28426e-06	3.00001e-05	5.12252e-06	3.59962e-05	0.000110942	1.20628e-05	4.5573e-05	3.4908e-05	8.68132e-06	5.69131e-05	5.17284e-05	3.33949e-05	4.97651e-06	1.624e-05
NW21	1.24587e-06	4.17455e-05	2.04668e-05	1.23571e-05	4.78301e-05	3.03035e-05	1.69788e-05	3.05589e-05	9.74748e-06	5.18931e-05	1.20865e-05	8.97952e-06	9.49189e-06	4.71111e-06	1.20658e-06	3.29847e-05	3.45475e-06	1.13179e-05	2.52666e-05	1.25411e-05	3.38456e-05	4.95801e-05	1.6764e-05	8.35744e-06	2.24612e-05	1.50818e-05	1.91467e-05	0.000103274	1.77168e-05	2.96203e-05	8.74813e-05	3.76841e-05	7.71205e-06	0.000254013	1.31934e-05	1.07458e-05	2.50151e-05	1.3415e-06	3.5255e-05	3.26191e-05	1.51464e-05	1.50286e-05	4.02064e-05	3.37574e-06	3.47833e-05	2.98869e-05	3.08853e-05	1.83559e-06	1.88794e-05
NW24	1.84731e-06	3.17464e-05	2.79003e-05	1.51139e-05	6.52513e-05	1.75761e-05	2.02399e-05	2.75698e-05	1.34224e-05	7.57879e-05	2.47939e-05	1.41296e-05	5.57858e-05	4.71456e-06	1.79442e-06	5.40117e-05	4.33254e-06	3.26498e-05	4.98917e-05	1.23404e-05	3.73294e-05	3.5942e-05	1.3183e-05	9.38605e-06	0.00010767	1.19992e-05	1.57421e-05	0.000130804	1.40548e-05	2.40853e-05	0.000124219	3.44202e-05	1.04362e-05	0.000361795	1.46199e-05	1.24978e-05	3.63738e-05	2.17636e-06	2.86432e-05	2.95884e-05	1.71358e-05	1.41488e-05	3.2964e-05	0.000112115	8.26368e-05	3.77387e-05	4.99967e-05	1.91794e-06	1.79772e-05
NW25	2.95189e-06	5.11909e-05	2.9118e-05	2.7154e-05	6.27428e-05	3.51493e-05	2.7966e-05	4.1069e-05	1.47832e-05	6.14455e-05	2.18474e-05	1.37594e-05	1.66664e-05	6.35805e-06	2.87706e-06	4.7038e-05	5.63895e-06	1.786e-05	3.94988e-05	1.77722e-05	8.17699e-05	5.37647e-05	2.44091e-05	1.06813e-05	4.91783e-05	2.46994e-05	2.97384e-05	6.72424e-05	2.87708e-05	3.84058e-05	6.09642e-05	3.83438e-05	9.95426e-06	0.000174422	1.54985e-05	1.39527e-05	3.32935e-05	3.17232e-06	5.33376e-05	6.42091e-05	2.73434e-05	1.69873e-05	4.73113e-05	6.91843e-06	5.79436e-05	4.61516e-05	5.08257e-05	3.19194e-06	2.89185e-05
NW26	2.41584e-06	7.78092e-05	3.28329e-05	1.29995e-05	8.31517e-05	1.78268e-05	2.10479e-05	4.17895e-05	1.52981e-05	8.46264e-05	2.17127e-05	1.38669e-05	3.26163e-05	6.55349e-06	2.38484e-06	5.28553e-05	5.33981e-06	3.24043e-05	3.43326e-05	2.43451e-05	4.12825e-05	4.87514e-05	1.79577e-05	1.11005e-05	7.5037e-05	1.58926e-05	2.51246e-05	0.000136323	2.27724e-05	3.37572e-05	0.000109255	3.92446e-05	1.08527e-05	0.000293055	1.68063e-05	1.46865e-05	0.000412069	4.1348e-06	4.47731e-05	3.38485e-05	2.20451e-05	1.30724e-05	4.19952e-05	5.72563e-05	5.35995e-05	6.75385e-05	7.51201e-05	4.51952e-06	2.46179e-05
NW27	1.28481e-06	3.37326e-05	1.91295e-05	7.47307e-06	5.38948e-05	1.24632e-05	1.23348e-05	2.04807e-05	9.47756e-06	5.70778e-05	1.69422e-05	1.09368e-05	1.98922e-05	4.41952e-06	1.64877e-06	2.90459e-05	4.3333e-06	1.77872e-05	2.55895e-05	1.17121e-05	5.05926e-05	2.85553e-05	1.09927e-05	7.84497e-06	3.83711e-05	9.05991e-06	1.45991e-05	0.000110622	1.16817e-05	1.95056e-05	7.81022e-05	2.74217e-05	8.79799e-06	0.000190586	1.16606e-05	9.99522e-06	3.07289e-05	2.26197e-06	2.33826e-05	1.74684e-05	1.38213e-05	1.2475e-05	2.43305e-05	2.10429e-05	2.61977e-05	3.53689e-05	3.60241e-05	2.38785e-06	1.35653e-05
NW28	1.89326e-06	3.40798e-05	4.11257e-05	4.50644e-05	5.31356e-05	2.8284e-05	1.78761e-05	2.96796e-05	1.70222e-05	9.24262e-05	3.27965e-05	1.50759e-05	4.44628e-05	7.87407e-06	1.64995e-06	6.55006e-05	5.90916e-06	8.91059e-05	2.27803e-05	1.14968e-05	3.80997e-05	4.08866e-05	1.21154e-05	1.16064e-05	0.000175164	1.27285e-05	1.69095e-05	0.000208398	1.59979e-05	2.58542e-05	0.000191343	3.06182e-05	1.15388e-05	0.000481799	1.48592e-05	1.20568e-05	0.00165701	2.17294e-06	3.28488e-05	3.36779e-05	1.63538e-05	6.87577e-05	3.21473e-05	8.62729e-05	4.7389e-05	3.56486e-05	4.05195e-05	2.03357e-06	1.89269e-05
NW29	1.70338e-06	4.43392e-05	2.97274e-05	2.26565e-05	8.40695e-05	4.55573e-05	2.04894e-05	3.03673e-05	2.04085e-05	5.82047e-05	2.08126e-05	1.79706e-05	1.88856e-05	7.80152e-06	2.19964e-06	3.81442e-05	6.31419e-06	2.06039e-05	6.70397e-05	1.49529e-05	4.02767e-05	3.22403e-05	1.33007e-05	1.14106e-05	2.8433e-05	1.11829e-05	1.70831e-05	0.000168209	1.6622e-05	2.35697e-05	0.000140978	2.9611e-05	1.29066e-05	0.000426772	1.90041e-05	1.48938e-05	2.99565e-05	2.308e-06	3.13125e-05	4.87153e-05	1.73582e-05	2.9958e-05	3.01314e-05	7.09286e-06	3.66852e-05	3.7622e-05	5.83691e-05	2.72307e-06	1.85226e-05
NW3	8.6381e-07	4.35385e-05	3.08614e-05	6.20344e-06	4.05493e-05	1.06313e-05	1.43647e-05	2.67307e-05	1.24921e-05	5.62427e-05	1.17292e-05	1.31951e-05	6.88532e-06	5.66369e-06	9.24147e-07	2.61194e-05	5.42446e-06	1.07754e-05	3.33521e-05	1.26289e-05	4.39194e-05	3.68908e-05	1.32793e-05	9.45912e-06	1.43077e-05	1.26479e-05	1.48856e-05	0.000120123	1.55653e-05	2.13895e-05	0.000105012	2.54891e-05	1.00007e-05	0.000268008	1.39621e-05	1.19204e-05	2.6186e-05	1.30691e-06	3.02769e-05	1.82917e-05	1.39083e-05	6.85275e-06	2.88962e-05	2.0207e-06	3.42692e-05	3.09555e-05	3.70752e-05	1.39319e-06	1.45975e-05
NW30	1.88709e-06	2.25911e-05	6.48842e-05	1.84856e-05	3.54965e-05	1.4721e-05	5.25445e-05	1.87519e-05	0.000246338	0.00063656	0.000553624	9.19293e-06	1.58903e-05	4.85145e-06	1.82556e-06	3.63381e-05	5.45056e-06	2.19379e-05	1.46996e-05	8.88289e-06	3.77023e-05	3.58153e-05	1.10125e-05	1.02256e-05	4.23286e-05	7.71955e-06	1.22188e-05	3.0895e-05	1.18025e-05	2.14591e-05	3.20136e-05	4.03852e-05	1.06119e-05	7.6604e-05	1.10698e-05	9.99919e-06	2.81116e-05	5.98627e-06	2.69586e-05	3.39005e-05	1.28707e-05	2.20278e-05	2.4831e-05	1.68731e-05	3.55396e-05	3.10248e-05	0.000324404	6.30841e-06	1.33966e-05
NW31	1.58867e-06	3.01273e-05	3.45642e-05	6.9395e-05	0.000105437	9.44947e-05	1.52876e-05	2.64356e-05	9.20886e-06	7.02722e-05	1.99815e-05	7.85959e-06	1.21648e-05	1.17838e-05	1.71212e-06	3.3591e-05	5.07307e-06	2.32895e-05	2.6892e-05	1.18833e-05	3.80718e-05	3.19101e-05	1.0376e-05	8.09581e-06	3.89667e-05	1.07952e-05	1.23262e-05	7.42785e-05	1.36562e-05	2.45505e-05	6.71483e-05	3.07524e-05	6.80071e-06	0.000188617	8.83543e-06	8.1355e-06	3.19921e-05	1.50711e-06	2.62198e-05	5.24708e-05	1.23606e-05	0.000132371	2.60277e-05	4.78438e-06	3.20352e-05	5.88676e-05	2.37138e-05	1.50755e-06	1.84142e-05
NW32	2.24236e-06	4.63065e-05	6.02588e-05	1.96376e-05	6.23412e-05	2.31323e-05	0.000467747	3.62942e-05	2.16274e-05	0.000110545	5.98612e-05	1.79381e-05	1.5762e-05	1.28735e-05	2.26638e-06	4.17606e-05	6.69707e-06	2.32681e-05	0.000108654	1.78406e-05	4.83547e-05	4.42179e-05	1.72096e-05	1.21817e-05	3.88882e-05	1.60239e-05	2.30184e-05	0.000127841	2.26065e-05	3.39176e-05	9.45782e-05	3.77095e-05	1.38774e-05	0.00025287	1.89554e-05	1.67147e-05	4.43639e-05	3.24221e-06	4.0678e-05	4.29586e-05	2.1221e-05	2.36781e-05	3.68473e-05	8.41339e-06	4.5191e-05	4.85262e-05	8.28065e-05	3.39267e-06	2.53086e-05
NW33	1.67044e-06	4.65906e-05	8.28618e-05	1.1571e-05	9.80227e-05	1.77694e-05	2.94598e-05	4.66332e-05	1.63098e-05	0.000155169	3.37664e-05	7.86769e-06	1.05426e-05	4.03244e-06	2.51144e-06	4.50795e-05	4.13975e-06	1.68484e-05	2.39737e-05	1.81613e-05	3.6187e-05	4.6445e-05	1.64733e-05	8.30699e-06	3.0955e-05	1.39267e-05	2.23904e-05	0.00013437	1.84825e-05	3.41342e-05	0.000118371	3.42381e-05	7.55195e-06	0.000338674	9.59755e-06	9.6635e-06	3.46934e-05	3.81348e-06	4.91613e-05	3.58228e-05	2.30042e-05	1.44662e-05	3.99031e-05	1.21383e-05	6.43617e-05	4.79239e-05	5.56305e-05	4.16743e-06	2.26802e-05
NW34	1.47361e-06	3.47938e-05	2.00746e-05	8.51853e-06	3.28875e-05	1.46819e-05	1.19418e-05	2.32135e-05	1.18726e-05	4.40753e-05	1.48768e-05	7.75046e-06	1.0438e-05	6.12555e-06	1.59176e-06	2.85602e-05	3.51809e-06	1.3052e-05	2.07086e-05	1.23515e-05	3.81949e-05	3.24873e-05	1.16345e-05	7.29075e-06	2.86749e-05	1.10911e-05	1.43478e-05	7.86394e-05	1.31495e-05	2.1313e-05	5.10546e-05	3.07998e-05	6.80172e-06	0.000164611	1.07883e-05	8.87768e-06	2.39833e-05	1.91402e-06	2.74462e-05	2.43388e-05	1.47109e-05	1.15271e-05	2.77787e-05	8.5267e-06	2.65522e-05	3.52938e-05	2.94052e-05	2.22672e-06	1.54585e-05
NW35	1.19226e-06	3.26427e-05	7.25297e-05	1.07535e-05	5.7765e-05	1.41051e-05	1.46262e-05	2.4387e-05	1.17782e-05	6.95438e-05	1.6329e-05	1.31515e-05	8.56398e-06	6.89459e-06	1.44325e-06	2.66856e-05	5.34047e-06	1.26731e-05	3.57237e-05	9.56313e-06	4.79877e-05	3.69286e-05	1.19438e-05	1.0517e-05	1.59492e-05	1.12058e-05	1.42787e-05	8.66629e-05	1.4776e-05	2.3116e-05	7.82436e-05	3.27549e-05	1.14987e-05	0.000203886	1.70575e-05	1.29348e-05	2.10964e-05	1.37351e-06	2.95809e-05	1.89829e-05	1.39449e-05	1.83131e-05	3.03269e-05	2.69662e-06	2.92715e-05	2.85292e-05	2.33015e-05	1.58969e-06	1.55622e-05
NW4	1.30039e-06	4.85039e-05	2.45796e-05	9.50215e-06	6.7201e-05	2.04799e-05	1.45233e-05	2.77491e-05	1.17818e-05	6.02562e-05	1.51072e-05	1.42508e-05	9.95039e-06	5.54399e-06	1.52621e-06	2.77792e-05	4.86297e-06	1.08822e-05	0.000462731	1.41069e-05	0.000102189	2.99647e-05	1.43121e-05	9.26251e-06	1.62984e-05	1.341e-05	1.4921e-05	0.000131948	1.50915e-05	2.58737e-05	9.54427e-05	2.67235e-05	1.04302e-05	0.000289121	1.55658e-05	1.45153e-05	3.06873e-05	1.19355e-06	2.95842e-05	2.6538e-05	1.83444e-05	1.06156e-05	2.56041e-05	2.56597e-06	3.28248e-05	4.7889e-05	5.12226e-05	1.60885e-06	1.68948e-05
NW5	1.67174e-06	5.34334e-05	2.80181e-05	8.39462e-06	4.34029e-05	1.28396e-05	1.43134e-05	3.47724e-05	1.25071e-05	5.12774e-05	1.03086e-05	1.26445e-05	8.16947e-06	5.11521e-06	1.41957e-06	3.14787e-05	5.68385e-06	1.00729e-05	2.45725e-05	1.63818e-05	3.87636e-05	4.75764e-05	1.34795e-05	8.65193e-06	1.71242e-05	1.42852e-05	1.68742e-05	7.69855e-05	1.60416e-05	3.05567e-05	7.04993e-05	3.90035e-05	9.69911e-06	0.000181575	1.82525e-05	1.17337e-05	2.71004e-05	2.21462e-06	3.85835e-05	9.78577e-05	1.5507e-05	5.29566e-05	3.63585e-05	3.45346e-06	4.5599e-05	6.24753e-05	3.91826e-05	2.3094e-06	1.73753e-05
NW6	2.86191e-06	3.73968e-05	3.13467e-05	1.3171e-05	4.30775e-05	1.52682e-05	1.89074e-05	2.76738e-05	1.68739e-05	5.61462e-05	1.79503e-05	3.07512e-05	4.08136e-05	9.18567e-06	3.16832e-06	5.71058e-05	6.1656e-06	3.96224e-05	4.4187e-05	1.65781e-05	4.75683e-05	4.58941e-05	1.68135e-05	1.22708e-05	7.10432e-05	1.33913e-05	1.99005e-05	8.57511e-05	2.36669e-05	2.9919e-05	8.81784e-05	4.83124e-05	1.23379e-05	0.000254985	1.83612e-05	1.53196e-05	0.000112666	3.65624e-06	3.62057e-05	2.95038e-05	2.01459e-05	1.47618e-05	3.94479e-05	5.76166e-05	3.78857e-05	5.53687e-05	3.86899e-05	4.05348e-06	2.10721e-05
NW7	1.55533e-06	3.48287e-05	3.07458e-05	7.41073e-06	4.3252e-05	1.10133e-05	1.42123e-05	2.02023e-05	1.7322e-05	4.41049e-05	1.64729e-05	1.96532e-05	7.98618e-06	5.59036e-06	1.68738e-06	2.44375e-05	5.12607e-06	1.2522e-05	9.21832e-05	1.46301e-05	6.07062e-05	2.81342e-05	1.37838e-05	8.98452e-06	1.42924e-05	1.04405e-05	1.48504e-05	6.63354e-05	1.35523e-05	2.16497e-05	5.01316e-05	2.08106e-05	1.24112e-05	0.000167353	1.71669e-05	1.69284e-05	2.7085e-05	1.75971e-06	2.62515e-05	1.81919e-05	1.4487e-05	7.70854e-06	2.05139e-05	4.5382e-06	2.67015e-05	3.76242e-05	5.49285e-05	1.84913e-06	1.4096e-05
NW8	9.00467e-07	8.56578e-06	0.00039898	4.86284e-05	7.32891e-05	4.55045e-05	2.63935e-05	3.53922e-06	5.06643e-05	0.000452734	0.000119708	3.81009e-06	2.31489e-05	5.04011e-06	9.30123e-07	6.35458e-05	5.04183e-07	6.61305e-05	7.81677e-06	2.11165e-06	7.18374e-06	3.2871e-06	1.70865e-06	1.70632e-06	0.000120499	2.11184e-07	4.45402e-06	3.15928e-06	3.51881e-06	3.43542e-06	4.43502e-06	5.07865e-06	2.14198e-06	1.62683e-06	5.18558e-06	5.31401e-06	5.61657e-05	1.0145e-06	2.50029e-06	7.37317e-05	9.53821e-06	4.85392e-05	1.54318e-06	3.3286e-05	5.23376e-05	8.40826e-06	0.000253215	1.13958e-06	5.41502e-06
NZ1	2.96061e-06	2.55771e-05	4.19576e-05	1.5356e-05	5.52918e-05	2.76959e-05	2.11488e-05	3.2611e-05	2.58744e-05	7.66092e-05	2.43397e-05	1.60627e-05	2.00528e-05	9.56052e-06	2.59174e-06	5.27217e-05	6.73617e-06	2.3253e-05	3.17459e-05	1.59948e-05	8.97307e-05	5.97247e-05	2.12184e-05	1.44859e-05	7.72658e-05	1.58566e-05	2.40546e-05	5.68967e-05	2.41949e-05	3.67355e-05	5.70289e-05	5.31306e-05	1.22646e-05	0.000150022	1.82996e-05	1.52517e-05	3.14592e-05	2.84895e-06	4.67703e-05	4.52044e-05	2.44873e-05	3.23103e-05	4.69168e-05	2.60383e-05	4.59927e-05	3.90007e-05	3.45544e-05	4.15802e-06	2.92047e-05
NZ10	2.37578e-06	2.76264e-05	4.67558e-05	1.97184e-05	2.73745e-05	2.19023e-05	1.84842e-05	2.14125e-05	1.89435e-05	4.16833e-05	1.68674e-05	1.76423e-05	6.12182e-05	8.52333e-06	2.27104e-06	6.43371e-05	6.96681e-06	4.94275e-05	5.75787e-05	1.17989e-05	5.86829e-05	3.46335e-05	1.63289e-05	1.41737e-05	0.000124475	1.51764e-05	1.96331e-05	3.62161e-05	2.30586e-05	2.67223e-05	3.10034e-05	3.59506e-05	1.48306e-05	7.77738e-05	1.84429e-05	1.6433e-05	0.000717574	1.95538e-06	2.7899e-05	2.95428e-05	2.07984e-05	1.87057e-05	3.12503e-05	9.80284e-05	3.58171e-05	4.4068e-05	2.97564e-05	2.63705e-06	2.28701e-05
NZ11	2.32173e-05	0.000199081	0.000596461	0.000221772	0.000787087	0.000101963	0.000138052	0.000196028	0.000454185	6.48058e-05	0.000110038	0.000687243	0.00159792	0.00055748	2.3232e-05	0.000148889	2.06319e-05	2.05482e-05	0.000256568	8.37274e-05	0.000113125	0.000159916	0.000138014	0.000459004	0.000197628	0.000200043	0.000159031	0.000219322	0.000316656	0.000213562	0.000651044	0.000363103	1.78216e-05	9.04406e-05	6.52788e-05	4.67403e-05	5.46894e-05	2.49976e-05	0.000127622	0.000287199	0.000173941	0.000159816	0.000170448	2.68954e-05	0.000185537	7.52012e-05	0.000128798	2.44446e-05	0.000764571
NZ15	6.21422e-06	0.000401308	0.000113432	0.000103079	0.00074575	0.000156088	0.000191884	0.000425888	3.17497e-05	0.000177563	4.84866e-05	3.29754e-05	4.57391e-05	1.65984e-05	7.6628e-06	0.000219733	9.59671e-06	2.06591e-05	7.72737e-05	0.000200698	0.000195908	0.000242003	0.000195546	1.70856e-05	0.000269616	0.000295097	0.000304492	4.14952e-05	0.000293128	0.000393871	3.7463e-05	0.000262324	1.09741e-05	7.33137e-05	2.64236e-05	1.33041e-05	7.86911e-05	7.78656e-06	0.000217657	0.000329189	0.000151226	3.79171e-05	0.000150831	9.58448e-06	0.000303157	0.00166287	0.000421899	7.93864e-06	0.002257
NZ16	2.12323e-06	2.52751e-05	3.80952e-05	1.53395e-05	5.76257e-05	6.05221e-05	2.08307e-05	3.14224e-05	1.80289e-05	5.60221e-05	1.98831e-05	1.67736e-05	2.26086e-05	9.67334e-06	2.97329e-06	4.31679e-05	8.10361e-06	2.22334e-05	2.96096e-05	1.38599e-05	5.29968e-05	4.47802e-05	1.81728e-05	1.59198e-05	3.33756e-05	1.37727e-05	2.0536e-05	5.19193e-05	2.21437e-05	3.2196e-05	5.24466e-05	4.64926e-05	1.58959e-05	0.000135321	2.00009e-05	1.72141e-05	2.36452e-05	2.37567e-06	3.61412e-05	0.000123474	2.04064e-05	4.02674e-05	3.80146e-05	1.76394e-05	3.45236e-05	3.18805e-05	2.90062e-05	2.54774e-06	2.38003e-05
NZ18	1.93245e-06	5.06211e-05	3.64829e-05	4.26137e-05	9.57897e-05	0.00011476	1.98035e-05	2.64932e-05	2.25502e-05	8.84016e-05	3.47686e-05	1.39342e-05	2.61937e-05	6.21964e-06	2.28095e-06	4.12246e-05	5.42621e-06	2.51032e-05	7.32976e-05	1.70403e-05	4.63347e-05	3.3626e-05	1.45666e-05	1.11177e-05	4.93956e-05	1.09701e-05	1.86297e-05	5.98668e-05	1.68953e-05	2.45443e-05	5.875e-05	3.12702e-05	1.26835e-05	0.000199826	1.8991e-05	1.50102e-05	4.01924e-05	3.62112e-06	3.00239e-05	8.46759e-05	1.88696e-05	6.54446e-05	2.83651e-05	1.35849e-05	3.70964e-05	3.76373e-05	4.85488e-05	3.83846e-06	1.69986e-05
NZ2	2.8953e-06	3.27323e-05	3.61051e-05	1.20993e-05	5.8891e-05	2.07693e-05	1.5481e-05	3.26814e-05	2.0767e-05	5.89666e-05	1.64893e-05	1.56832e-05	1.61139e-05	9.38351e-06	2.54311e-06	3.91248e-05	7.87417e-06	2.01998e-05	1.63789e-05	1.49444e-05	4.16048e-05	5.46966e-05	1.63817e-05	1.22523e-05	4.25952e-05	1.46832e-05	2.01131e-05	9.20236e-05	2.48366e-05	3.42764e-05	8.67118e-05	5.68776e-05	1.24451e-05	0.000269088	1.66602e-05	1.34288e-05	1.95148e-05	3.14176e-06	4.27526e-05	3.25438e-05	2.26425e-05	1.37892e-05	4.34083e-05	9.31449e-06	4.03866e-05	3.48818e-05	2.9607e-05	3.8464e-06	2.38729e-05
NZ21	2.56338e-06	3.00845e-05	2.46604e-05	1.66003e-05	4.26516e-05	2.89269e-05	3.279e-05	4.40277e-05	1.35133e-05	6.78503e-05	2.50491e-05	9.98988e-06	7.19967e-05	5.72581e-06	2.40358e-06	9.85472e-05	4.60696e-06	3.91972e-05	2.23471e-05	1.85575e-05	5.67956e-05	8.68447e-05	2.57789e-05	1.03584e-05	0.000130046	2.22703e-05	3.39822e-05	5.18224e-05	3.05257e-05	5.21995e-05	4.40009e-05	8.49209e-05	8.87944e-06	0.000120374	1.54271e-05	1.13724e-05	4.05219e-05	2.65329e-06	6.32948e-05	4.42765e-05	2.66298e-05	2.73478e-05	6.10183e-05	9.01414e-05	9.00757e-05	6.1816e-05	4.69227e-05	3.29974e-06	3.40284e-05
NZ22	2.3248e-06	1.9091e-05	3.29851e-05	3.67349e-05	5.41163e-05	4.78053e-05	2.03108e-05	2.32233e-05	1.35463e-05	0.000108925	0.000115808	8.40322e-06	9.31638e-05	6.60021e-06	2.23976e-06	9.09348e-05	3.90917e-06	0.00012143	1.63791e-05	8.65433e-06	3.22606e-05	4.60141e-05	1.24378e-05	1.05295e-05	0.00025165	1.23275e-05	1.68368e-05	2.69908e-05	1.91855e-05	2.26476e-05	2.7826e-05	4.70643e-05	6.79661e-06	7.23764e-05	1.19442e-05	9.10503e-06	0.000107127	3.55481e-06	3.47614e-05	3.49523e-05	1.68142e-05	9.00892e-05	3.59655e-05	0.000123538	0.000113435	3.12152e-05	5.69616e-05	3.29785e-06	2.12806e-05
NZ24	2.24948e-06	2.41133e-05	4.77508e-05	2.64307e-05	4.35285e-05	5.23134e-05	2.37703e-05	2.52899e-05	2.54456e-05	9.22949e-05	3.9935e-05	1.46233e-05	1.9396e-05	7.43831e-06	1.90314e-06	4.9982e-05	5.45151e-06	4.06371e-05	2.66014e-05	1.27171e-05	4.93726e-05	3.90956e-05	1.50886e-05	1.14872e-05	0.0001256	1.16898e-05	1.93103e-05	6.70566e-05	1.85272e-05	2.56783e-05	7.18187e-05	4.32827e-05	1.02259e-05	0.000212771	1.3285e-05	1.21681e-05	5.9207e-05	2.4524e-06	3.14834e-05	4.27294e-05	1.88121e-05	0.000230799	3.65289e-05	3.05759e-05	2.90582e-05	2.8259e-05	3.36417e-05	2.29993e-06	2.09539e-05
NZ25	1.56442e-06	2.43736e-05	0.000107347	3.25713e-05	3.01535e-05	3.39095e-05	0.000399384	2.70892e-05	1.93115e-05	0.000174077	0.000103242	1.4533e-05	1.21346e-05	8.33009e-06	1.92082e-06	4.30959e-05	6.31192e-06	2.40887e-05	2.03335e-05	1.01222e-05	7.66865e-05	3.83284e-05	1.95848e-05	1.15772e-05	4.57541e-05	1.66491e-05	2.26441e-05	3.01531e-05	2.3953e-05	2.82698e-05	3.40024e-05	3.26882e-05	9.3976e-06	9.39848e-05	1.47173e-05	1.58639e-05	3.90878e-05	2.29094e-06	3.36029e-05	3.90503e-05	2.02084e-05	6.91992e-05	3.22375e-05	7.41654e-06	3.43258e-05	3.18747e-05	6.24811e-05	2.33366e-06	2.40085e-05
NZ26	2.8425e-06	2.92989e-05	8.25127e-05	1.50393e-05	4.73569e-05	3.403e-05	7.19311e-05	3.32443e-05	0.000154443	0.000893705	0.000444337	1.32508e-05	2.14181e-05	7.8024e-06	3.02915e-06	6.82412e-05	6.61613e-06	3.63983e-05	2.31569e-05	1.29881e-05	4.35487e-05	6.41856e-05	1.84107e-05	1.44485e-05	6.98865e-05	1.35154e-05	2.31884e-05	6.01388e-05	2.26559e-05	3.91014e-05	5.79786e-05	7.22854e-05	1.05569e-05	0.000152228	1.71539e-05	1.51565e-05	3.40202e-05	3.6211e-06	4.99045e-05	6.1148e-05	2.25732e-05	2.82931e-05	5.0321e-05	3.36461e-05	6.24004e-05	4.76267e-05	0.000390558	3.59841e-06	2.57596e-05
NZ27	1.40579e-06	2.55133e-05	2.62129e-05	2.75758e-05	6.77936e-05	1.78192e-05	1.52868e-05	2.14237e-05	1.25297e-05	5.99766e-05	1.691e-05	1.2257e-05	1.37119e-05	7.21563e-06	1.48266e-06	3.02476e-05	6.1049e-06	1.65271e-05	3.42249e-05	1.20991e-05	4.62379e-05	3.28234e-05	1.33345e-05	1.06474e-05	3.42255e-05	1.13042e-05	1.48977e-05	9.23964e-05	1.39582e-05	2.26165e-05	6.86228e-05	3.47382e-05	1.1522e-05	0.000172556	1.37992e-05	1.1663e-05	2.18487e-05	2.30759e-06	2.65074e-05	4.52466e-05	1.55751e-05	1.9639e-05	2.72902e-05	6.02053e-06	2.40597e-05	2.80822e-05	3.01197e-05	2.86265e-06	1.60213e-05
NZ29	4.10269e-06	3.6415e-05	0.000399574	8.36306e-05	0.000195622	9.50428e-05	0.000111581	2.21958e-05	0.0151611	0.0602289	0.0473209	1.49631e-05	7.71444e-05	3.87768e-06	4.48429e-06	0.00018616	3.93681e-06	0.000127831	2.76903e-05	1.14851e-05	3.36858e-05	2.96122e-05	1.25924e-05	6.41247e-06	0.000220195	9.24834e-06	1.94215e-05	5.0767e-05	1.91861e-05	2.09781e-05	3.64468e-05	3.62893e-05	9.19606e-06	9.29659e-05	1.96236e-05	1.68004e-05	9.49715e-05	4.04631e-06	2.51265e-05	0.000206864	2.23445e-05	0.000117216	2.46023e-05	0.0001077	0.000164462	3.1187e-05	0.00316965	4.53359e-06	2.38525e-05
NZ3	2.5486e-06	2.88392e-05	2.81226e-05	1.02026e-05	5.50221e-05	2.38902e-05	2.61594e-05	4.67961e-05	1.8516e-05	7.60892e-05	1.69253e-05	1.50928e-05	1.30425e-05	8.39733e-06	3.11297e-06	6.0456e-05	7.53722e-06	1.69191e-05	1.89468e-05	1.6452e-05	7.52507e-05	9.22755e-05	2.84404e-05	1.32647e-05	3.87028e-05	2.38722e-05	3.42294e-05	0.000117098	3.36911e-05	5.72663e-05	0.000111621	9.8396e-05	1.00365e-05	0.000254297	1.83199e-05	1.37014e-05	2.31385e-05	2.97314e-06	7.34948e-05	3.72503e-05	3.40096e-05	1.21874e-05	6.90962e-05	7.6032e-06	5.48336e-05	4.60945e-05	2.7817e-05	3.527e-06	3.52836e-05
NZ32	2.08562e-06	4.17998e-05	3.69494e-05	1.71951e-05	7.12703e-05	5.88927e-05	2.52075e-05	3.117e-05	2.77448e-05	6.09278e-05	2.74412e-05	1.81693e-05	2.3983e-05	9.31029e-06	1.66892e-06	4.78184e-05	8.19805e-06	2.35756e-05	0.000100149	1.7238e-05	4.79285e-05	4.496e-05	1.71405e-05	1.4681e-05	3.83568e-05	1.71886e-05	2.09344e-05	7.82114e-05	1.91733e-05	2.76762e-05	7.57268e-05	3.86785e-05	1.54026e-05	0.000210451	1.81405e-05	1.85712e-05	3.42245e-05	4.13433e-06	4.03143e-05	0.000194886	2.0222e-05	3.38055e-05	4.33783e-05	1.77858e-05	3.95289e-05	4.03677e-05	4.50269e-05	4.16345e-06	2.15417e-05
NZ33	2.53904e-06	3.1869e-05	9.08274e-05	1.30964e-05	3.78744e-05	2.51658e-05	2.9015e-05	3.17215e-05	1.93694e-05	0.000122916	3.50166e-05	1.07583e-05	1.33084e-05	7.35762e-06	3.21931e-06	4.86832e-05	5.69892e-06	1.97076e-05	2.61282e-05	1.60129e-05	4.81236e-05	5.62159e-05	1.77719e-05	1.03912e-05	3.37057e-05	1.77964e-05	2.31217e-05	6.75338e-05	2.69035e-05	3.82207e-05	6.43187e-05	5.76061e-05	1.05784e-05	0.00019121	1.51994e-05	1.23812e-05	3.09465e-05	2.18676e-06	4.55893e-05	3.35173e-05	2.52787e-05	1.94705e-05	4.76551e-05	1.36532e-05	3.99689e-05	4.57664e-05	4.16809e-05	3.87467e-06	2.68213e-05
NZ35	3.4816e-06	2.87152e-05	4.92154e-05	2.22367e-05	6.69288e-05	4.93119e-05	3.13815e-05	3.62263e-05	4.78502e-05	0.000119523	3.57953e-05	1.36481e-05	3.11157e-05	1.31596e-05	2.51139e-06	6.81076e-05	6.61443e-06	4.87813e-05	3.87367e-05	1.67986e-05	6.09713e-05	6.19296e-05	1.8509e-05	1.212e-05	0.000108909	1.78577e-05	2.75178e-05	6.92349e-05	2.92129e-05	4.12236e-05	6.29707e-05	6.8024e-05	1.19894e-05	0.000141116	1.68939e-05	1.55596e-05	3.53404e-05	2.93906e-06	4.85975e-05	7.08518e-05	3.26006e-05	3.53456e-05	4.6256e-05	4.70407e-05	4.5755e-05	4.07776e-05	4.33829e-05	4.0195e-06	4.58137e-05
NZ4	4.37552e-06	3.45048e-05	4.00391e-05	0.00040135	0.000612678	0.00039298	3.41248e-05	3.60992e-05	3.4407e-05	8.70705e-05	3.68376e-05	2.01376e-05	3.69137e-05	1.14966e-05	3.87773e-06	6.45868e-05	8.04099e-06	5.05483e-05	0.000125694	1.52797e-05	7.04784e-05	5.69917e-05	2.04269e-05	1.77475e-05	6.52414e-05	1.47681e-05	2.70608e-05	5.11879e-05	2.45949e-05	3.88303e-05	5.08395e-05	6.29187e-05	1.62476e-05	0.000133125	2.4315e-05	1.91536e-05	3.92789e-05	4.51016e-06	4.80046e-05	0.000134523	2.60987e-05	6.0214e-05	4.55668e-05	1.95038e-05	4.51404e-05	4.26111e-05	5.1623e-05	4.89178e-06	3.17547e-05
NZ5	3.87112e-06	5.48603e-05	3.3181e-05	1.60872e-05	9.46193e-05	5.14185e-05	4.46507e-05	8.11233e-05	3.068e-05	0.000133567	3.61922e-05	1.3692e-05	3.55624e-05	7.14542e-06	4.95877e-06	0.000108543	5.97097e-06	3.72182e-05	2.82312e-05	3.16777e-05	0.000109887	0.00016522	4.54703e-05	1.56405e-05	0.000103713	4.03292e-05	5.94368e-05	0.000150656	5.40332e-05	9.08278e-05	0.000146178	0.000166218	1.08437e-05	0.000311488	2.23773e-05	1.74786e-05	4.42428e-05	6.11619e-06	0.000119363	9.76341e-05	5.0927e-05	2.39787e-05	0.000109013	3.5568e-05	0.000107467	9.88535e-05	6.0497e-05	6.33307e-06	5.91985e-05
NZ6	3.00718e-06	2.83474e-05	3.50423e-05	4.65454e-05	6.21914e-05	3.31654e-05	2.46703e-05	4.35115e-05	3.16435e-05	9.60874e-05	3.29427e-05	2.05263e-05	2.31858e-05	8.15743e-06	4.38034e-06	6.59747e-05	7.24936e-06	4.76209e-05	2.22024e-05	1.74641e-05	6.10074e-05	8.38381e-05	2.30533e-05	1.27229e-05	8.73198e-05	2.0292e-05	2.86001e-05	7.1037e-05	3.19136e-05	4.99896e-05	6.97916e-05	9.21194e-05	1.20095e-05	0.000186196	1.93552e-05	1.39643e-05	3.16683e-05	4.49744e-06	6.69584e-05	6.80704e-05	2.73407e-05	3.18206e-05	6.31266e-05	2.86485e-05	6.57106e-05	5.36796e-05	3.97316e-05	3.83779e-06	3.39097e-05
NZ7	1.96387e-06	2.33661e-05	3.66343e-05	1.11829e-05	3.53895e-05	2.32222e-05	1.93277e-05	2.10965e-05	2.31971e-05	5.56552e-05	2.26172e-05	1.66288e-05	0.00223592	9.21715e-06	2.11501e-06	0.00194706	7.55771e-06	7.34499e-05	4.43926e-05	1.09942e-05	4.39546e-05	3.12454e-05	1.37011e-05	1.54287e-05	0.000400489	9.85862e-06	1.55056e-05	4.2762e-05	1.68313e-05	2.40802e-05	4.5912e-05	3.26878e-05	1.77284e-05	0.000129872	2.12733e-05	1.89878e-05	5.27095e-05	2.39839e-06	2.68147e-05	3.48029e-05	1.6948e-05	1.53668e-05	2.83671e-05	0.000765918	0.000190953	2.94918e-05	3.26285e-05	2.23298e-06	1.81299e-05
S-1_BDME192032754-1a	2.15173e-06	4.12622e-05	4.79897e-05	1.09991e-05	1.82105e-05	1.44826e-05	2.0677e-05	3.60069e-05	3.11312e-05	1.36171e-05	1.77814e-05	4.20975e-05	1.18641e-05	1.0143e-05	2.58134e-06	2.65741e-05	7.63862e-06	4.29448e-05	3.54411e-05	1.57736e-05	6.05755e-05	4.03304e-05	1.72021e-05	1.26985e-05	1.40254e-05	1.23959e-05	2.43863e-05	2.28469e-05	2.11375e-05	2.30513e-05	1.89124e-05	4.45152e-05	1.76109e-05	6.31378e-05	0.000153064	2.95752e-05	4.06093e-05	2.64229e-06	2.64822e-05	2.29291e-05	2.19823e-05	1.19931e-05	2.85074e-05	2.9694e-06	2.3053e-05	3.54517e-05	6.25079e-05	4.97478e-06	1.97957e-05
S-1_FDME192071053-1a	2.24256e-07	7.18851e-06	3.65838e-06	3.39791e-06	2.01646e-06	1.56661e-06	2.94537e-06	1.19788e-05	4.47683e-06	2.55903e-06	1.25863e-06	1.66214e-06	1.03935e-06	8.40428e-07	1.99446e-07	3.55784e-06	1.05324e-06	5.49349e-05	6.72014e-06	9.89506e-07	2.86716e-05	1.43688e-05	1.41404e-06	2.09654e-06	1.9692e-06	1.26661e-06	1.54944e-06	8.94571e-06	2.83137e-06	4.62852e-06	3.15438e-06	5.26961e-06	1.61665e-06	1.2002e-05	3.28748e-06	1.87985e-06	1.62157e-06	4.981e-07	3.38888e-06	4.49441e-06	1.68343e-06	2.6299e-06	5.72067e-06	1.63086e-06	4.65323e-06	2.26451e-05	1.64934e-05	4.90591e-07	1.25053e-06
S-11_BDME192032764-1a	1.08632e-06	1.57182e-05	4.62624e-05	1.06661e-05	8.91772e-06	8.21732e-06	1.25548e-05	1.4239e-05	2.63219e-05	9.33635e-06	6.5878e-06	2.20513e-05	1.10531e-05	1.276e-05	1.27037e-06	1.64829e-05	9.82874e-06	3.73713e-05	1.30183e-05	7.24166e-06	3.14666e-05	2.43051e-05	1.04722e-05	1.32439e-05	8.43985e-06	8.18004e-06	1.13451e-05	3.46815e-05	1.14389e-05	1.68245e-05	2.7479e-05	2.89301e-05	1.70112e-05	8.96695e-05	4.11034e-05	2.70976e-05	1.26415e-05	1.54738e-06	1.75972e-05	1.20823e-05	1.01065e-05	1.33247e-05	2.11063e-05	1.94528e-06	1.51838e-05	2.11852e-05	2.30113e-05	1.78367e-06	1.16137e-05
S-11-071_FDME192071055-1a	2.24052e-07	3.3743e-06	6.21456e-06	3.37231e-06	2.04396e-06	2.01941e-06	2.66795e-05	6.09356e-06	8.5135e-06	6.33476e-06	7.58566e-06	2.66074e-06	2.13168e-06	1.62753e-06	4.72316e-07	3.55901e-06	1.82209e-06	8.19931e-05	1.99662e-06	1.54341e-06	7.80496e-06	3.15735e-06	1.83495e-06	3.66687e-06	3.07412e-06	1.52754e-06	1.91116e-06	5.21881e-06	2.58582e-06	2.92606e-06	1.76269e-06	4.54859e-06	3.12197e-06	3.92717e-06	5.6647e-06	3.33797e-06	1.52665e-06	5.49173e-07	2.49117e-06	5.36987e-06	1.98301e-06	3.8951e-06	6.02539e-06	8.40327e-07	4.37384e-06	2.00036e-05	1.07524e-05	3.48283e-07	2.09571e-06
S-12_BDME192032765-1a	2.58982e-06	2.79791e-05	4.58201e-05	1.28367e-05	1.41306e-05	1.78412e-05	1.84709e-05	2.71983e-05	3.98451e-05	1.31562e-05	1.15102e-05	2.66624e-05	1.18571e-05	1.21306e-05	2.34795e-06	3.02345e-05	9.2751e-06	3.39221e-05	2.69981e-05	1.12932e-05	4.64611e-05	5.17472e-05	1.79596e-05	1.49392e-05	1.43546e-05	1.47616e-05	2.09067e-05	2.35874e-05	2.15013e-05	3.10114e-05	2.13545e-05	6.51872e-05	1.69691e-05	7.02325e-05	4.96203e-05	2.65357e-05	2.543e-05	2.40104e-06	3.69248e-05	2.43049e-05	2.12897e-05	1.19061e-05	3.75155e-05	3.41558e-06	3.1855e-05	3.95597e-05	4.39012e-05	3.43838e-06	1.99932e-05
S-13_BDME192032766-1a	9.79808e-07	1.66914e-05	3.96624e-05	1.07316e-05	7.45727e-06	1.05223e-05	1.36786e-05	1.78057e-05	2.18098e-05	9.68106e-06	5.71115e-06	1.76737e-05	1.03188e-05	1.1046e-05	1.1114e-06	2.27387e-05	7.44905e-06	3.48996e-05	1.53463e-05	6.85202e-06	3.35384e-05	3.65631e-05	1.18154e-05	1.18559e-05	1.02888e-05	1.0596e-05	1.36464e-05	2.53798e-05	1.46572e-05	2.1028e-05	2.06676e-05	4.04709e-05	1.18259e-05	7.26699e-05	2.18363e-05	1.93145e-05	1.38339e-05	1.73144e-06	2.55434e-05	1.50226e-05	1.28224e-05	1.0653e-05	2.79115e-05	1.57092e-06	2.11429e-05	2.63822e-05	1.91268e-05	1.95364e-06	1.41824e-05
S-14_BDME192032767-1a	1.43053e-06	2.1899e-05	3.95979e-05	1.2236e-05	9.97416e-06	1.22379e-05	1.33485e-05	2.19765e-05	2.54637e-05	1.11358e-05	6.90658e-06	2.2082e-05	1.22359e-05	1.16984e-05	1.72324e-06	2.49956e-05	8.48385e-06	2.81205e-05	3.02289e-05	8.50874e-06	3.81559e-05	4.1985e-05	1.25118e-05	1.31572e-05	1.11109e-05	1.19338e-05	1.58205e-05	1.98258e-05	1.72236e-05	2.60876e-05	1.6335e-05	4.83691e-05	1.38376e-05	5.13258e-05	3.0838e-05	1.96166e-05	1.54277e-05	2.05149e-06	2.85334e-05	1.65057e-05	1.68195e-05	1.0849e-05	3.0097e-05	2.38975e-06	2.43999e-05	3.83594e-05	2.52636e-05	2.33833e-06	1.72077e-05
S-15_BDME192032768-1a	2.32159e-06	2.88078e-05	4.40845e-05	9.91779e-06	1.49535e-05	1.28278e-05	1.54922e-05	2.80433e-05	2.63943e-05	1.2655e-05	1.15164e-05	2.70345e-05	1.11759e-05	9.47217e-06	2.40535e-06	3.09287e-05	7.38574e-06	3.59319e-05	2.35008e-05	1.04595e-05	3.57644e-05	4.35547e-05	1.44916e-05	1.20931e-05	1.1913e-05	1.25387e-05	1.90494e-05	2.39977e-05	1.83244e-05	2.691e-05	2.22776e-05	6.01818e-05	1.34288e-05	6.29958e-05	7.99167e-05	2.57072e-05	2.47106e-05	3.12982e-06	3.20116e-05	1.95404e-05	1.84455e-05	1.0207e-05	3.19269e-05	6.42947e-06	2.58465e-05	3.74454e-05	3.47683e-05	4.85495e-06	2.00771e-05
S-16_BDME192032769-1a	1.59935e-06	2.19183e-05	4.418e-05	1.05728e-05	1.04783e-05	1.72256e-05	2.17065e-05	2.56841e-05	2.11773e-05	1.15756e-05	6.70599e-06	1.99671e-05	1.03265e-05	1.12336e-05	1.8938e-06	3.16104e-05	8.49454e-06	2.97302e-05	3.21821e-05	1.04365e-05	5.5259e-05	4.92895e-05	1.98457e-05	1.39994e-05	1.67019e-05	1.66048e-05	2.33078e-05	3.92464e-05	2.72719e-05	3.43315e-05	2.91901e-05	5.511e-05	1.42525e-05	0.000112603	2.54182e-05	2.96008e-05	1.3274e-05	1.76578e-06	3.68506e-05	2.77193e-05	1.92426e-05	1.17096e-05	3.80048e-05	2.11491e-06	2.95573e-05	3.58321e-05	3.94538e-05	2.12996e-06	2.59383e-05
S-17_BDME192032770-1a	1.39001e-06	1.97601e-05	4.0453e-05	9.80321e-06	1.11261e-05	1.32084e-05	1.47864e-05	2.8977e-05	2.12388e-05	1.54309e-05	6.30058e-06	1.85696e-05	1.03227e-05	1.06085e-05	1.53652e-06	3.53351e-05	8.38706e-06	3.24236e-05	1.03293e-05	9.5823e-06	3.65846e-05	6.44955e-05	1.41897e-05	1.22111e-05	2.29147e-05	1.34164e-05	1.73775e-05	4.43636e-05	1.92485e-05	3.44726e-05	3.62124e-05	7.48222e-05	1.56083e-05	0.000118775	3.0628e-05	1.91171e-05	1.39817e-05	1.73178e-06	4.36612e-05	1.95398e-05	1.9363e-05	9.84358e-06	4.76512e-05	2.65469e-06	3.38162e-05	3.80265e-05	1.83438e-05	1.91397e-06	2.00263e-05
S-17-0037_FDME192071048-1a	3.50032e-07	4.61606e-06	9.39344e-06	2.59996e-06	2.57795e-06	2.25809e-06	4.21557e-06	9.69439e-06	1.62538e-05	3.82633e-05	3.08691e-05	2.17963e-06	2.02468e-06	1.57028e-06	2.20361e-07	4.49755e-06	2.10153e-06	6.07274e-05	1.35279e-06	8.91419e-07	7.57057e-06	5.71232e-06	1.91266e-06	3.39775e-06	2.5563e-06	1.85962e-06	1.6076e-06	4.07882e-06	2.52413e-06	3.58395e-06	2.20696e-06	8.10921e-06	2.07435e-06	3.07158e-06	7.58328e-06	3.71919e-06	2.96056e-06	4.3486e-07	5.27855e-06	4.14984e-06	3.99494e-06	2.74206e-06	3.33312e-06	9.31213e-07	6.04542e-06	1.99046e-05	1.38151e-05	3.35179e-07	2.23864e-06
S-18_BDME192032771-1a	1.64652e-06	1.9063e-05	4.52566e-05	1.13737e-05	1.01592e-05	1.60437e-05	1.83891e-05	2.45183e-05	2.1942e-05	1.14131e-05	6.48014e-06	2.39792e-05	9.57162e-06	1.11544e-05	1.78359e-06	3.1178e-05	8.74306e-06	2.82483e-05	2.12381e-05	8.72391e-06	4.93637e-05	5.09088e-05	1.72393e-05	1.26216e-05	1.55817e-05	1.65419e-05	2.18811e-05	3.69996e-05	2.37952e-05	3.06826e-05	3.03109e-05	5.91299e-05	1.43873e-05	0.000114046	3.57036e-05	2.44877e-05	1.55586e-05	1.8997e-06	3.62891e-05	2.33473e-05	1.61212e-05	1.12909e-05	3.88822e-05	1.56576e-06	2.99116e-05	3.39076e-05	2.15521e-05	2.51071e-06	2.13648e-05
S-18-0084_FDME192071051-1a	2.27257e-07	4.2569e-06	5.4707e-06	2.47909e-06	2.79092e-06	1.3863e-06	1.48376e-06	5.24579e-06	8.39064e-06	3.23295e-06	2.05151e-06	1.86115e-06	1.76282e-06	1.5626e-06	2.68377e-07	3.24206e-06	1.86239e-06	9.54903e-05	2.63354e-06	1.17447e-06	6.96133e-06	2.71098e-06	1.858e-06	3.58828e-06	3.71249e-06	1.27301e-06	2.4604e-06	2.5032e-06	1.37461e-06	2.19378e-06	1.25584e-06	3.3132e-06	2.62028e-06	1.85092e-06	4.16395e-06	2.30258e-06	2.08436e-06	3.10712e-07	2.82853e-06	3.17815e-06	2.15293e-06	2.68294e-06	2.83297e-06	1.56279e-06	3.81235e-06	1.55913e-05	7.54939e-06	2.6734e-07	1.8142e-06
S-19_BDME192032772-1a	2.37811e-06	2.17004e-05	4.70942e-05	1.27481e-05	1.14609e-05	1.8664e-05	1.9712e-05	2.9107e-05	2.24639e-05	1.33743e-05	6.32244e-06	2.01517e-05	1.12584e-05	1.15569e-05	2.48332e-06	3.77741e-05	9.81898e-06	3.33906e-05	1.3597e-05	9.81505e-06	4.36965e-05	6.3197e-05	1.87876e-05	1.50728e-05	1.8278e-05	1.83082e-05	2.32185e-05	2.264e-05	2.54822e-05	3.62513e-05	2.3107e-05	7.72931e-05	1.61994e-05	7.2344e-05	3.33081e-05	2.31264e-05	1.49144e-05	2.43111e-06	4.23917e-05	2.46165e-05	2.32215e-05	1.14327e-05	4.6062e-05	2.59598e-06	3.49985e-05	4.7988e-05	2.09519e-05	3.05663e-06	2.62334e-05
S-19-0086_FDME192071060-1a	4.43815e-07	8.5947e-06	1.04139e-05	2.11352e-06	3.82205e-06	7.03594e-06	7.75821e-06	1.26789e-05	2.69832e-05	7.97154e-06	4.3662e-06	3.106e-06	1.69964e-06	1.49446e-06	5.03474e-07	8.41745e-06	1.48085e-06	2.30989e-05	5.7213e-06	2.52389e-06	1.66648e-05	2.25203e-05	4.5071e-06	2.64719e-06	5.28583e-06	2.89628e-06	4.64186e-06	8.88936e-06	5.16179e-06	8.59813e-06	2.90809e-06	1.97708e-05	3.0979e-06	7.93629e-06	6.52677e-06	4.84862e-06	5.21572e-06	4.54981e-07	1.15982e-05	8.48603e-06	4.3949e-06	3.19557e-06	8.53489e-06	1.48263e-06	2.86164e-05	2.61875e-05	1.13433e-05	5.42538e-07	6.62968e-06
S-2_BDME192032755-1a	2.00008e-06	3.57158e-05	4.2903e-05	1.10028e-05	1.90512e-05	1.50491e-05	1.9273e-05	2.57595e-05	3.22501e-05	1.25575e-05	1.5326e-05	3.58502e-05	1.11667e-05	1.08533e-05	2.40352e-06	2.20007e-05	9.46909e-06	3.69556e-05	2.92373e-05	1.29043e-05	4.58132e-05	3.30382e-05	1.40282e-05	1.08252e-05	1.08383e-05	1.11694e-05	1.84098e-05	2.81972e-05	1.95276e-05	2.2743e-05	2.45543e-05	4.78459e-05	1.61484e-05	7.96279e-05	0.000105951	3.02152e-05	3.43961e-05	2.15761e-06	2.64144e-05	1.89205e-05	1.79952e-05	1.10342e-05	2.57282e-05	4.57449e-06	2.04821e-05	3.65463e-05	4.77975e-05	3.72305e-06	1.63589e-05
S-2-0033_FDME192071052-1a	1.69168e-07	4.94562e-06	4.30513e-06	3.10054e-06	1.85435e-06	7.87791e-07	1.53095e-06	4.95217e-06	3.23991e-06	1.56012e-06	2.07538e-06	1.92402e-06	1.79867e-06	1.40979e-06	2.55096e-07	3.14187e-06	2.57772e-06	8.81701e-05	1.98637e-06	7.11964e-07	6.4232e-06	1.83588e-06	8.98871e-07	6.2149e-06	1.5434e-06	5.36063e-07	1.05734e-06	3.34544e-06	1.02612e-06	2.19911e-06	1.29023e-06	3.23115e-06	2.56072e-06	1.73259e-06	6.07357e-06	2.63948e-06	1.41371e-06	3.07497e-07	1.93652e-06	2.63746e-06	2.10034e-06	3.11516e-06	1.39002e-06	8.34019e-07	2.57572e-06	2.80698e-05	6.31704e-06	2.89736e-07	8.33833e-07
S-20_BDME192032773-1a	1.58358e-06	1.5517e-05	4.59874e-05	1.16435e-05	9.22944e-06	1.44992e-05	1.63601e-05	2.68105e-05	2.25366e-05	1.37847e-05	5.11806e-06	2.09805e-05	1.28992e-05	1.19525e-05	1.84609e-06	2.91119e-05	1.08572e-05	2.92365e-05	3.02128e-05	8.29738e-06	5.82292e-05	5.12956e-05	1.60215e-05	1.38672e-05	1.45916e-05	1.56228e-05	1.80606e-05	7.38533e-05	2.10996e-05	3.24582e-05	6.26733e-05	5.57904e-05	2.44726e-05	0.000226739	3.57926e-05	3.24896e-05	1.01325e-05	1.71774e-06	3.59063e-05	2.19928e-05	1.6147e-05	1.26024e-05	3.70181e-05	1.90272e-06	3.13049e-05	3.39837e-05	1.50744e-05	2.33023e-06	2.0823e-05
S-20-0040_FDME192071062-1a	3.0972e-07	7.76858e-06	9.45312e-06	5.06718e-06	1.82125e-06	3.60203e-06	6.50607e-06	9.46572e-06	6.99583e-06	2.92121e-06	1.60442e-06	9.16366e-06	1.35105e-06	4.02004e-06	3.81464e-07	7.19651e-06	6.25232e-06	3.56134e-05	2.69991e-06	4.38827e-06	1.86855e-05	9.53328e-06	3.46892e-06	1.04167e-05	3.19944e-06	3.1087e-06	3.06075e-06	1.18237e-05	3.99197e-06	8.12067e-06	6.77079e-06	1.18176e-05	4.97519e-06	2.27103e-05	1.60482e-05	8.88722e-06	6.35745e-06	9.71506e-07	7.50943e-06	8.24702e-06	3.79026e-06	9.73158e-06	5.89139e-06	6.43993e-07	9.57179e-06	3.10177e-05	4.67478e-06	8.4477e-07	5.95904e-06
S-21_BDME192032774-1a	1.19297e-06	1.37372e-05	8.03864e-05	7.5224e-06	8.1152e-06	1.07045e-05	1.12798e-05	1.50922e-05	1.74595e-05	8.02508e-06	4.6522e-06	1.26491e-05	8.0235e-06	8.75292e-06	1.17766e-06	1.97383e-05	6.22874e-06	2.44363e-05	1.09105e-05	5.62511e-06	3.94362e-05	3.30773e-05	1.11883e-05	7.47054e-06	1.12224e-05	9.15926e-06	1.19515e-05	1.45761e-05	1.46676e-05	1.97126e-05	1.44515e-05	4.68135e-05	8.20638e-06	4.52388e-05	2.57223e-05	1.87918e-05	9.98276e-06	1.3667e-06	2.41219e-05	1.542e-05	1.28854e-05	1.04407e-05	3.93922e-05	3.0468e-06	1.92987e-05	2.4955e-05	1.80967e-05	1.53983e-06	1.53382e-05
S-21_FDME192071056-1a	4.85505e-07	6.58541e-06	1.03321e-05	5.39167e-06	3.58166e-06	2.22009e-06	2.36943e-06	6.97008e-06	8.63596e-06	5.94589e-06	4.17158e-06	5.77686e-06	5.08511e-06	3.96207e-06	3.96037e-07	3.94157e-06	2.85416e-06	3.45282e-05	2.46429e-06	1.04748e-06	9.55886e-06	5.10524e-06	1.6281e-06	7.9675e-06	5.32194e-06	2.57981e-06	2.47456e-06	1.15549e-05	2.90015e-06	3.43159e-06	7.57244e-06	7.82788e-06	4.81811e-06	5.39545e-05	8.63502e-06	6.22147e-06	3.99681e-06	7.28612e-07	4.50455e-06	4.40108e-06	2.86553e-06	5.53123e-06	8.94576e-06	1.94601e-06	4.14551e-06	1.76475e-05	7.10738e-06	7.09696e-07	3.26177e-06
S-21_FDME192071058-1a	1.37178e-07	3.26889e-06	6.52488e-06	1.58092e-06	2.38865e-06	1.05316e-06	2.51614e-06	8.3395e-06	4.05454e-06	2.95414e-06	2.33809e-06	2.70965e-06	3.6603e-05	1.82216e-06	9.94283e-08	3.01484e-05	1.43624e-06	5.82451e-05	2.06567e-06	1.4297e-06	7.46042e-06	2.80497e-06	4.59891e-07	3.69383e-06	0.000159487	7.92482e-07	1.55021e-06	2.13738e-06	1.20669e-06	1.3891e-06	2.37051e-06	3.25336e-06	1.42936e-06	1.56188e-06	4.42649e-06	3.34692e-06	3.28678e-06	1.38512e-07	2.70158e-06	6.05823e-06	1.32214e-06	2.59527e-06	2.30839e-06	7.59713e-05	1.81184e-05	3.48214e-05	6.43364e-06	1.86911e-07	1.48787e-06
S-22_BDME192032775-1a	1.9774e-06	2.29276e-05	4.19637e-05	1.01278e-05	1.17051e-05	1.49334e-05	1.78009e-05	2.79356e-05	2.00577e-05	1.49837e-05	7.67249e-06	2.1409e-05	1.01097e-05	1.07714e-05	2.56048e-06	3.43408e-05	7.81307e-06	2.77971e-05	2.48524e-05	9.19143e-06	3.93317e-05	6.22892e-05	1.68936e-05	1.31142e-05	1.37056e-05	1.42907e-05	2.02497e-05	3.93589e-05	2.11415e-05	3.52838e-05	3.8088e-05	7.61782e-05	1.40391e-05	0.000139253	3.83354e-05	2.13731e-05	1.48868e-05	2.20902e-06	4.19025e-05	2.40301e-05	2.07146e-05	1.09287e-05	4.35983e-05	4.30281e-06	3.31181e-05	4.56717e-05	2.34797e-05	2.88066e-06	2.30081e-05
S-22_FDME192071049-1a	3.82565e-07	4.92261e-06	1.1247e-05	1.82166e-06	3.16381e-06	3.66687e-06	1.83676e-05	1.23039e-05	4.475e-06	6.65221e-06	5.55741e-06	2.16808e-06	1.55721e-06	1.42137e-06	5.4051e-07	7.67825e-06	1.54631e-06	2.33404e-05	7.47066e-06	2.58299e-06	1.13831e-05	1.21011e-05	3.60389e-06	2.28101e-06	5.04905e-06	3.38172e-06	4.21888e-06	1.36642e-05	5.23783e-06	7.50802e-06	2.2569e-05	1.77017e-05	2.0929e-06	3.73613e-05	4.73751e-06	4.51451e-06	3.70203e-06	5.64865e-07	8.19091e-06	8.99771e-06	3.07591e-06	3.1929e-06	1.32613e-05	1.4253e-06	9.10375e-06	2.00828e-05	8.46822e-06	5.57866e-07	4.74126e-06
S-23_BDME192032776-1a	2.03333e-06	2.57726e-05	4.3413e-05	1.22288e-05	1.14553e-05	1.32474e-05	1.72557e-05	2.49209e-05	2.51802e-05	1.23764e-05	9.23008e-06	2.32733e-05	1.2388e-05	1.14467e-05	2.31338e-06	2.98664e-05	8.54549e-06	3.3239e-05	1.53261e-05	1.09525e-05	3.42557e-05	5.04455e-05	1.50018e-05	1.26989e-05	1.44807e-05	1.29653e-05	1.87388e-05	2.91488e-05	2.14771e-05	2.95933e-05	2.76268e-05	6.26616e-05	1.60509e-05	9.57044e-05	4.97898e-05	2.54668e-05	1.87824e-05	2.7647e-06	3.39662e-05	2.06398e-05	1.83663e-05	1.16865e-05	3.78829e-05	4.15647e-06	2.68286e-05	3.73173e-05	2.97641e-05	3.79316e-06	2.18328e-05
S-23_FDME192071050-1a	3.97723e-07	9.39557e-06	1.10822e-05	5.03197e-06	2.16214e-06	3.8471e-06	5.6499e-06	8.01476e-06	5.28269e-06	5.98347e-06	8.17419e-07	6.43798e-06	3.14016e-06	3.58949e-06	3.98667e-07	5.30758e-06	4.43603e-06	3.38468e-05	1.57024e-06	3.06607e-06	8.87072e-06	5.59818e-06	1.55834e-06	6.06923e-06	2.76585e-06	1.8134e-06	4.64852e-06	7.32393e-06	2.63664e-06	3.92013e-06	6.51449e-06	7.16814e-06	4.58875e-06	1.77547e-05	1.2425e-05	8.50848e-06	5.1913e-06	9.98992e-07	4.03141e-06	4.36697e-06	2.2527e-06	6.9156e-06	4.6167e-06	5.74907e-07	5.66379e-06	1.3002e-05	8.3408e-06	1.1882e-06	4.1098e-06
S-24_BDME192032777-1a	9.73522e-07	1.68849e-05	4.92915e-05	1.30072e-05	9.62288e-06	1.18652e-05	1.53408e-05	2.06025e-05	2.31875e-05	1.16759e-05	6.36502e-06	2.0942e-05	9.95413e-06	1.21358e-05	9.16017e-07	2.28826e-05	9.1645e-06	3.60896e-05	1.7276e-05	8.41163e-06	3.78592e-05	3.52183e-05	1.36474e-05	1.4321e-05	1.25787e-05	1.13773e-05	2.38992e-05	3.46666e-05	1.75387e-05	2.27129e-05	3.12968e-05	4.31389e-05	1.42799e-05	0.000115465	4.6037e-05	2.46109e-05	1.418e-05	1.0994e-06	2.87166e-05	1.69881e-05	1.45835e-05	1.19088e-05	2.6366e-05	2.83366e-06	2.26321e-05	2.59157e-05	2.48404e-05	1.66429e-06	1.50012e-05
S-24_FDME192071042-1a	2.8475e-07	1.32824e-05	9.83312e-06	3.52508e-06	3.19697e-06	3.62046e-06	5.16702e-05	1.23524e-05	1.2639e-05	6.08807e-06	4.32303e-06	4.2188e-06	2.48985e-06	2.89967e-06	3.23187e-07	7.06758e-06	2.49217e-06	5.38303e-05	6.96387e-06	2.2222e-06	2.0328e-05	1.31885e-05	4.86085e-06	4.99797e-06	5.83853e-06	4.02876e-06	4.87042e-06	1.55844e-05	4.54544e-06	7.45376e-06	9.71423e-06	1.40932e-05	3.70665e-06	6.16125e-05	7.69742e-06	6.06186e-06	5.07282e-06	6.61153e-07	9.34129e-06	6.98969e-06	4.26718e-06	3.32388e-06	8.36291e-06	6.54807e-07	7.91334e-06	2.1887e-05	1.23252e-05	1.04621e-06	4.8158e-06
S-24-0082_FDME192071063-1a	4.58604e-07	8.64238e-06	3.98358e-06	1.01472e-06	5.41874e-06	2.57879e-06	6.93901e-06	8.66593e-06	7.05083e-06	8.96004e-06	7.8488e-06	2.71755e-06	1.09067e-06	1.04023e-06	3.0077e-07	5.69903e-06	1.29655e-06	3.56498e-05	2.08811e-06	2.53513e-06	1.37736e-05	7.20892e-06	2.74917e-06	1.67636e-06	3.82365e-06	2.75196e-06	3.79091e-06	2.07494e-05	4.56597e-06	5.94123e-06	1.89365e-05	6.41851e-06	2.05576e-06	8.5957e-05	3.96494e-06	6.60766e-06	4.4097e-06	1.18391e-06	6.58705e-06	5.56932e-06	2.86687e-06	1.94562e-06	5.86104e-06	2.19039e-06	1.02622e-05	2.43171e-05	7.36824e-06	1.1873e-06	4.17707e-06
S-25_BDME192032778-1a	2.13149e-06	1.86027e-05	4.23869e-05	8.51433e-06	1.13179e-05	1.29736e-05	1.53161e-05	2.58365e-05	1.87542e-05	1.23559e-05	6.65452e-06	1.70595e-05	7.99095e-06	9.03724e-06	2.311e-06	3.08549e-05	6.6336e-06	3.10596e-05	1.52809e-05	8.4276e-06	3.71339e-05	5.56588e-05	1.60136e-05	1.1092e-05	1.58569e-05	1.50058e-05	1.76609e-05	3.64314e-05	2.02825e-05	3.10761e-05	3.06251e-05	6.32168e-05	1.41268e-05	0.000105681	4.23186e-05	2.18273e-05	1.38017e-05	2.40774e-06	3.76702e-05	2.063e-05	1.66019e-05	1.06065e-05	3.95549e-05	3.29526e-06	3.05402e-05	3.69323e-05	2.12589e-05	2.99926e-06	1.93328e-05
S-25_FDME192071039-1a	3.98771e-07	4.74899e-06	1.06694e-05	3.23846e-06	1.69807e-05	2.61443e-06	3.0296e-06	7.96348e-06	8.91402e-06	8.67621e-06	6.78734e-07	7.08815e-06	1.43294e-06	2.74244e-06	3.86739e-07	4.6633e-06	2.10745e-06	5.3121e-05	4.45742e-06	1.22962e-06	1.74226e-05	7.27067e-06	2.9748e-06	7.07979e-06	3.09479e-06	1.81885e-06	2.1828e-06	6.80563e-06	2.97027e-06	4.09639e-06	8.0022e-06	7.97284e-06	3.75954e-06	3.73694e-05	7.67275e-06	5.40664e-06	1.9917e-06	4.77849e-07	5.3632e-06	6.35274e-06	2.92405e-06	3.62533e-06	5.37664e-06	5.79498e-07	3.98268e-06	2.17234e-05	8.06248e-06	7.1477e-07	2.41068e-06
S-26_BDME192032779-1a	2.43835e-06	2.2287e-05	4.38685e-05	1.13358e-05	1.12852e-05	1.46699e-05	1.66858e-05	3.29343e-05	2.44558e-05	1.73752e-05	9.7597e-06	3.26344e-05	1.08741e-05	1.15641e-05	2.67436e-06	3.7451e-05	9.98659e-06	3.56431e-05	1.50905e-05	1.03807e-05	3.54012e-05	6.89296e-05	1.47053e-05	1.47255e-05	1.4974e-05	1.46978e-05	2.05637e-05	2.65797e-05	2.13271e-05	4.0147e-05	2.55468e-05	0.00010007	2.16672e-05	7.57635e-05	7.54306e-05	2.77842e-05	2.22452e-05	2.52779e-06	4.86047e-05	2.23313e-05	2.19058e-05	1.18001e-05	4.54445e-05	5.05714e-06	3.60757e-05	4.79822e-05	2.9973e-05	4.102e-06	1.9944e-05
S-26_FDME192071045-1a	5.27173e-08	9.12371e-06	8.95688e-06	2.68803e-06	1.47953e-06	3.26017e-06	4.8378e-06	7.91547e-06	1.01531e-05	1.91802e-06	9.93926e-07	9.96635e-06	2.5712e-06	2.79563e-06	1.9817e-07	7.31837e-06	2.65491e-06	3.17722e-05	1.36653e-05	2.3307e-06	2.20009e-05	8.30433e-06	4.47838e-06	4.91158e-06	3.31001e-06	2.29441e-06	2.98516e-06	1.09713e-05	5.34976e-06	8.22465e-06	8.09898e-06	1.27134e-05	2.38034e-06	5.41508e-05	1.2286e-05	4.89247e-06	3.30347e-06	4.78078e-07	5.90516e-06	4.58819e-06	4.32418e-06	4.31509e-06	7.45602e-06	3.72943e-07	5.72907e-06	1.15297e-05	8.19784e-06	5.61954e-07	3.34995e-06
S-27_BDME192032780-1a	1.54982e-06	1.93818e-05	5.30609e-05	1.29719e-05	8.57537e-06	1.36695e-05	1.6092e-05	2.23616e-05	2.79955e-05	1.96376e-05	1.30001e-05	2.53883e-05	1.2435e-05	1.34913e-05	1.55973e-06	2.35377e-05	1.05306e-05	3.96525e-05	1.05069e-05	6.74714e-06	3.45435e-05	3.97539e-05	1.42099e-05	1.44509e-05	1.41909e-05	1.39357e-05	1.61041e-05	3.32677e-05	1.87784e-05	2.40848e-05	3.07673e-05	4.81904e-05	2.98642e-05	0.000104162	4.75073e-05	4.01416e-05	1.36001e-05	1.89483e-06	3.34603e-05	1.98189e-05	1.66771e-05	1.44046e-05	2.99384e-05	2.45527e-06	2.70247e-05	3.11127e-05	8.51147e-05	2.20294e-06	1.78836e-05
S-28_BDME192032781-1a	2.64757e-06	2.25611e-05	4.54923e-05	1.0836e-05	1.03474e-05	1.67155e-05	1.93663e-05	3.29509e-05	1.84636e-05	1.66835e-05	6.17414e-06	1.82046e-05	1.05649e-05	1.25515e-05	3.12818e-06	4.19628e-05	8.96407e-06	2.68026e-05	1.23578e-05	1.06965e-05	3.91624e-05	7.20773e-05	1.95203e-05	1.49364e-05	1.56569e-05	1.64135e-05	2.44781e-05	3.50417e-05	2.2186e-05	4.38115e-05	3.12234e-05	8.90023e-05	1.56243e-05	0.000104519	3.31325e-05	2.22983e-05	1.50918e-05	3.03456e-06	4.98256e-05	2.38029e-05	2.19299e-05	1.17366e-05	5.52184e-05	3.27298e-06	3.92957e-05	4.64128e-05	2.42286e-05	3.80907e-06	2.26051e-05
S-28_FDME192071034-1a	4.59219e-07	8.24774e-06	1.04504e-05	3.80954e-06	3.62684e-06	5.55119e-06	6.38561e-06	1.41623e-05	1.11674e-05	4.26734e-06	3.01909e-06	5.52581e-06	5.10799e-06	2.09619e-06	5.05336e-07	1.08388e-05	4.00236e-06	2.31835e-05	1.59049e-05	3.42062e-06	3.11379e-05	1.44583e-05	5.38859e-06	3.95016e-06	1.04445e-05	4.95059e-06	6.26606e-06	2.14285e-05	6.82505e-06	1.06946e-05	2.01992e-05	1.81939e-05	2.48364e-06	0.000164334	6.3123e-06	4.52298e-06	6.05496e-06	8.16103e-07	9.61016e-06	8.5945e-06	6.43344e-06	3.61432e-06	1.15568e-05	4.74865e-06	1.07688e-05	1.3167e-05	1.13032e-05	8.87901e-07	5.85113e-06
S-29_BDME192032782-1a	1.79455e-06	2.27446e-05	4.04799e-05	1.12674e-05	1.19627e-05	1.41834e-05	1.74292e-05	2.55271e-05	1.90615e-05	1.42592e-05	9.3692e-06	2.11697e-05	1.05437e-05	9.74479e-06	2.20167e-06	3.17862e-05	9.2312e-06	2.69474e-05	1.6104e-05	1.05462e-05	4.24152e-05	4.84652e-05	1.66057e-05	1.33246e-05	1.46898e-05	1.4526e-05	2.48316e-05	5.14758e-05	1.87177e-05	3.00418e-05	4.52657e-05	5.80897e-05	1.47091e-05	0.000138124	4.17198e-05	2.61636e-05	1.83511e-05	1.82416e-06	3.46789e-05	2.20117e-05	2.05087e-05	1.27989e-05	3.73012e-05	2.74615e-06	2.77324e-05	3.70646e-05	3.10314e-05	2.43089e-06	1.90917e-05
S-29_FDME192071030-1a	5.35094e-07	1.25157e-05	1.36326e-05	3.58105e-06	4.45253e-06	6.47008e-06	8.98858e-06	1.59838e-05	7.74725e-06	6.06613e-06	3.8784e-06	8.00084e-06	5.37245e-06	3.60754e-06	5.219e-07	1.80397e-05	2.34269e-06	2.54966e-05	6.65521e-06	3.78732e-06	2.14364e-05	2.71856e-05	7.03262e-06	4.69416e-06	2.59923e-05	6.24782e-06	7.47662e-06	4.5279e-05	8.57628e-06	1.35548e-05	2.55166e-05	3.97537e-05	3.66177e-06	0.00018126	1.00285e-05	8.83718e-06	9.23698e-06	4.77576e-07	1.81511e-05	1.01489e-05	8.53611e-06	2.92394e-06	1.57154e-05	1.31354e-05	1.70516e-05	1.73745e-05	1.18467e-05	6.3692e-07	7.68349e-06
S-3_BDME192032756-1a	1.34959e-06	1.83157e-05	4.12185e-05	1.06251e-05	9.6845e-06	1.10298e-05	1.56769e-05	1.90483e-05	1.87093e-05	1.08245e-05	6.08376e-06	1.64616e-05	8.48742e-06	9.2149e-06	1.48132e-06	2.70943e-05	6.45622e-06	3.5972e-05	1.36886e-05	7.38656e-06	3.90783e-05	3.78934e-05	1.3345e-05	1.03144e-05	1.15852e-05	1.08479e-05	1.47308e-05	2.12606e-05	1.72425e-05	2.43361e-05	1.87366e-05	4.75694e-05	1.08326e-05	6.04728e-05	2.47092e-05	1.89446e-05	1.21728e-05	1.24465e-06	2.80486e-05	1.80566e-05	1.58199e-05	1.04233e-05	2.86703e-05	1.86964e-06	2.10096e-05	3.26394e-05	2.52915e-05	1.61535e-06	1.57485e-05
S-30_BDME192032783-1a	2.19995e-06	2.31452e-05	4.23105e-05	9.76885e-06	9.95861e-06	1.3286e-05	1.80683e-05	2.07068e-05	2.24372e-05	1.41231e-05	8.53228e-06	2.05618e-05	1.02679e-05	1.13935e-05	1.91473e-06	2.71365e-05	9.57092e-06	2.97276e-05	1.9518e-05	9.43998e-06	4.63385e-05	3.69603e-05	1.54891e-05	1.34445e-05	1.49339e-05	1.62002e-05	2.19021e-05	2.91294e-05	1.91582e-05	2.37059e-05	2.52269e-05	3.94826e-05	1.37766e-05	8.07195e-05	3.20209e-05	2.87518e-05	1.70682e-05	1.90824e-06	2.49525e-05	2.00236e-05	1.68141e-05	1.27556e-05	2.78047e-05	3.07536e-06	2.24989e-05	3.28292e-05	3.41871e-05	2.15305e-06	1.96604e-05
S-31_BDME192032784-1a	1.76626e-06	2.58034e-05	4.51315e-05	1.09532e-05	1.43499e-05	1.25404e-05	1.88886e-05	2.46559e-05	2.43341e-05	1.35524e-05	1.19372e-05	2.54246e-05	1.16354e-05	1.13246e-05	1.73648e-06	2.68288e-05	9.32162e-06	3.1499e-05	2.00884e-05	1.02889e-05	3.8583e-05	3.79244e-05	1.53157e-05	1.3228e-05	1.39176e-05	1.32452e-05	2.63245e-05	4.76487e-05	1.98061e-05	2.75319e-05	3.99903e-05	4.07565e-05	1.35394e-05	0.000120765	5.14335e-05	2.68901e-05	2.44756e-05	1.69531e-06	2.90884e-05	1.97e-05	1.90395e-05	1.24641e-05	2.88096e-05	2.82569e-06	2.27558e-05	3.4233e-05	4.06791e-05	2.60948e-06	1.71225e-05
S-32_BDME192032785-1a	1.59053e-06	1.88037e-05	4.23676e-05	1.12282e-05	9.67307e-06	1.33654e-05	1.65776e-05	2.17321e-05	1.76199e-05	1.17548e-05	6.38596e-06	1.55682e-05	1.03055e-05	1.0069e-05	2.03003e-06	2.80018e-05	7.69674e-06	2.75474e-05	1.11013e-05	8.44159e-06	3.94911e-05	3.87181e-05	1.65641e-05	1.33317e-05	1.82867e-05	1.6603e-05	1.85751e-05	4.77333e-05	2.09253e-05	2.80669e-05	4.13665e-05	4.46505e-05	1.18817e-05	0.000133355	2.65021e-05	1.92385e-05	1.51733e-05	1.71299e-06	2.57814e-05	1.91732e-05	1.81852e-05	1.14888e-05	3.3813e-05	3.85898e-06	2.23182e-05	4.10258e-05	2.31112e-05	2.1793e-06	2.25647e-05
S-33_BDME192032786-1a	1.63528e-06	2.15035e-05	4.96629e-05	1.17721e-05	9.99474e-06	1.30355e-05	1.56507e-05	2.04228e-05	2.31687e-05	1.24957e-05	7.82234e-06	1.98186e-05	1.12575e-05	1.29223e-05	1.78356e-06	2.4401e-05	1.13731e-05	3.04973e-05	1.39906e-05	7.60555e-06	3.88859e-05	4.25982e-05	1.53458e-05	1.43231e-05	1.39231e-05	1.58844e-05	1.92704e-05	2.90451e-05	1.75674e-05	2.57678e-05	2.75584e-05	4.23786e-05	1.52371e-05	8.18689e-05	3.4651e-05	2.57474e-05	1.65291e-05	1.32318e-06	2.58125e-05	1.78572e-05	1.72088e-05	1.298e-05	2.86247e-05	2.13481e-06	2.67315e-05	3.15122e-05	2.80638e-05	1.92653e-06	1.86184e-05
S-34_BDME192032787-1a	2.66857e-06	2.78554e-05	4.80093e-05	1.13737e-05	1.22033e-05	1.39758e-05	2.09312e-05	2.40998e-05	2.37677e-05	1.57552e-05	1.00574e-05	2.33107e-05	1.17807e-05	1.1462e-05	2.61358e-06	2.83453e-05	1.24998e-05	2.74358e-05	2.54443e-05	9.41143e-06	5.42046e-05	4.69187e-05	2.0515e-05	1.46347e-05	1.59254e-05	1.90066e-05	2.10209e-05	4.44109e-05	1.98578e-05	2.92268e-05	4.02935e-05	5.07042e-05	1.96782e-05	0.000125456	3.86576e-05	5.56566e-05	1.89255e-05	1.88083e-06	2.91729e-05	2.25273e-05	2.13692e-05	1.72677e-05	3.27592e-05	3.0105e-06	2.77503e-05	3.9202e-05	7.87195e-05	3.02754e-06	1.97897e-05
S-35_FDME192071059-1a	2.50226e-07	9.29658e-06	7.52643e-06	9.47171e-07	1.10723e-05	4.00214e-06	5.75547e-06	1.08107e-05	3.29731e-06	3.2006e-05	2.05351e-06	2.34178e-06	7.37015e-07	7.09328e-07	4.3687e-07	9.13524e-06	8.60118e-07	2.69202e-05	2.73249e-06	7.18147e-06	1.27311e-05	1.61276e-05	3.99881e-06	1.53208e-06	4.27648e-06	3.59447e-06	3.84201e-06	2.56038e-05	4.20687e-06	8.06469e-06	1.93124e-05	2.43888e-05	1.54885e-06	6.61468e-05	2.80342e-06	1.78116e-06	4.79807e-06	7.52875e-07	9.32613e-06	5.14114e-06	3.26773e-06	1.29257e-06	8.12173e-06	1.07034e-06	1.00844e-05	1.72926e-05	5.16818e-06	8.30779e-07	3.13419e-06
S-36_BDME192032788-1a	1.09413e-06	1.71378e-05	4.43119e-05	1.13203e-05	8.12028e-06	8.64058e-06	1.18993e-05	1.42969e-05	2.51497e-05	7.71369e-06	6.1484e-06	1.92372e-05	9.89328e-06	1.22751e-05	1.17332e-06	1.54107e-05	9.92346e-06	3.71296e-05	1.67448e-05	6.18181e-06	3.17937e-05	2.54902e-05	9.74543e-06	1.43227e-05	1.0062e-05	1.06002e-05	1.27165e-05	3.22751e-05	1.17109e-05	1.65857e-05	2.55011e-05	2.5182e-05	1.42101e-05	7.69807e-05	2.81683e-05	2.34708e-05	1.4135e-05	1.28462e-06	1.6466e-05	1.23414e-05	1.216e-05	1.18256e-05	1.74486e-05	2.161e-06	1.50467e-05	2.3784e-05	2.17822e-05	1.68984e-06	1.10303e-05
S-37_BDME192032789-1a	1.08991e-06	1.17742e-05	4.18435e-05	1.02525e-05	7.23194e-06	8.1826e-06	1.08035e-05	1.22651e-05	1.85239e-05	8.80905e-06	5.22436e-06	1.51842e-05	9.41695e-06	1.26064e-05	1.35372e-06	1.57719e-05	8.55562e-06	3.25337e-05	1.31442e-05	4.92671e-06	2.46379e-05	2.12414e-05	8.95873e-06	1.22835e-05	7.92945e-06	7.52532e-06	1.03184e-05	3.67645e-05	1.10384e-05	1.61652e-05	3.16695e-05	2.51493e-05	1.17479e-05	9.96046e-05	2.54798e-05	2.25144e-05	1.03577e-05	1.11116e-06	1.53474e-05	1.07991e-05	1.04808e-05	1.14585e-05	1.70854e-05	1.49385e-06	1.22165e-05	2.17906e-05	2.39304e-05	1.30469e-06	1.19128e-05
S-38_BDME192032790-1a	1.72278e-06	2.5428e-05	4.98388e-05	1.33308e-05	1.16039e-05	1.2831e-05	1.72667e-05	2.215e-05	2.50775e-05	1.17323e-05	1.01997e-05	2.59883e-05	1.41675e-05	1.30177e-05	2.38687e-06	2.88163e-05	1.11862e-05	3.35019e-05	2.9131e-05	9.75028e-06	4.37816e-05	4.05775e-05	1.77579e-05	1.44263e-05	1.76942e-05	1.52509e-05	2.46254e-05	3.91766e-05	2.07939e-05	2.79515e-05	3.6733e-05	4.39579e-05	1.72318e-05	0.00010407	4.40306e-05	3.09867e-05	2.02793e-05	1.69674e-06	2.89664e-05	2.24882e-05	1.89713e-05	1.45484e-05	2.97175e-05	8.87836e-05	4.68874e-05	3.54372e-05	3.83912e-05	1.97248e-06	1.9283e-05
S-39_BDME192032791-1a	1.44216e-06	2.2031e-05	5.0621e-05	1.04119e-05	1.05823e-05	1.42893e-05	2.22059e-05	2.39207e-05	2.6625e-05	1.2524e-05	9.23118e-06	2.18482e-05	1.13149e-05	1.26379e-05	1.87013e-06	2.56946e-05	9.70605e-06	2.98921e-05	1.87436e-05	1.02443e-05	4.18824e-05	4.27968e-05	1.83727e-05	1.61338e-05	1.5958e-05	1.74998e-05	2.51095e-05	3.98798e-05	2.29102e-05	2.89278e-05	3.43072e-05	4.5687e-05	1.49354e-05	0.000101243	4.10845e-05	2.51571e-05	1.80208e-05	1.47492e-06	2.61572e-05	2.25017e-05	1.92648e-05	1.14827e-05	3.00444e-05	2.03098e-06	2.47016e-05	3.45171e-05	2.70234e-05	2.16573e-06	2.22841e-05
S-4_BDME192032757-1a	1.95265e-06	2.20563e-05	3.48559e-05	8.40562e-06	1.53333e-05	1.16142e-05	1.64245e-05	2.7098e-05	1.64281e-05	1.27005e-05	7.19029e-06	2.38628e-05	7.85071e-06	6.9051e-06	1.69753e-06	2.62233e-05	7.10553e-06	3.3291e-05	2.55828e-05	1.03434e-05	5.28128e-05	4.72757e-05	1.41326e-05	8.34728e-06	1.04195e-05	1.16294e-05	1.6607e-05	4.03396e-05	1.59697e-05	2.52972e-05	3.54835e-05	6.4473e-05	1.24232e-05	0.000119013	9.55589e-05	1.97019e-05	1.69548e-05	2.91575e-06	3.32046e-05	2.00868e-05	1.63417e-05	1.03051e-05	3.54395e-05	5.59343e-06	2.64074e-05	4.22604e-05	2.40479e-05	4.56379e-06	1.65131e-05
S-4_FDME192071061-1a	5.7607e-07	7.20223e-06	8.76168e-06	2.81339e-06	2.62947e-06	4.5031e-06	6.72141e-06	1.3279e-05	4.49086e-06	4.23407e-06	1.94305e-06	2.82103e-06	2.30977e-06	2.09432e-06	5.6565e-07	9.5791e-06	1.8465e-06	2.61111e-05	2.17972e-06	3.14768e-06	1.4412e-05	1.90397e-05	3.59826e-06	2.75036e-06	5.94799e-06	3.18591e-06	4.02686e-06	9.03619e-06	6.04036e-06	9.54961e-06	4.45092e-06	2.23801e-05	2.45231e-06	1.00667e-05	7.87329e-06	4.68625e-06	5.69951e-06	6.98513e-07	1.43859e-05	7.64937e-06	3.93337e-06	2.88713e-06	1.21164e-05	1.34143e-06	1.01615e-05	2.6133e-05	1.03687e-05	8.73112e-07	5.72725e-06
S-40_BDME192032792-1a	1.19814e-06	2.13325e-05	4.42549e-05	1.14525e-05	9.88194e-06	1.1734e-05	1.58934e-05	1.93578e-05	2.35476e-05	1.0559e-05	8.24616e-06	2.07022e-05	1.11892e-05	1.19528e-05	1.48526e-06	2.2812e-05	1.04678e-05	2.67379e-05	3.23911e-05	7.58137e-06	3.86536e-05	3.20962e-05	1.57605e-05	1.28906e-05	1.37492e-05	1.21877e-05	1.97836e-05	3.69482e-05	1.76417e-05	2.38161e-05	3.22591e-05	3.7119e-05	1.43336e-05	0.000103034	3.47625e-05	2.6463e-05	1.65575e-05	1.23708e-06	2.46237e-05	1.82212e-05	1.73272e-05	1.32773e-05	2.44804e-05	2.89762e-06	2.32546e-05	2.77707e-05	3.13383e-05	1.50213e-06	1.83627e-05
S-41_BDME192032793-1a	1.84282e-06	1.74814e-05	3.90367e-05	1.12484e-05	9.32589e-06	1.25226e-05	1.54149e-05	1.52376e-05	2.05654e-05	9.44793e-06	6.26542e-06	1.43297e-05	1.12241e-05	1.22109e-05	1.85996e-06	1.91914e-05	8.39916e-06	2.88447e-05	1.32662e-05	6.43344e-06	3.24e-05	2.73508e-05	1.37121e-05	1.23013e-05	1.1437e-05	1.12168e-05	1.63569e-05	3.12623e-05	1.81574e-05	2.12136e-05	2.63047e-05	3.02879e-05	1.16526e-05	8.20815e-05	2.25636e-05	2.1366e-05	1.21538e-05	1.1162e-06	1.83614e-05	1.77991e-05	1.39579e-05	1.16965e-05	2.16071e-05	2.13583e-06	1.65608e-05	2.69153e-05	2.91033e-05	1.83017e-06	1.72788e-05
S-42_BDME192032794-1a	1.95086e-06	3.14879e-05	4.75843e-05	1.22603e-05	1.45516e-05	1.82885e-05	2.38656e-05	3.10927e-05	2.92339e-05	1.4535e-05	1.15108e-05	2.80831e-05	1.11666e-05	1.05527e-05	2.03386e-06	3.39568e-05	1.01538e-05	3.70605e-05	2.59806e-05	1.42325e-05	5.01703e-05	4.88514e-05	2.19349e-05	1.40691e-05	1.76115e-05	2.07865e-05	3.04979e-05	5.71873e-05	2.54969e-05	3.50436e-05	4.88555e-05	4.71092e-05	1.49596e-05	0.000137317	5.88601e-05	3.07722e-05	2.90441e-05	1.907e-06	3.31697e-05	2.67747e-05	2.3406e-05	1.31478e-05	3.64844e-05	3.11509e-06	3.01429e-05	4.33882e-05	4.26939e-05	3.01731e-06	2.56175e-05
S-43_BDME192032795-1a	1.71517e-06	1.98395e-05	4.36055e-05	1.16597e-05	1.19521e-05	1.50866e-05	1.69641e-05	1.87432e-05	2.13847e-05	1.2001e-05	6.91083e-06	1.87951e-05	9.90968e-06	1.19674e-05	2.13177e-06	2.16195e-05	1.23606e-05	2.61654e-05	1.85679e-05	7.5196e-06	4.49884e-05	3.29448e-05	1.55535e-05	1.31882e-05	1.30074e-05	1.37675e-05	1.86808e-05	3.87377e-05	1.75114e-05	2.34884e-05	3.57949e-05	3.65071e-05	1.6559e-05	9.23505e-05	2.95074e-05	3.07535e-05	1.54502e-05	1.55955e-06	2.19465e-05	1.73227e-05	1.58846e-05	1.62888e-05	2.48184e-05	1.66494e-06	2.02331e-05	3.02949e-05	2.28865e-05	2.00883e-06	1.57817e-05
S-44_BDME192032796-1a	2.10618e-06	2.17968e-05	4.22618e-05	1.10625e-05	1.0614e-05	1.55613e-05	1.8398e-05	2.16415e-05	2.0638e-05	1.25826e-05	7.00147e-06	1.9577e-05	1.04965e-05	1.23604e-05	2.09359e-06	3.0513e-05	9.88215e-06	3.17895e-05	1.53187e-05	8.75834e-06	4.4871e-05	4.57972e-05	1.75042e-05	1.27559e-05	1.54839e-05	1.5807e-05	2.14363e-05	2.82741e-05	2.27401e-05	2.80486e-05	2.43462e-05	5.69424e-05	1.4497e-05	7.29264e-05	3.12944e-05	3.53907e-05	1.77013e-05	2.00817e-06	3.3616e-05	2.22427e-05	2.06078e-05	1.12307e-05	3.65678e-05	2.09515e-06	2.6682e-05	4.16958e-05	3.46999e-05	2.44601e-06	2.51106e-05
S-45_BDME192032797-1a	1.4674e-06	2.2648e-05	4.47511e-05	1.29557e-05	9.22284e-06	1.28988e-05	1.48911e-05	1.98853e-05	2.0603e-05	1.06506e-05	6.72037e-06	2.06287e-05	1.07419e-05	1.32034e-05	1.51867e-06	2.73372e-05	1.00768e-05	3.19658e-05	2.35096e-05	8.31337e-06	4.00363e-05	4.18936e-05	1.34415e-05	1.52892e-05	1.2547e-05	1.33688e-05	1.99435e-05	2.64323e-05	1.7211e-05	2.70656e-05	2.37768e-05	4.65042e-05	1.45015e-05	6.75107e-05	2.74038e-05	4.14642e-05	1.53318e-05	1.5016e-06	2.82506e-05	1.76075e-05	1.70407e-05	1.26801e-05	3.1948e-05	1.64803e-06	2.47253e-05	3.49751e-05	2.7943e-05	2.26124e-06	1.85219e-05
S-46_BDME192032798-1a	2.14261e-06	3.14704e-05	4.82414e-05	1.27596e-05	1.32432e-05	1.98518e-05	2.15605e-05	2.76336e-05	2.34839e-05	1.61713e-05	1.09502e-05	2.44581e-05	1.33975e-05	1.35294e-05	2.51817e-06	3.47078e-05	1.60394e-05	3.14811e-05	2.71699e-05	1.21957e-05	7.20065e-05	5.64043e-05	2.21668e-05	1.70559e-05	1.88759e-05	2.10364e-05	2.39571e-05	3.28241e-05	2.78485e-05	3.56703e-05	2.90983e-05	6.33533e-05	2.13418e-05	8.05161e-05	4.13692e-05	3.14756e-05	2.18594e-05	1.94208e-06	3.71877e-05	3.1096e-05	2.51764e-05	2.27853e-05	3.93188e-05	3.13249e-06	3.36447e-05	5.22603e-05	3.03652e-05	3.03375e-06	2.68464e-05
S-47_BDME192032799-1a	2.97396e-06	3.51731e-05	4.31902e-05	9.80132e-06	1.33317e-05	2.27776e-05	2.43453e-05	3.60311e-05	1.9421e-05	2.43349e-05	1.29974e-05	2.01007e-05	1.04798e-05	1.05635e-05	2.80163e-06	4.54908e-05	9.29918e-06	2.49548e-05	1.75009e-05	1.3866e-05	5.59127e-05	7.86995e-05	2.45177e-05	1.39347e-05	2.21215e-05	2.45837e-05	3.29509e-05	2.44925e-05	3.04872e-05	4.80197e-05	2.49538e-05	9.90213e-05	1.61353e-05	8.24307e-05	3.2545e-05	2.30084e-05	2.72654e-05	2.44996e-06	5.47123e-05	3.07584e-05	2.83638e-05	1.11596e-05	5.58006e-05	2.80332e-06	4.54799e-05	6.70569e-05	3.78188e-05	3.25089e-06	3.1389e-05
S-48_BDME192032800-1a	1.59951e-06	2.66499e-05	4.77783e-05	1.27095e-05	1.15416e-05	1.60969e-05	1.97602e-05	2.79521e-05	2.27168e-05	1.66495e-05	8.98867e-06	2.43362e-05	1.23083e-05	1.27002e-05	1.77401e-06	3.42218e-05	9.18078e-06	2.73678e-05	2.9141e-05	1.11496e-05	4.37026e-05	5.22027e-05	1.89494e-05	1.35746e-05	1.6411e-05	1.67975e-05	2.62186e-05	6.49512e-05	2.45199e-05	3.28486e-05	5.63329e-05	6.10667e-05	1.62921e-05	0.000177676	3.78997e-05	2.71284e-05	2.31422e-05	1.78839e-06	3.77587e-05	2.40581e-05	2.44699e-05	1.24119e-05	3.74205e-05	2.30339e-06	3.20851e-05	4.21327e-05	3.22331e-05	2.32373e-06	2.21194e-05
S-49_BDME192032801-1a	2.46566e-06	2.96213e-05	4.66608e-05	1.33947e-05	1.27509e-05	1.71973e-05	2.03664e-05	3.20102e-05	2.31405e-05	1.81554e-05	1.05343e-05	2.33686e-05	1.14717e-05	1.19088e-05	2.52554e-06	3.67811e-05	1.03104e-05	2.88524e-05	1.77945e-05	1.12473e-05	4.0391e-05	6.11473e-05	1.87834e-05	1.52833e-05	1.74694e-05	1.72992e-05	2.63832e-05	3.35586e-05	2.39166e-05	3.81715e-05	3.30296e-05	7.73679e-05	1.61701e-05	0.000107066	3.69104e-05	2.45508e-05	2.10138e-05	2.50031e-06	4.47374e-05	2.65203e-05	2.2411e-05	1.23266e-05	4.51581e-05	3.61141e-06	3.54223e-05	4.63966e-05	3.17467e-05	3.98754e-06	2.19419e-05
S-5_BDME192032758-1a	2.59853e-06	3.08088e-05	4.64849e-05	1.20647e-05	1.59757e-05	2.07431e-05	1.90649e-05	3.51429e-05	2.41314e-05	1.58656e-05	1.26196e-05	2.84268e-05	9.78054e-06	8.43156e-06	2.60422e-06	4.14804e-05	7.77759e-06	2.96831e-05	2.1077e-05	1.40528e-05	4.18184e-05	7.43629e-05	1.86224e-05	1.17162e-05	1.50813e-05	1.51019e-05	2.37153e-05	2.78162e-05	2.40819e-05	3.86401e-05	2.84643e-05	9.64364e-05	1.80702e-05	8.22936e-05	5.67224e-05	2.48882e-05	2.52908e-05	3.25157e-06	5.37334e-05	2.37352e-05	2.16559e-05	9.8046e-06	5.47714e-05	3.13723e-06	3.83015e-05	5.20743e-05	3.44304e-05	3.83934e-06	2.4067e-05
S-5-0083_FDME192071057-1a	3.28311e-07	1.21664e-05	7.40149e-06	2.878e-06	7.17283e-06	1.12273e-05	2.37893e-05	3.01662e-05	9.50027e-06	9.52524e-06	4.38692e-06	3.48702e-06	6.35825e-06	1.77856e-06	5.16005e-07	2.73013e-05	4.27122e-06	4.90216e-05	6.45754e-06	9.3963e-06	3.14553e-05	5.03382e-05	1.76294e-05	3.57247e-06	5.00247e-05	9.46038e-06	1.8097e-05	1.37456e-05	1.95551e-05	1.91022e-05	1.42509e-05	6.52414e-05	2.98221e-06	6.84523e-05	6.90766e-06	4.7837e-06	1.13575e-05	8.95348e-07	4.18434e-05	2.54403e-05	8.87822e-06	4.82368e-06	3.4276e-05	1.55849e-05	3.44943e-05	2.94911e-05	1.06143e-05	9.17287e-07	1.95287e-05
S-50_BDME192032802-1a	2.08536e-06	2.66633e-05	4.4489e-05	1.09742e-05	1.12312e-05	1.74955e-05	2.08275e-05	2.87996e-05	1.99983e-05	1.46056e-05	9.07511e-06	2.56545e-05	1.07225e-05	1.1688e-05	2.10415e-06	3.63722e-05	1.13985e-05	2.5878e-05	1.5428e-05	1.23377e-05	4.82986e-05	5.75983e-05	2.04546e-05	1.50747e-05	1.75828e-05	1.84368e-05	2.52133e-05	2.5597e-05	2.58639e-05	3.6307e-05	2.44823e-05	8.31706e-05	1.71616e-05	6.96462e-05	3.46008e-05	2.59898e-05	1.98626e-05	2.11954e-06	3.954e-05	2.67153e-05	2.36254e-05	1.23025e-05	3.97384e-05	2.43367e-06	3.54309e-05	5.06886e-05	2.77151e-05	2.65127e-06	2.43886e-05
S-509_FDME192071031-1a	7.72343e-07	1.52963e-05	1.38184e-05	4.44126e-06	5.31362e-06	5.68794e-06	7.31865e-06	1.07079e-05	2.78677e-05	5.13949e-06	6.78713e-06	1.79613e-05	3.87352e-06	2.42108e-06	1.05796e-06	1.08419e-05	3.78793e-06	5.63955e-05	1.3979e-05	4.2998e-06	2.82819e-05	1.68555e-05	5.92128e-06	5.75708e-06	6.63762e-06	4.60548e-06	8.41831e-06	8.36512e-06	8.2454e-06	1.06543e-05	5.61146e-06	1.9535e-05	4.42816e-06	1.72794e-05	1.66009e-05	8.35866e-06	1.41449e-05	1.51947e-06	1.23041e-05	8.87169e-06	9.49155e-06	4.64085e-06	1.03971e-05	1.13044e-06	1.10821e-05	2.3883e-05	2.60664e-05	1.64443e-06	8.99187e-06
S-51_BDME192032803-1a	1.46704e-06	2.51069e-05	4.81981e-05	1.05741e-05	1.30631e-05	1.6866e-05	1.85494e-05	3.13974e-05	1.93335e-05	2.0031e-05	6.09427e-06	2.46895e-05	1.01222e-05	1.28028e-05	1.90161e-06	4.09541e-05	9.41794e-06	5.87911e-05	1.38332e-05	9.72725e-06	3.98548e-05	7.37203e-05	1.84149e-05	1.43963e-05	5.46968e-05	2.10011e-05	2.36402e-05	3.35428e-05	2.22549e-05	4.04654e-05	3.74019e-05	8.57221e-05	1.82378e-05	9.89636e-05	4.01172e-05	2.89319e-05	1.71774e-05	2.14058e-06	4.79871e-05	2.50564e-05	2.27005e-05	1.12065e-05	5.16297e-05	4.28091e-06	3.98281e-05	4.86923e-05	2.47719e-05	2.73892e-06	2.36549e-05
S-511_FDME192071032-1a	1.72322e-06	3.22604e-05	3.60553e-05	8.83521e-06	1.20257e-05	1.29033e-05	1.55638e-05	1.77283e-05	3.17513e-05	9.08063e-06	2.1003e-05	2.81294e-05	7.29839e-06	5.80609e-06	1.45673e-06	1.66331e-05	4.6816e-06	3.62546e-05	3.98056e-05	1.3234e-05	4.21703e-05	1.9777e-05	1.23472e-05	8.52177e-06	1.08077e-05	9.85472e-06	1.60947e-05	4.44559e-05	1.44146e-05	1.45871e-05	2.90262e-05	2.86069e-05	1.31297e-05	0.000143141	3.97527e-05	2.63302e-05	3.66642e-05	1.92996e-06	1.75295e-05	1.43682e-05	1.97602e-05	6.57383e-06	1.69415e-05	2.70328e-06	1.491e-05	3.24593e-05	5.43187e-05	2.2838e-06	1.47452e-05
S-515_FDME192071036-1a	3.57686e-07	6.86947e-06	2.20195e-05	4.43342e-06	2.58876e-05	5.14101e-06	5.9374e-06	1.06932e-05	1.74051e-05	7.08875e-06	2.34267e-06	1.50765e-05	3.77354e-06	4.69601e-06	4.5672e-07	1.20105e-05	2.47287e-06	3.34337e-05	6.50137e-06	2.77504e-06	2.35812e-05	1.82271e-05	5.46876e-06	4.47633e-06	6.79096e-06	4.07239e-06	7.03184e-06	4.23976e-05	7.3072e-06	9.61952e-06	4.77684e-05	2.45974e-05	6.53309e-06	0.000295335	1.20119e-05	1.21851e-05	4.25096e-06	2.25573e-07	1.35417e-05	8.28588e-06	5.8157e-06	3.62482e-06	1.38876e-05	2.98714e-06	1.15752e-05	2.47667e-05	5.8704e-06	4.94077e-07	7.4333e-06
S-516_FDME192071037-1a	2.1205e-07	8.22645e-06	5.21621e-06	2.99151e-06	2.62118e-06	3.443e-06	5.22569e-06	1.03331e-05	1.00343e-05	2.54436e-06	5.30667e-07	2.57095e-06	1.07666e-06	1.73125e-06	1.76892e-07	4.34308e-06	1.44196e-06	5.29488e-05	6.11521e-06	2.16555e-06	2.37152e-05	7.42365e-06	3.55131e-06	3.09835e-06	2.8725e-06	2.87068e-06	2.81111e-06	1.53501e-05	4.27794e-06	4.53858e-06	7.46584e-06	8.64511e-06	3.16213e-06	4.84379e-05	3.03863e-06	2.34132e-06	2.55248e-06	3.97075e-07	5.76897e-06	4.85677e-06	3.1559e-06	3.10034e-06	5.82025e-06	3.10641e-07	4.82061e-06	2.61199e-05	7.80536e-06	5.66979e-07	2.96439e-06
S-517_FDME192071046-1a	6.25071e-07	2.09036e-05	3.44163e-05	1.29375e-05	1.01786e-05	7.54157e-06	1.05506e-05	1.12533e-05	3.06021e-05	6.07319e-06	1.24626e-05	2.55517e-05	8.19835e-06	9.12631e-06	8.21841e-07	9.86399e-06	3.83364e-06	3.80616e-05	1.79015e-05	6.0128e-06	2.05734e-05	1.45816e-05	8.22994e-06	1.63608e-05	6.58834e-06	5.398e-06	8.50867e-06	1.06689e-05	8.59917e-06	9.18998e-06	1.07296e-05	1.64204e-05	1.51507e-05	3.48915e-05	3.58651e-05	1.9177e-05	2.33214e-05	6.28295e-07	1.00101e-05	9.94309e-06	1.1367e-05	1.08074e-05	1.0204e-05	1.02906e-06	8.41696e-06	1.33178e-05	3.52082e-05	1.30049e-06	7.70009e-06
S-518_FDME192071038-1a	1.06947e-06	1.26656e-05	2.93166e-05	1.04657e-05	6.9325e-06	8.76802e-06	6.35412e-06	1.11551e-05	2.33449e-05	7.35307e-06	6.86763e-06	2.30483e-05	4.71361e-06	7.68049e-06	7.03687e-07	1.29348e-05	7.02385e-06	2.99298e-05	1.41912e-05	4.30439e-06	2.40484e-05	1.9753e-05	5.20632e-06	1.11568e-05	3.92924e-06	3.59962e-06	5.52326e-06	1.17252e-05	6.58282e-06	1.0144e-05	8.82131e-06	2.55281e-05	1.68963e-05	5.36578e-05	2.12199e-05	2.15279e-05	1.01753e-05	1.39962e-06	1.19899e-05	7.41488e-06	8.24348e-06	6.50438e-06	1.91992e-05	1.30805e-06	8.21087e-06	1.83167e-05	1.30835e-05	1.50761e-06	8.308e-06
S-519_FDME192071040-1a	5.56991e-07	7.71843e-06	1.31918e-05	3.60034e-06	4.6153e-06	6.58264e-06	9.28356e-06	1.68062e-05	1.0893e-05	7.82306e-06	3.61705e-06	5.68599e-06	5.26791e-06	4.55998e-06	5.01288e-07	1.74274e-05	3.03172e-06	3.28849e-05	4.18421e-06	4.57636e-06	2.2862e-05	3.0731e-05	8.19961e-06	6.6733e-06	1.05804e-05	9.06696e-06	8.78929e-06	1.74172e-05	8.94521e-06	1.81794e-05	1.51459e-05	3.07361e-05	5.0394e-06	7.81465e-05	8.03257e-06	7.67768e-06	5.61683e-06	7.27467e-07	2.24853e-05	1.18623e-05	6.82484e-06	4.98588e-06	2.16608e-05	2.78954e-06	1.53731e-05	2.88495e-05	6.87574e-06	8.59475e-07	8.72437e-06
S-52_BDME192032804-1a	1.76613e-06	2.34726e-05	5.10671e-05	1.15698e-05	1.17527e-05	1.44357e-05	1.84016e-05	2.53495e-05	2.5304e-05	1.49639e-05	1.11684e-05	2.55497e-05	1.34291e-05	1.45873e-05	1.81237e-06	2.79938e-05	1.16804e-05	3.36828e-05	2.52348e-05	9.66239e-06	4.60837e-05	4.60624e-05	1.83617e-05	1.71979e-05	1.49642e-05	1.44269e-05	2.43046e-05	4.67354e-05	2.10638e-05	2.93316e-05	4.34578e-05	5.77535e-05	1.83986e-05	0.000133271	3.45539e-05	3.30191e-05	2.06096e-05	1.6298e-06	3.14224e-05	2.29583e-05	2.08065e-05	1.45032e-05	3.61734e-05	2.40664e-06	2.85934e-05	3.94702e-05	3.85694e-05	2.4836e-06	2.05508e-05
S-520_FDME192071044-1a	5.86007e-07	2.06713e-05	2.61781e-05	5.6762e-06	7.32149e-06	7.17158e-06	1.03155e-05	1.3533e-05	2.0083e-05	2.67927e-05	2.03648e-05	1.62666e-05	4.3682e-06	3.21339e-06	1.04008e-06	1.14632e-05	4.06944e-06	2.22393e-05	2.76627e-05	4.73086e-06	3.14475e-05	2.07168e-05	6.8058e-06	4.59376e-06	6.62155e-06	6.24334e-06	8.71126e-06	5.9103e-05	1.0259e-05	1.18081e-05	3.71726e-05	1.97334e-05	8.91628e-06	0.000227754	1.9669e-05	2.27466e-05	1.46998e-05	4.72015e-07	1.75461e-05	1.15643e-05	9.96855e-06	4.68637e-06	1.69622e-05	9.73962e-07	9.8866e-06	2.38209e-05	0.000105212	1.22933e-06	1.14882e-05
S-521_FDME192071035-1a	5.84872e-07	1.29586e-05	1.48761e-05	4.29806e-06	4.03282e-06	4.99294e-06	8.01201e-06	9.59714e-06	1.639e-05	5.81919e-06	5.3751e-06	7.78375e-06	3.98475e-06	3.8103e-06	6.33023e-07	9.58826e-06	5.91744e-06	2.3289e-05	1.16909e-05	3.57245e-06	2.86243e-05	1.37141e-05	6.08018e-06	6.14969e-06	6.95276e-06	5.63736e-06	7.39132e-06	1.59073e-05	7.97151e-06	9.41075e-06	1.10689e-05	1.91614e-05	4.29868e-06	8.82838e-05	1.63109e-05	7.38355e-06	1.16942e-05	7.04811e-07	1.08862e-05	9.08166e-06	6.55798e-06	4.38052e-06	1.002e-05	1.81802e-06	8.68597e-06	1.91078e-05	1.55305e-05	1.06613e-06	8.25907e-06
S-523_FDME192071043-1a	4.49601e-07	9.83115e-06	5.93136e-06	2.48621e-06	3.10798e-06	5.83548e-06	1.69984e-05	1.4609e-05	1.02779e-05	3.62785e-06	1.3977e-06	4.17775e-06	1.71183e-06	2.23952e-06	5.22151e-07	9.88024e-06	3.77441e-06	2.44795e-05	1.22838e-05	3.78464e-06	2.51239e-05	2.11607e-05	5.26677e-06	3.91618e-06	4.74024e-06	5.05995e-06	5.74302e-06	1.18157e-05	8.43916e-06	1.14379e-05	8.873e-06	3.18839e-05	3.48913e-06	6.4843e-05	1.14121e-05	1.00861e-05	5.34816e-06	6.67686e-07	1.49596e-05	9.81208e-06	5.56259e-06	4.05371e-06	1.1197e-05	1.12268e-06	1.46998e-05	1.968e-05	9.93003e-06	8.69368e-07	5.69681e-06
S-53_BDME192032805-1a	1.57629e-06	2.13204e-05	4.251e-05	1.08579e-05	1.02335e-05	1.34581e-05	1.90796e-05	2.18994e-05	1.7697e-05	1.28445e-05	8.11708e-06	1.82311e-05	1.00945e-05	1.02095e-05	2.04499e-06	2.78905e-05	8.96043e-06	3.03121e-05	1.73369e-05	9.09424e-06	4.28562e-05	3.80729e-05	2.01042e-05	1.34426e-05	1.18537e-05	1.17188e-05	2.19817e-05	3.06992e-05	2.17395e-05	2.73813e-05	2.77404e-05	4.77364e-05	1.38262e-05	8.2299e-05	3.04949e-05	2.42543e-05	1.59526e-05	1.54235e-06	2.8044e-05	2.12531e-05	2.03918e-05	1.15387e-05	3.05755e-05	2.0279e-06	2.52964e-05	3.8658e-05	2.82009e-05	1.97707e-06	2.15435e-05
S-54_BDME192032806-1a	1.40127e-06	2.48326e-05	4.76497e-05	1.27454e-05	1.07417e-05	1.23833e-05	1.60642e-05	1.96434e-05	2.31318e-05	1.09131e-05	9.72271e-06	2.26203e-05	1.21764e-05	1.20306e-05	1.44374e-06	2.41715e-05	1.02966e-05	3.26839e-05	2.43914e-05	8.64931e-06	4.10789e-05	3.43708e-05	1.45299e-05	1.47241e-05	1.22178e-05	1.17678e-05	1.75839e-05	2.1287e-05	1.95863e-05	2.56765e-05	1.88827e-05	4.47615e-05	1.35431e-05	5.67052e-05	3.54162e-05	4.01893e-05	2.03043e-05	1.0994e-06	2.42085e-05	1.83272e-05	1.64502e-05	1.06765e-05	2.58886e-05	1.4059e-06	2.06424e-05	3.75019e-05	8.93168e-05	1.61901e-06	1.73306e-05
S-55_BDME192032807-1a	1.73765e-06	3.11953e-05	5.09482e-05	1.35439e-05	1.56679e-05	1.80421e-05	1.92271e-05	3.29501e-05	2.77778e-05	1.75871e-05	1.32581e-05	2.4935e-05	1.21496e-05	1.21458e-05	2.023e-06	3.79355e-05	9.39946e-06	2.56773e-05	2.39504e-05	1.32699e-05	4.27982e-05	6.37578e-05	1.77831e-05	1.48078e-05	1.81327e-05	1.92528e-05	2.64026e-05	5.81933e-05	2.36401e-05	3.65215e-05	5.32296e-05	7.64449e-05	1.93835e-05	0.000168153	4.47353e-05	3.01343e-05	2.53976e-05	1.70803e-06	4.28845e-05	2.52839e-05	2.50991e-05	1.22622e-05	4.94115e-05	2.61006e-06	3.87233e-05	4.53792e-05	4.27363e-05	2.28995e-06	2.55163e-05
S-56_BDME192032808-1a	1.90264e-06	3.00065e-05	5.16698e-05	1.34796e-05	1.30602e-05	1.57078e-05	2.02104e-05	3.05789e-05	2.49186e-05	1.55598e-05	9.58924e-06	2.76438e-05	1.3046e-05	1.21674e-05	2.39229e-06	3.58196e-05	9.51756e-06	2.65152e-05	1.88773e-05	1.0846e-05	4.32232e-05	5.66685e-05	2.04689e-05	1.53701e-05	1.88743e-05	1.82251e-05	2.26686e-05	4.47914e-05	2.53938e-05	3.65966e-05	4.3192e-05	7.23481e-05	1.96004e-05	0.000113771	4.09879e-05	2.78839e-05	2.02922e-05	2.28626e-06	3.86906e-05	2.71823e-05	2.22668e-05	1.35802e-05	4.41935e-05	3.45463e-06	3.42689e-05	4.93172e-05	2.74943e-05	2.96946e-06	2.44658e-05
S-57_BDME192032809-1a	1.77955e-06	3.32948e-05	4.68544e-05	1.33392e-05	1.6346e-05	2.18036e-05	2.21269e-05	2.81127e-05	2.43361e-05	1.41897e-05	1.09408e-05	2.74038e-05	1.16204e-05	1.24891e-05	2.05962e-06	3.50437e-05	9.65058e-06	3.09425e-05	2.25438e-05	1.26239e-05	4.7531e-05	5.41292e-05	2.00326e-05	1.52523e-05	1.68424e-05	1.84482e-05	3.64218e-05	3.56084e-05	2.61835e-05	3.56075e-05	3.15563e-05	6.87413e-05	1.79626e-05	9.71576e-05	4.46587e-05	2.94387e-05	2.57786e-05	2.41359e-06	3.81135e-05	2.58668e-05	2.64164e-05	1.13522e-05	4.36526e-05	2.19392e-06	3.28547e-05	4.8068e-05	4.44704e-05	3.10685e-06	2.66752e-05
S-58_BDME192032810-1a	2.42328e-06	3.11444e-05	5.32309e-05	1.37959e-05	1.19789e-05	1.9582e-05	2.27807e-05	3.1699e-05	2.47717e-05	1.58901e-05	8.73675e-06	2.5928e-05	1.02726e-05	1.27498e-05	3.16698e-06	3.84328e-05	1.05137e-05	3.10603e-05	2.55611e-05	1.20623e-05	4.82825e-05	6.53886e-05	2.21282e-05	1.56826e-05	1.92499e-05	1.96534e-05	2.91456e-05	2.88628e-05	2.96933e-05	3.74001e-05	2.50553e-05	7.63356e-05	1.76915e-05	7.63213e-05	4.14053e-05	3.23464e-05	2.35396e-05	1.78002e-06	4.29846e-05	2.74679e-05	2.57051e-05	1.22375e-05	5.15137e-05	2.88972e-06	3.44723e-05	4.95792e-05	4.80815e-05	3.23112e-06	2.67194e-05
S-59_BDME192032811-1a	1.5693e-06	2.48542e-05	4.70694e-05	1.10845e-05	1.15532e-05	1.24017e-05	1.52027e-05	2.41722e-05	2.35402e-05	1.42697e-05	9.20633e-06	2.2784e-05	9.78783e-06	1.13263e-05	1.95583e-06	2.84849e-05	8.6092e-06	2.95898e-05	1.45764e-05	9.52838e-06	3.1831e-05	4.21372e-05	1.46463e-05	1.2794e-05	1.21427e-05	1.39914e-05	1.63024e-05	4.21847e-05	1.72015e-05	2.67043e-05	3.78701e-05	5.73633e-05	1.63879e-05	0.000117812	4.34866e-05	2.35311e-05	1.77512e-05	1.71149e-06	2.95903e-05	1.77484e-05	1.69481e-05	1.08433e-05	3.43317e-05	1.95741e-06	2.92825e-05	3.82443e-05	2.74331e-05	2.36974e-06	1.79057e-05
S-6_BDME192032759-1a	1.5686e-06	2.01246e-05	4.67108e-05	1.19715e-05	1.24186e-05	9.54331e-06	1.2813e-05	1.64156e-05	2.51701e-05	1.04547e-05	8.18774e-06	2.10797e-05	1.15705e-05	1.02603e-05	1.44741e-06	1.83039e-05	8.27752e-06	3.20192e-05	3.03814e-05	7.6974e-06	4.55214e-05	2.55879e-05	1.17239e-05	1.22869e-05	8.86904e-06	8.90465e-06	1.32926e-05	3.24518e-05	1.30384e-05	1.67519e-05	2.84035e-05	3.13281e-05	1.32858e-05	9.98664e-05	3.85869e-05	2.31432e-05	1.59065e-05	8.9569e-07	1.78587e-05	1.43945e-05	1.34566e-05	1.08569e-05	1.91114e-05	2.05851e-06	1.58063e-05	2.65959e-05	2.52758e-05	1.61292e-06	1.55239e-05
S-60_BDME192032812-1a	1.9579e-06	1.88052e-05	4.83204e-05	1.38635e-05	9.89047e-06	1.54807e-05	1.49656e-05	2.00491e-05	2.01326e-05	1.04048e-05	5.45455e-06	2.00161e-05	1.08265e-05	1.30716e-05	1.99863e-06	2.46119e-05	1.0138e-05	2.22727e-05	2.18013e-05	7.34628e-06	3.61383e-05	3.86624e-05	1.4988e-05	1.42881e-05	1.14996e-05	1.11644e-05	1.44163e-05	3.07231e-05	1.83271e-05	2.89141e-05	2.89423e-05	5.09601e-05	1.44692e-05	7.8562e-05	2.82968e-05	2.07687e-05	1.50966e-05	1.77494e-06	2.7621e-05	1.79747e-05	1.5662e-05	1.21889e-05	3.16642e-05	1.84848e-06	2.36719e-05	3.18933e-05	2.02334e-05	2.18204e-06	1.72064e-05
S-61_BDME192032813-1a	1.6855e-06	2.65396e-05	5.60014e-05	1.3627e-05	1.41806e-05	1.65169e-05	1.97281e-05	2.85819e-05	3.11826e-05	2.48572e-05	1.42161e-05	3.01943e-05	1.27003e-05	1.42753e-05	1.58426e-06	3.47439e-05	1.09129e-05	2.98695e-05	1.74233e-05	1.16517e-05	4.21707e-05	5.2301e-05	1.88233e-05	1.59219e-05	1.56785e-05	1.73204e-05	2.11686e-05	5.02906e-05	2.41212e-05	3.31915e-05	4.69964e-05	6.46766e-05	1.97013e-05	0.000135496	5.70856e-05	2.7129e-05	2.07778e-05	1.50181e-06	3.51737e-05	2.33933e-05	2.13904e-05	1.27528e-05	4.04254e-05	2.02547e-06	3.16104e-05	4.59537e-05	3.76533e-05	2.04261e-06	2.26903e-05
S-62_BDME192032814-1a	1.58429e-06	2.34931e-05	4.76966e-05	1.20437e-05	9.89128e-06	1.48663e-05	1.68788e-05	2.45015e-05	1.98202e-05	1.28019e-05	6.06295e-06	2.00575e-05	1.08413e-05	1.17897e-05	2.12797e-06	3.06649e-05	9.46655e-06	2.72084e-05	1.45097e-05	9.06916e-06	4.112e-05	5.02829e-05	1.75264e-05	1.37156e-05	1.39014e-05	1.5159e-05	1.90818e-05	3.51457e-05	2.21035e-05	3.21144e-05	3.23579e-05	6.26894e-05	1.50543e-05	9.46199e-05	3.22285e-05	2.28963e-05	1.5203e-05	1.62584e-06	3.48639e-05	2.27422e-05	2.02579e-05	1.1049e-05	3.74698e-05	2.10877e-06	2.90915e-05	4.20579e-05	2.02577e-05	2.27084e-06	2.03794e-05
S-63_BDME192032815-1a	2.09598e-06	2.74076e-05	4.69737e-05	1.00946e-05	1.41616e-05	1.79652e-05	2.07806e-05	3.3102e-05	2.88455e-05	1.41249e-05	1.34665e-05	2.27036e-05	1.02393e-05	1.08631e-05	2.1594e-06	4.08055e-05	8.73306e-06	2.85979e-05	2.05799e-05	1.12123e-05	4.2741e-05	6.90387e-05	1.83323e-05	1.40635e-05	1.56811e-05	1.5992e-05	4.03174e-05	3.05237e-05	2.3173e-05	3.61905e-05	3.18112e-05	9.25436e-05	1.72775e-05	0.000106178	6.12319e-05	2.61257e-05	2.44302e-05	2.49036e-06	5.12415e-05	2.38341e-05	2.37898e-05	1.24163e-05	4.81229e-05	3.21426e-06	3.69017e-05	4.29735e-05	3.93068e-05	2.84311e-06	2.20009e-05
S-64_BDME192032816-1a	1.35332e-06	1.74898e-05	3.66587e-05	1.25936e-05	7.51404e-06	1.00315e-05	1.4668e-05	1.81131e-05	2.10537e-05	7.02178e-06	5.89989e-06	2.00693e-05	8.23464e-06	1.07885e-05	1.60774e-06	2.12309e-05	7.79277e-06	3.52576e-05	1.91205e-05	6.00509e-06	3.7875e-05	3.52947e-05	1.27759e-05	1.13121e-05	1.05703e-05	9.98314e-06	1.39026e-05	1.54951e-05	1.54016e-05	2.05486e-05	1.45263e-05	4.2927e-05	1.25495e-05	5.05226e-05	5.21086e-05	1.96061e-05	1.33914e-05	2.55752e-06	2.39101e-05	1.45125e-05	1.4044e-05	8.99604e-06	2.59582e-05	3.19893e-06	1.87457e-05	2.77749e-05	1.90721e-05	2.71312e-06	1.37025e-05
S-64_FDME192071033-1a	9.32611e-07	1.90616e-05	2.03337e-05	7.39656e-06	6.36128e-06	5.95858e-06	9.74148e-06	1.77238e-05	1.423e-05	9.68874e-06	8.9129e-06	1.26705e-05	5.02826e-06	3.61995e-06	1.58031e-06	1.48303e-05	4.79295e-06	3.69828e-05	1.7303e-05	5.85819e-06	2.92128e-05	2.46355e-05	7.81122e-06	5.06971e-06	7.6959e-06	7.69465e-06	9.23132e-06	5.35246e-05	1.1956e-05	1.52838e-05	4.40985e-05	3.33831e-05	7.13519e-06	0.000194436	1.79031e-05	2.63708e-05	1.37213e-05	8.45322e-07	2.20044e-05	1.30901e-05	1.03523e-05	5.14378e-06	2.03197e-05	1.53267e-06	1.46779e-05	3.62268e-05	1.88991e-05	1.30321e-06	1.25355e-05
S-7_BDME192032760-1a	2.31781e-06	2.24274e-05	3.36917e-05	7.30243e-06	1.10352e-05	1.81102e-05	2.09683e-05	3.29164e-05	1.53093e-05	1.64695e-05	6.35287e-06	1.39315e-05	6.72487e-06	7.53897e-06	1.81814e-06	4.31846e-05	6.07043e-06	2.5467e-05	1.69105e-05	1.00385e-05	4.43223e-05	7.74909e-05	1.81683e-05	1.05709e-05	1.70331e-05	1.87942e-05	2.11811e-05	3.99829e-05	2.29927e-05	4.27957e-05	3.40245e-05	0.000105608	1.24834e-05	0.000113982	3.31122e-05	1.99232e-05	1.43974e-05	2.81813e-06	5.4473e-05	2.39132e-05	2.2946e-05	8.77537e-06	5.56896e-05	3.48909e-06	4.10852e-05	5.24973e-05	2.78607e-05	3.71354e-06	2.34386e-05
S-7-0038_FDME192071054-1a	2.06514e-07	2.11834e-06	4.06022e-06	2.44808e-06	2.53772e-06	1.35464e-06	1.6422e-06	7.22828e-06	9.83169e-06	1.82849e-06	5.1338e-07	2.31278e-06	1.18443e-06	1.02951e-06	9.26439e-08	2.67895e-06	9.51684e-07	8.68015e-05	1.25044e-06	7.27914e-07	9.09222e-06	3.74551e-06	9.97351e-07	2.16022e-06	2.57741e-06	7.56273e-07	9.28454e-07	3.0537e-06	1.68729e-06	1.76838e-06	1.62022e-06	5.55654e-06	1.58015e-06	5.45174e-06	2.87741e-06	1.86862e-06	1.09192e-06	2.49852e-07	3.08391e-06	7.93784e-06	8.52018e-07	2.4371e-06	2.40092e-06	3.71028e-07	2.29987e-06	2.41665e-05	5.1011e-06	2.63305e-07	1.26461e-06
S-75_FDME192071041-1a	1.95938e-07	6.2313e-06	9.09235e-06	3.60482e-06	2.38013e-06	4.30884e-06	4.40363e-06	9.52332e-06	1.17257e-05	2.13888e-06	8.69443e-07	3.83953e-06	1.53835e-06	2.43154e-06	1.33814e-07	6.18429e-06	2.47013e-06	5.58707e-05	7.4055e-06	1.30789e-06	1.76713e-05	7.98905e-06	2.76099e-06	5.91829e-06	2.81668e-06	2.31371e-06	1.4908e-06	5.64047e-06	3.76448e-06	4.71409e-06	3.50442e-06	8.63404e-06	3.75939e-06	9.29859e-06	6.0073e-06	3.38732e-06	2.40432e-06	3.62151e-07	4.19075e-06	4.56617e-06	2.6538e-06	3.34726e-06	4.80212e-06	2.90221e-07	3.59593e-06	2.23773e-05	6.95562e-06	3.57313e-07	2.48892e-06
S-8_BDME192032761-1a	1.68095e-06	2.23258e-05	4.48155e-05	8.46432e-06	1.21208e-05	1.31072e-05	1.57206e-05	2.78758e-05	1.89869e-05	1.22302e-05	6.68013e-06	2.06051e-05	9.26703e-06	9.12669e-06	1.62274e-06	3.313e-05	7.14028e-06	2.66289e-05	1.84734e-05	8.97484e-06	3.83831e-05	5.15494e-05	1.41242e-05	1.1277e-05	1.33205e-05	1.36449e-05	3.61346e-05	4.41045e-05	1.80436e-05	3.07562e-05	3.57151e-05	6.40145e-05	1.3702e-05	0.000127311	4.32368e-05	2.2246e-05	1.47191e-05	2.27043e-06	3.79538e-05	2.03755e-05	1.5956e-05	1.01176e-05	4.0383e-05	2.28948e-06	3.03058e-05	3.50217e-05	2.61815e-05	2.56351e-06	1.93952e-05
S-8-0036_FDME192071065-1a	1.15373e-07	1.72226e-06	1.09786e-05	2.05603e-06	1.45328e-06	1.11277e-06	3.27739e-06	5.62902e-06	1.63593e-05	6.64475e-06	3.54068e-06	1.32321e-06	1.65357e-06	6.00532e-07	1.54567e-07	2.391e-06	1.01402e-06	8.9612e-05	5.37138e-07	5.12805e-07	7.40637e-06	1.81e-06	7.68282e-07	1.6313e-06	4.31436e-06	9.24873e-07	1.12807e-06	2.86809e-06	1.04293e-06	1.55553e-06	5.23031e-07	1.75196e-06	1.52557e-06	9.16161e-07	1.78878e-06	1.71329e-06	1.30628e-06	6.7304e-07	1.40126e-06	6.31803e-06	1.1689e-06	2.27711e-06	1.23108e-06	3.55287e-06	1.90567e-06	3.31427e-05	6.18094e-06	5.45894e-07	1.38924e-06
S-9_BDME192032762-1a	1.91418e-06	1.68161e-05	4.06247e-05	9.88812e-06	6.9728e-06	1.29271e-05	1.45326e-05	2.29752e-05	1.95165e-05	1.04424e-05	4.0845e-06	1.82308e-05	9.3261e-06	1.01822e-05	2.02036e-06	2.95755e-05	8.47469e-06	3.07874e-05	1.28316e-05	7.45024e-06	3.48418e-05	5.55905e-05	1.39824e-05	1.08603e-05	1.13865e-05	1.20152e-05	1.49179e-05	2.21437e-05	1.67588e-05	2.99215e-05	2.13436e-05	7.43748e-05	1.20244e-05	6.13589e-05	3.27945e-05	1.90819e-05	1.09757e-05	3.32853e-06	3.99627e-05	1.84716e-05	1.62957e-05	1.08789e-05	3.70728e-05	2.07206e-06	2.98482e-05	3.73992e-05	1.87349e-05	3.39081e-06	1.49569e-05
S-9-0039_FDME192071066-1a	3.40779e-07	4.15264e-06	5.08289e-06	3.92942e-06	2.67532e-06	1.55199e-06	0.000120379	5.43718e-06	1.0123e-05	1.17094e-05	1.27828e-05	1.89381e-06	2.03051e-06	1.55008e-06	2.14021e-06	4.05666e-06	1.66937e-06	8.15007e-05	2.13316e-06	6.57101e-07	6.64356e-06	2.26922e-06	8.28763e-07	4.85197e-06	4.96445e-06	8.47452e-07	1.06191e-06	2.55664e-06	1.07992e-06	1.3475e-06	1.38079e-06	3.18775e-06	2.15355e-06	1.45504e-06	3.87571e-06	2.0259e-06	2.30486e-06	1.29387e-07	2.32365e-06	8.55095e-06	2.69235e-06	3.11316e-06	2.2083e-06	2.71218e-06	6.6053e-06	3.14234e-05	1.68233e-05	1.93925e-07	1.25872e-06
S-97_FDME192071047-1a	4.96767e-07	1.09188e-05	1.13097e-05	3.77591e-06	6.03455e-06	5.31035e-06	7.19345e-06	1.41556e-05	7.62436e-06	5.81827e-06	2.32792e-06	5.43972e-06	2.6494e-06	3.66331e-06	4.37716e-07	1.10706e-05	2.52178e-06	2.71252e-05	8.71253e-06	4.34632e-06	2.50691e-05	1.83231e-05	8.20117e-06	3.97481e-06	6.40374e-06	5.90485e-06	7.48203e-06	4.49052e-05	7.73098e-06	1.14146e-05	3.13327e-05	2.01951e-05	3.93126e-06	0.000151782	7.95305e-06	6.75002e-06	7.00258e-06	5.15713e-07	1.27282e-05	8.38423e-06	6.34499e-06	3.32151e-06	1.11955e-05	1.02621e-06	1.07194e-05	1.68071e-05	1.04694e-05	4.51135e-07	8.01873e-06
SBCM1_S159_L002	3.75646e-05	0.00014588	0.000117958	6.59812e-05	2.71087e-05	8.13791e-05	9.85087e-05	0.000139247	5.18211e-05	9.83847e-06	6.05963e-06	0.000438482	2.11427e-05	3.29407e-05	4.15091e-05	0.0001326	2.19191e-05	0.000224795	0.000221863	6.40001e-05	0.000245401	0.000166487	8.74191e-05	4.42368e-05	8.86687e-05	9.14037e-05	9.07425e-05	8.58542e-06	0.000151501	0.000182398	7.63945e-06	0.000933138	7.54878e-05	1.35477e-05	3.73171e-05	0.000258472	4.27907e-05	4.23366e-05	0.000138391	0.000138999	0.000143141	5.65932e-05	0.000118481	3.78094e-05	0.000159794	8.83859e-05	0.000396973	4.83565e-05	0.000164849
SBCM10_S156_L002	7.40292e-05	0.000126978	9.44028e-05	0.000147907	3.45559e-05	7.2463e-05	0.000104428	0.000125504	7.46833e-05	1.28896e-05	6.19772e-06	0.000111821	4.20441e-05	6.69067e-05	7.78736e-05	0.000138864	3.75158e-05	0.000163036	8.9769e-05	3.75086e-05	0.000346175	0.000166667	8.47608e-05	8.98835e-05	7.99971e-05	8.59046e-05	8.19865e-05	1.90743e-05	0.000137594	0.00019041	1.03751e-05	0.00100324	0.000116653	2.41184e-05	1.92412e-05	1.97691e-05	4.15885e-05	8.50382e-05	0.000119845	0.00013822	9.08863e-05	2.56963e-05	0.000118102	7.7411e-05	0.000139416	9.48927e-05	0.000144905	9.22479e-05	0.000166209
SBCM11_S163_L002	5.24847e-05	9.14838e-05	0.000132711	0.00022755	2.04891e-05	5.85948e-05	9.4947e-05	0.000106049	5.37575e-05	1.05997e-05	5.94851e-06	8.60755e-05	0.00025666	0.000176798	6.33351e-05	0.000113513	1.52714e-05	9.60129e-05	9.14833e-05	3.19601e-05	0.000247216	0.000145467	8.54228e-05	3.22017e-05	6.68092e-05	6.99783e-05	7.10704e-05	1.03696e-05	0.000114912	0.000161308	9.59933e-06	0.000996692	8.58329e-05	3.03933e-05	2.19491e-05	2.31797e-05	3.18243e-05	6.24044e-05	9.57089e-05	0.000111891	8.05647e-05	0.00015481	9.90904e-05	5.22663e-05	0.000113704	9.17765e-05	7.99595e-05	7.3017e-05	0.000169604
SBCM12_S160_L002	2.48631e-05	9.9993e-05	0.000134341	6.67854e-05	1.71653e-05	5.73119e-05	0.000152278	9.22413e-05	3.91075e-05	9.3089e-06	5.36084e-06	5.46902e-05	3.00519e-05	8.84415e-05	3.21937e-05	0.000100221	0.000369633	0.000178278	8.3487e-05	6.05736e-05	0.00055032	0.000123913	0.00015391	6.49681e-05	7.43912e-05	6.92326e-05	6.74625e-05	1.11169e-05	0.000108433	0.000126245	1.02378e-05	0.000873344	0.000168949	2.98881e-05	2.72884e-05	4.62952e-05	3.37957e-05	3.21071e-05	8.0978e-05	0.000103396	7.64302e-05	2.54765e-05	8.55941e-05	2.65816e-05	0.00011038	9.75252e-05	0.000101022	3.96339e-05	0.000124752
SBCM13_S158_L002	4.25034e-05	0.000119684	0.000306282	8.64656e-05	2.61929e-05	7.38667e-05	8.4895e-05	0.000110849	3.75286e-05	8.18921e-06	5.73074e-06	0.000138541	0.00193924	7.69945e-05	4.49525e-05	0.000116754	2.67292e-05	0.000152692	9.64959e-05	5.14388e-05	0.000216175	0.000122797	7.17793e-05	4.86775e-05	7.20555e-05	7.64364e-05	7.43898e-05	1.53985e-05	0.000209777	0.000160513	9.53923e-06	0.00071348	0.000203044	2.12762e-05	3.92745e-05	0.000333268	3.21632e-05	4.75846e-05	0.000114774	0.00018645	9.31607e-05	4.49285e-05	0.000103899	4.15e-05	0.000125541	7.58597e-05	7.78135e-05	5.64151e-05	0.000289135
SBCM14_S166_L002	4.47949e-05	0.000106546	0.000258934	0.000155138	1.90213e-05	6.66083e-05	7.75772e-05	0.000118017	4.52484e-05	1.12971e-05	5.44808e-06	0.000244711	0.000145961	9.75944e-05	5.78729e-05	0.000126589	0.000139	0.000213891	0.000164263	4.68525e-05	0.000286863	0.00014804	6.90207e-05	4.11674e-05	7.84333e-05	7.86899e-05	7.85589e-05	7.77573e-06	0.000116836	0.000160103	7.47166e-06	0.00108427	1.46043e-05	2.08734e-05	2.86514e-05	2.37449e-05	3.73032e-05	5.19805e-05	0.000129724	0.000111895	0.000107798	0.000159997	0.000112983	4.81489e-05	0.000132483	9.0249e-05	0.000123412	6.34526e-05	0.0001566
SBCM2_S164_L002	1.37343e-05	8.33942e-05	0.000205168	2.68794e-05	1.85966e-05	5.76989e-05	6.66367e-05	9.97891e-05	4.54459e-05	1.10482e-05	6.07076e-06	0.000170554	1.53201e-05	4.12762e-05	1.23158e-05	0.000111563	2.44141e-05	0.0001211	0.000243773	4.77809e-05	0.000239847	0.000138808	5.75079e-05	1.9035e-05	6.69168e-05	7.18646e-05	7.47609e-05	1.91077e-05	0.000108883	0.00014797	9.36941e-06	0.00119025	2.1236e-05	1.46802e-05	9.78961e-05	8.25024e-05	3.05738e-05	1.51071e-05	0.000102668	0.00010542	7.58402e-05	0.000112283	9.95807e-05	1.53083e-05	0.000123842	8.27964e-05	0.000137738	1.65529e-05	0.000101202
SBCM3_S154_L002	2.73672e-05	0.000106144	9.81456e-05	8.58339e-05	1.38842e-05	6.29611e-05	0.000116658	9.12586e-05	3.80201e-05	1.06638e-05	5.88543e-06	0.000466191	2.42681e-05	7.18155e-05	3.12269e-05	0.000108139	2.82822e-05	0.00033193	5.66364e-05	5.39396e-05	0.000253922	0.000142115	0.000119076	5.54342e-05	7.07284e-05	7.00207e-05	7.20022e-05	1.02116e-05	0.000124499	0.00013639	8.17762e-06	0.00105083	2.91479e-05	1.59928e-05	4.51619e-05	0.000387413	3.95634e-05	3.11775e-05	0.000105297	0.000133871	8.92253e-05	0.000364406	0.000110522	2.92185e-05	0.000117589	8.81216e-05	0.000224549	3.30833e-05	9.85663e-05
SBCM4_S162_L002	2.07658e-05	9.9072e-05	0.000229915	9.25234e-05	1.24563e-05	6.00227e-05	7.40942e-05	0.000118349	5.02533e-05	1.02556e-05	5.26832e-06	5.72734e-05	1.7661e-05	0.000313692	2.02743e-05	0.000114232	1.64072e-05	1.53227e-05	0.000117205	4.68684e-05	0.000308084	0.000140446	6.27448e-05	2.17225e-05	6.37345e-05	7.08423e-05	7.33544e-05	1.32474e-05	0.000171277	0.000154159	1.07932e-05	0.00111855	3.00381e-05	4.32009e-05	2.93292e-05	0.000175362	2.94616e-05	2.38306e-05	0.000104814	0.000151128	0.000124675	6.2149e-05	9.5184e-05	2.08591e-05	0.000129024	8.76544e-05	4.70509e-05	2.20598e-05	0.000186644
SBCM5_S155_L002	1.99697e-05	0.000144644	0.000207119	7.01554e-05	1.5628e-05	5.60821e-05	0.000116049	9.50887e-05	3.15782e-05	7.88552e-06	4.45462e-06	0.00013865	4.76094e-05	9.6058e-05	2.56056e-05	0.000103992	2.07101e-05	0.000160216	0.000151723	5.08592e-05	0.000675987	0.000137239	0.000103661	7.65263e-05	7.17272e-05	7.06035e-05	7.19841e-05	6.77215e-06	0.00010583	0.00012828	7.51653e-06	0.00078085	2.42451e-05	1.25774e-05	5.47683e-05	5.10233e-05	3.25917e-05	2.44045e-05	9.18565e-05	0.000102699	8.49205e-05	0.00015535	8.69692e-05	2.24126e-05	0.000119367	7.10285e-05	5.34512e-05	2.46024e-05	0.000105992
SBCM6_S161_L002	1.25708e-05	9.52357e-05	0.000214929	0.00011931	2.0087e-05	6.27261e-05	0.000117059	9.34718e-05	5.3231e-05	1.15677e-05	6.44893e-06	0.000375705	2.45201e-05	2.78715e-05	1.4359e-05	0.000115535	1.49721e-05	8.33999e-05	0.000158721	3.50527e-05	0.000276843	0.000138049	0.000125887	4.55944e-05	6.76195e-05	6.6098e-05	6.36404e-05	1.16545e-05	9.34128e-05	0.00014315	9.99839e-06	0.00114219	4.12553e-05	2.13248e-05	3.86606e-05	4.44891e-05	3.82464e-05	1.47484e-05	9.11438e-05	9.05974e-05	0.000152958	0.000111433	9.76916e-05	1.34155e-05	0.000112131	9.33096e-05	0.000137817	1.53206e-05	0.000101035
SBCM7_S157_L002	1.13453e-05	7.91888e-05	7.98737e-05	7.29429e-05	1.64632e-05	0.000117254	7.62944e-05	0.000108031	3.9159e-05	1.22155e-05	6.78497e-06	5.15823e-05	2.27163e-05	5.11601e-05	1.24613e-05	0.000131047	4.62872e-05	0.000177665	7.22096e-05	3.9705e-05	0.000347112	0.000176906	6.75574e-05	2.75205e-05	7.2494e-05	7.65342e-05	7.45357e-05	1.35543e-05	0.000111198	0.000151277	1.08697e-05	0.000979234	2.03895e-05	2.94029e-05	0.000183582	0.000158927	3.22376e-05	1.05536e-05	0.000138006	0.00011171	8.74655e-05	0.000750164	0.000114994	1.16049e-05	0.000133854	9.32966e-05	8.40618e-05	1.2829e-05	0.000102607
SBCM8_S167_L002	2.81602e-05	0.000116683	0.000130506	0.00024765	3.57953e-05	7.06164e-05	7.5897e-05	0.00013474	7.22562e-05	1.24705e-05	6.53831e-06	8.73501e-05	4.4192e-05	5.61762e-05	2.97966e-05	0.000138483	2.45413e-05	0.000169046	0.000182503	4.59856e-05	0.000331391	0.000154883	6.8934e-05	9.3771e-05	8.17064e-05	8.21964e-05	8.11427e-05	1.04067e-05	0.000159094	0.000175891	9.30907e-06	0.00108672	0.000246032	1.74509e-05	0.000165863	0.000463797	3.8798e-05	3.40987e-05	0.000118652	0.000142733	0.000133378	0.000136173	0.000115069	2.70239e-05	0.000137979	0.000101002	0.000211722	3.65734e-05	0.000169725
SBCM9_S165_L002	5.85937e-05	9.23514e-05	0.00012703	5.59521e-05	1.38134e-05	6.27012e-05	7.79713e-05	9.971e-05	5.16655e-05	1.08527e-05	5.95317e-06	4.21175e-05	2.52909e-05	5.02263e-05	6.75007e-05	0.000132338	7.07393e-05	6.26314e-05	8.71688e-05	3.54816e-05	0.0003518	0.000160079	7.1909e-05	5.14942e-05	7.23188e-05	7.19184e-05	7.65398e-05	1.7999e-05	0.000117016	0.00016956	1.05773e-05	0.00119909	1.64609e-05	1.98008e-05	3.94522e-05	0.000118052	3.4135e-05	6.90705e-05	0.000123771	0.000110837	8.98108e-05	4.31174e-05	0.000104853	6.54326e-05	0.000130437	8.77312e-05	0.000186222	7.27943e-05	0.00012544
SMS1	4.24822e-07	1.51884e-05	8.95655e-06	5.1607e-06	1.45838e-05	1.02969e-05	3.06747e-05	1.19863e-05	1.31401e-05	1.58875e-05	1.32905e-05	7.65143e-06	8.26204e-06	2.1439e-06	6.89468e-07	1.39122e-05	1.50014e-06	5.34274e-05	1.16313e-05	2.35481e-05	7.47674e-05	1.24131e-05	6.78228e-06	3.87961e-06	2.2765e-05	6.37299e-06	8.7903e-06	4.04301e-06	8.38377e-06	8.69423e-06	2.83165e-06	1.70949e-05	6.0234e-06	3.77318e-06	7.92442e-06	1.02812e-05	1.59215e-05	8.83962e-07	9.65802e-06	1.42395e-05	7.01412e-06	7.40653e-06	8.54046e-06	1.88694e-05	1.16218e-05	1.70567e-05	1.34536e-05	5.036e-07	6.56227e-06
SMS10	6.23171e-07	9.1101e-06	6.7148e-06	4.47862e-06	1.14607e-05	6.48333e-06	1.42703e-05	6.98136e-06	3.28404e-05	1.2325e-05	1.3859e-05	5.07289e-06	6.91932e-06	1.96632e-06	6.09113e-07	1.2139e-05	1.35406e-06	4.35223e-05	7.09572e-06	4.34199e-06	1.27235e-05	7.12754e-06	4.27256e-06	2.35598e-06	2.06842e-05	3.51337e-06	4.96658e-06	2.8822e-06	4.38626e-06	6.11992e-06	2.08286e-06	3.8479e-05	3.69246e-06	2.58107e-06	5.36712e-06	5.38403e-06	1.15271e-05	5.4119e-07	6.18138e-06	1.05732e-05	6.2188e-06	9.57628e-06	4.55095e-06	6.75803e-06	6.97408e-06	3.23644e-05	1.57723e-05	6.88647e-07	5.44702e-06
SMS11	1.54396e-06	1.37248e-05	8.47168e-06	9.26009e-06	1.80408e-05	1.0663e-05	3.3245e-05	1.26745e-05	2.17167e-05	1.60452e-05	1.68668e-05	6.99475e-06	1.01923e-05	2.24764e-06	1.96043e-06	1.6578e-05	2.49539e-06	3.88704e-05	1.18455e-05	2.66167e-05	3.14331e-05	1.28492e-05	6.67715e-06	3.44368e-06	2.79128e-05	7.60558e-06	7.43238e-06	3.53195e-06	8.68775e-06	8.26659e-06	1.97252e-06	1.95243e-05	6.1928e-06	2.77491e-06	7.0735e-06	7.35359e-06	1.56608e-05	3.77834e-06	1.21726e-05	1.44156e-05	7.43405e-06	8.62631e-06	9.04317e-06	1.11082e-05	1.72085e-05	1.94417e-05	2.45002e-05	4.06418e-06	8.20276e-06
SMS12	7.11995e-07	9.33684e-06	1.06779e-05	0.00211836	0.00241075	0.00221784	1.45043e-05	7.40295e-06	2.13213e-05	3.49617e-05	2.0905e-05	8.83968e-06	1.94829e-05	3.60852e-06	5.39484e-07	2.62103e-05	2.24426e-06	5.47806e-05	1.38907e-05	1.51315e-05	2.53538e-05	6.76971e-06	4.42738e-06	5.85665e-06	2.79336e-05	2.02104e-06	5.19517e-06	4.52789e-06	4.61347e-06	7.87463e-06	2.35307e-06	3.71294e-05	7.57185e-06	3.76354e-06	1.19411e-05	9.85842e-06	1.51287e-05	6.49488e-07	7.56154e-06	9.7064e-05	5.06829e-06	2.27224e-05	7.24206e-06	6.71288e-06	1.59546e-05	2.58759e-05	2.38916e-05	1.16958e-06	5.10075e-06
SMS13	1.66197e-06	2.51467e-05	1.44439e-05	7.86832e-06	2.66095e-05	1.46021e-05	2.0588e-05	1.3295e-05	3.17342e-05	3.17448e-05	2.92798e-05	1.00419e-05	1.90212e-05	3.27026e-06	2.21313e-06	2.94114e-05	2.91377e-06	3.51936e-05	9.89792e-06	8.13021e-06	4.17865e-05	1.53642e-05	7.84015e-06	4.20581e-06	4.55659e-05	4.26597e-06	1.65174e-05	6.03225e-06	6.56657e-06	1.73547e-05	3.77244e-06	4.96457e-05	8.57997e-06	6.2115e-06	1.23329e-05	1.09436e-05	1.38797e-05	3.35187e-06	1.20942e-05	2.59694e-05	6.14589e-06	1.51074e-05	1.01537e-05	2.44402e-05	1.57298e-05	3.8463e-05	2.64629e-05	3.53776e-06	7.85045e-06
SMS14	1.32199e-06	2.31755e-05	1.25866e-05	5.09425e-05	0.000117746	0.000163423	2.91053e-05	1.96183e-05	2.24124e-05	3.30731e-05	3.16139e-05	1.00282e-05	1.97592e-05	2.48587e-06	1.63685e-06	3.63019e-05	2.28114e-06	5.2336e-05	1.84446e-05	1.38898e-05	4.62006e-05	2.64045e-05	1.21235e-05	4.44646e-06	2.96688e-05	6.90123e-06	1.42338e-05	8.97567e-06	1.32421e-05	1.76636e-05	5.64929e-06	4.57418e-05	8.58598e-06	1.07061e-05	8.23404e-06	1.81255e-05	2.77655e-05	2.31735e-06	2.00933e-05	6.95537e-05	1.03834e-05	2.64195e-05	1.525e-05	8.77879e-06	2.52781e-05	3.59625e-05	4.24218e-05	2.585e-06	1.22062e-05
SMS4	4.20228e-07	1.17303e-05	1.81278e-05	1.2293e-05	1.93891e-05	1.42492e-05	9.91934e-06	8.91539e-06	2.85872e-05	2.43759e-05	2.37877e-05	1.55009e-05	1.29431e-05	4.43299e-06	9.10639e-07	1.86013e-05	2.85596e-06	7.53955e-05	8.51739e-06	9.382e-06	1.90483e-05	8.26997e-06	3.8712e-06	7.37489e-06	3.80256e-05	3.74009e-06	7.10612e-06	5.51638e-06	5.36702e-06	7.97696e-06	2.88408e-06	2.40622e-05	1.45958e-05	4.19764e-06	1.73907e-05	1.16424e-05	1.65387e-05	7.0086e-07	7.45161e-06	1.80439e-05	5.30159e-06	1.48003e-05	5.47058e-06	1.30541e-05	1.19835e-05	1.55271e-05	1.99933e-05	8.23385e-07	7.22221e-06
SMS5	2.31698e-06	2.63098e-05	1.52304e-05	1.1196e-05	3.35344e-05	1.61798e-05	2.16543e-05	1.9941e-05	2.36716e-05	3.63887e-05	3.16719e-05	1.96153e-05	1.74583e-05	8.96531e-06	3.02289e-06	2.5839e-05	3.61044e-06	6.14214e-05	3.15413e-05	3.02143e-05	5.63382e-05	2.62459e-05	1.01974e-05	1.0797e-05	4.00677e-05	7.73264e-06	1.43483e-05	1.34124e-05	1.29977e-05	1.77838e-05	1.15107e-05	2.79988e-05	1.38214e-05	2.28549e-05	1.34264e-05	1.43706e-05	2.26138e-05	3.46917e-06	2.0424e-05	2.41303e-05	1.14671e-05	1.59202e-05	1.71676e-05	1.30628e-05	2.26068e-05	2.6268e-05	2.8188e-05	3.14776e-06	1.20139e-05
SMS6	4.76069e-07	1.31754e-05	7.05103e-06	3.78832e-06	8.56981e-06	7.2329e-06	7.59648e-06	5.12427e-06	2.0398e-05	1.14684e-05	1.32143e-05	5.46768e-06	1.16068e-05	1.68844e-06	4.61189e-07	9.37354e-06	1.48531e-06	2.62955e-05	6.98531e-06	3.82297e-06	1.6126e-05	5.43138e-06	4.05226e-06	1.92478e-06	1.85839e-05	2.35634e-06	3.83729e-06	2.65037e-06	4.99721e-06	4.97982e-06	2.50367e-06	9.91632e-06	3.1638e-06	3.1039e-06	6.53958e-06	1.09413e-05	1.24973e-05	5.33713e-07	4.96314e-06	1.13502e-05	3.40298e-06	9.93084e-06	3.55155e-06	7.95479e-06	4.11076e-06	1.50875e-05	1.55393e-05	5.35529e-07	3.59459e-06
SMS7	4.8697e-07	1.01904e-05	1.1624e-05	5.50972e-06	1.04029e-05	4.08715e-06	3.94599e-05	4.62621e-06	1.97516e-05	1.75632e-05	2.5078e-05	6.98752e-06	6.06595e-06	4.02734e-06	2.3095e-07	9.77942e-06	2.31644e-06	4.49359e-05	7.09707e-06	9.54694e-06	1.40709e-05	4.79565e-06	2.51498e-06	4.60762e-06	9.90018e-06	2.19099e-06	3.94796e-06	2.7512e-06	4.217e-06	4.6237e-06	1.61312e-06	1.01642e-05	6.05354e-06	2.00043e-06	7.843e-06	6.74754e-06	9.97351e-06	3.7639e-07	4.45822e-06	1.14389e-05	4.60447e-06	5.9584e-06	4.16626e-06	2.47944e-06	6.41737e-06	2.14993e-05	2.84616e-05	3.10933e-07	3.97213e-06
SMS8	8.49648e-07	1.86473e-05	1.12342e-05	4.22571e-06	1.33245e-05	1.08641e-05	9.98371e-06	7.68695e-06	3.51312e-05	2.01936e-05	2.47421e-05	6.74107e-06	8.50016e-06	3.15759e-06	9.96839e-07	1.90204e-05	1.81503e-06	2.97981e-05	1.05034e-05	5.847e-06	2.66749e-05	3.78988e-06	8.59639e-06	2.65621e-06	2.62974e-05	2.65112e-06	6.8376e-06	5.77617e-06	7.38765e-06	4.88619e-06	3.05124e-06	1.16357e-05	3.38383e-06	3.06817e-06	1.486e-05	1.20754e-05	2.0842e-05	4.63371e-07	7.20349e-06	3.26335e-05	1.01325e-05	9.4562e-06	2.34907e-06	2.03264e-05	9.204e-06	5.06939e-05	3.12939e-05	9.20526e-07	6.08148e-06
SMS9	7.91635e-07	9.90125e-06	1.18928e-05	5.82495e-06	2.92633e-05	9.38661e-06	1.48717e-05	9.93469e-06	1.68858e-05	1.68569e-05	1.31302e-05	5.80052e-06	9.98207e-06	2.81242e-06	8.40305e-07	1.31209e-05	1.76941e-06	7.02757e-05	5.78831e-06	1.08507e-05	2.13894e-05	1.41694e-05	6.41415e-06	4.16026e-06	2.54309e-05	4.23074e-06	7.88991e-06	5.1307e-06	5.83731e-06	9.25434e-06	2.85904e-06	2.549e-05	4.67571e-06	3.3622e-06	7.33508e-06	1.02596e-05	1.41348e-05	9.81369e-07	8.92687e-06	1.40571e-05	6.14837e-06	9.3674e-06	9.52682e-06	8.20357e-06	1.05383e-05	1.65737e-05	1.39432e-05	7.64284e-07	6.71937e-06
SNS1	3.87245e-07	8.80747e-06	6.2763e-06	3.02121e-06	1.06171e-05	7.02226e-06	1.00377e-05	7.78261e-06	1.52934e-05	9.70125e-06	8.51883e-06	1.52391e-05	4.22749e-06	2.35686e-06	4.73495e-07	1.24381e-05	1.63942e-06	5.13578e-05	4.52882e-06	5.22049e-06	2.35191e-05	1.43404e-05	5.44789e-06	4.11113e-06	1.47893e-05	3.63677e-06	7.87111e-06	3.24949e-06	6.48734e-06	7.56697e-06	2.40898e-06	3.17571e-05	4.65932e-06	7.69335e-06	7.50122e-06	8.10257e-06	5.90733e-06	5.36638e-07	9.56761e-06	9.41499e-06	3.92045e-06	7.31597e-06	7.12927e-06	4.00252e-06	1.0113e-05	1.6583e-05	1.09848e-05	5.14378e-07	5.84791e-06
SNS10	9.38648e-08	4.74969e-06	0.000741443	6.32603e-06	1.03006e-05	6.68078e-06	9.95369e-06	3.72669e-06	1.86057e-05	3.61847e-05	2.10102e-05	5.92871e-06	6.77784e-06	6.53796e-06	1.56353e-07	1.01064e-05	9.97555e-07	3.58633e-05	2.03095e-06	1.05358e-05	1.60308e-05	4.87036e-06	2.14202e-06	3.66974e-06	9.3218e-06	1.43828e-06	3.19784e-06	1.97087e-06	3.22272e-06	4.42932e-06	1.5206e-06	1.41654e-05	3.89922e-06	1.87165e-06	6.51578e-06	1.8617e-05	8.14563e-06	5.49603e-07	5.08799e-06	1.75445e-05	2.55608e-06	5.80361e-06	3.79509e-06	3.20127e-06	1.50734e-05	2.3859e-05	4.72987e-05	2.97148e-07	2.49373e-06
SNS12	1.08878e-05	8.10281e-06	2.23059e-05	7.28214e-06	2.73851e-05	1.04163e-05	1.42695e-05	5.86624e-06	2.65686e-05	8.83708e-05	6.17849e-05	1.15101e-05	9.1355e-06	3.68407e-06	1.12808e-05	1.99838e-05	1.05571e-06	5.00363e-05	6.67084e-06	4.41768e-06	1.15956e-05	5.20085e-06	2.56699e-06	3.55582e-06	1.93099e-05	2.44979e-06	4.41069e-06	3.07811e-06	3.67584e-06	4.54459e-06	2.46572e-06	1.24973e-05	8.79632e-06	2.8984e-06	7.56587e-06	9.24075e-06	2.22622e-05	2.63084e-05	6.05142e-06	2.16387e-05	4.54145e-06	1.17929e-05	4.64286e-06	3.03111e-05	1.44844e-05	1.6697e-05	6.41189e-05	2.15421e-05	3.85584e-06
SNS14	1.24847e-06	1.15571e-05	8.22862e-06	3.52627e-05	4.26855e-05	2.86146e-05	6.10269e-06	3.6329e-06	2.08943e-05	3.03005e-05	1.9828e-05	9.01205e-06	1.71989e-05	3.21654e-06	7.65359e-07	2.40972e-05	1.54658e-06	3.99597e-05	6.25683e-06	4.63896e-06	1.62595e-05	4.68915e-06	3.39206e-06	2.78373e-06	3.46182e-05	2.31537e-06	2.81375e-06	2.80964e-06	7.28968e-06	3.13168e-06	2.4838e-06	7.66469e-06	4.0763e-06	3.82425e-06	6.78346e-06	9.14121e-06	1.17848e-05	1.03805e-06	3.85044e-06	8.973e-05	4.72316e-06	2.61179e-05	2.67143e-06	7.77533e-06	1.19948e-05	2.4886e-05	2.5616e-05	8.62981e-07	4.49998e-06
SNS15	8.27477e-06	1.65572e-05	1.147e-05	4.86896e-06	2.99888e-05	1.38152e-05	2.95923e-05	1.90686e-05	1.88343e-05	3.15811e-05	2.74088e-05	1.18801e-05	5.07896e-05	4.90922e-06	1.02166e-05	6.89361e-05	3.51787e-06	0.000427733	2.191e-05	2.03303e-05	4.32992e-05	2.87453e-05	8.76544e-06	6.12596e-06	0.000754712	7.5835e-06	1.17245e-05	9.18768e-06	1.23642e-05	1.72338e-05	5.10182e-06	0.000150219	1.20208e-05	8.53218e-06	9.91623e-06	1.60296e-05	3.55673e-05	2.49805e-05	2.22709e-05	3.4327e-05	9.86617e-06	8.55374e-06	1.83251e-05	9.78594e-05	7.10424e-05	2.56929e-05	3.86299e-05	2.40205e-05	1.09938e-05
SNS2	2.68678e-06	1.35985e-05	0.00044071	4.46105e-06	1.97689e-05	7.99106e-06	4.77241e-05	1.22203e-05	1.2943e-05	2.16054e-05	1.87529e-05	5.41828e-06	4.75098e-06	1.64731e-06	2.32867e-06	1.73976e-05	1.77422e-06	3.82985e-05	7.92994e-06	5.26144e-05	1.99233e-05	1.68105e-05	5.22069e-06	3.33476e-06	1.15117e-05	6.42683e-06	7.08063e-06	5.02329e-06	6.20069e-06	1.02097e-05	3.13925e-06	3.12645e-05	5.29983e-06	8.50141e-06	1.04126e-05	9.02703e-06	1.31326e-05	5.93277e-06	1.16991e-05	1.58051e-05	5.37081e-06	5.10429e-06	8.93912e-06	5.62181e-06	1.70437e-05	1.90856e-05	3.08851e-05	5.31228e-06	6.50871e-06
SNS3	3.11875e-07	6.77286e-06	1.27007e-05	5.78162e-06	1.69172e-05	8.82344e-06	6.74899e-06	5.36603e-06	2.3044e-05	2.27867e-05	1.50737e-05	2.54116e-05	1.29368e-05	7.18449e-06	3.72504e-07	1.65363e-05	2.75719e-06	4.59516e-05	6.95936e-06	5.19389e-06	1.16491e-05	5.59224e-06	4.726e-06	5.76352e-06	2.82255e-05	1.72291e-06	4.60524e-06	2.91381e-06	4.5518e-06	4.86431e-06	3.44745e-06	1.34554e-05	8.75822e-06	2.9152e-06	9.18858e-06	8.73912e-06	1.67472e-05	2.18535e-07	5.38974e-06	1.57618e-05	4.27957e-06	1.38287e-05	3.98239e-06	1.62439e-05	1.06069e-05	1.3066e-05	1.88608e-05	4.35135e-07	3.76746e-06
SNS4	1.7588e-06	1.52755e-05	1.14864e-05	6.84066e-06	2.92288e-05	2.48427e-05	2.58106e-05	1.74209e-05	1.27165e-05	1.92719e-05	1.26398e-05	1.03292e-05	1.14176e-05	5.7835e-06	2.32788e-06	2.91343e-05	3.71229e-06	4.4051e-05	8.13285e-06	1.29437e-05	4.76596e-05	3.37139e-05	9.52624e-06	1.59967e-05	1.85743e-05	9.57919e-06	1.28666e-05	6.1809e-06	1.28593e-05	1.63953e-05	5.07743e-06	6.44782e-05	1.05335e-05	7.8458e-06	8.30347e-06	1.03723e-05	1.73085e-05	4.2607e-06	2.23082e-05	7.23544e-05	8.35067e-06	2.5579e-05	1.79925e-05	8.6753e-06	2.28289e-05	2.43982e-05	1.66092e-05	5.55406e-06	9.95435e-06
SNS5	4.29194e-07	1.12794e-05	2.65807e-05	7.07576e-06	4.82802e-05	1.26982e-05	2.6357e-05	1.0306e-05	2.56115e-05	6.15923e-05	4.71016e-05	8.6989e-06	9.33495e-06	4.4865e-06	4.02751e-07	2.45399e-05	3.10541e-06	4.12013e-05	1.66224e-05	1.28502e-05	3.38391e-05	1.70159e-05	6.76379e-06	6.13614e-06	2.0492e-05	5.70397e-06	6.73029e-06	4.01706e-06	6.85231e-06	1.05058e-05	2.65355e-06	3.47075e-05	7.08624e-06	4.47133e-06	1.18665e-05	2.9635e-05	2.30927e-05	5.57899e-07	1.15434e-05	1.88296e-05	7.95783e-06	1.12685e-05	8.04829e-06	1.8141e-05	1.76123e-05	2.12422e-05	5.4186e-05	5.65827e-07	7.03545e-06
SNS6	1.41529e-06	1.29004e-05	1.001e-05	1.27467e-05	5.89124e-05	4.83342e-05	2.8466e-05	1.34667e-05	1.85293e-05	2.67768e-05	1.46826e-05	8.61934e-06	1.58643e-05	4.75556e-06	1.69384e-06	2.56382e-05	2.9414e-06	4.80011e-05	1.73739e-05	1.19673e-05	3.78652e-05	2.21762e-05	6.11508e-06	6.95e-06	2.73317e-05	5.28411e-06	8.25688e-06	5.19323e-06	7.77029e-06	1.31528e-05	3.45238e-06	0.000117526	8.06537e-06	4.57133e-06	9.39824e-06	1.04553e-05	1.67629e-05	1.27699e-06	1.58047e-05	0.000146169	8.55323e-06	2.33568e-05	1.19975e-05	1.50847e-05	2.14233e-05	2.44403e-05	3.83909e-05	1.88732e-06	7.77573e-06
SNS7	1.33847e-06	1.46724e-05	1.40777e-05	1.09797e-05	1.8649e-05	1.54267e-05	1.83973e-05	9.13257e-06	2.27466e-05	2.73133e-05	2.16224e-05	1.34723e-05	1.45309e-05	3.35468e-06	1.68984e-06	1.88789e-05	1.78688e-06	6.12138e-05	8.14144e-06	5.03499e-06	2.07779e-05	8.75964e-06	4.0336e-06	6.00983e-06	4.81403e-05	3.12412e-06	1.68525e-05	5.61483e-06	4.63005e-06	6.78013e-06	3.25143e-06	1.90514e-05	1.50924e-05	4.14802e-06	2.16069e-05	1.22222e-05	1.68545e-05	2.52516e-06	7.68758e-06	2.3753e-05	5.9982e-06	1.34797e-05	6.02934e-06	2.07361e-05	9.19298e-06	2.08398e-05	1.74841e-05	3.14911e-06	6.0817e-06
SNS8	4.43061e-07	7.70482e-06	3.44251e-05	2.95861e-05	3.22699e-05	1.17058e-05	5.41886e-06	5.83388e-06	2.42382e-05	2.20319e-05	2.35935e-05	2.6206e-05	1.38153e-05	1.65335e-05	9.43585e-07	1.16601e-05	4.44478e-06	0.00011909	6.3368e-06	9.95403e-06	8.95083e-06	3.87334e-06	2.11587e-06	2.24611e-05	3.10956e-05	1.87476e-06	3.66104e-06	4.3329e-06	2.4309e-06	4.03187e-06	1.94128e-06	1.02406e-05	5.38119e-05	2.39153e-06	6.35762e-05	2.14511e-05	1.0381e-05	3.77423e-07	5.23628e-06	1.37843e-05	3.72428e-06	2.01206e-05	5.64858e-06	1.12852e-05	5.28936e-06	1.62358e-05	1.61666e-05	5.39251e-07	6.93341e-06
SNS9	1.24452e-06	2.65111e-05	9.92311e-06	6.2262e-06	2.28035e-05	1.30582e-05	2.07356e-05	1.21949e-05	1.97325e-05	2.07788e-05	1.9766e-05	7.57295e-06	9.75433e-06	1.89975e-06	1.18404e-06	2.08455e-05	2.09294e-06	2.48225e-05	1.45956e-05	6.60662e-06	3.48419e-05	1.20192e-05	5.32537e-06	4.19463e-06	2.58297e-05	2.69192e-06	8.22901e-06	7.19654e-06	7.0141e-06	1.31132e-05	5.0422e-06	3.47354e-05	7.04285e-06	5.15122e-06	6.89301e-06	9.02053e-06	2.22519e-05	1.24493e-06	1.20968e-05	2.8315e-05	7.50212e-06	1.15745e-05	7.48058e-06	1.10755e-05	1.46927e-05	6.22734e-05	3.41671e-05	1.48797e-06	7.16752e-06
SZCM1	1.74631e-06	0.000141849	0.000145718	0.000134974	0.000221801	0.00011452	0.000162178	0.000324836	4.22576e-05	2.53587e-05	1.04388e-05	0.000123746	0.000162991	2.85939e-05	1.89368e-06	0.000164523	1.72567e-05	0.000154339	0.000385428	0.000132524	0.000127092	0.000156234	0.000141002	2.9768e-05	0.000152198	0.000150076	0.000128406	3.26847e-05	0.000159988	0.000148667	0.000147845	0.000593459	7.49694e-05	7.76803e-05	8.45351e-05	4.83743e-05	4.3635e-05	1.78491e-06	0.000142275	0.000155573	0.000137113	3.06199e-05	0.000145863	4.45543e-05	0.000287666	7.27977e-05	0.000150616	2.13492e-06	0.000571846
SZCM10	2.62708e-06	0.000115023	0.000447235	5.25262e-05	5.91604e-05	5.41372e-05	7.45799e-05	0.000151119	3.75347e-05	9.45222e-06	1.05189e-05	0.000156467	7.23935e-05	1.99228e-05	3.30941e-06	9.02746e-05	1.69019e-05	0.000151385	0.000689026	0.00046454	0.000152746	7.53137e-05	6.42096e-05	2.26112e-05	6.48723e-05	6.18804e-05	5.9413e-05	1.36871e-05	7.27653e-05	7.30307e-05	4.96876e-05	0.000464891	3.584e-05	1.96286e-05	2.26091e-05	2.98138e-05	3.78063e-05	2.59986e-06	7.15442e-05	8.03063e-05	7.25396e-05	0.000132857	6.05636e-05	4.33939e-06	9.21301e-05	6.39641e-05	0.000123163	2.41662e-06	0.000208707
SZCM11	5.21862e-06	8.70862e-05	0.000187948	4.84561e-05	8.31032e-05	4.20447e-05	6.09086e-05	8.255e-05	3.96606e-05	1.43819e-05	1.14563e-05	0.000115909	7.5329e-05	2.33417e-05	7.98558e-06	8.61395e-05	1.65028e-05	0.00025767	8.55184e-05	0.000294023	0.000506066	7.13852e-05	3.45339e-05	0.000749417	0.000363525	4.138e-05	3.89687e-05	7.23672e-06	5.07272e-05	7.00497e-05	1.01973e-05	0.000579245	0.000141871	8.81386e-06	0.000214314	0.000205139	4.12427e-05	6.25829e-06	5.92181e-05	6.77813e-05	5.49253e-05	2.71556e-05	4.63426e-05	4.20231e-05	0.000117403	6.64106e-05	3.10526e-05	8.22734e-06	0.000247893
SZCM12	2.35263e-06	0.000172236	0.000540704	8.63252e-05	8.89093e-05	8.25067e-05	9.97973e-05	0.000148506	3.43945e-05	9.15777e-06	7.48281e-06	7.81359e-05	0.000125422	1.91033e-05	2.43106e-06	0.000115358	1.59501e-05	0.000138048	0.000100498	0.00024826	0.000548263	0.000118616	7.5274e-05	8.99128e-05	0.000120495	0.000124864	8.65681e-05	1.29286e-05	0.000107919	0.00011315	0.000107341	0.000499277	1.10136e-05	1.5956e-05	1.77757e-05	1.94625e-05	4.59179e-05	2.08646e-06	0.000116227	0.000133088	9.30871e-05	6.91373e-05	8.38541e-05	3.2597e-06	0.000144419	8.09717e-05	0.000116383	2.74694e-06	0.0012925
SZCM13	3.05964e-06	8.38925e-05	0.000150665	0.00014033	3.26956e-05	4.95868e-05	5.76025e-05	7.526e-05	4.55005e-05	2.48192e-05	3.11991e-05	4.35158e-05	0.00025554	3.1989e-05	2.88736e-06	7.57898e-05	1.95713e-05	0.000131331	0.000120243	3.44155e-05	0.00020163	7.33785e-05	4.47471e-05	2.68017e-05	4.69148e-05	4.53133e-05	4.44078e-05	9.11394e-06	0.00024537	7.06177e-05	7.36522e-06	0.000471252	1.3758e-05	5.19091e-05	1.60389e-05	1.81318e-05	2.9174e-05	4.06653e-06	7.22684e-05	0.000214885	4.71759e-05	0.000122271	4.64631e-05	8.77068e-06	8.02645e-05	5.07879e-05	0.00015026	4.25312e-06	0.000109879
SZCM14	2.02366e-05	0.000110209	0.000221792	4.63625e-05	6.28834e-05	3.85098e-05	0.000257129	9.10615e-05	3.71639e-05	1.19622e-05	1.51429e-05	0.000107398	9.05403e-05	2.23524e-05	2.8478e-05	7.50602e-05	1.99664e-05	0.000360974	4.17047e-05	0.000325749	0.000111629	6.99534e-05	0.000260753	2.87937e-05	7.63456e-05	5.80204e-05	4.16957e-05	4.3134e-06	5.43153e-05	6.4692e-05	1.5534e-05	0.000362652	4.6797e-05	5.82331e-06	7.03794e-05	7.25035e-05	3.16634e-05	2.23374e-05	6.18514e-05	6.39239e-05	7.34386e-05	2.88188e-05	4.17514e-05	2.20388e-05	8.1957e-05	5.82065e-05	3.71043e-05	3.44123e-05	0.000308714
SZCM15	0.000120628	0.000124488	0.000156745	6.83451e-05	0.000165046	4.64501e-05	5.80368e-05	0.000190382	5.23421e-05	1.8393e-05	1.57711e-05	0.000135956	3.58143e-05	2.42024e-05	0.000117222	9.53436e-05	1.83959e-05	0.000232531	0.00018473	5.01068e-05	0.000126196	8.32311e-05	4.89609e-05	0.000187592	6.96041e-05	5.83164e-05	5.68285e-05	6.39793e-05	8.16286e-05	8.36437e-05	2.64304e-05	0.000494069	0.00011203	8.00087e-05	0.000116734	0.000121233	3.58216e-05	0.000130784	6.88234e-05	8.41126e-05	5.81876e-05	4.16702e-05	5.57532e-05	0.000147489	0.000103014	7.60833e-05	6.56517e-05	0.000132652	0.000131757
SZCM16	1.10663e-05	7.62098e-05	0.000127946	3.21163e-05	0.000149757	2.3248e-05	5.72498e-05	4.63674e-05	4.19657e-05	1.12038e-05	8.5068e-06	0.000367682	3.47724e-05	0.000174727	1.06362e-05	4.43749e-05	1.58748e-05	0.000269184	1.26208e-05	4.412e-05	5.06032e-05	5.61589e-05	5.23404e-05	0.000162497	4.21903e-05	3.78322e-05	2.4209e-05	6.1139e-06	3.42935e-05	3.83982e-05	9.25684e-06	0.000265689	7.02255e-05	6.60487e-06	5.13584e-05	5.21896e-05	2.78565e-05	1.1906e-05	5.15315e-05	3.97371e-05	2.72267e-05	0.00016632	2.89777e-05	1.5718e-05	4.53959e-05	3.8923e-05	2.3601e-05	1.40877e-05	0.000279013
SZCM17	0.000151889	0.000145386	0.000268654	0.000160945	0.000195151	0.000148797	0.000159568	0.000475347	4.05832e-05	8.64684e-05	7.06229e-05	4.43187e-05	2.47122e-05	3.23925e-05	0.0001518	0.000175497	1.35273e-05	8.64136e-05	0.00115878	0.00029873	0.000249464	0.000218346	0.000137543	3.35889e-05	0.000202057	0.000234671	0.000137159	7.07853e-05	0.000148549	0.000152704	0.000115086	0.000486715	3.74843e-05	0.00015956	1.77976e-05	1.74373e-05	4.70541e-05	0.000161797	0.000122815	0.000159584	9.41132e-05	2.51679e-05	9.23802e-05	0.000160404	0.00020932	0.000131846	0.000100212	0.000175093	0.000320317
SZCM18	4.59005e-06	0.000191051	0.000196887	4.35768e-05	0.000675018	0.000101905	0.000207948	0.000231827	3.44936e-05	1.53752e-05	2.70832e-05	7.71378e-05	0.000522027	2.51357e-05	5.81286e-06	0.000180985	1.40968e-05	0.000102932	0.000309736	0.000286548	0.000118054	0.000145797	0.000186016	0.00101162	0.000190251	0.000136148	0.000102014	4.11419e-05	0.000127005	0.00014265	0.00018878	0.000376264	3.8939e-05	7.5292e-05	0.00039808	0.000126211	4.69904e-05	6.40488e-06	0.000148478	0.000142768	0.000137959	0.000134956	0.000106974	0.000378309	0.000315371	7.09838e-05	4.78112e-05	8.47615e-06	0.000956215
SZCM19	3.59182e-06	8.64371e-05	0.000217784	0.000123108	4.46523e-05	5.69397e-05	7.46691e-05	7.78068e-05	4.73361e-05	7.84338e-06	6.7877e-06	0.000119926	0.000613426	2.43757e-05	4.23019e-06	6.89373e-05	1.71392e-05	0.000593411	0.00014495	6.82158e-05	0.00014525	6.8127e-05	6.82544e-05	3.15829e-05	4.72933e-05	4.49482e-05	4.17993e-05	5.48745e-06	5.67325e-05	6.20006e-05	6.60522e-06	0.000473284	1.24983e-05	5.00853e-06	1.13454e-05	1.41013e-05	2.93271e-05	3.47963e-06	4.93024e-05	6.8184e-05	4.69466e-05	8.76304e-05	4.25232e-05	4.77993e-06	6.6819e-05	4.56762e-05	5.01007e-05	4.05338e-06	0.000311546
SZCM2	0.000768658	0.000322193	0.000130633	7.54882e-05	0.00047925	0.00012175	0.000213491	0.000391996	7.07682e-05	0.000150296	9.1907e-05	4.34094e-05	1.69384e-05	1.92824e-05	0.000781056	0.000262571	1.30609e-05	3.29551e-05	0.000517417	0.000154723	0.00015823	0.000212663	0.00015524	5.67322e-05	0.000179422	0.000191138	0.000187125	0.000112263	0.00045387	0.000205265	0.000277764	0.000389375	1.17873e-05	0.000278116	2.04759e-05	1.92923e-05	7.9864e-05	0.000820334	0.000199771	0.000386352	0.000206936	4.22489e-05	0.000141063	0.000808924	0.000291059	0.000178561	0.00038875	0.000863741	0.000273296
SZCM20	1.09807e-05	0.000161452	0.000166317	7.61202e-05	0.000132058	6.90882e-05	0.000401261	0.000142989	4.18583e-05	8.76272e-05	1.44504e-05	0.00016572	4.6822e-05	6.78517e-05	1.75748e-05	0.000112384	1.9973e-05	0.000185007	0.000127181	0.000106094	0.0001146	0.000139502	0.00042232	5.13273e-05	0.000124672	9.98628e-05	8.98527e-05	4.46722e-05	0.000241036	0.000121244	6.84904e-05	0.000522216	0.000141571	0.00010167	9.00242e-05	9.03627e-05	4.31594e-05	1.27611e-05	0.000120557	0.000210624	9.68441e-05	2.65999e-05	8.73358e-05	1.28483e-05	0.000210598	5.99216e-05	0.000135167	1.73898e-05	0.000422929
SZCM21	6.52397e-06	0.000108768	0.00028374	0.000113869	0.000100343	0.000138684	0.000111377	0.000108122	3.57624e-05	1.13463e-05	1.02629e-05	0.000218318	3.03752e-05	2.24182e-05	9.15963e-06	9.8625e-05	1.50721e-05	0.000257519	2.68251e-05	0.000155105	0.000106981	8.96254e-05	0.000111263	0.000110021	9.82529e-05	8.89769e-05	7.40026e-05	6.22462e-06	0.000101999	9.09898e-05	7.92864e-06	0.000369274	4.69519e-05	7.92796e-06	1.79343e-05	2.10998e-05	3.64628e-05	7.8655e-06	7.73391e-05	0.000148698	7.67648e-05	6.82983e-05	6.09139e-05	9.43494e-06	0.000125222	5.9436e-05	4.63451e-05	1.13012e-05	0.00144349
SZCM22	9.76858e-05	0.000111206	0.000261236	3.83579e-05	6.44742e-05	5.10056e-05	0.000152798	0.000150202	2.99875e-05	8.90182e-05	7.44259e-06	0.00021935	4.41701e-05	6.62872e-05	0.000100858	0.000121265	1.65178e-05	0.000368173	3.57281e-05	8.48277e-05	0.000108845	0.000105114	0.000153438	0.000298172	0.000256022	7.41919e-05	7.39655e-05	2.93573e-05	9.67692e-05	0.000106578	5.71506e-05	0.000649181	0.000124883	5.70192e-05	4.67574e-05	6.25281e-05	3.92505e-05	0.000108554	8.71901e-05	9.95461e-05	6.80708e-05	2.4517e-05	7.27519e-05	0.000182481	0.000145506	6.88593e-05	5.63694e-05	0.000104978	0.00028732
SZCM23	1.1697e-06	6.15847e-05	0.000398044	4.50484e-05	2.02607e-05	3.52185e-05	6.13186e-05	7.37002e-05	3.53871e-05	7.27634e-06	7.2439e-06	8.12687e-05	0.000168233	0.000112348	1.24036e-06	6.63836e-05	1.7082e-05	0.000103561	5.03363e-05	9.93264e-05	7.01961e-05	6.94424e-05	3.52901e-05	3.07856e-05	4.62308e-05	5.38116e-05	4.00234e-05	4.13663e-06	7.98235e-05	6.74839e-05	3.56955e-06	0.000461272	5.40014e-05	3.6397e-06	4.38309e-05	6.72696e-05	2.99407e-05	1.00921e-06	6.7707e-05	8.36065e-05	0.000124805	7.64869e-05	4.73435e-05	2.74244e-06	9.05104e-05	4.50578e-05	1.63142e-05	1.16233e-06	0.000184416
SZCM24	0.000209454	0.000171206	0.00016256	0.00010725	0.000114358	8.29078e-05	0.000203345	0.00027736	7.13447e-05	2.45776e-05	1.68812e-05	0.000348773	2.18324e-05	0.000162571	0.00022078	0.000103438	1.46146e-05	0.000146636	0.00030966	7.33075e-05	0.000243514	0.000159331	0.000183598	7.17969e-05	0.000134447	0.000140423	0.000110818	2.40236e-05	0.000270464	0.000111045	3.61169e-05	0.000368662	0.000157298	3.24066e-05	3.90849e-05	5.25171e-05	4.48897e-05	0.000242777	9.7042e-05	0.000226179	7.70394e-05	0.000176026	7.4678e-05	0.000228458	0.000184309	0.00012301	6.00038e-05	0.00025366	0.000236899
SZCM25	0.000799479	0.00023656	9.83275e-05	1.88545e-05	0.000598104	0.000130338	0.000649304	0.000637772	7.11019e-05	0.000128884	1.52641e-05	0.000322486	0.000268706	0.000180348	0.000791251	0.00048033	1.40981e-05	2.60765e-05	0.000187028	7.54886e-05	0.000190055	0.000329694	0.000729069	2.49924e-05	0.000304967	0.000238378	0.000225652	0.000172357	0.000260827	0.000265103	0.000390737	0.000444584	5.65465e-05	9.13502e-05	1.3037e-05	1.4865e-05	5.65578e-05	0.000853132	0.000259874	0.000299939	0.000307292	2.03564e-05	0.000146908	0.000907149	0.000410606	0.00010651	0.000212379	0.000885486	0.00219058
SZCM26	3.15105e-05	0.000197499	0.000148034	0.000431659	0.000878538	0.000475132	0.000215676	0.00039685	3.87016e-05	2.72351e-05	4.30234e-05	0.000374342	5.74972e-05	2.33831e-05	3.65057e-05	0.000151522	1.41894e-05	0.000154601	0.000208659	0.000177217	0.000143225	0.000152115	0.000198081	2.19038e-05	0.000178877	0.00018702	0.000168813	8.11929e-05	0.000186682	0.000162484	0.000267502	0.000462991	0.000184533	6.26633e-05	8.68596e-05	9.63449e-05	4.76392e-05	3.72539e-05	0.000157602	0.000212013	0.000155854	2.27318e-05	0.000126924	3.51264e-05	0.000237129	6.9128e-05	4.24669e-05	3.46428e-05	0.000856244
SZCM27	0.000199258	0.000206621	0.000185636	7.73868e-05	0.000318811	0.000106192	0.000274212	0.000522657	4.03733e-05	4.79671e-05	5.92176e-05	0.00022313	2.20684e-05	1.9294e-05	0.000200202	0.000208513	2.19479e-05	0.00019115	0.000392979	0.00022729	0.000206783	0.000231871	0.000253875	4.95441e-05	0.000181374	0.000198022	0.000167869	0.000160808	0.000199656	0.000234542	0.00113528	0.000450808	1.90857e-05	7.67407e-05	1.57314e-05	2.44061e-05	5.16547e-05	0.000207074	0.000200875	0.00020085	0.000215998	0.00025384	0.00012671	0.000192047	0.000260446	7.41376e-05	0.000176848	0.000219129	0.000480421
SZCM28	4.7992e-05	0.000227316	0.000251551	0.000149992	0.000685856	0.000109264	0.000306765	0.000327426	3.65913e-05	2.7347e-05	2.82113e-05	0.000859273	6.87691e-05	2.56117e-05	5.17975e-05	0.000179655	1.65103e-05	0.000164134	0.000347467	0.000958418	0.000146632	0.000167174	0.000311598	3.90762e-05	0.000266116	0.000231444	0.000233517	0.000163616	0.000260356	0.000170179	0.000537383	0.000507932	3.58458e-05	0.000102435	3.41335e-05	5.72805e-05	6.00299e-05	5.58441e-05	0.000173681	0.000240912	0.000191296	6.45879e-05	0.000143882	0.00106165	0.000502956	7.45887e-05	4.39569e-05	6.08079e-05	0.000722105
SZCM29	3.84303e-05	0.000175797	0.000190427	6.79747e-05	0.000108327	7.18496e-05	0.000142768	0.000207355	2.75445e-05	1.39203e-05	9.03531e-06	0.000351919	3.93394e-05	2.19048e-05	4.23703e-05	0.000120278	1.67413e-05	0.000343847	0.000158106	0.000218355	0.000138371	0.000128644	0.00010577	3.11343e-05	0.000114547	0.000126808	0.000114713	1.87689e-05	0.000163618	0.000123706	6.80538e-05	0.00056795	1.47307e-05	3.35176e-05	8.80708e-05	7.39821e-05	3.85733e-05	4.57345e-05	0.000151174	0.000190495	0.000137374	0.000247368	9.45166e-05	3.95331e-05	0.000148226	5.95731e-05	9.08337e-05	4.56366e-05	0.000980847
SZCM3	0.000737722	0.00016148	0.000150047	3.26397e-05	0.000267834	0.000131581	0.000250967	0.000558361	0.000400573	6.72936e-05	0.000354112	0.000180179	9.52544e-05	2.72949e-05	0.000735835	0.000202839	1.21011e-05	0.000306726	0.000350924	9.43092e-05	0.000146962	0.000240551	0.000227486	8.95673e-05	0.000279305	0.000213999	0.000163307	0.000122737	0.000582521	0.000191054	0.000128988	0.000505736	5.27591e-05	0.000286584	8.3001e-05	8.09181e-05	5.71736e-05	0.000785274	0.000170134	0.000490101	0.000155587	2.99317e-05	0.000138284	0.000793537	0.000273428	7.66306e-05	0.000195214	0.000785862	0.000278085
SZCM30	0.000203502	0.000215673	0.000149223	5.79915e-05	0.000622137	0.000137933	0.000404377	0.000449965	3.49191e-05	0.000120013	3.17012e-05	0.000753244	3.29607e-05	2.03212e-05	0.00021125	0.000215927	1.56858e-05	0.000147309	0.000420641	0.000243846	0.000219584	0.00020972	0.000394251	2.53461e-05	0.000305815	0.000280309	0.000217184	0.000178303	0.000301133	0.000211551	0.000965435	0.000538473	1.04265e-05	0.000190903	2.13443e-05	2.70554e-05	6.52415e-05	0.000227424	0.000218437	0.000285351	0.000198306	0.000188231	0.000195767	0.000242946	0.000309279	7.68845e-05	0.000167592	0.000238423	0.000829311
SZCM4	5.44225e-06	8.42576e-05	0.000216131	3.41564e-05	8.60207e-05	4.3711e-05	0.000159103	8.30162e-05	3.7003e-05	1.02306e-05	9.48312e-06	0.000108217	0.000298437	1.62745e-05	7.26687e-06	0.000283986	1.41432e-05	0.000330153	5.45839e-05	7.90849e-05	0.000126137	6.89352e-05	0.000174264	3.55811e-05	0.000115024	8.4078e-05	5.30887e-05	6.15509e-06	6.60581e-05	6.74313e-05	1.01626e-05	0.000474495	4.94658e-05	9.49279e-06	2.3993e-05	2.45733e-05	3.42349e-05	6.19864e-06	6.44237e-05	8.06831e-05	5.18207e-05	3.79202e-05	4.3534e-05	8.19592e-05	0.000102646	5.00629e-05	2.53358e-05	8.22392e-06	0.000417705
SZCM5	8.09378e-06	0.000170321	0.00027144	6.22136e-05	0.000139979	0.000122804	0.000176308	0.000300216	3.73622e-05	3.39791e-05	4.64567e-05	8.58334e-05	0.000118466	2.43591e-05	1.1074e-05	0.00018934	1.48221e-05	0.000192526	0.000210785	0.000392942	0.000138233	0.000181724	0.000128058	0.000120472	0.000256698	0.000255079	0.000142056	4.04874e-05	0.000158605	0.000176697	0.000136503	0.000465589	0.000113437	4.95002e-05	4.96086e-05	5.57372e-05	4.9515e-05	9.35985e-06	0.000152308	0.00015432	0.000147931	4.07265e-05	0.000120912	3.20545e-05	0.000258509	7.21777e-05	0.000133939	1.25945e-05	0.000552295
SZCM6	3.14251e-06	8.70827e-05	0.000244638	2.64801e-05	7.59744e-05	5.80461e-05	6.90389e-05	0.000135556	4.63062e-05	1.42941e-05	1.13428e-05	0.000172123	1.78884e-05	1.84623e-05	4.90219e-06	9.15934e-05	2.12206e-05	0.0001767	0.000105236	0.000116001	0.000200157	8.48435e-05	6.0135e-05	2.28643e-05	7.76974e-05	8.21205e-05	5.90453e-05	5.99631e-06	9.5909e-05	8.06603e-05	2.0132e-05	0.000410456	1.31725e-05	1.0656e-05	2.84957e-05	3.03446e-05	3.73905e-05	4.53226e-06	9.03209e-05	0.000100833	6.00156e-05	2.50136e-05	5.47844e-05	5.62184e-06	0.000145703	5.65679e-05	0.000160711	5.63898e-06	0.000121375
SZCM7	0.000130065	0.000225844	0.00013105	3.97576e-05	0.000206882	0.000184968	0.000534803	0.000399872	3.05777e-05	6.46391e-05	0.000109445	0.000101426	1.40516e-05	1.06337e-05	0.00013945	0.000285516	1.66736e-05	0.000136847	0.00051164	0.000124106	0.000854286	0.000217341	0.000612057	3.28605e-05	0.00044655	0.000445103	0.00023399	0.000400007	0.000634231	0.000262227	0.000795085	0.000545664	1.0381e-05	0.000143344	2.94182e-05	2.41128e-05	5.78647e-05	0.000139403	0.000189888	0.000557316	0.000178985	3.45316e-05	0.000150176	0.000134153	0.000338166	9.19394e-05	0.000215386	0.00014809	0.000590811
SZCM8	1.94001e-05	0.000132126	0.00017645	5.00434e-05	0.000104193	4.81903e-05	0.000383089	0.000105021	5.11326e-05	8.11329e-06	8.65067e-06	0.000159949	0.00029671	2.64466e-05	2.67217e-05	8.01349e-05	1.87318e-05	0.000385329	4.594e-05	0.000127638	0.000130679	8.83441e-05	0.000466991	0.000121923	0.000101377	7.17876e-05	5.60875e-05	5.28204e-06	7.59694e-05	7.71394e-05	5.55449e-06	0.000359068	4.78944e-05	9.17251e-06	5.93703e-05	6.08532e-05	3.84521e-05	2.25602e-05	8.0485e-05	8.49692e-05	7.05296e-05	0.000125464	5.06598e-05	2.096e-05	0.000118558	5.80508e-05	2.57845e-05	2.96034e-05	0.000679289
SZCM9	0.00115358	0.000174141	0.000153696	1.20716e-05	0.000836543	9.12505e-05	0.00271726	0.000400058	4.06111e-05	0.000196831	7.19144e-05	0.000297789	9.61992e-06	1.50275e-05	0.00112645	0.000170256	7.27302e-06	3.79611e-05	0.000117853	5.8453e-05	0.000159363	0.000293351	0.00238576	7.90667e-06	0.000364792	0.000143198	0.000142975	0.000113541	0.000187691	0.000158061	0.000130226	0.000320567	8.6111e-06	0.000216705	1.25443e-05	1.19297e-05	3.88319e-05	0.00125078	0.000143456	0.000193884	0.000125156	8.36651e-06	0.000103709	0.00117163	0.00036877	0.000168777	7.38683e-05	0.00130021	0.000986902
XBCN	6.7671e-06	0.000240144	0.000187572	0.000237354	0.00102623	0.000166993	0.000245475	0.000589731	0.000368266	2.0121e-05	0.000156033	8.07198e-05	0.000174245	8.91762e-05	7.70878e-06	0.000180372	0.000581754	4.14559e-05	0.00089209	0.000242804	0.000207953	0.000214613	0.000235906	0.000266042	0.000219188	0.000253668	0.000221992	0.00010251	0.000651734	0.00023523	3.77133e-05	0.000587409	1.94981e-05	0.00059316	0.000256364	0.000119684	4.29096e-05	7.19883e-06	0.000245724	0.000593295	0.000308016	4.38132e-05	0.000558418	9.40038e-06	0.000292359	8.56918e-05	0.000186188	8.56419e-06	0.000600108
XBCN1	5.68164e-06	9.17487e-05	0.000201126	0.000125401	4.63217e-05	5.12685e-05	8.13416e-05	0.000126366	8.67416e-05	1.17475e-05	9.68034e-06	9.50184e-05	4.24568e-05	5.01879e-05	7.98527e-06	0.000107398	0.000123126	2.85472e-05	4.74001e-05	0.000270394	0.000241009	9.79041e-05	6.27263e-05	2.92935e-05	9.69839e-05	8.31704e-05	6.30992e-05	1.90808e-05	8.89108e-05	0.000206263	1.54485e-05	0.000744362	9.07475e-05	6.67458e-05	0.000359673	9.20419e-05	2.9258e-05	5.76848e-06	0.000112714	9.02126e-05	7.71465e-05	2.669e-05	8.84497e-05	4.61846e-05	0.000129672	6.5145e-05	3.27478e-05	7.53065e-06	0.000290302
XBCN10	2.65543e-06	5.89199e-05	0.000294522	0.00069653	2.0722e-05	5.73809e-05	6.52389e-05	9.09479e-05	6.89181e-05	2.36156e-05	1.42341e-05	8.70218e-05	0.000526565	8.36007e-05	2.13131e-06	9.03291e-05	2.17221e-05	1.96051e-05	8.06418e-05	9.0462e-05	0.000106614	0.000102841	5.70048e-05	4.84825e-05	8.31053e-05	8.98793e-05	0.000180477	1.02658e-05	8.99019e-05	0.000139231	8.83971e-06	0.000736275	6.84464e-05	3.70501e-05	0.000365583	0.000156274	2.34798e-05	2.35197e-06	0.000125082	0.000113759	8.36834e-05	6.14607e-05	7.32171e-05	5.79923e-06	0.000104074	5.99836e-05	5.10151e-05	3.34975e-06	0.00108475
XBCN11	8.02118e-05	0.000153069	0.000255734	0.000118166	4.45907e-05	5.71951e-05	0.00021117	0.000136168	8.30375e-05	3.71845e-05	2.51627e-05	5.52053e-05	6.42194e-05	0.000606277	0.000107167	0.000105006	1.75993e-05	2.40128e-05	0.000400499	0.000182752	0.000136172	0.000120941	0.000205729	4.10948e-05	9.30992e-05	8.37292e-05	6.78244e-05	1.55721e-05	8.88927e-05	0.000119287	1.03453e-05	0.000710071	0.000218611	6.2244e-05	0.000377836	0.000147642	3.81027e-05	8.94931e-05	0.00013569	8.74791e-05	7.57324e-05	6.11638e-05	8.83771e-05	8.7397e-05	0.000169568	6.47231e-05	0.000136158	0.000121902	9.12043e-05
XBCN12	2.63501e-05	9.13655e-05	0.000272542	4.76796e-05	2.8859e-05	6.97575e-05	0.000123644	0.000219739	5.71931e-05	2.05171e-05	1.59615e-05	5.97455e-05	0.000715633	0.000703229	3.06769e-05	0.000112571	2.20566e-05	5.1843e-05	0.000105297	0.000823568	0.000118176	0.000108968	0.000106775	3.40312e-05	0.000140862	0.000124713	9.29177e-05	1.89839e-05	0.000104196	0.000111755	1.52826e-05	0.000581446	5.48535e-05	9.61582e-05	0.000391376	6.26442e-05	0.00011007	2.86636e-05	0.000121238	0.000111139	9.39486e-05	3.08517e-05	7.63513e-05	5.09204e-05	0.00136793	6.70537e-05	4.84305e-05	3.3999e-05	0.000148434
XBCN13	1.01785e-05	0.000116204	0.000213658	6.9157e-05	1.71828e-05	6.26878e-05	0.000105213	0.000109246	0.00034092	1.5258e-05	1.23592e-05	7.69112e-05	0.000179764	9.11707e-05	1.47567e-05	0.000142073	2.19349e-05	0.00016078	0.000213054	0.000227856	0.000214767	0.000121111	0.000101724	2.57328e-05	0.000130429	8.40603e-05	8.09651e-05	5.56927e-06	0.000154555	0.00017743	4.97607e-06	0.000725065	4.41756e-05	1.34216e-05	0.00133931	0.000180448	4.3213e-05	9.80677e-06	0.000149614	0.000152567	0.000334361	0.000460793	0.000114861	5.30873e-05	0.000166565	7.30963e-05	7.27222e-05	1.52567e-05	0.000203477
XBCN14	9.83492e-06	4.37331e-05	0.000396512	0.000408428	3.0747e-05	5.13059e-05	8.04266e-05	5.49981e-05	0.000139902	4.33862e-05	3.09187e-05	6.98822e-05	0.000234261	0.000225991	1.11358e-05	0.000138626	2.753e-05	0.000167975	5.87484e-05	6.23248e-05	0.00032968	7.46298e-05	4.31278e-05	5.08407e-05	0.000306632	5.00219e-05	4.04789e-05	3.37757e-06	5.85819e-05	0.000102849	5.17966e-06	0.00104709	3.74577e-05	1.52096e-05	0.000246786	6.7398e-05	4.5638e-05	1.09014e-05	6.10867e-05	8.98131e-05	5.37153e-05	5.23644e-05	5.01918e-05	0.000416087	0.000117816	4.54303e-05	8.83533e-05	1.08754e-05	7.17668e-05
XBCN15	1.07955e-05	0.000245888	0.00021345	0.00033135	3.44167e-05	7.72801e-05	0.000112451	0.000161072	0.000413156	1.22284e-05	1.27983e-05	5.27535e-05	0.000164582	0.000110567	1.39581e-05	0.000146924	1.47388e-05	3.1665e-05	0.000247656	0.000207492	0.000222746	0.000142533	0.000109227	4.03489e-05	0.000100109	0.00012644	9.48294e-05	1.22195e-05	0.000133869	0.000715693	8.81182e-06	0.0007293	0.000102974	4.79518e-05	0.000482065	0.000128425	4.55513e-05	1.17699e-05	0.000180002	0.000141601	0.000116819	2.6367e-05	0.000341081	1.30656e-05	0.00018972	7.81662e-05	0.000154269	1.53576e-05	0.00030663
XBCN16	2.15838e-05	0.000208316	0.000137501	0.000108057	0.000688243	0.000152623	0.000381853	0.000413502	8.00147e-05	5.76938e-05	0.000459311	4.40249e-05	3.26817e-05	8.30926e-05	2.84887e-05	0.000183794	1.64705e-05	4.29792e-05	0.000965534	0.000193868	0.000197891	0.000223656	0.000395197	3.88467e-05	0.000256574	0.000265449	0.000217912	0.000291976	0.000273148	0.000229518	8.76418e-05	0.000443169	2.92528e-05	0.00181194	0.00038804	0.000253356	5.41949e-05	2.31021e-05	0.000302921	0.000251706	0.000385314	1.81477e-05	0.000157709	2.72961e-05	0.00041938	8.30121e-05	0.000209725	3.14747e-05	0.00050232
XBCN17	2.07993e-06	0.000107467	0.000324094	0.00057823	1.34665e-05	6.42361e-05	9.09979e-05	0.000114977	0.000315867	2.68575e-05	2.74933e-05	6.37603e-05	3.01232e-05	6.03932e-05	2.54602e-06	0.000101857	3.72717e-05	2.93911e-05	0.000686442	0.000181079	0.000182191	0.000106538	7.51149e-05	2.99927e-05	7.50128e-05	7.67918e-05	7.13478e-05	9.75653e-06	0.000107713	0.00014063	9.69468e-06	0.00069637	1.97781e-05	5.2533e-05	0.000218751	6.1208e-05	3.77235e-05	2.26657e-06	0.000131884	0.000106201	0.000410673	0.000106047	0.00019668	8.19355e-06	0.000158846	6.34378e-05	7.81367e-05	2.90088e-06	0.00015547
XBCN18	1.69283e-05	0.000106943	0.000166036	0.000479787	0.000101758	9.64212e-05	0.000113775	0.000148622	7.83194e-05	1.29905e-05	1.64155e-05	8.72412e-05	0.000284966	0.000118777	2.14185e-05	0.000116351	3.14343e-05	2.44958e-05	0.000185075	0.00013775	0.000126159	0.000129156	0.000105721	4.63663e-05	0.000175648	0.000194918	0.000411073	3.03383e-05	0.000152361	0.000177676	1.84183e-05	0.000675068	6.20118e-05	0.000110232	0.000279088	0.000145554	3.08612e-05	1.91371e-05	0.000159764	0.000171214	0.000105483	5.4214e-05	0.000101208	1.96084e-05	0.000163632	8.01577e-05	9.2739e-05	2.436e-05	0.0013032
XBCN19	3.19658e-05	0.000128862	0.000268183	0.000118527	3.04249e-05	6.19931e-05	8.7699e-05	0.000108182	0.000222879	2.13614e-05	1.62722e-05	8.95633e-05	0.0015726	0.000132276	4.64304e-05	0.000132114	1.95543e-05	6.15275e-05	0.000386421	0.000126607	0.000194139	0.000122083	7.68025e-05	3.52926e-05	0.000129572	8.00857e-05	6.85771e-05	9.45226e-06	0.000130634	0.00020605	7.39882e-06	0.000923203	6.57314e-05	3.05086e-05	0.000182973	5.92555e-05	4.11605e-05	3.70939e-05	0.000135381	0.000131515	0.000328196	0.000681858	0.00011999	0.000142964	0.000173281	6.84118e-05	0.000199257	4.90969e-05	0.000268725
XBCN2	4.60777e-06	9.00766e-05	9.97774e-05	4.09474e-05	4.31859e-05	0.000144401	0.000188589	0.000234949	6.03211e-05	1.25187e-05	1.06912e-05	4.05176e-05	0.000272033	0.000118613	4.56427e-06	0.000142755	1.76958e-05	1.3245e-05	0.000189161	0.000169392	0.000175149	0.000144249	0.000179091	2.25442e-05	0.000514403	0.000541194	0.000198334	2.30877e-05	0.00085701	0.000224931	2.08213e-05	0.000614802	2.75383e-05	9.08432e-05	0.000790974	0.000212868	3.45516e-05	5.20066e-06	0.000182725	0.000728322	0.000247674	2.86965e-05	0.000212511	5.98333e-06	0.000234467	7.19242e-05	3.57934e-05	6.2857e-06	0.000192573
XBCN20	8.8148e-06	5.9904e-05	0.000356756	0.000177996	1.45239e-05	5.39149e-05	8.10559e-05	7.17455e-05	0.000125742	7.13357e-05	3.99898e-05	4.15742e-05	4.03016e-05	0.000248604	1.11302e-05	0.000109173	4.18567e-05	4.29929e-05	9.69392e-05	0.000183962	0.00011974	9.33957e-05	7.01312e-05	7.82562e-05	8.73622e-05	7.19755e-05	5.32779e-05	4.22551e-06	8.23116e-05	0.000222296	4.69335e-06	0.000944426	0.000128897	1.86965e-05	0.000155914	7.8414e-05	3.55853e-05	1.01378e-05	0.000104673	0.000105621	9.48837e-05	0.000708198	0.000160658	2.30929e-05	0.000161599	4.8493e-05	7.06007e-05	1.24881e-05	0.000142782
XBCN21	2.21559e-06	7.11618e-05	0.00031755	0.00223069	1.27009e-05	3.80469e-05	5.1545e-05	7.1275e-05	0.000297295	2.41372e-05	1.6354e-05	7.50817e-05	0.000571521	5.95162e-05	2.32694e-06	9.33562e-05	2.07468e-05	6.97319e-05	0.00030833	6.34137e-05	0.000201651	9.22479e-05	4.81208e-05	5.88372e-05	4.90332e-05	4.9195e-05	4.987e-05	1.0387e-05	7.10909e-05	0.000103967	9.01196e-06	0.000902811	1.49098e-05	3.72334e-05	2.28786e-05	2.50146e-05	2.80529e-05	2.22375e-06	0.000152838	6.80514e-05	7.98569e-05	3.07437e-05	7.30196e-05	6.20348e-06	9.69218e-05	6.0139e-05	0.000160937	2.6474e-06	7.22415e-05
XBCN22	2.82257e-06	0.000130864	0.000549171	0.000812148	4.07222e-05	5.54113e-05	9.28224e-05	0.000154884	8.44451e-05	2.81341e-05	2.45853e-05	4.46337e-05	0.000193568	0.000147189	3.61589e-06	0.000106316	1.60715e-05	2.38406e-05	0.000436598	0.000232719	0.00012772	0.000124186	8.27628e-05	4.72108e-05	8.21426e-05	0.000104765	7.20089e-05	1.06772e-05	0.000101185	0.000129568	9.31085e-06	0.000779198	1.87779e-05	5.59697e-05	0.000374689	6.25228e-05	3.82398e-05	3.16291e-06	0.000131658	9.35153e-05	0.000150361	2.84494e-05	0.000210721	1.46474e-05	0.000463469	6.61652e-05	0.000192252	3.59249e-06	0.000107595
XBCN24	2.04237e-05	0.000144015	8.93599e-05	8.43191e-05	0.000379071	0.00012816	0.000179353	0.000282546	0.00020208	2.26633e-05	0.00013555	7.90525e-05	0.000100589	0.000258334	2.60861e-05	0.000126562	1.92071e-05	4.10232e-05	0.00085165	0.000870687	0.00016735	0.000142962	0.00014947	2.80627e-05	0.000141126	0.000145954	0.000115138	4.46157e-05	0.000140231	0.000158023	2.89338e-05	0.000517443	2.41336e-05	0.000120667	0.000386705	0.00010502	4.37273e-05	2.30683e-05	0.000206337	0.000151092	0.000131835	3.55598e-05	0.000222973	2.12506e-05	0.00105404	7.27934e-05	7.41629e-05	2.59795e-05	0.000154024
XBCN25	4.91858e-05	7.25898e-05	0.000162628	8.47097e-05	2.11313e-05	5.49223e-05	7.49788e-05	8.44739e-05	3.78044e-05	1.35413e-05	1.41717e-05	0.000112399	5.29628e-05	2.46241e-05	6.20738e-05	8.41068e-05	2.35896e-05	5.29626e-05	6.72796e-05	0.000129698	0.000192714	8.22606e-05	7.41557e-05	2.54058e-05	8.15456e-05	8.50063e-05	6.2829e-05	1.32774e-05	7.96064e-05	0.000137471	1.12907e-05	0.000779464	1.89882e-05	5.29842e-05	5.85738e-05	3.9704e-05	2.81794e-05	5.7065e-05	9.80719e-05	8.34953e-05	0.000310681	0.000148977	0.000230248	5.06286e-05	0.000534738	6.95424e-05	4.80496e-05	6.85151e-05	0.000352518
XBCN26	4.54032e-05	0.00016276	0.00057666	9.61653e-05	1.43897e-05	4.47271e-05	7.68275e-05	7.07524e-05	5.55535e-05	1.66454e-05	7.40125e-06	5.5348e-05	0.000137292	0.00122292	5.35691e-05	0.000112396	3.60345e-05	4.83496e-05	0.000173906	0.00016021	0.000116146	0.000103843	6.86667e-05	5.27671e-05	0.000103048	7.07937e-05	5.55184e-05	7.94238e-06	7.16299e-05	9.48313e-05	6.95143e-06	0.000769736	6.87687e-05	2.55317e-05	0.00264683	0.000526931	3.22267e-05	4.56696e-05	0.000125542	7.50639e-05	5.11822e-05	8.17206e-05	7.28283e-05	0.000102079	0.000136132	4.90105e-05	5.20092e-05	5.1577e-05	7.38864e-05
XBCN27	0.000130644	7.21759e-05	0.000334151	0.000128294	2.9939e-05	5.72187e-05	8.30548e-05	8.02338e-05	5.19874e-05	9.67002e-05	6.53564e-05	8.54945e-05	9.50823e-05	0.000352001	0.000157878	0.000119192	0.00024647	5.00584e-05	0.000184972	9.06683e-05	0.000146583	0.000100161	6.27101e-05	7.69481e-05	9.78703e-05	7.23569e-05	5.9194e-05	1.32101e-05	8.00837e-05	0.000141989	9.94255e-06	0.000911424	0.000309692	3.41175e-05	0.000113646	4.96925e-05	5.85609e-05	0.000146839	0.000100859	0.000102108	9.83139e-05	0.000101826	0.000131803	0.000156723	0.000119032	5.52348e-05	7.67193e-05	0.000158111	8.75784e-05
XBCN28	4.89821e-05	0.000159015	0.000117242	0.00014283	9.78655e-05	0.000103061	0.00024598	0.000490098	7.48382e-05	2.17548e-05	4.50277e-05	5.12518e-05	0.000134756	0.000153057	6.78118e-05	0.000158395	1.96978e-05	2.53716e-05	0.000138189	0.000641798	0.000178185	0.000173759	0.000247737	2.40456e-05	0.00020692	0.000222532	0.000148285	8.83855e-05	0.000183381	0.000238525	3.51998e-05	0.000688495	0.000106246	0.000634794	8.33988e-05	6.04924e-05	4.1941e-05	5.54635e-05	0.000264419	0.000193483	0.000183528	3.02821e-05	0.000123668	5.2606e-05	0.000280279	9.20815e-05	5.73672e-05	6.70042e-05	0.000786709
XBCN29	1.07154e-05	0.000109677	0.000129843	5.7088e-05	0.000175112	0.000184073	0.000184721	0.000255423	7.4357e-05	1.86853e-05	4.87852e-05	5.54862e-05	4.0551e-05	2.95111e-05	1.49712e-05	0.000234833	1.47506e-05	4.18038e-05	0.000229308	0.000207832	0.000174318	0.000179344	0.000183195	1.8699e-05	0.000384602	0.00033188	0.000217214	4.99417e-05	0.000252852	0.000357373	2.30284e-05	0.000560458	1.49715e-05	0.000148592	0.000349544	8.71701e-05	4.55863e-05	1.29825e-05	0.000203297	0.000258077	0.000595698	0.000770175	0.000238972	6.66039e-05	0.000265787	9.56734e-05	0.000128094	1.54757e-05	0.000838503
XBCN3	4.68783e-05	3.57079e-05	0.000133019	6.697e-05	1.22577e-05	3.52065e-05	3.85809e-05	5.77095e-05	3.06948e-05	1.21436e-05	7.82548e-06	5.76792e-05	2.13858e-05	2.83213e-05	6.00408e-05	7.01231e-05	3.28235e-05	2.30246e-05	2.2876e-05	0.000328521	0.000101215	6.77494e-05	4.11482e-05	1.96765e-05	9.15376e-05	7.58481e-05	4.25996e-05	1.09874e-05	0.000127891	0.00018625	9.40971e-06	0.000725684	2.36452e-05	4.61721e-05	0.00110477	0.000148702	0.000168849	4.84965e-05	6.24599e-05	0.000116917	6.11607e-05	0.000714414	0.000141533	6.65481e-05	0.000136491	6.1832e-05	2.41794e-05	6.07198e-05	0.000189091
XBCN30	3.35144e-06	0.000110978	0.000132704	3.9856e-05	0.0002703	0.0002209	0.000225138	0.000287399	7.21176e-05	1.97877e-05	4.81994e-05	4.23715e-05	1.80404e-05	1.78912e-05	4.02258e-06	0.000265342	1.26575e-05	1.68869e-05	0.00024638	0.000248789	0.00013989	0.000206867	0.000220019	1.54042e-05	0.000441109	0.000478535	0.000273004	5.89368e-05	0.000346812	0.000432384	2.30385e-05	0.000432773	1.38512e-05	7.71774e-05	0.000403969	9.69866e-05	3.89017e-05	3.65229e-06	0.000233163	0.000345003	0.000831645	0.000690318	0.000325167	5.34897e-06	0.000304232	9.56199e-05	0.000149689	5.82721e-06	0.00119717
XBCN31	1.15018e-05	0.000207343	0.00112666	0.000508318	0.000152058	9.61582e-05	0.000203376	0.000227565	0.00017189	6.11633e-05	4.03304e-05	6.088e-05	0.000467213	9.93915e-05	1.43987e-05	0.000163321	6.85629e-05	0.000187411	0.000344904	0.000438285	0.000223904	0.000182166	0.000190001	3.94063e-05	0.000163914	0.000172527	0.000136383	8.85339e-05	0.000154263	0.000347528	3.7574e-05	0.000701773	3.55721e-05	0.000249378	4.91786e-05	3.84578e-05	4.91098e-05	1.21265e-05	0.000236849	0.000158105	0.000230057	4.49396e-05	0.000154982	1.81375e-05	0.000251471	8.25651e-05	0.000348581	1.57307e-05	0.000337568
XBCN32	0.000166227	0.000245574	0.000145438	7.2331e-05	5.08624e-05	8.92545e-05	0.000338806	0.000165155	0.000189877	2.99973e-05	2.02853e-05	9.47373e-05	0.00238653	0.000113291	0.000221344	0.00013974	2.22417e-05	3.62084e-05	0.000463201	0.000238406	0.000279419	0.000145868	0.000332211	7.78709e-05	0.000172186	0.000111273	9.58974e-05	3.20895e-05	0.000141802	0.000203638	2.01959e-05	0.000541819	8.68121e-05	0.000109327	9.1022e-05	3.76603e-05	6.18466e-05	0.000179952	0.000132033	0.000128263	0.00011929	4.344e-05	8.98683e-05	0.00190931	0.000789846	8.2137e-05	0.000110693	0.000237103	0.000148224
XBCN33	0.000101656	4.38703e-05	0.000143575	9.2595e-05	6.84361e-06	3.73681e-05	4.7858e-05	4.65575e-05	2.91298e-05	4.44175e-06	3.10185e-06	4.5384e-05	0.00023612	0.000216767	0.000127247	6.74651e-05	5.77087e-05	3.29151e-05	8.78155e-06	5.24848e-05	0.000189032	7.66724e-05	4.30356e-05	3.3062e-05	4.63841e-05	4.811e-05	3.65801e-05	2.82449e-06	5.85196e-05	0.000104004	5.81296e-06	0.00121745	2.42171e-05	1.32844e-05	9.35728e-05	6.73803e-05	2.04546e-05	0.00011553	6.57486e-05	0.000357135	8.94284e-05	0.000917508	6.35692e-05	0.000106779	5.83446e-05	5.84484e-05	1.84896e-05	0.000123285	0.00015321
XBCN34	9.44493e-05	0.000197888	0.000151614	4.00306e-05	0.000157224	7.17077e-05	0.000247479	0.000165816	8.63675e-05	2.23404e-05	3.96662e-05	5.29017e-05	5.59006e-05	0.00061652	0.000119496	0.000126679	2.32668e-05	4.44025e-05	0.000622245	0.000190902	0.000172844	0.000129322	0.000236778	4.05677e-05	0.00015532	0.000107798	8.3165e-05	6.07441e-05	0.000108207	0.000129566	2.88237e-05	0.000568313	0.000168191	0.000213607	0.0002553	0.000115182	0.000697308	0.000107727	0.000135685	0.000108094	8.5713e-05	7.04771e-05	9.15718e-05	0.000145212	0.000173541	7.2934e-05	0.000170051	0.000131177	0.000109851
XBCN35	5.73604e-06	7.64378e-05	0.000115196	5.22099e-05	2.11178e-05	9.60855e-05	0.000115479	0.000122812	6.62388e-05	2.83881e-05	1.89393e-05	4.47746e-05	0.000250633	0.000127617	7.15299e-06	0.000100696	1.93892e-05	1.97738e-05	0.000111009	0.000134527	0.000171918	0.000108052	0.000107522	2.57178e-05	0.000148784	0.000156569	9.8563e-05	1.51376e-05	0.000626308	0.000163896	1.4876e-05	0.000691853	2.91797e-05	5.85613e-05	0.000530256	0.000130246	3.54123e-05	6.01388e-06	0.000117583	0.000531407	0.000149196	3.87317e-05	0.000146462	1.10971e-05	0.000151407	6.75692e-05	4.12281e-05	8.53162e-06	0.000119199
XBCN5	1.30753e-05	0.000113749	0.000291902	0.00159193	1.89712e-05	7.07993e-05	9.08296e-05	0.00011691	5.08387e-05	2.06845e-05	1.59567e-05	0.000247691	7.64885e-05	0.000192934	1.29669e-05	0.000110609	2.38792e-05	3.11672e-05	0.00028359	0.000410577	0.000156246	0.000131235	8.43595e-05	5.51122e-05	7.27356e-05	7.37327e-05	7.84571e-05	9.03208e-06	0.000186694	0.000142035	8.4849e-06	0.000833798	7.858e-05	2.61073e-05	0.000331133	0.00011375	3.20655e-05	1.36395e-05	0.000156711	0.000161546	0.000130428	2.83187e-05	0.000134054	1.51044e-05	0.000125851	6.94558e-05	0.000123216	1.52116e-05	0.000253563
XBCN6	1.02961e-05	0.000156792	0.000176829	9.0992e-05	0.000451831	0.000151203	0.000167602	0.00026653	0.000221011	1.9376e-05	0.000187854	5.72419e-05	0.000641576	0.000201038	1.31373e-05	0.000648833	1.90902e-05	5.60468e-05	0.000688718	0.000196354	0.000181946	0.000173655	0.000164686	2.55542e-05	0.000385185	0.000336066	0.000174891	0.000103596	0.00050866	0.000665195	2.37997e-05	0.000620243	1.52214e-05	6.90527e-05	0.000222683	0.000144244	4.6923e-05	1.09939e-05	0.000220242	0.000474082	0.000762006	0.00021468	0.000260772	0.00017257	0.000303848	7.5956e-05	0.000139138	1.32768e-05	0.000931901
XBCN7	2.20123e-05	0.000157368	0.000270105	0.000104397	2.47325e-05	7.0519e-05	0.000102064	0.000136603	0.000209467	2.21223e-05	1.79498e-05	0.00010394	0.00124584	0.000114423	3.22507e-05	0.000130766	1.75924e-05	2.84107e-05	0.00041827	0.000162896	0.000177891	0.00013972	9.23959e-05	3.17638e-05	9.0577e-05	9.64687e-05	8.99194e-05	9.113e-06	0.000156348	0.000248469	7.87998e-06	0.000866805	6.9839e-05	3.35016e-05	0.000202966	7.09941e-05	3.98471e-05	2.44749e-05	0.000166339	0.000156039	0.000420682	0.000608009	0.000163978	2.67791e-05	0.000142831	6.93777e-05	0.000197818	3.43912e-05	0.000375657
XBCN8	1.94921e-05	0.000105675	0.000463039	0.000183955	2.4225e-05	7.16719e-05	0.000104958	0.000105704	0.000418413	0.000149699	8.39139e-05	4.52606e-05	3.22703e-05	0.000130181	2.55598e-05	0.000138656	0.000353238	3.49654e-05	8.95763e-05	8.90281e-05	0.000133364	0.000112403	7.99403e-05	3.18863e-05	0.000117553	8.58519e-05	8.87475e-05	1.01737e-05	0.000132852	0.000178918	8.63658e-06	0.000764741	9.97249e-05	2.95772e-05	0.0030375	0.000595305	5.11042e-05	2.00682e-05	0.00011752	0.000150946	7.96634e-05	6.29395e-05	0.000120019	5.5884e-05	0.000155355	5.08525e-05	0.000112797	2.15281e-05	0.000166425
XBCN9	3.43184e-05	0.000265986	0.000113536	7.15491e-05	0.000934348	0.000195571	0.000336492	0.000424899	0.000350958	4.64966e-05	0.000226924	8.14297e-05	1.50077e-05	3.34222e-05	4.44447e-05	0.000213385	0.000114095	1.90091e-05	0.000378707	0.000157381	0.000182462	0.000247811	0.000300262	1.63149e-05	0.000401811	0.000436196	0.00035678	0.000270177	0.000486545	0.000539071	6.52268e-05	0.000439166	3.96306e-05	0.00090681	0.00171775	0.000227201	5.53908e-05	3.81409e-05	0.000321846	0.000490758	0.000290699	2.61823e-05	0.000427309	4.00878e-05	0.000430735	8.93022e-05	0.000269194	4.75656e-05	0.00105536
XBDN1	2.91239e-06	0.000175383	0.000432735	4.04554e-05	2.29462e-05	5.64013e-05	0.000109678	0.000132209	0.000392661	9.32791e-06	9.75752e-06	9.51142e-05	5.0386e-05	3.82961e-05	3.25147e-06	0.000101495	0.000390563	9.18226e-05	0.000622199	0.00023073	0.000254175	0.000103334	0.000107788	4.97059e-05	7.6703e-05	7.59965e-05	0.000183232	6.1199e-06	8.57683e-05	9.71828e-05	4.49997e-06	0.000569951	3.26906e-05	3.16006e-05	0.000313484	7.7654e-05	3.44564e-05	2.63349e-06	0.000104348	8.47495e-05	5.77173e-05	4.15408e-05	5.85818e-05	1.79215e-05	0.000238196	5.99413e-05	0.000558828	4.40894e-06	0.000161991
XBDN2	1.78294e-06	0.000365038	0.000293167	4.91605e-05	1.55252e-05	7.19631e-05	0.00010855	0.000111554	0.000930517	1.40483e-05	9.09612e-06	0.000223772	0.00174103	5.5857e-05	1.84811e-06	0.000121546	3.74881e-05	0.000571617	6.79527e-05	0.000123773	0.000167945	0.000121884	9.33754e-05	5.91634e-05	0.000124053	8.76975e-05	7.59549e-05	4.42796e-06	0.000254151	0.00011229	3.87369e-06	0.000604901	1.60218e-05	1.05195e-05	1.12402e-05	1.66e-05	7.52595e-05	1.44126e-06	0.000111352	0.000233392	0.000288723	4.48221e-05	6.62129e-05	3.44339e-05	0.000158711	6.01888e-05	7.1512e-05	1.60807e-06	0.000339518
XBDN3	1.43391e-05	0.000506374	0.000100497	3.24335e-05	3.4187e-05	7.09127e-05	0.000122851	0.000145007	0.000116293	4.14129e-05	2.98039e-05	7.25691e-05	0.000146129	0.000265524	1.83117e-05	0.000112726	0.000447645	0.000202279	0.000113186	0.000189239	0.00021662	0.000125856	0.000110917	4.01547e-05	9.78314e-05	0.000107464	0.000198302	1.50744e-05	0.000120815	0.000195312	1.14e-05	0.000620861	0.000261744	5.52396e-05	0.000500224	0.000148983	4.31087e-05	1.74716e-05	0.000122393	0.000138766	9.13503e-05	3.93442e-05	7.26058e-05	2.19837e-05	0.000338525	7.4355e-05	0.000190014	1.99369e-05	0.000610837
XBDN4	2.74128e-06	0.000139484	0.00044631	4.04827e-05	2.38481e-05	5.55472e-05	0.000131461	0.000133585	0.000348915	1.86471e-05	1.81496e-05	9.3459e-05	4.27725e-05	3.93736e-05	3.29492e-06	9.44045e-05	0.000343068	0.000106936	0.000585127	0.000191433	0.000257001	9.67118e-05	0.00012519	4.94603e-05	6.74817e-05	7.29638e-05	0.000194093	5.93272e-06	8.43822e-05	8.95595e-05	4.74236e-06	0.000523981	3.10764e-05	2.50772e-05	0.00028983	6.72963e-05	3.57598e-05	2.80621e-06	0.000121947	8.43497e-05	5.79225e-05	4.31561e-05	5.55913e-05	7.46228e-06	0.000191613	5.48082e-05	0.000493045	4.26734e-06	0.000168921
XBDN5	1.73612e-05	6.23284e-05	0.000134113	0.000863228	0.001116	0.00109002	9.46802e-05	0.00016328	0.000220699	2.48351e-05	1.25322e-05	7.30813e-05	0.000214668	0.000367054	2.28868e-05	6.77538e-05	7.91476e-05	8.56663e-05	0.000148288	7.22492e-05	0.000132543	7.76531e-05	9.68867e-05	6.18994e-05	5.53243e-05	5.57411e-05	4.6391e-05	9.81204e-06	6.81622e-05	6.74163e-05	8.6824e-06	0.000598331	9.20736e-05	2.24272e-05	0.00014503	6.02073e-05	2.5233e-05	1.81944e-05	7.22402e-05	0.000105111	8.37819e-05	8.24738e-05	4.86659e-05	2.00712e-05	8.82456e-05	4.2632e-05	3.2127e-05	2.38034e-05	0.000243711
XBDN6	2.39075e-06	0.000201328	5.34753e-05	5.62518e-05	1.32232e-05	7.60123e-05	7.28582e-05	0.000107955	5.24524e-05	1.62689e-05	1.74455e-05	3.55578e-05	4.45806e-05	3.57827e-05	2.21619e-06	9.08886e-05	8.83173e-05	7.92388e-05	9.94646e-05	0.000129762	0.000175186	9.54347e-05	5.86638e-05	3.46481e-05	0.000313423	0.000345571	0.000150035	5.81105e-06	0.000110134	9.5202e-05	5.4011e-06	0.000524362	1.23199e-05	1.07735e-05	0.000104606	2.10583e-05	3.26112e-05	1.97672e-06	0.000173519	0.00011905	8.05064e-05	2.17298e-05	0.000136976	1.03421e-05	0.000652432	5.96522e-05	0.000324117	2.48715e-06	9.85438e-05
XBDN7	2.05596e-05	5.57734e-05	0.000103993	8.15617e-05	2.21924e-05	3.5295e-05	7.45532e-05	0.000123251	0.000643541	0.00184281	0.00156279	6.83006e-05	0.000206115	0.000308236	2.47557e-05	5.67336e-05	7.19818e-05	6.27201e-05	0.000112979	5.06748e-05	0.000129988	6.5481e-05	6.75035e-05	4.84877e-05	4.69473e-05	4.53892e-05	4.03655e-05	1.02639e-05	5.60538e-05	5.53834e-05	7.89385e-06	0.000515534	8.08274e-05	1.53602e-05	0.00013268	6.84649e-05	2.38402e-05	2.25609e-05	5.72524e-05	6.44036e-05	6.14098e-05	7.40227e-05	4.06521e-05	2.50687e-05	7.28085e-05	4.60435e-05	0.000102051	2.71112e-05	0.000181157
YCN10	0.000360999	0.000144513	0.000310608	7.45918e-05	0.000112538	0.000114762	0.000244256	0.000167504	0.000385056	0.00145724	0.000823849	3.54961e-05	0.000448582	0.000410021	0.000355784	0.000253533	0.00138133	4.82567e-05	0.000186783	0.000117852	0.000106295	0.000166956	0.000162178	3.93828e-05	0.000228824	0.000188175	0.000176045	0.000197439	0.000235759	0.000278664	0.000352652	0.000551761	1.15731e-05	3.19572e-05	0.000336366	8.85034e-05	6.23785e-05	0.000370058	0.00020147	0.00023814	0.000286991	0.000153135	0.000207354	0.00039785	0.000233203	5.48197e-05	0.000770618	0.000361387	0.000223964
YCN11	2.74083e-06	0.000172806	0.000184018	0.000169049	0.000108015	0.000134081	0.000164815	0.000291029	7.54804e-05	0.000130751	0.000119996	4.94291e-05	5.01091e-05	4.30432e-05	2.12539e-06	0.000228617	3.29262e-05	4.30643e-05	0.000285496	0.000108371	0.000128874	0.00018953	0.00015752	5.08448e-05	0.000186746	0.000207367	0.000228592	0.000223017	0.000264906	0.000573242	0.000175661	0.000485325	4.04493e-05	2.67586e-05	0.000385212	0.000204483	4.33124e-05	2.57639e-06	0.000203206	0.000255657	0.00023593	0.00113258	0.000455385	6.76693e-06	0.000302577	7.79966e-05	0.000250755	4.24925e-06	0.0014721
YCN12	5.78009e-06	4.74259e-05	2.23102e-05	7.71633e-05	2.2552e-05	3.26798e-05	3.41713e-05	4.12627e-05	6.21087e-05	2.13252e-05	1.61678e-05	3.26439e-05	2.87525e-05	2.56695e-05	5.91085e-06	7.35158e-05	0.00121277	1.92441e-05	0.000164582	3.61335e-05	0.000176981	6.08975e-05	2.76673e-05	3.48912e-05	5.11472e-05	3.17068e-05	3.00975e-05	4.5101e-05	4.07742e-05	7.26855e-05	4.69036e-05	0.000489097	2.03257e-05	6.25917e-05	1.48257e-05	2.35229e-05	3.19914e-05	5.9599e-06	4.44674e-05	4.8139e-05	3.2299e-05	6.06088e-05	3.88013e-05	1.88036e-05	5.41986e-05	4.46228e-05	8.18537e-05	6.48005e-06	4.12563e-05
YCN14	0.000528411	0.000148767	0.000123817	3.19888e-05	0.000300839	0.000101867	0.000116133	0.000272857	0.00134261	3.47729e-05	0.000403007	2.49379e-05	6.85412e-05	0.000262835	0.0005149	0.000254082	0.000360871	3.87845e-05	0.000394956	0.000104077	0.000291738	0.000208598	0.000114776	2.44946e-05	0.000213144	0.000162666	0.000259631	0.000164787	0.000187564	0.000310072	9.26207e-05	0.000611179	1.26099e-05	4.71585e-05	1.44026e-05	1.65332e-05	5.4531e-05	0.000560574	0.000206938	0.000175543	0.000144791	2.08669e-05	0.00013134	0.00097953	0.000343813	7.03707e-05	0.00011847	0.000540724	0.000244957
YCN15	1.59806e-06	5.64922e-05	4.90852e-05	3.03621e-05	7.40996e-05	8.11264e-05	5.59165e-05	0.000115562	4.50088e-05	2.02321e-05	1.37654e-05	3.75962e-05	1.95408e-05	3.30198e-05	1.35366e-06	0.000111361	2.62392e-05	0.000272692	3.5678e-05	5.23703e-05	0.000115866	9.22192e-05	5.48824e-05	2.9288e-05	0.000238895	0.000240463	0.000101237	2.14464e-05	8.18141e-05	0.00016286	7.71153e-06	0.000447771	1.12537e-05	1.29424e-05	1.09691e-05	1.19663e-05	2.91079e-05	1.31205e-06	0.000109923	0.00011231	6.68156e-05	2.57821e-05	0.000262682	6.78e-06	0.000164653	4.59305e-05	8.97602e-05	1.79888e-06	0.000320948
[truncated: 26 more rows]
[truncated: 4,911 more columns]

## Sheet: Figure 1c-f
Figure 1c-f
MAG	completeness	contamination	size	N50
MAG-0001	82.6	3.49	1087707	10509
MAG-0015	81.7	1.31	1038090	7717
MAG-0038	81.37	0.65	1095540	12149
MAG-0044	83.95	0.65	1104799	10487
MAG-0048	83.66	1.96	1127684	9769
MAG-0065	83.5	0.65	1123307	10155
MAG-0070	92.81	0.65	1324603	12173
MAG-0101	87.14	0.8	1729223	8945
MAG-0116	83.01	1.31	1096189	9829
MAG-0119	84.48	0.65	1065020	9942
MAG-0133	82.46	0.98	1104274	9085
[truncated: 4,949 more rows]

## Sheet: Figure 1g
Figure 1g
[truncated: 4,961 more rows]

## Sheet: Figure 1h
Figure 1h
[truncated: 8,317 more rows]
