# Supplementary material for: The microbiome of the buffalo digestive tract
Source: Nat Commun. 2022 Feb 10;13:823. doi: 10.1038/s41467-022-28402-9 (PMC8831627; doi:10.1038/s41467-022-28402-9)
Supplement: Supplementary file 14 — Source Data [file 41467_2022_28402_MOESM14_ESM.zip › Source Data - Figure 2.xlsx]

## Sheet: Figure 2a-c
Figure 2a-c
MAG	Clade	Kingdom	Phylum	Class	Order	Family	Genus	Species
MAG-0001	d__Archaea;p__Halobacterota;c__Methanomicrobia;o__Methanomicrobiales;f__Methanocorpusculaceae;g__Methanocorpusculum;	Archaea	Halobacterota	Methanomicrobia	Methanomicrobiales	Methanocorpusculaceae	Methanocorpusculum	unclassified
MAG-0015	d__Archaea;p__Halobacterota;c__Methanomicrobia;o__Methanomicrobiales;f__Methanocorpusculaceae;g__Methanocorpusculum;	Archaea	Halobacterota	Methanomicrobia	Methanomicrobiales	Methanocorpusculaceae	Methanocorpusculum	unclassified
MAG-0038	d__Archaea;p__Halobacterota;c__Methanomicrobia;o__Methanomicrobiales;f__Methanocorpusculaceae;g__Methanocorpusculum;	Archaea	Halobacterota	Methanomicrobia	Methanomicrobiales	Methanocorpusculaceae	Methanocorpusculum	unclassified
MAG-0044	d__Archaea;p__Halobacterota;c__Methanomicrobia;o__Methanomicrobiales;f__Methanocorpusculaceae;g__Methanocorpusculum;	Archaea	Halobacterota	Methanomicrobia	Methanomicrobiales	Methanocorpusculaceae	Methanocorpusculum	unclassified
MAG-0048	d__Archaea;p__Halobacterota;c__Methanomicrobia;o__Methanomicrobiales;f__Methanocorpusculaceae;g__Methanocorpusculum;	Archaea	Halobacterota	Methanomicrobia	Methanomicrobiales	Methanocorpusculaceae	Methanocorpusculum	unclassified
MAG-0065	d__Archaea;p__Halobacterota;c__Methanomicrobia;o__Methanomicrobiales;f__Methanocorpusculaceae;g__Methanocorpusculum;	Archaea	Halobacterota	Methanomicrobia	Methanomicrobiales	Methanocorpusculaceae	Methanocorpusculum	unclassified
MAG-0070	d__Archaea;p__Halobacterota;c__Methanomicrobia;o__Methanomicrobiales;f__Methanocorpusculaceae;g__Methanocorpusculum;	Archaea	Halobacterota	Methanomicrobia	Methanomicrobiales	Methanocorpusculaceae	Methanocorpusculum	unclassified
MAG-0101	d__Archaea;p__Euryarchaeota;c__Methanobacteria;o__Methanobacteriales;f__Methanobacteriaceae;g__Methanobrevibacter_A;	Archaea	Euryarchaeota	Methanobacteria	Methanobacteriales	Methanobacteriaceae	Methanobrevibacter_A	unclassified
MAG-0116	d__Archaea;p__Halobacterota;c__Methanomicrobia;o__Methanomicrobiales;f__Methanocorpusculaceae;g__Methanocorpusculum;	Archaea	Halobacterota	Methanomicrobia	Methanomicrobiales	Methanocorpusculaceae	Methanocorpusculum	unclassified
MAG-0119	d__Archaea;p__Halobacterota;c__Methanomicrobia;o__Methanomicrobiales;f__Methanocorpusculaceae;g__Methanocorpusculum;	Archaea	Halobacterota	Methanomicrobia	Methanomicrobiales	Methanocorpusculaceae	Methanocorpusculum	unclassified
MAG-0133	d__Archaea;p__Halobacterota;c__Methanomicrobia;o__Methanomicrobiales;f__Methanocorpusculaceae;g__Methanocorpusculum;	Archaea	Halobacterota	Methanomicrobia	Methanomicrobiales	Methanocorpusculaceae	Methanocorpusculum	unclassified
MAG-0172	d__Archaea;p__Halobacterota;c__Methanomicrobia;o__Methanomicrobiales;f__Methanocorpusculaceae;g__Methanocorpusculum;	Archaea	Halobacterota	Methanomicrobia	Methanomicrobiales	Methanocorpusculaceae	Methanocorpusculum	unclassified
MAG-0179	d__Archaea;p__Halobacterota;c__Methanomicrobia;o__Methanomicrobiales;f__Methanocorpusculaceae;g__Methanocorpusculum;	Archaea	Halobacterota	Methanomicrobia	Methanomicrobiales	Methanocorpusculaceae	Methanocorpusculum	unclassified
MAG-0184	d__Archaea;p__Halobacterota;c__Methanomicrobia;o__Methanomicrobiales;f__Methanocorpusculaceae;g__Methanocorpusculum;	Archaea	Halobacterota	Methanomicrobia	Methanomicrobiales	Methanocorpusculaceae	Methanocorpusculum	unclassified
MAG-0197	d__Archaea;p__Halobacterota;c__Methanomicrobia;o__Methanomicrobiales;f__Methanocorpusculaceae;g__Methanocorpusculum;	Archaea	Halobacterota	Methanomicrobia	Methanomicrobiales	Methanocorpusculaceae	Methanocorpusculum	unclassified
MAG-0494	d__Archaea;p__Halobacterota;c__Methanomicrobia;o__Methanomicrobiales;f__Methanocorpusculaceae;g__Methanocorpusculum;	Archaea	Halobacterota	Methanomicrobia	Methanomicrobiales	Methanocorpusculaceae	Methanocorpusculum	unclassified
MAG-0496	d__Archaea;p__Euryarchaeota;c__Methanobacteria;o__Methanobacteriales;f__Methanobacteriaceae;g__Methanobrevibacter_A;	Archaea	Euryarchaeota	Methanobacteria	Methanobacteriales	Methanobacteriaceae	Methanobrevibacter_A	unclassified
MAG-0711	d__Archaea;p__Euryarchaeota;c__Methanobacteria;o__Methanobacteriales;f__Methanobacteriaceae;g__Methanobrevibacter_A;	Archaea	Euryarchaeota	Methanobacteria	Methanobacteriales	Methanobacteriaceae	Methanobrevibacter_A	unclassified
MAG-0729	d__Archaea;p__Euryarchaeota;c__Methanobacteria;o__Methanobacteriales;f__Methanobacteriaceae;g__Methanobrevibacter_A;	Archaea	Euryarchaeota	Methanobacteria	Methanobacteriales	Methanobacteriaceae	Methanobrevibacter_A	unclassified
MAG-0742	d__Archaea;p__Halobacterota;c__Methanomicrobia;o__Methanomicrobiales;f__Methanocorpusculaceae;g__Methanocorpusculum;	Archaea	Halobacterota	Methanomicrobia	Methanomicrobiales	Methanocorpusculaceae	Methanocorpusculum	unclassified
MAG-1035	d__Archaea;p__Halobacterota;c__Methanomicrobia;o__Methanomicrobiales;f__Methanocorpusculaceae;g__Methanocorpusculum;	Archaea	Halobacterota	Methanomicrobia	Methanomicrobiales	Methanocorpusculaceae	Methanocorpusculum	unclassified
MAG-1077	d__Archaea;p__Thermoplasmatota;c__Thermoplasmata;o__Methanomassiliicoccales;f__Methanomethylophilaceae;	Archaea	Thermoplasmatota	Thermoplasmata	Methanomassiliicoccales	Methanomethylophilaceae	unclassified	unclassified
MAG-1078	d__Archaea;p__Halobacterota;c__Methanomicrobia;o__Methanomicrobiales;f__Methanocorpusculaceae;g__Methanocorpusculum;	Archaea	Halobacterota	Methanomicrobia	Methanomicrobiales	Methanocorpusculaceae	Methanocorpusculum	unclassified
MAG-1113	d__Archaea;p__Thermoplasmatota;c__Thermoplasmata;o__Methanomassiliicoccales;f__Methanomethylophilaceae;g__ISO4	Archaea	Thermoplasmatota	Thermoplasmata	Methanomassiliicoccales	Methanomethylophilaceae	ISO4-G1	unclassified
MAG-1215	d__Archaea;p__Halobacterota;c__Methanomicrobia;o__Methanomicrobiales;f__Methanocorpusculaceae;g__Methanocorpusculum;	Archaea	Halobacterota	Methanomicrobia	Methanomicrobiales	Methanocorpusculaceae	Methanocorpusculum	unclassified
MAG-1346	d__Archaea;p__Halobacterota;c__Methanomicrobia;o__Methanomicrobiales;f__Methanocorpusculaceae;g__Methanocorpusculum;	Archaea	Halobacterota	Methanomicrobia	Methanomicrobiales	Methanocorpusculaceae	Methanocorpusculum	unclassified
MAG-1414	d__Archaea;p__Euryarchaeota;c__Methanobacteria;o__Methanobacteriales;f__Methanobacteriaceae;g__Methanobrevibacter_A;s__Methanobrevibacter_A	Archaea	Euryarchaeota	Methanobacteria	Methanobacteriales	Methanobacteriaceae	Methanobrevibacter_A	Methanobrevibacter_A smithii
MAG-1438	d__Archaea;p__Thermoplasmatota;c__Thermoplasmata;o__Methanomassiliicoccales;f__Methanomethylophilaceae;	Archaea	Thermoplasmatota	Thermoplasmata	Methanomassiliicoccales	Methanomethylophilaceae	unclassified	unclassified
MAG-1471	d__Archaea;p__Thermoplasmatota;c__Thermoplasmata;o__Methanomassiliicoccales;f__Methanomethylophilaceae;	Archaea	Thermoplasmatota	Thermoplasmata	Methanomassiliicoccales	Methanomethylophilaceae	unclassified	unclassified
MAG-1486	d__Archaea;p__Halobacterota;c__Methanosarcinia;o__Methanosarcinales;f__Methanosarcinaceae;	Archaea	Halobacterota	Methanosarcinia	Methanosarcinales	Methanosarcinaceae	unclassified	unclassified
MAG-1493	d__Archaea;p__Thermoplasmatota;c__Thermoplasmata;o__Methanomassiliicoccales;f__Methanomethylophilaceae;	Archaea	Thermoplasmatota	Thermoplasmata	Methanomassiliicoccales	Methanomethylophilaceae	unclassified	unclassified
MAG-1504	d__Archaea;p__Thermoplasmatota;c__Thermoplasmata;o__Methanomassiliicoccales;f__Methanomethylophilaceae;g__ISO4	Archaea	Thermoplasmatota	Thermoplasmata	Methanomassiliicoccales	Methanomethylophilaceae	ISO4-G1	unclassified
MAG-1517	d__Archaea;p__Halobacterota;c__Methanomicrobia;o__Methanomicrobiales;f__Methanomicrobiaceae;g__Methanomicrobium;	Archaea	Halobacterota	Methanomicrobia	Methanomicrobiales	Methanomicrobiaceae	Methanomicrobium	unclassified
MAG-1545	d__Archaea;p__Halobacterota;c__Methanosarcinia;o__Methanosarcinales;f__Methanosarcinaceae;	Archaea	Halobacterota	Methanosarcinia	Methanosarcinales	Methanosarcinaceae	unclassified	unclassified
MAG-1564	d__Archaea;p__Halobacterota;c__Methanomicrobia;o__Methanomicrobiales;f__Methanomicrobiaceae;g__Methanomicrobium;	Archaea	Halobacterota	Methanomicrobia	Methanomicrobiales	Methanomicrobiaceae	Methanomicrobium	unclassified
MAG-1565	d__Archaea;p__Halobacterota;c__Methanomicrobia;o__Methanomicrobiales;f__Methanomicrobiaceae;g__Methanomicrobium;	Archaea	Halobacterota	Methanomicrobia	Methanomicrobiales	Methanomicrobiaceae	Methanomicrobium	unclassified
MAG-1581	d__Archaea;p__Thermoplasmatota;c__Thermoplasmata;o__Methanomassiliicoccales;f__Methanomethylophilaceae;	Archaea	Thermoplasmatota	Thermoplasmata	Methanomassiliicoccales	Methanomethylophilaceae	unclassified	unclassified
MAG-1604	d__Archaea;p__Thermoplasmatota;c__Thermoplasmata;o__Methanomassiliicoccales;f__Methanomethylophilaceae;	Archaea	Thermoplasmatota	Thermoplasmata	Methanomassiliicoccales	Methanomethylophilaceae	unclassified	unclassified
MAG-1633	d__Archaea;p__Thermoplasmatota;c__Thermoplasmata;o__Methanomassiliicoccales;f__Methanomethylophilaceae;	Archaea	Thermoplasmatota	Thermoplasmata	Methanomassiliicoccales	Methanomethylophilaceae	unclassified	unclassified
MAG-1667	d__Archaea;p__Halobacterota;c__Methanomicrobia;o__Methanomicrobiales;f__Methanomicrobiaceae;g__Methanomicrobium;	Archaea	Halobacterota	Methanomicrobia	Methanomicrobiales	Methanomicrobiaceae	Methanomicrobium	unclassified
MAG-1746	d__Archaea;p__Thermoplasmatota;c__Thermoplasmata;o__Methanomassiliicoccales;f__Methanomethylophilaceae;	Archaea	Thermoplasmatota	Thermoplasmata	Methanomassiliicoccales	Methanomethylophilaceae	unclassified	unclassified
MAG-1762	d__Archaea;p__Halobacterota;c__Methanomicrobia;o__Methanomicrobiales;f__Methanomicrobiaceae;g__Methanomicrobium;	Archaea	Halobacterota	Methanomicrobia	Methanomicrobiales	Methanomicrobiaceae	Methanomicrobium	unclassified
MAG-1773	d__Archaea;p__Halobacterota;c__Methanomicrobia;o__Methanomicrobiales;f__Methanomicrobiaceae;g__Methanomicrobium;	Archaea	Halobacterota	Methanomicrobia	Methanomicrobiales	Methanomicrobiaceae	Methanomicrobium	unclassified
MAG-1797	d__Archaea;p__Halobacterota;c__Methanomicrobia;o__Methanomicrobiales;f__Methanomicrobiaceae;g__Methanomicrobium;	Archaea	Halobacterota	Methanomicrobia	Methanomicrobiales	Methanomicrobiaceae	Methanomicrobium	unclassified
MAG-1813	d__Archaea;p__Thermoplasmatota;c__Thermoplasmata;o__Methanomassiliicoccales;f__Methanomethylophilaceae;	Archaea	Thermoplasmatota	Thermoplasmata	Methanomassiliicoccales	Methanomethylophilaceae	unclassified	unclassified
MAG-1842	d__Archaea;p__Halobacterota;c__Methanomicrobia;o__Methanomicrobiales;f__Methanomicrobiaceae;g__Methanomicrobium;	Archaea	Halobacterota	Methanomicrobia	Methanomicrobiales	Methanomicrobiaceae	Methanomicrobium	unclassified
MAG-1912	d__Archaea;p__Halobacterota;c__Methanomicrobia;o__Methanomicrobiales;f__Methanocorpusculaceae;g__Methanocorpusculum;	Archaea	Halobacterota	Methanomicrobia	Methanomicrobiales	Methanocorpusculaceae	Methanocorpusculum	unclassified
MAG-2035	d__Archaea;p__Halobacterota;c__Methanomicrobia;o__Methanomicrobiales;f__Methanomicrobiaceae;g__Methanomicrobium;	Archaea	Halobacterota	Methanomicrobia	Methanomicrobiales	Methanomicrobiaceae	Methanomicrobium	unclassified
MAG-2052	d__Archaea;p__Thermoplasmatota;c__Thermoplasmata;o__Methanomassiliicoccales;f__Methanomethylophilaceae;	Archaea	Thermoplasmatota	Thermoplasmata	Methanomassiliicoccales	Methanomethylophilaceae	unclassified	unclassified
MAG-2058	d__Archaea;p__Halobacterota;c__Methanomicrobia;o__Methanomicrobiales;f__Methanomicrobiaceae;g__Methanomicrobium;	Archaea	Halobacterota	Methanomicrobia	Methanomicrobiales	Methanomicrobiaceae	Methanomicrobium	unclassified
MAG-2062	d__Archaea;p__Thermoplasmatota;c__Thermoplasmata;o__Methanomassiliicoccales;f__Methanomethylophilaceae;g__ISO4	Archaea	Thermoplasmatota	Thermoplasmata	Methanomassiliicoccales	Methanomethylophilaceae	ISO4-G1	unclassified
MAG-2064	d__Archaea;p__Halobacterota;c__Methanomicrobia;o__Methanomicrobiales;f__Methanomicrobiaceae;g__Methanomicrobium;	Archaea	Halobacterota	Methanomicrobia	Methanomicrobiales	Methanomicrobiaceae	Methanomicrobium	unclassified
MAG-2089	d__Archaea;p__Halobacterota;c__Methanomicrobia;o__Methanomicrobiales;f__Methanomicrobiaceae;g__Methanomicrobium;	Archaea	Halobacterota	Methanomicrobia	Methanomicrobiales	Methanomicrobiaceae	Methanomicrobium	unclassified
MAG-2090	d__Archaea;p__Thermoplasmatota;c__Thermoplasmata;o__Methanomassiliicoccales;f__Methanomethylophilaceae;g__ISO4	Archaea	Thermoplasmatota	Thermoplasmata	Methanomassiliicoccales	Methanomethylophilaceae	ISO4-G1	unclassified
MAG-2091	d__Archaea;p__Thermoplasmatota;c__Thermoplasmata;o__Methanomassiliicoccales;f__Methanomethylophilaceae;g__ISO4	Archaea	Thermoplasmatota	Thermoplasmata	Methanomassiliicoccales	Methanomethylophilaceae	ISO4-G1	unclassified
MAG-2094	d__Archaea;p__Halobacterota;c__Methanomicrobia;o__Methanomicrobiales;f__Methanomicrobiaceae;g__Methanomicrobium;	Archaea	Halobacterota	Methanomicrobia	Methanomicrobiales	Methanomicrobiaceae	Methanomicrobium	unclassified
MAG-2121	d__Archaea;p__Thermoplasmatota;c__Thermoplasmata;o__Methanomassiliicoccales;f__Methanomethylophilaceae;g__ISO4	Archaea	Thermoplasmatota	Thermoplasmata	Methanomassiliicoccales	Methanomethylophilaceae	ISO4-G1	unclassified
MAG-2223	d__Archaea;p__Euryarchaeota;c__Methanobacteria;o__Methanobacteriales;f__Methanobacteriaceae;g__Methanobrevibacter_A;	Archaea	Euryarchaeota	Methanobacteria	Methanobacteriales	Methanobacteriaceae	Methanobrevibacter_A	unclassified
MAG-2225	d__Archaea;p__Euryarchaeota;c__Methanobacteria;o__Methanobacteriales;f__Methanobacteriaceae;g__Methanobrevibacter_A;	Archaea	Euryarchaeota	Methanobacteria	Methanobacteriales	Methanobacteriaceae	Methanobrevibacter_A	unclassified
MAG-2290	d__Archaea;p__Euryarchaeota;c__Methanobacteria;o__Methanobacteriales;f__Methanobacteriaceae;g__Methanobrevibacter_A;	Archaea	Euryarchaeota	Methanobacteria	Methanobacteriales	Methanobacteriaceae	Methanobrevibacter_A	unclassified
MAG-2365	d__Archaea;p__Euryarchaeota;c__Methanobacteria;o__Methanobacteriales;f__Methanobacteriaceae;g__Methanobrevibacter_B;s__Methanobrevibacter_B	Archaea	Euryarchaeota	Methanobacteria	Methanobacteriales	Methanobacteriaceae	Methanobrevibacter_B	Methanobrevibacter_B boviskoreani
MAG-2444	d__Archaea;p__Euryarchaeota;c__Methanobacteria;o__Methanobacteriales;f__Methanobacteriaceae;g__Methanobrevibacter_A;s__Methanobrevibacter_A	Archaea	Euryarchaeota	Methanobacteria	Methanobacteriales	Methanobacteriaceae	Methanobrevibacter_A	Methanobrevibacter_A sp900313645
MAG-2455	d__Archaea;p__Thermoplasmatota;c__Thermoplasmata;o__Methanomassiliicoccales;f__Methanomethylophilaceae;	Archaea	Thermoplasmatota	Thermoplasmata	Methanomassiliicoccales	Methanomethylophilaceae	unclassified	unclassified
MAG-2496	d__Archaea;p__Euryarchaeota;c__Methanobacteria;o__Methanobacteriales;f__Methanobacteriaceae;g__Methanobrevibacter_A;s__Methanobrevibacter_A	Archaea	Euryarchaeota	Methanobacteria	Methanobacteriales	Methanobacteriaceae	Methanobrevibacter_A	Methanobrevibacter_A sp900319535
MAG-2534	d__Archaea;p__Thermoplasmatota;c__Thermoplasmata;o__Methanomassiliicoccales;f__Methanomethylophilaceae;g__Methanomethylophilus;s__Methanomethylophilus	Archaea	Thermoplasmatota	Thermoplasmata	Methanomassiliicoccales	Methanomethylophilaceae	Methanomethylophilus	Methanomethylophilus sp001481295
MAG-2635	d__Archaea;p__Euryarchaeota;c__Methanobacteria;o__Methanobacteriales;f__Methanobacteriaceae;g__Methanobrevibacter_A;	Archaea	Euryarchaeota	Methanobacteria	Methanobacteriales	Methanobacteriaceae	Methanobrevibacter_A	unclassified
MAG-3255	d__Archaea;p__Halobacterota;c__Methanomicrobia;o__Methanomicrobiales;f__Methanocorpusculaceae;g__Methanocorpusculum;	Archaea	Halobacterota	Methanomicrobia	Methanomicrobiales	Methanocorpusculaceae	Methanocorpusculum	unclassified
MAG-3281	d__Archaea;p__Halobacterota;c__Methanomicrobia;o__Methanomicrobiales;f__Methanocorpusculaceae;g__Methanocorpusculum;	Archaea	Halobacterota	Methanomicrobia	Methanomicrobiales	Methanocorpusculaceae	Methanocorpusculum	unclassified
MAG-3343	d__Archaea;p__Halobacterota;c__Methanomicrobia;o__Methanomicrobiales;f__Methanocorpusculaceae;g__Methanocorpusculum;	Archaea	Halobacterota	Methanomicrobia	Methanomicrobiales	Methanocorpusculaceae	Methanocorpusculum	unclassified
MAG-3530	d__Archaea;p__Thermoplasmatota;c__Thermoplasmata;o__Methanomassiliicoccales;f__Methanomethylophilaceae;	Archaea	Thermoplasmatota	Thermoplasmata	Methanomassiliicoccales	Methanomethylophilaceae	unclassified	unclassified
MAG-3542	d__Archaea;p__Halobacterota;c__Methanomicrobia;o__Methanomicrobiales;f__Methanocorpusculaceae;g__Methanocorpusculum;	Archaea	Halobacterota	Methanomicrobia	Methanomicrobiales	Methanocorpusculaceae	Methanocorpusculum	unclassified
MAG-3592	d__Archaea;p__Halobacterota;c__Methanomicrobia;o__Methanomicrobiales;f__Methanocorpusculaceae;g__Methanocorpusculum;	Archaea	Halobacterota	Methanomicrobia	Methanomicrobiales	Methanocorpusculaceae	Methanocorpusculum	unclassified
MAG-3994	d__Archaea;p__Halobacterota;c__Methanomicrobia;o__Methanomicrobiales;f__Methanocorpusculaceae;g__Methanocorpusculum;s__Methanocorpusculum	Archaea	Halobacterota	Methanomicrobia	Methanomicrobiales	Methanocorpusculaceae	Methanocorpusculum	Methanocorpusculum sp001940805
MAG-4153	d__Archaea;p__Thermoplasmatota;c__Thermoplasmata;o__Methanomassiliicoccales;f__Methanomethylophilaceae;	Archaea	Thermoplasmatota	Thermoplasmata	Methanomassiliicoccales	Methanomethylophilaceae	unclassified	unclassified
MAG-0002	d__Bacteria;p__Firmicutes_A;c__Clostridia;o__4C28d	Bacteria	Firmicutes_A	Clostridia	4C28d-15	CAG-727	unclassified	unclassified
MAG-0003	d__Bacteria;p__Bacteroidota;c__Bacteroidia;o__Bacteroidales;f__Paludibacteraceae;	Bacteria	Bacteroidota	Bacteroidia	Bacteroidales	Paludibacteraceae	unclassified	unclassified
MAG-0004	d__Bacteria;p__Bacteroidota;c__Bacteroidia;o__Bacteroidales;f__Rikenellaceae;g__Alistipes;	Bacteria	Bacteroidota	Bacteroidia	Bacteroidales	Rikenellaceae	Alistipes	unclassified
MAG-0005	d__Bacteria;p__Verrucomicrobiota;c__Lentisphaeria;o__Victivallales;f__UBA1829;	Bacteria	Verrucomicrobiota	Lentisphaeria	Victivallales	UBA1829	unclassified	unclassified
MAG-0006	d__Bacteria;p__Firmicutes_A;c__Clostridia;o__Oscillospirales;f__CAG	Bacteria	Firmicutes_A	Clostridia	Oscillospirales	CAG-272	unclassified	unclassified
MAG-0007	d__Bacteria;p__Firmicutes_A;c__Clostridia;o__Oscillospirales;f__CAG	Bacteria	Firmicutes_A	Clostridia	Oscillospirales	CAG-272	unclassified	unclassified
MAG-0008	d__Bacteria;p__Firmicutes_A;c__Clostridia;o__Oscillospirales;f__CAG	Bacteria	Firmicutes_A	Clostridia	Oscillospirales	CAG-272	Firm-07	unclassified
MAG-0009	d__Bacteria;p__Bacteroidota;c__Bacteroidia;o__Bacteroidales;f__Paludibacteraceae;g__UBA1181;	Bacteria	Bacteroidota	Bacteroidia	Bacteroidales	Paludibacteraceae	UBA1181	unclassified
MAG-0010	d__Bacteria;p__Verrucomicrobiota;c__Lentisphaeria;o__Victivallales;f__UBA1829;	Bacteria	Verrucomicrobiota	Lentisphaeria	Victivallales	UBA1829	unclassified	unclassified
MAG-0011	d__Bacteria;p__Verrucomicrobiota;c__Verrucomicrobiae;o__Opitutales;f__CAG	Bacteria	Verrucomicrobiota	Verrucomicrobiae	Opitutales	CAG-312	CAG-312	unclassified
MAG-0012	d__Bacteria;p__Bacteroidota;c__Bacteroidia;o__Bacteroidales;f__Paludibacteraceae;	Bacteria	Bacteroidota	Bacteroidia	Bacteroidales	Paludibacteraceae	unclassified	unclassified
MAG-0013	d__Bacteria;p__Bacteroidota;c__Bacteroidia;o__Bacteroidales;f__Rikenellaceae;g__Alistipes;	Bacteria	Bacteroidota	Bacteroidia	Bacteroidales	Rikenellaceae	Alistipes	unclassified
MAG-0014	d__Bacteria;p__Bacteroidota;c__Bacteroidia;o__Bacteroidales;f__Rikenellaceae;g__Alistipes;	Bacteria	Bacteroidota	Bacteroidia	Bacteroidales	Rikenellaceae	Alistipes	unclassified
MAG-0016	d__Bacteria;p__Firmicutes_A;c__Clostridia;o__Oscillospirales;f__CAG	Bacteria	Firmicutes_A	Clostridia	Oscillospirales	CAG-272	unclassified	unclassified
MAG-0017	d__Bacteria;p__Bacteroidota;c__Bacteroidia;o__Bacteroidales;f__Rikenellaceae;g__Alistipes;	Bacteria	Bacteroidota	Bacteroidia	Bacteroidales	Rikenellaceae	Alistipes	unclassified
MAG-0018	d__Bacteria;p__Bacteroidota;c__Bacteroidia;o__Bacteroidales;f__Muribaculaceae;g__UBA7173_A;	Bacteria	Bacteroidota	Bacteroidia	Bacteroidales	Muribaculaceae	UBA7173_A	unclassified
MAG-0019	d__Bacteria;p__Proteobacteria;c__Alphaproteobacteria;o__RF32;f__CAG	Bacteria	Proteobacteria	Alphaproteobacteria	RF32	CAG-239	CAG-495	unclassified
MAG-0020	d__Bacteria;p__Firmicutes_A;c__Clostridia;o__4C28d	Bacteria	Firmicutes_A	Clostridia	4C28d-15	CAG-727	QALS01	unclassified
MAG-0021	d__Bacteria;p__Firmicutes_A;c__Clostridia;o__Oscillospirales;f__Acutalibacteraceae;g__UBA737;	Bacteria	Firmicutes_A	Clostridia	Oscillospirales	Acutalibacteraceae	UBA737	unclassified
MAG-0022	d__Bacteria;p__Firmicutes_A;c__Clostridia;o__Oscillospirales;f__CAG	Bacteria	Firmicutes_A	Clostridia	Oscillospirales	CAG-272	unclassified	unclassified
MAG-0023	d__Bacteria;p__Firmicutes_A;c__Clostridia;o__Oscillospirales;f__CAG	Bacteria	Firmicutes_A	Clostridia	Oscillospirales	CAG-272	unclassified	unclassified
MAG-0024	d__Bacteria;p__Bacteroidota;c__Bacteroidia;o__Bacteroidales;f__Rikenellaceae;g__Alistipes;	Bacteria	Bacteroidota	Bacteroidia	Bacteroidales	Rikenellaceae	Alistipes	unclassified
MAG-0025	d__Bacteria;p__Firmicutes_A;c__Clostridia;o__Oscillospirales;f__CAG	Bacteria	Firmicutes_A	Clostridia	Oscillospirales	CAG-272	unclassified	unclassified
MAG-0026	d__Bacteria;p__Firmicutes_A;c__Clostridia;o__Oscillospirales;f__CAG	Bacteria	Firmicutes_A	Clostridia	Oscillospirales	CAG-272	unclassified	unclassified
MAG-0027	d__Bacteria;p__Firmicutes_A;c__Clostridia;o__Oscillospirales;f__CAG	Bacteria	Firmicutes_A	Clostridia	Oscillospirales	CAG-272	unclassified	unclassified
MAG-0028	d__Bacteria;p__Verrucomicrobiota;c__Kiritimatiellae;o__RFP12;f__UBA1067;g__UBA1731;	Bacteria	Verrucomicrobiota	Kiritimatiellae	RFP12	UBA1067	UBA1731	unclassified
MAG-0029	d__Bacteria;p__Firmicutes_A;c__Clostridia;o__Oscillospirales;f__CAG	Bacteria	Firmicutes_A	Clostridia	Oscillospirales	CAG-272	unclassified	unclassified
MAG-0030	d__Bacteria;p__Firmicutes_A;c__Clostridia;o__Oscillospirales;f__CAG	Bacteria	Firmicutes_A	Clostridia	Oscillospirales	CAG-272	unclassified	unclassified
MAG-0031	d__Bacteria;p__Verrucomicrobiota;c__Kiritimatiellae;o__RFP12;f__UBA1067;g__UBA1067;	Bacteria	Verrucomicrobiota	Kiritimatiellae	RFP12	UBA1067	UBA1067	unclassified
MAG-0032	d__Bacteria;p__Firmicutes_A;c__Clostridia;o__Oscillospirales;f__Oscillospiraceae;g__CAG	Bacteria	Firmicutes_A	Clostridia	Oscillospirales	Oscillospiraceae	CAG-110	unclassified
MAG-0033	d__Bacteria;p__Bacteroidota;c__Bacteroidia;o__Bacteroidales;f__Paludibacteraceae;g__RUG163;	Bacteria	Bacteroidota	Bacteroidia	Bacteroidales	Paludibacteraceae	RUG163	unclassified
MAG-0034	d__Bacteria;p__Verrucomicrobiota;c__Kiritimatiellae;o__RFP12;f__UBA1067;g__UBA1067;	Bacteria	Verrucomicrobiota	Kiritimatiellae	RFP12	UBA1067	UBA1067	unclassified
MAG-0035	d__Bacteria;p__Bacteroidota;c__Bacteroidia;o__Bacteroidales;f__Paludibacteraceae;g__RUG163;	Bacteria	Bacteroidota	Bacteroidia	Bacteroidales	Paludibacteraceae	RUG163	unclassified
MAG-0036	d__Bacteria;p__Bacteroidota;c__Bacteroidia;o__Bacteroidales;f__Paludibacteraceae;g__RUG163;	Bacteria	Bacteroidota	Bacteroidia	Bacteroidales	Paludibacteraceae	RUG163	unclassified
MAG-0037	d__Bacteria;p__Firmicutes_A;c__Clostridia;o__4C28d	Bacteria	Firmicutes_A	Clostridia	4C28d-15	unclassified	unclassified	unclassified
MAG-0039	d__Bacteria;p__Firmicutes_A;c__Clostridia;o__Oscillospirales;f__CAG	Bacteria	Firmicutes_A	Clostridia	Oscillospirales	CAG-272	unclassified	unclassified
MAG-0040	d__Bacteria;p__Firmicutes_A;c__Clostridia;o__Oscillospirales;f__CAG	Bacteria	Firmicutes_A	Clostridia	Oscillospirales	CAG-272	unclassified	unclassified
MAG-0041	d__Bacteria;p__Firmicutes_A;c__Clostridia;o__Oscillospirales;f__CAG	Bacteria	Firmicutes_A	Clostridia	Oscillospirales	CAG-272	unclassified	unclassified
MAG-0042	d__Bacteria;p__Bacteroidota;c__Bacteroidia;o__Bacteroidales;f__Rikenellaceae;g__Alistipes;	Bacteria	Bacteroidota	Bacteroidia	Bacteroidales	Rikenellaceae	Alistipes	unclassified
MAG-0043	d__Bacteria;p__Firmicutes_A;c__Clostridia;o__Oscillospirales;f__CAG	Bacteria	Firmicutes_A	Clostridia	Oscillospirales	CAG-272	unclassified	unclassified
MAG-0045	d__Bacteria;p__Firmicutes_A;c__Clostridia;o__Oscillospirales;f__CAG	Bacteria	Firmicutes_A	Clostridia	Oscillospirales	CAG-272	Firm-07	unclassified
MAG-0046	d__Bacteria;p__Firmicutes_A;c__Clostridia;o__4C28d	Bacteria	Firmicutes_A	Clostridia	4C28d-15	DTU072	unclassified	unclassified
MAG-0047	d__Bacteria;p__Firmicutes_A;c__Clostridia;o__4C28d	Bacteria	Firmicutes_A	Clostridia	4C28d-15	UBA1242	UBA4626	unclassified
MAG-0049	d__Bacteria;p__Firmicutes_A;c__Clostridia;o__Oscillospirales;f__CAG	Bacteria	Firmicutes_A	Clostridia	Oscillospirales	CAG-272	unclassified	unclassified
MAG-0050	d__Bacteria;p__Proteobacteria;c__Alphaproteobacteria;o__Rs	Bacteria	Proteobacteria	Alphaproteobacteria	Rs-D84	Rs-D84	Rs-D84	unclassified
MAG-0051	d__Bacteria;p__Bacteroidota;c__Bacteroidia;o__Bacteroidales;f__Rikenellaceae;g__Alistipes;	Bacteria	Bacteroidota	Bacteroidia	Bacteroidales	Rikenellaceae	Alistipes	unclassified
MAG-0052	d__Bacteria;p__Firmicutes_A;c__Clostridia;o__Oscillospirales;f__CAG	Bacteria	Firmicutes_A	Clostridia	Oscillospirales	CAG-272	UBA1740	unclassified
MAG-0053	d__Bacteria;p__Spirochaetota;c__GWE2	Bacteria	Spirochaetota	GWE2-31-10	GWE2-31-10	GWE2-31-10	unclassified	unclassified
MAG-0054	d__Bacteria;p__Verrucomicrobiota;c__Lentisphaeria;o__Victivallales;f__Victivallaceae;	Bacteria	Verrucomicrobiota	Lentisphaeria	Victivallales	Victivallaceae	unclassified	unclassified
MAG-0055	d__Bacteria;p__Proteobacteria;c__Alphaproteobacteria;o__Rs	Bacteria	Proteobacteria	Alphaproteobacteria	Rs-D84	Rs-D84	Rs-D84	unclassified
MAG-0056	d__Bacteria;p__Firmicutes_A;c__Clostridia;o__Oscillospirales;f__CAG	Bacteria	Firmicutes_A	Clostridia	Oscillospirales	CAG-272	Firm-07	unclassified
MAG-0057	d__Bacteria;p__Firmicutes_A;c__Clostridia;o__Oscillospirales;f__CAG	Bacteria	Firmicutes_A	Clostridia	Oscillospirales	CAG-272	unclassified	unclassified
MAG-0058	d__Bacteria;p__Bacteroidota;c__Bacteroidia;o__Bacteroidales;f__Rikenellaceae;g__Alistipes;	Bacteria	Bacteroidota	Bacteroidia	Bacteroidales	Rikenellaceae	Alistipes	unclassified
MAG-0059	d__Bacteria;p__Firmicutes_A;c__Clostridia;o__Oscillospirales;f__CAG	Bacteria	Firmicutes_A	Clostridia	Oscillospirales	CAG-272	unclassified	unclassified
MAG-0060	d__Bacteria;p__Firmicutes_A;c__Clostridia;o__Oscillospirales;f__CAG	Bacteria	Firmicutes_A	Clostridia	Oscillospirales	CAG-272	Firm-07	unclassified
MAG-0061	d__Bacteria;p__Bacteroidota;c__Bacteroidia;o__Bacteroidales;f__Rikenellaceae;g__Alistipes;	Bacteria	Bacteroidota	Bacteroidia	Bacteroidales	Rikenellaceae	Alistipes	unclassified
MAG-0062	d__Bacteria;p__Firmicutes_A;c__Clostridia;o__4C28d	Bacteria	Firmicutes_A	Clostridia	4C28d-15	CAG-727	QALS01	unclassified
MAG-0063	d__Bacteria;p__Bacteroidota;c__Bacteroidia;o__Bacteroidales;f__Paludibacteraceae;g__RF16;	Bacteria	Bacteroidota	Bacteroidia	Bacteroidales	Paludibacteraceae	RF16	unclassified
MAG-0064	d__Bacteria;p__Bacteroidota;c__Bacteroidia;o__Bacteroidales;f__Rikenellaceae;g__Alistipes;	Bacteria	Bacteroidota	Bacteroidia	Bacteroidales	Rikenellaceae	Alistipes	unclassified
MAG-0066	d__Bacteria;p__Bacteroidota;c__Bacteroidia;o__Bacteroidales;f__Bacteroidaceae;	Bacteria	Bacteroidota	Bacteroidia	Bacteroidales	Bacteroidaceae	unclassified	unclassified
MAG-0067	d__Bacteria;p__Bacteroidota;c__Bacteroidia;o__Bacteroidales;f__Rikenellaceae;g__Alistipes;	Bacteria	Bacteroidota	Bacteroidia	Bacteroidales	Rikenellaceae	Alistipes	unclassified
MAG-0068	d__Bacteria;p__Firmicutes_A;c__Clostridia;o__4C28d	Bacteria	Firmicutes_A	Clostridia	4C28d-15	CAG-727	QALS01	unclassified
MAG-0069	d__Bacteria;p__Firmicutes_A;c__Clostridia;o__Oscillospirales;f__Acutalibacteraceae;g__UBA737;	Bacteria	Firmicutes_A	Clostridia	Oscillospirales	Acutalibacteraceae	UBA737	unclassified
MAG-0071	d__Bacteria;p__Bacteroidota;c__Bacteroidia;o__Bacteroidales;f__P3;g__UBA3388;s__UBA3388	Bacteria	Bacteroidota	Bacteroidia	Bacteroidales	P3	UBA3388	UBA3388 sp002358855
MAG-0072	d__Bacteria;p__Spirochaetota;c__GWE2	Bacteria	Spirochaetota	GWE2-31-10	GWE2-31-10	GWE2-31-10	unclassified	unclassified
MAG-0073	d__Bacteria;p__Firmicutes_A;c__Clostridia;o__Oscillospirales;f__CAG	Bacteria	Firmicutes_A	Clostridia	Oscillospirales	CAG-272	CAG-448	unclassified
MAG-0074	d__Bacteria;p__Bacteroidota;c__Bacteroidia;o__Bacteroidales;f__Paludibacteraceae;g__RF16;	Bacteria	Bacteroidota	Bacteroidia	Bacteroidales	Paludibacteraceae	RF16	unclassified
MAG-0075	d__Bacteria;p__Firmicutes_A;c__Clostridia;o__Oscillospirales;f__CAG	Bacteria	Firmicutes_A	Clostridia	Oscillospirales	CAG-272	UBA1740	unclassified
MAG-0076	d__Bacteria;p__Spirochaetota;c__Spirochaetia;o__Treponematales;f__Treponemataceae;g__CETP13;	Bacteria	Spirochaetota	Spirochaetia	Treponematales	Treponemataceae	CETP13	unclassified
MAG-0077	d__Bacteria;p__Verrucomicrobiota;c__Kiritimatiellae;o__RFP12;	Bacteria	Verrucomicrobiota	Kiritimatiellae	RFP12	unclassified	unclassified	unclassified
MAG-0078	d__Bacteria;p__Firmicutes_A;c__Clostridia;o__Oscillospirales;f__Oscillospiraceae;g__CAG	Bacteria	Firmicutes_A	Clostridia	Oscillospirales	Oscillospiraceae	CAG-110	unclassified
MAG-0079	d__Bacteria;p__Firmicutes_A;c__Clostridia;o__Oscillospirales;f__CAG	Bacteria	Firmicutes_A	Clostridia	Oscillospirales	CAG-272	unclassified	unclassified
MAG-0080	d__Bacteria;p__Firmicutes_A;c__Clostridia;o__Oscillospirales;f__Acutalibacteraceae;	Bacteria	Firmicutes_A	Clostridia	Oscillospirales	Acutalibacteraceae	unclassified	unclassified
MAG-0081	d__Bacteria;p__Bacteroidota;c__Bacteroidia;o__Bacteroidales;f__Rikenellaceae;g__Alistipes;	Bacteria	Bacteroidota	Bacteroidia	Bacteroidales	Rikenellaceae	Alistipes	unclassified
MAG-0082	d__Bacteria;p__Firmicutes_A;c__Clostridia;o__4C28d	Bacteria	Firmicutes_A	Clostridia	4C28d-15	CAG-727	QALS01	unclassified
MAG-0083	d__Bacteria;p__Bacteroidota;c__Bacteroidia;o__Bacteroidales;f__Rikenellaceae;	Bacteria	Bacteroidota	Bacteroidia	Bacteroidales	Rikenellaceae	unclassified	unclassified
MAG-0084	d__Bacteria;p__Firmicutes_A;c__Clostridia;o__Oscillospirales;f__CAG	Bacteria	Firmicutes_A	Clostridia	Oscillospirales	CAG-272	UBA1740	unclassified
MAG-0085	d__Bacteria;p__Spirochaetota;c__Spirochaetia;o__Treponematales;f__Treponemataceae;	Bacteria	Spirochaetota	Spirochaetia	Treponematales	Treponemataceae	unclassified	unclassified
MAG-0086	d__Bacteria;p__Firmicutes_A;c__Clostridia;o__Oscillospirales;f__CAG	Bacteria	Firmicutes_A	Clostridia	Oscillospirales	CAG-272	CAG-448	unclassified
MAG-0087	d__Bacteria;p__Firmicutes_A;c__Clostridia;o__4C28d	Bacteria	Firmicutes_A	Clostridia	4C28d-15	CAG-727	QALS01	unclassified
MAG-0088	d__Bacteria;p__Verrucomicrobiota;c__Kiritimatiellae;o__RFP12;	Bacteria	Verrucomicrobiota	Kiritimatiellae	RFP12	unclassified	unclassified	unclassified
MAG-0089	d__Bacteria;p__Spirochaetota;c__Spirochaetia;o__Sphaerochaetales;f__Sphaerochaetaceae;g__UBA5920;	Bacteria	Spirochaetota	Spirochaetia	Sphaerochaetales	Sphaerochaetaceae	UBA5920	unclassified
MAG-0090	d__Bacteria;p__Firmicutes_A;c__Clostridia;o__4C28d	Bacteria	Firmicutes_A	Clostridia	4C28d-15	CAG-727	QALS01	unclassified
MAG-0091	d__Bacteria;p__Bacteroidota;c__Bacteroidia;o__Bacteroidales;f__UBA932;g__RC9;	Bacteria	Bacteroidota	Bacteroidia	Bacteroidales	UBA932	RC9	unclassified
MAG-0092	d__Bacteria;p__Bacteroidota;c__Bacteroidia;o__Bacteroidales;f__UBA932;g__RC9;	Bacteria	Bacteroidota	Bacteroidia	Bacteroidales	UBA932	RC9	unclassified
MAG-0093	d__Bacteria;p__Firmicutes_A;c__Clostridia;o__Oscillospirales;f__CAG	Bacteria	Firmicutes_A	Clostridia	Oscillospirales	CAG-272	Firm-07	unclassified
MAG-0094	d__Bacteria;p__Firmicutes_A;c__Clostridia;o__Lachnospirales;f__Lachnospiraceae;	Bacteria	Firmicutes_A	Clostridia	Lachnospirales	Lachnospiraceae	unclassified	unclassified
MAG-0095	d__Bacteria;p__Bacteroidota;c__Bacteroidia;o__Bacteroidales;f__Rikenellaceae;g__Alistipes;	Bacteria	Bacteroidota	Bacteroidia	Bacteroidales	Rikenellaceae	Alistipes	unclassified
MAG-0096	d__Bacteria;p__Bacteroidota;c__Bacteroidia;o__Bacteroidales;f__Rikenellaceae;g__Alistipes;	Bacteria	Bacteroidota	Bacteroidia	Bacteroidales	Rikenellaceae	Alistipes	unclassified
MAG-0097	d__Bacteria;p__Firmicutes_A;c__Clostridia;o__Monoglobales;f__UBA1381;	Bacteria	Firmicutes_A	Clostridia	Monoglobales	UBA1381	unclassified	unclassified
MAG-0098	d__Bacteria;p__Bacteroidota;c__Bacteroidia;o__Bacteroidales;f__Paludibacteraceae;g__RF16;	Bacteria	Bacteroidota	Bacteroidia	Bacteroidales	Paludibacteraceae	RF16	unclassified
MAG-0099	d__Bacteria;p__Bacteroidota;c__Bacteroidia;o__Bacteroidales;f__Muribaculaceae;g__UBA7173_A;	Bacteria	Bacteroidota	Bacteroidia	Bacteroidales	Muribaculaceae	UBA7173_A	unclassified
MAG-0100	d__Bacteria;p__Bacteroidota;c__Bacteroidia;o__Bacteroidales;f__Bacteroidaceae;g__UBA4372;	Bacteria	Bacteroidota	Bacteroidia	Bacteroidales	Bacteroidaceae	UBA4372	unclassified
MAG-0102	d__Bacteria;p__Firmicutes_A;c__Clostridia;o__4C28d	Bacteria	Firmicutes_A	Clostridia	4C28d-15	CAG-727	QALS01	unclassified
MAG-0103	d__Bacteria;p__Firmicutes_A;c__Clostridia;o__Oscillospirales;f__CAG	Bacteria	Firmicutes_A	Clostridia	Oscillospirales	CAG-272	unclassified	unclassified
MAG-0104	d__Bacteria;p__Firmicutes_A;c__Clostridia;o__Oscillospirales;f__CAG	Bacteria	Firmicutes_A	Clostridia	Oscillospirales	CAG-272	unclassified	unclassified
MAG-0105	d__Bacteria;p__Firmicutes_A;c__Clostridia;o__4C28d	Bacteria	Firmicutes_A	Clostridia	4C28d-15	CAG-727	QALS01	unclassified
MAG-0106	d__Bacteria;p__Verrucomicrobiota;c__Kiritimatiellae;o__RFP12;	Bacteria	Verrucomicrobiota	Kiritimatiellae	RFP12	unclassified	unclassified	unclassified
MAG-0107	d__Bacteria;p__Verrucomicrobiota;c__Verrucomicrobiae;o__Verrucomicrobiales;f__Akkermansiaceae;g__Akkermansia;	Bacteria	Verrucomicrobiota	Verrucomicrobiae	Verrucomicrobiales	Akkermansiaceae	Akkermansia	unclassified
MAG-0108	d__Bacteria;p__Firmicutes_A;c__Clostridia;o__4C28d	Bacteria	Firmicutes_A	Clostridia	4C28d-15	CAG-727	QALS01	unclassified
MAG-0109	d__Bacteria;p__Firmicutes_A;c__Clostridia;o__Oscillospirales;f__CAG	Bacteria	Firmicutes_A	Clostridia	Oscillospirales	CAG-272	unclassified	unclassified
MAG-0110	d__Bacteria;p__Bacteroidota;c__Bacteroidia;o__Bacteroidales;f__Rikenellaceae;g__Alistipes;	Bacteria	Bacteroidota	Bacteroidia	Bacteroidales	Rikenellaceae	Alistipes	unclassified
MAG-0111	d__Bacteria;p__Firmicutes_A;c__Clostridia;o__4C28d	Bacteria	Firmicutes_A	Clostridia	4C28d-15	CAG-727	unclassified	unclassified
MAG-0112	d__Bacteria;p__Firmicutes_A;c__Clostridia;o__4C28d	Bacteria	Firmicutes_A	Clostridia	4C28d-15	CAG-727	unclassified	unclassified
MAG-0113	d__Bacteria;p__Firmicutes_A;c__Clostridia;o__Oscillospirales;f__CAG	Bacteria	Firmicutes_A	Clostridia	Oscillospirales	CAG-272	CAG-448	unclassified
MAG-0114	d__Bacteria;p__Spirochaetota;c__GWE2	Bacteria	Spirochaetota	GWE2-31-10	GWE2-31-10	GWE2-31-10	unclassified	unclassified
MAG-0115	d__Bacteria;p__Firmicutes_A;c__Clostridia;o__Oscillospirales;f__CAG	Bacteria	Firmicutes_A	Clostridia	Oscillospirales	CAG-272	UBA1740	unclassified
MAG-0117	d__Bacteria;p__Bacteroidota;c__Bacteroidia;o__Bacteroidales;f__Paludibacteraceae;	Bacteria	Bacteroidota	Bacteroidia	Bacteroidales	Paludibacteraceae	unclassified	unclassified
MAG-0118	d__Bacteria;p__Verrucomicrobiota;c__Kiritimatiellae;o__RFP12;f__UBA1067;g__UBA1067;	Bacteria	Verrucomicrobiota	Kiritimatiellae	RFP12	UBA1067	UBA1067	unclassified
MAG-0120	d__Bacteria;p__Firmicutes_A;c__Clostridia;o__Oscillospirales;f__CAG	Bacteria	Firmicutes_A	Clostridia	Oscillospirales	CAG-272	unclassified	unclassified
MAG-0121	d__Bacteria;p__Bacteroidota;c__Bacteroidia;o__Bacteroidales;f__Rikenellaceae;g__Alistipes;	Bacteria	Bacteroidota	Bacteroidia	Bacteroidales	Rikenellaceae	Alistipes	unclassified
MAG-0122	d__Bacteria;p__Elusimicrobiota;c__Elusimicrobia;o__Elusimicrobiales;f__Elusimicrobiaceae;	Bacteria	Elusimicrobiota	Elusimicrobia	Elusimicrobiales	Elusimicrobiaceae	unclassified	unclassified
MAG-0123	d__Bacteria;p__Bacteroidota;c__Bacteroidia;o__Bacteroidales;f__Paludibacteraceae;g__UBA1723;	Bacteria	Bacteroidota	Bacteroidia	Bacteroidales	Paludibacteraceae	UBA1723	unclassified
MAG-0124	d__Bacteria;p__Elusimicrobiota;c__Elusimicrobia;o__Elusimicrobiales;f__Elusimicrobiaceae;g__UBA1436;	Bacteria	Elusimicrobiota	Elusimicrobia	Elusimicrobiales	Elusimicrobiaceae	UBA1436	unclassified
MAG-0125	d__Bacteria;p__Spirochaetota;c__Spirochaetia;o__Treponematales;f__Treponemataceae;g__CETP13;	Bacteria	Spirochaetota	Spirochaetia	Treponematales	Treponemataceae	CETP13	unclassified
MAG-0126	d__Bacteria;p__Firmicutes_A;c__Clostridia;o__Oscillospirales;f__CAG	Bacteria	Firmicutes_A	Clostridia	Oscillospirales	CAG-272	unclassified	unclassified
MAG-0127	d__Bacteria;p__Verrucomicrobiota;c__Lentisphaeria;o__Victivallales;f__Victivallaceae;g__UBA1784;	Bacteria	Verrucomicrobiota	Lentisphaeria	Victivallales	Victivallaceae	UBA1784	unclassified
MAG-0128	d__Bacteria;p__Firmicutes_A;c__Clostridia;o__Oscillospirales;f__Acutalibacteraceae;g__UBA737;	Bacteria	Firmicutes_A	Clostridia	Oscillospirales	Acutalibacteraceae	UBA737	unclassified
MAG-0129	d__Bacteria;p__Bacteroidota;c__Bacteroidia;o__Bacteroidales;f__UBA932;	Bacteria	Bacteroidota	Bacteroidia	Bacteroidales	UBA932	unclassified	unclassified
MAG-0130	d__Bacteria;p__Bacteroidota;c__Bacteroidia;o__Bacteroidales;f__Rikenellaceae;g__Alistipes;	Bacteria	Bacteroidota	Bacteroidia	Bacteroidales	Rikenellaceae	Alistipes	unclassified
MAG-0131	d__Bacteria;p__Bacteroidota;c__Bacteroidia;o__Bacteroidales;f__Paludibacteraceae;g__RF16;	Bacteria	Bacteroidota	Bacteroidia	Bacteroidales	Paludibacteraceae	RF16	unclassified
MAG-0132	d__Bacteria;p__Firmicutes_A;c__Clostridia;o__Oscillospirales;f__CAG	Bacteria	Firmicutes_A	Clostridia	Oscillospirales	CAG-272	Firm-07	unclassified
MAG-0134	d__Bacteria;p__Bacteroidota;c__Bacteroidia;o__Bacteroidales;f__UBA932;	Bacteria	Bacteroidota	Bacteroidia	Bacteroidales	UBA932	unclassified	unclassified
MAG-0135	d__Bacteria;p__Bacteroidota;c__Bacteroidia;o__Bacteroidales;f__Rikenellaceae;g__Alistipes;	Bacteria	Bacteroidota	Bacteroidia	Bacteroidales	Rikenellaceae	Alistipes	unclassified
MAG-0136	d__Bacteria;p__Bacteroidota;c__Bacteroidia;o__Bacteroidales;f__UBA932;	Bacteria	Bacteroidota	Bacteroidia	Bacteroidales	UBA932	unclassified	unclassified
MAG-0137	d__Bacteria;p__Bacteroidota;c__Bacteroidia;o__Bacteroidales;f__Paludibacteraceae;g__RF16;	Bacteria	Bacteroidota	Bacteroidia	Bacteroidales	Paludibacteraceae	RF16	unclassified
MAG-0138	d__Bacteria;p__Firmicutes_A;c__Clostridia;o__Oscillospirales;f__Acutalibacteraceae;	Bacteria	Firmicutes_A	Clostridia	Oscillospirales	Acutalibacteraceae	unclassified	unclassified
MAG-0139	d__Bacteria;p__Firmicutes;c__Bacilli;o__RFN20;f__CAG	Bacteria	Firmicutes	Bacilli	RFN20	CAG-449	unclassified	unclassified
MAG-0140	d__Bacteria;p__Firmicutes_A;c__Clostridia;o__Oscillospirales;f__CAG	Bacteria	Firmicutes_A	Clostridia	Oscillospirales	CAG-272	unclassified	unclassified
MAG-0141	d__Bacteria;p__Firmicutes;c__Bacilli;o__RFN20;f__CAG	Bacteria	Firmicutes	Bacilli	RFN20	CAG-826	unclassified	unclassified
MAG-0142	d__Bacteria;p__Bacteroidota;c__Bacteroidia;o__Bacteroidales;f__Paludibacteraceae;	Bacteria	Bacteroidota	Bacteroidia	Bacteroidales	Paludibacteraceae	unclassified	unclassified
MAG-0143	d__Bacteria;p__Verrucomicrobiota;c__Verrucomicrobiae;o__Verrucomicrobiales;f__Akkermansiaceae;g__Akkermansia;	Bacteria	Verrucomicrobiota	Verrucomicrobiae	Verrucomicrobiales	Akkermansiaceae	Akkermansia	unclassified
MAG-0144	d__Bacteria;p__Bacteroidota;c__Bacteroidia;o__Bacteroidales;f__Bacteroidaceae;g__UBA4372;	Bacteria	Bacteroidota	Bacteroidia	Bacteroidales	Bacteroidaceae	UBA4372	unclassified
MAG-0145	d__Bacteria;p__Bacteroidota;c__Bacteroidia;o__Bacteroidales;f__Rikenellaceae;g__Alistipes;	Bacteria	Bacteroidota	Bacteroidia	Bacteroidales	Rikenellaceae	Alistipes	unclassified
MAG-0146	d__Bacteria;p__Verrucomicrobiota;c__Kiritimatiellae;o__RFP12;	Bacteria	Verrucomicrobiota	Kiritimatiellae	RFP12	unclassified	unclassified	unclassified
MAG-0147	d__Bacteria;p__Bacteroidota;c__Bacteroidia;o__Bacteroidales;f__Paludibacteraceae;g__RUG163;	Bacteria	Bacteroidota	Bacteroidia	Bacteroidales	Paludibacteraceae	RUG163	unclassified
MAG-0148	d__Bacteria;p__Bacteroidota;c__Bacteroidia;o__Bacteroidales;f__Rikenellaceae;g__Alistipes;	Bacteria	Bacteroidota	Bacteroidia	Bacteroidales	Rikenellaceae	Alistipes	unclassified
MAG-0149	d__Bacteria;p__Bacteroidota;c__Bacteroidia;o__Bacteroidales;f__Bacteroidaceae;	Bacteria	Bacteroidota	Bacteroidia	Bacteroidales	Bacteroidaceae	unclassified	unclassified
MAG-0150	d__Bacteria;p__Proteobacteria;c__Gammaproteobacteria;o__Enterobacterales;f__Succinivibrionaceae;g__Succinivibrio;s__Succinivibrio	Bacteria	Proteobacteria	Gammaproteobacteria	Enterobacterales	Succinivibrionaceae	Succinivibrio	Succinivibrio sp003456415
MAG-0151	d__Bacteria;p__Bacteroidota;c__Bacteroidia;o__Bacteroidales;f__Rikenellaceae;g__Alistipes;	Bacteria	Bacteroidota	Bacteroidia	Bacteroidales	Rikenellaceae	Alistipes	unclassified
MAG-0152	d__Bacteria;p__Firmicutes_A;c__Clostridia;o__Lachnospirales;f__Lachnospiraceae;g__CAG	Bacteria	Firmicutes_A	Clostridia	Lachnospirales	Lachnospiraceae	CAG-303	unclassified
MAG-0153	d__Bacteria;p__Bacteroidota;c__Bacteroidia;o__Bacteroidales;f__Rikenellaceae;g__Alistipes;	Bacteria	Bacteroidota	Bacteroidia	Bacteroidales	Rikenellaceae	Alistipes	unclassified
MAG-0154	d__Bacteria;p__Firmicutes_A;c__Clostridia;o__Oscillospirales;f__Acutalibacteraceae;	Bacteria	Firmicutes_A	Clostridia	Oscillospirales	Acutalibacteraceae	unclassified	unclassified
MAG-0155	d__Bacteria;p__Firmicutes_A;c__Clostridia;o__Oscillospirales;f__CAG	Bacteria	Firmicutes_A	Clostridia	Oscillospirales	CAG-272	UBA1740	unclassified
MAG-0156	d__Bacteria;p__Firmicutes_A;c__Clostridia;o__Oscillospirales;f__CAG	Bacteria	Firmicutes_A	Clostridia	Oscillospirales	CAG-272	unclassified	unclassified
MAG-0157	d__Bacteria;p__Spirochaetota;c__Spirochaetia;o__Treponematales;f__Treponemataceae;g__Treponema_D;	Bacteria	Spirochaetota	Spirochaetia	Treponematales	Treponemataceae	Treponema_D	unclassified
MAG-0158	d__Bacteria;p__Firmicutes_A;c__Clostridia;o__Oscillospirales;f__CAG	Bacteria	Firmicutes_A	Clostridia	Oscillospirales	CAG-272	unclassified	unclassified
MAG-0159	d__Bacteria;p__Spirochaetota;c__Spirochaetia;o__Treponematales;f__Treponemataceae;g__Treponema_D;	Bacteria	Spirochaetota	Spirochaetia	Treponematales	Treponemataceae	Treponema_D	unclassified
MAG-0160	d__Bacteria;p__Bacteroidota;c__Bacteroidia;o__Bacteroidales;f__Rikenellaceae;g__Alistipes;	Bacteria	Bacteroidota	Bacteroidia	Bacteroidales	Rikenellaceae	Alistipes	unclassified
MAG-0161	d__Bacteria;p__Firmicutes_A;c__Clostridia;o__Oscillospirales;f__Oscillospiraceae;g__CAG	Bacteria	Firmicutes_A	Clostridia	Oscillospirales	Oscillospiraceae	CAG-110	unclassified
MAG-0162	d__Bacteria;p__Firmicutes_A;c__Clostridia;o__Oscillospirales;f__CAG	Bacteria	Firmicutes_A	Clostridia	Oscillospirales	CAG-272	UBA1740	unclassified
MAG-0163	d__Bacteria;p__Bacteroidota;c__Bacteroidia;o__Bacteroidales;f__Paludibacteraceae;g__RUG163;	Bacteria	Bacteroidota	Bacteroidia	Bacteroidales	Paludibacteraceae	RUG163	unclassified
MAG-0164	d__Bacteria;p__Firmicutes_A;c__Clostridia;o__4C28d	Bacteria	Firmicutes_A	Clostridia	4C28d-15	CAG-727	QALS01	unclassified
MAG-0165	d__Bacteria;p__Bacteroidota;c__Bacteroidia;o__Bacteroidales;f__Rikenellaceae;g__Alistipes;	Bacteria	Bacteroidota	Bacteroidia	Bacteroidales	Rikenellaceae	Alistipes	unclassified
MAG-0166	d__Bacteria;p__Proteobacteria;c__Alphaproteobacteria;o__RF32;f__UBA3637;	Bacteria	Proteobacteria	Alphaproteobacteria	RF32	UBA3637	unclassified	unclassified
MAG-0167	d__Bacteria;p__Bacteroidota;c__Bacteroidia;o__Bacteroidales;f__Paludibacteraceae;g__UBA1723;	Bacteria	Bacteroidota	Bacteroidia	Bacteroidales	Paludibacteraceae	UBA1723	unclassified
MAG-0168	d__Bacteria;p__Verrucomicrobiota;c__Verrucomicrobiae;o__Verrucomicrobiales;f__Akkermansiaceae;g__Akkermansia;	Bacteria	Verrucomicrobiota	Verrucomicrobiae	Verrucomicrobiales	Akkermansiaceae	Akkermansia	unclassified
MAG-0169	d__Bacteria;p__Bacteroidota;c__Bacteroidia;o__Bacteroidales;f__Rikenellaceae;g__Alistipes;	Bacteria	Bacteroidota	Bacteroidia	Bacteroidales	Rikenellaceae	Alistipes	unclassified
MAG-0170	d__Bacteria;p__Bacteroidota;c__Bacteroidia;o__Bacteroidales;f__WCHB1	Bacteria	Bacteroidota	Bacteroidia	Bacteroidales	WCHB1-69	UBA5429	unclassified
MAG-0171	d__Bacteria;p__Firmicutes_A;c__Clostridia;o__Oscillospirales;f__CAG	Bacteria	Firmicutes_A	Clostridia	Oscillospirales	CAG-272	Firm-07	unclassified
MAG-0173	d__Bacteria;p__Bacteroidota;c__Bacteroidia;o__Bacteroidales;f__UBA932;g__RC9;	Bacteria	Bacteroidota	Bacteroidia	Bacteroidales	UBA932	RC9	unclassified
MAG-0174	d__Bacteria;p__Firmicutes_A;c__Clostridia;o__Oscillospirales;f__CAG	Bacteria	Firmicutes_A	Clostridia	Oscillospirales	CAG-272	unclassified	unclassified
MAG-0175	d__Bacteria;p__Bacteroidota;c__Bacteroidia;o__Bacteroidales;f__Rikenellaceae;	Bacteria	Bacteroidota	Bacteroidia	Bacteroidales	Rikenellaceae	unclassified	unclassified
MAG-0176	d__Bacteria;p__Firmicutes_A;c__Clostridia;o__Oscillospirales;f__CAG	Bacteria	Firmicutes_A	Clostridia	Oscillospirales	CAG-272	QALR01	unclassified
MAG-0177	d__Bacteria;p__Verrucomicrobiota;c__Verrucomicrobiae;o__Verrucomicrobiales;f__Akkermansiaceae;g__Akkermansia;	Bacteria	Verrucomicrobiota	Verrucomicrobiae	Verrucomicrobiales	Akkermansiaceae	Akkermansia	unclassified
MAG-0178	d__Bacteria;p__Firmicutes_A;c__Clostridia;o__Oscillospirales;f__CAG	Bacteria	Firmicutes_A	Clostridia	Oscillospirales	CAG-272	CAG-448	unclassified
MAG-0180	d__Bacteria;p__Spirochaetota;c__Spirochaetia;o__Treponematales;f__Treponemataceae;	Bacteria	Spirochaetota	Spirochaetia	Treponematales	Treponemataceae	unclassified	unclassified
MAG-0181	d__Bacteria;p__Firmicutes_A;c__Clostridia;o__Oscillospirales;f__CAG	Bacteria	Firmicutes_A	Clostridia	Oscillospirales	CAG-272	UBA1740	unclassified
MAG-0182	d__Bacteria;p__Verrucomicrobiota;c__Lentisphaeria;o__Victivallales;f__UBA1829;	Bacteria	Verrucomicrobiota	Lentisphaeria	Victivallales	UBA1829	unclassified	unclassified
MAG-0183	d__Bacteria;p__Firmicutes_A;c__Clostridia;o__Oscillospirales;f__CAG	Bacteria	Firmicutes_A	Clostridia	Oscillospirales	CAG-272	UBA1740	unclassified
MAG-0185	d__Bacteria;p__Verrucomicrobiota;c__Kiritimatiellae;o__RFP12;f__UBA1067;g__UBA1067;	Bacteria	Verrucomicrobiota	Kiritimatiellae	RFP12	UBA1067	UBA1067	unclassified
MAG-0186	d__Bacteria;p__Bacteroidota;c__Bacteroidia;o__Bacteroidales;f__Rikenellaceae;g__Alistipes;	Bacteria	Bacteroidota	Bacteroidia	Bacteroidales	Rikenellaceae	Alistipes	unclassified
MAG-0187	d__Bacteria;p__Verrucomicrobiota;c__Lentisphaeria;o__Victivallales;f__UBA1829;	Bacteria	Verrucomicrobiota	Lentisphaeria	Victivallales	UBA1829	unclassified	unclassified
MAG-0188	d__Bacteria;p__Bacteroidota;c__Bacteroidia;o__Bacteroidales;f__Rikenellaceae;g__Alistipes;	Bacteria	Bacteroidota	Bacteroidia	Bacteroidales	Rikenellaceae	Alistipes	unclassified
MAG-0189	d__Bacteria;p__Bacteroidota;c__Bacteroidia;o__Bacteroidales;f__Bacteroidaceae;g__Prevotellamassilia;	Bacteria	Bacteroidota	Bacteroidia	Bacteroidales	Bacteroidaceae	Prevotellamassilia	unclassified
MAG-0190	d__Bacteria;p__Firmicutes_A;c__Clostridia;o__Oscillospirales;f__CAG	Bacteria	Firmicutes_A	Clostridia	Oscillospirales	CAG-272	unclassified	unclassified
MAG-0191	d__Bacteria;p__Verrucomicrobiota;c__Verrucomicrobiae;o__Verrucomicrobiales;f__Akkermansiaceae;g__Akkermansia;	Bacteria	Verrucomicrobiota	Verrucomicrobiae	Verrucomicrobiales	Akkermansiaceae	Akkermansia	unclassified
MAG-0192	d__Bacteria;p__Bacteroidota;c__Bacteroidia;o__Bacteroidales;f__Paludibacteraceae;g__RF16;	Bacteria	Bacteroidota	Bacteroidia	Bacteroidales	Paludibacteraceae	RF16	unclassified
MAG-0193	d__Bacteria;p__Firmicutes_A;c__Clostridia;o__4C28d	Bacteria	Firmicutes_A	Clostridia	4C28d-15	CAG-727	QALS01	unclassified
MAG-0194	d__Bacteria;p__Firmicutes_A;c__Clostridia;o__Oscillospirales;f__CAG	Bacteria	Firmicutes_A	Clostridia	Oscillospirales	CAG-272	Firm-07	unclassified
MAG-0195	d__Bacteria;p__Firmicutes_A;c__Clostridia;o__Oscillospirales;f__CAG	Bacteria	Firmicutes_A	Clostridia	Oscillospirales	CAG-272	Firm-07	unclassified
MAG-0196	d__Bacteria;p__Firmicutes_A;c__Clostridia;o__Oscillospirales;f__CAG	Bacteria	Firmicutes_A	Clostridia	Oscillospirales	CAG-272	UBA1740	unclassified
MAG-0198	d__Bacteria;p__Firmicutes_A;c__Clostridia;o__4C28d	Bacteria	Firmicutes_A	Clostridia	4C28d-15	CAG-727	unclassified	unclassified
MAG-0199	d__Bacteria;p__Verrucomicrobiota;c__Kiritimatiellae;o__RFP12;f__UBA1067;g__UBA1067;	Bacteria	Verrucomicrobiota	Kiritimatiellae	RFP12	UBA1067	UBA1067	unclassified
MAG-0200	d__Bacteria;p__Firmicutes_A;c__Clostridia;o__4C28d	Bacteria	Firmicutes_A	Clostridia	4C28d-15	CAG-727	UBA10281	unclassified
MAG-0201	d__Bacteria;p__Bacteroidota;c__Bacteroidia;o__Bacteroidales;f__Bacteroidaceae;	Bacteria	Bacteroidota	Bacteroidia	Bacteroidales	Bacteroidaceae	unclassified	unclassified
MAG-0202	d__Bacteria;p__Firmicutes_A;c__Clostridia;o__Oscillospirales;f__CAG	Bacteria	Firmicutes_A	Clostridia	Oscillospirales	CAG-272	unclassified	unclassified
MAG-0203	d__Bacteria;p__Firmicutes_A;c__Clostridia;o__Lachnospirales;f__Lachnospiraceae;g__CAG	Bacteria	Firmicutes_A	Clostridia	Lachnospirales	Lachnospiraceae	CAG-303	unclassified
MAG-0204	d__Bacteria;p__Firmicutes_A;c__Clostridia;o__Oscillospirales;f__CAG	Bacteria	Firmicutes_A	Clostridia	Oscillospirales	CAG-272	UBA1740	unclassified
MAG-0205	d__Bacteria;p__Bacteroidota;c__Bacteroidia;o__Bacteroidales;f__Bacteroidaceae;	Bacteria	Bacteroidota	Bacteroidia	Bacteroidales	Bacteroidaceae	unclassified	unclassified
MAG-0206	d__Bacteria;p__Spirochaetota;c__Spirochaetia;o__Treponematales;f__Treponemataceae;	Bacteria	Spirochaetota	Spirochaetia	Treponematales	Treponemataceae	unclassified	unclassified
MAG-0207	d__Bacteria;p__Bacteroidota;c__Bacteroidia;o__Bacteroidales;f__Rikenellaceae;g__Alistipes;	Bacteria	Bacteroidota	Bacteroidia	Bacteroidales	Rikenellaceae	Alistipes	unclassified
MAG-0208	d__Bacteria;p__Spirochaetota;c__Spirochaetia;o__Treponematales;f__Treponemataceae;g__Treponema_D;	Bacteria	Spirochaetota	Spirochaetia	Treponematales	Treponemataceae	Treponema_D	unclassified
MAG-0209	d__Bacteria;p__Bacteroidota;c__Bacteroidia;o__Bacteroidales;f__Rikenellaceae;g__Alistipes;	Bacteria	Bacteroidota	Bacteroidia	Bacteroidales	Rikenellaceae	Alistipes	unclassified
MAG-0210	d__Bacteria;p__Bacteroidota;c__Bacteroidia;o__Bacteroidales;f__Rikenellaceae;g__Alistipes;	Bacteria	Bacteroidota	Bacteroidia	Bacteroidales	Rikenellaceae	Alistipes	unclassified
MAG-0211	d__Bacteria;p__Firmicutes_A;c__Clostridia;o__Lachnospirales;f__Lachnospiraceae;g__CAG	Bacteria	Firmicutes_A	Clostridia	Lachnospirales	Lachnospiraceae	CAG-303	unclassified
MAG-0212	d__Bacteria;p__Firmicutes_A;c__Clostridia;o__Oscillospirales;f__CAG	Bacteria	Firmicutes_A	Clostridia	Oscillospirales	CAG-272	UBA1740	unclassified
MAG-0213	d__Bacteria;p__Firmicutes_A;c__Clostridia;o__Lachnospirales;f__Lachnospiraceae;g__Butyrivibrio_A;	Bacteria	Firmicutes_A	Clostridia	Lachnospirales	Lachnospiraceae	Butyrivibrio_A	unclassified
MAG-0214	d__Bacteria;p__Firmicutes_A;c__Clostridia;o__Oscillospirales;f__Oscillospiraceae;g__CAG	Bacteria	Firmicutes_A	Clostridia	Oscillospirales	Oscillospiraceae	CAG-110	unclassified
MAG-0215	d__Bacteria;p__Firmicutes_A;c__Clostridia;o__Oscillospirales;f__CAG	Bacteria	Firmicutes_A	Clostridia	Oscillospirales	CAG-272	Firm-07	unclassified
MAG-0216	d__Bacteria;p__Bacteroidota;c__Bacteroidia;o__Bacteroidales;f__Rikenellaceae;g__Alistipes;	Bacteria	Bacteroidota	Bacteroidia	Bacteroidales	Rikenellaceae	Alistipes	unclassified
MAG-0217	d__Bacteria;p__Firmicutes_A;c__Clostridia;o__Oscillospirales;f__CAG	Bacteria	Firmicutes_A	Clostridia	Oscillospirales	CAG-272	QALR01	unclassified
MAG-0218	d__Bacteria;p__Spirochaetota;c__GWE2	Bacteria	Spirochaetota	GWE2-31-10	GWE2-31-10	GWE2-31-10	unclassified	unclassified
MAG-0219	d__Bacteria;p__Firmicutes_A;c__Clostridia;o__Oscillospirales;f__CAG	Bacteria	Firmicutes_A	Clostridia	Oscillospirales	CAG-272	unclassified	unclassified
MAG-0220	d__Bacteria;p__Firmicutes_A;c__Clostridia;o__Oscillospirales;f__CAG	Bacteria	Firmicutes_A	Clostridia	Oscillospirales	CAG-272	unclassified	unclassified
MAG-0221	d__Bacteria;p__Bacteroidota;c__Bacteroidia;o__Bacteroidales;f__Bacteroidaceae;	Bacteria	Bacteroidota	Bacteroidia	Bacteroidales	Bacteroidaceae	unclassified	unclassified
MAG-0222	d__Bacteria;p__Firmicutes_A;c__Clostridia;o__Oscillospirales;f__CAG	Bacteria	Firmicutes_A	Clostridia	Oscillospirales	CAG-272	unclassified	unclassified
MAG-0223	d__Bacteria;p__Bacteroidota;c__Bacteroidia;o__Bacteroidales;f__Rikenellaceae;g__Alistipes;	Bacteria	Bacteroidota	Bacteroidia	Bacteroidales	Rikenellaceae	Alistipes	unclassified
MAG-0224	d__Bacteria;p__Verrucomicrobiota;c__Kiritimatiellae;o__RFP12;f__UBA1067;g__UBA1067;	Bacteria	Verrucomicrobiota	Kiritimatiellae	RFP12	UBA1067	UBA1067	unclassified
MAG-0225	d__Bacteria;p__Firmicutes_A;c__Clostridia;o__Oscillospirales;f__Oscillospiraceae;g__CAG	Bacteria	Firmicutes_A	Clostridia	Oscillospirales	Oscillospiraceae	CAG-110	unclassified
MAG-0226	d__Bacteria;p__Firmicutes_A;c__Clostridia;o__Oscillospirales;f__Oscillospiraceae;g__CAG	Bacteria	Firmicutes_A	Clostridia	Oscillospirales	Oscillospiraceae	CAG-110	unclassified
MAG-0227	d__Bacteria;p__Firmicutes_A;c__Clostridia;o__4C28d	Bacteria	Firmicutes_A	Clostridia	4C28d-15	CAG-727	QALS01	unclassified
MAG-0228	d__Bacteria;p__Firmicutes_A;c__Clostridia;o__4C28d	Bacteria	Firmicutes_A	Clostridia	4C28d-15	CAG-727	QALS01	unclassified
MAG-0229	d__Bacteria;p__Spirochaetota;c__GWE2	Bacteria	Spirochaetota	GWE2-31-10	GWE2-31-10	GWE2-31-10	unclassified	unclassified
MAG-0230	d__Bacteria;p__Firmicutes_A;c__Clostridia;o__Oscillospirales;f__CAG	Bacteria	Firmicutes_A	Clostridia	Oscillospirales	CAG-272	unclassified	unclassified
MAG-0231	d__Bacteria;p__Verrucomicrobiota;c__Lentisphaeria;o__Victivallales;f__Victivallaceae;g__UBA1784;	Bacteria	Verrucomicrobiota	Lentisphaeria	Victivallales	Victivallaceae	UBA1784	unclassified
MAG-0232	d__Bacteria;p__Verrucomicrobiota;c__Kiritimatiellae;o__RFP12;	Bacteria	Verrucomicrobiota	Kiritimatiellae	RFP12	unclassified	unclassified	unclassified
MAG-0233	d__Bacteria;p__Firmicutes_A;c__Clostridia;o__Oscillospirales;f__CAG	Bacteria	Firmicutes_A	Clostridia	Oscillospirales	CAG-272	UBA1740	unclassified
MAG-0234	d__Bacteria;p__Firmicutes_A;c__Clostridia;o__Lachnospirales;f__Lachnospiraceae;g__Acetatifactor;	Bacteria	Firmicutes_A	Clostridia	Lachnospirales	Lachnospiraceae	Acetatifactor	unclassified
MAG-0235	d__Bacteria;p__Firmicutes_A;c__Clostridia;o__Oscillospirales;f__Oscillospiraceae;g__CAG	Bacteria	Firmicutes_A	Clostridia	Oscillospirales	Oscillospiraceae	CAG-110	unclassified
MAG-0236	d__Bacteria;p__Verrucomicrobiota;c__Kiritimatiellae;o__RFP12;f__UBA1067;g__UBA1067;	Bacteria	Verrucomicrobiota	Kiritimatiellae	RFP12	UBA1067	UBA1067	unclassified
MAG-0237	d__Bacteria;p__Bacteroidota;c__Bacteroidia;o__Bacteroidales;f__Rikenellaceae;g__Alistipes;	Bacteria	Bacteroidota	Bacteroidia	Bacteroidales	Rikenellaceae	Alistipes	unclassified
MAG-0238	d__Bacteria;p__Bacteroidota;c__Bacteroidia;o__Bacteroidales;f__Bacteroidaceae;	Bacteria	Bacteroidota	Bacteroidia	Bacteroidales	Bacteroidaceae	unclassified	unclassified
MAG-0239	d__Bacteria;p__Firmicutes_A;c__Clostridia;o__Oscillospirales;f__CAG	Bacteria	Firmicutes_A	Clostridia	Oscillospirales	CAG-272	unclassified	unclassified
MAG-0240	d__Bacteria;p__Firmicutes_A;c__Clostridia;o__Oscillospirales;f__Acutalibacteraceae;	Bacteria	Firmicutes_A	Clostridia	Oscillospirales	Acutalibacteraceae	unclassified	unclassified
MAG-0241	d__Bacteria;p__Bacteroidota;c__Bacteroidia;o__Bacteroidales;f__Rikenellaceae;g__Alistipes;	Bacteria	Bacteroidota	Bacteroidia	Bacteroidales	Rikenellaceae	Alistipes	unclassified
MAG-0242	d__Bacteria;p__Bacteroidota;c__Bacteroidia;o__Bacteroidales;f__Bacteroidaceae;g__UBA4372;	Bacteria	Bacteroidota	Bacteroidia	Bacteroidales	Bacteroidaceae	UBA4372	unclassified
MAG-0243	d__Bacteria;p__Bacteroidota;c__Bacteroidia;o__Bacteroidales;f__Rikenellaceae;g__Alistipes;	Bacteria	Bacteroidota	Bacteroidia	Bacteroidales	Rikenellaceae	Alistipes	unclassified
MAG-0244	d__Bacteria;p__Firmicutes_A;c__Clostridia;o__Oscillospirales;f__Acutalibacteraceae;g__UBA6857;	Bacteria	Firmicutes_A	Clostridia	Oscillospirales	Acutalibacteraceae	UBA6857	unclassified
MAG-0245	d__Bacteria;p__Firmicutes_A;c__Clostridia;o__4C28d	Bacteria	Firmicutes_A	Clostridia	4C28d-15	CAG-727	unclassified	unclassified
MAG-0246	d__Bacteria;p__Bacteroidota;c__Bacteroidia;o__Flavobacteriales;f__UBA1820;	Bacteria	Bacteroidota	Bacteroidia	Flavobacteriales	UBA1820	unclassified	unclassified
MAG-0247	d__Bacteria;p__Bacteroidota;c__Bacteroidia;o__Bacteroidales;f__Bacteroidaceae;	Bacteria	Bacteroidota	Bacteroidia	Bacteroidales	Bacteroidaceae	unclassified	unclassified
MAG-0248	d__Bacteria;p__Firmicutes_A;c__Clostridia;o__Oscillospirales;f__CAG	Bacteria	Firmicutes_A	Clostridia	Oscillospirales	CAG-272	unclassified	unclassified
MAG-0249	d__Bacteria;p__Firmicutes_A;c__Clostridia;o__Lachnospirales;f__Lachnospiraceae;	Bacteria	Firmicutes_A	Clostridia	Lachnospirales	Lachnospiraceae	unclassified	unclassified
MAG-0250	d__Bacteria;p__Bacteroidota;c__Bacteroidia;o__Bacteroidales;f__Bacteroidaceae;	Bacteria	Bacteroidota	Bacteroidia	Bacteroidales	Bacteroidaceae	unclassified	unclassified
MAG-0251	d__Bacteria;p__Firmicutes_A;c__Clostridia;o__Oscillospirales;f__Oscillospiraceae;g__CAG	Bacteria	Firmicutes_A	Clostridia	Oscillospirales	Oscillospiraceae	CAG-110	unclassified
MAG-0252	d__Bacteria;p__Bacteroidota;c__Bacteroidia;o__Bacteroidales;f__Muribaculaceae;	Bacteria	Bacteroidota	Bacteroidia	Bacteroidales	Muribaculaceae	unclassified	unclassified
MAG-0253	d__Bacteria;p__Firmicutes_A;c__Clostridia;o__Oscillospirales;f__Acutalibacteraceae;	Bacteria	Firmicutes_A	Clostridia	Oscillospirales	Acutalibacteraceae	unclassified	unclassified
MAG-0254	d__Bacteria;p__Bacteroidota;c__Bacteroidia;o__Flavobacteriales;f__UBA1820;	Bacteria	Bacteroidota	Bacteroidia	Flavobacteriales	UBA1820	unclassified	unclassified
MAG-0255	d__Bacteria;p__Firmicutes_A;c__Clostridia;o__Oscillospirales;f__Acutalibacteraceae;	Bacteria	Firmicutes_A	Clostridia	Oscillospirales	Acutalibacteraceae	unclassified	unclassified
MAG-0256	d__Bacteria;p__Firmicutes_A;c__Clostridia;o__Lachnospirales;f__Lachnospiraceae;g__Acetatifactor;	Bacteria	Firmicutes_A	Clostridia	Lachnospirales	Lachnospiraceae	Acetatifactor	unclassified
MAG-0257	d__Bacteria;p__Bacteroidota;c__Bacteroidia;o__Bacteroidales;f__Rikenellaceae;g__Alistipes;	Bacteria	Bacteroidota	Bacteroidia	Bacteroidales	Rikenellaceae	Alistipes	unclassified
MAG-0258	d__Bacteria;p__Firmicutes_A;c__Clostridia;o__Oscillospirales;f__Acutalibacteraceae;g__UBA737;	Bacteria	Firmicutes_A	Clostridia	Oscillospirales	Acutalibacteraceae	UBA737	unclassified
MAG-0259	d__Bacteria;p__Proteobacteria;c__Alphaproteobacteria;o__Rs	Bacteria	Proteobacteria	Alphaproteobacteria	Rs-D84	Rs-D84	Rs-D84	unclassified
MAG-0260	d__Bacteria;p__Bacteroidota;c__Bacteroidia;o__Bacteroidales;f__Bacteroidaceae;g__Prevotellamassilia;	Bacteria	Bacteroidota	Bacteroidia	Bacteroidales	Bacteroidaceae	Prevotellamassilia	unclassified
MAG-0261	d__Bacteria;p__Bacteroidota;c__Bacteroidia;o__Bacteroidales;f__Rikenellaceae;g__Alistipes;	Bacteria	Bacteroidota	Bacteroidia	Bacteroidales	Rikenellaceae	Alistipes	unclassified
MAG-0262	d__Bacteria;p__Firmicutes_A;c__Clostridia;o__Oscillospirales;f__Acutalibacteraceae;g__Ruminococcus_E;s__Ruminococcus_E	Bacteria	Firmicutes_A	Clostridia	Oscillospirales	Acutalibacteraceae	Ruminococcus_E	Ruminococcus_E sp900315815
MAG-0263	d__Bacteria;p__Bacteroidota;c__Bacteroidia;o__Bacteroidales;f__Bacteroidaceae;g__UBA4372;	Bacteria	Bacteroidota	Bacteroidia	Bacteroidales	Bacteroidaceae	UBA4372	unclassified
MAG-0264	d__Bacteria;p__Bacteroidota;c__Bacteroidia;o__Bacteroidales;f__Paludibacteraceae;g__RF16;	Bacteria	Bacteroidota	Bacteroidia	Bacteroidales	Paludibacteraceae	RF16	unclassified
MAG-0265	d__Bacteria;p__Firmicutes_A;c__Clostridia;o__Oscillospirales;f__CAG	Bacteria	Firmicutes_A	Clostridia	Oscillospirales	CAG-272	unclassified	unclassified
MAG-0266	d__Bacteria;p__Verrucomicrobiota;c__Kiritimatiellae;o__RFP12;f__UBA1067;g__UBA1731;	Bacteria	Verrucomicrobiota	Kiritimatiellae	RFP12	UBA1067	UBA1731	unclassified
MAG-0267	d__Bacteria;p__Verrucomicrobiota;c__Kiritimatiellae;o__RFP12;f__UBA1067;g__UBA1731;	Bacteria	Verrucomicrobiota	Kiritimatiellae	RFP12	UBA1067	UBA1731	unclassified
MAG-0268	d__Bacteria;p__Firmicutes;c__Bacilli;o__RF39;f__CAG	Bacteria	Firmicutes	Bacilli	RF39	CAG-1000	UBA11963	unclassified
MAG-0269	d__Bacteria;p__Firmicutes_A;c__Clostridia;o__Monoglobales;	Bacteria	Firmicutes_A	Clostridia	Monoglobales	unclassified	unclassified	unclassified
MAG-0270	d__Bacteria;p__Firmicutes_A;c__Clostridia;o__Oscillospirales;f__CAG	Bacteria	Firmicutes_A	Clostridia	Oscillospirales	CAG-272	unclassified	unclassified
MAG-0271	d__Bacteria;p__Firmicutes_A;c__Clostridia;o__Monoglobales;	Bacteria	Firmicutes_A	Clostridia	Monoglobales	unclassified	unclassified	unclassified
MAG-0272	d__Bacteria;p__Firmicutes_A;c__Clostridia;o__Oscillospirales;f__CAG	Bacteria	Firmicutes_A	Clostridia	Oscillospirales	CAG-272	CAG-390	unclassified
MAG-0273	d__Bacteria;p__Firmicutes_A;c__Clostridia;o__Oscillospirales;f__Oscillospiraceae;g__CAG	Bacteria	Firmicutes_A	Clostridia	Oscillospirales	Oscillospiraceae	CAG-110	unclassified
MAG-0274	d__Bacteria;p__Bacteroidota;c__Bacteroidia;o__Bacteroidales;f__Rikenellaceae;g__Alistipes;	Bacteria	Bacteroidota	Bacteroidia	Bacteroidales	Rikenellaceae	Alistipes	unclassified
MAG-0275	d__Bacteria;p__Firmicutes_A;c__Clostridia;o__Oscillospirales;f__CAG	Bacteria	Firmicutes_A	Clostridia	Oscillospirales	CAG-272	Firm-07	unclassified
MAG-0276	d__Bacteria;p__Verrucomicrobiota;c__Kiritimatiellae;o__RFP12;f__UBA1067;g__UBA1067;	Bacteria	Verrucomicrobiota	Kiritimatiellae	RFP12	UBA1067	UBA1067	unclassified
MAG-0277	d__Bacteria;p__Firmicutes_A;c__Clostridia;o__Oscillospirales;f__CAG	Bacteria	Firmicutes_A	Clostridia	Oscillospirales	CAG-272	unclassified	unclassified
MAG-0278	d__Bacteria;p__Bacteroidota;c__Bacteroidia;o__Bacteroidales;f__Rikenellaceae;g__Alistipes;	Bacteria	Bacteroidota	Bacteroidia	Bacteroidales	Rikenellaceae	Alistipes	unclassified
MAG-0279	d__Bacteria;p__Firmicutes_A;c__Clostridia;o__Monoglobales;f__Firm	Bacteria	Firmicutes_A	Clostridia	Monoglobales	Firm-18	UBA1775	unclassified
MAG-0280	d__Bacteria;p__Verrucomicrobiota;c__Kiritimatiellae;o__RFP12;f__UBA1067;g__UBA1067;	Bacteria	Verrucomicrobiota	Kiritimatiellae	RFP12	UBA1067	UBA1067	unclassified
MAG-0281	d__Bacteria;p__Firmicutes_A;c__Clostridia;o__Oscillospirales;f__CAG	Bacteria	Firmicutes_A	Clostridia	Oscillospirales	CAG-272	unclassified	unclassified
MAG-0282	d__Bacteria;p__Proteobacteria;c__Alphaproteobacteria;o__RF32;f__UBA3637;g__UBA7488;	Bacteria	Proteobacteria	Alphaproteobacteria	RF32	UBA3637	UBA7488	unclassified
MAG-0283	d__Bacteria;p__Firmicutes_A;c__Clostridia;o__Oscillospirales;f__CAG	Bacteria	Firmicutes_A	Clostridia	Oscillospirales	CAG-272	CAG-448	unclassified
MAG-0284	d__Bacteria;p__Cyanobacteria;c__Vampirovibrionia;o__Gastranaerophilales;f__Gastranaerophilaceae;g__CAG	Bacteria	Cyanobacteria	Vampirovibrionia	Gastranaerophilales	Gastranaerophilaceae	CAG-306	unclassified
MAG-0285	d__Bacteria;p__Bacteroidota;c__Bacteroidia;o__Bacteroidales;f__Rikenellaceae;g__Alistipes;	Bacteria	Bacteroidota	Bacteroidia	Bacteroidales	Rikenellaceae	Alistipes	unclassified
MAG-0286	d__Bacteria;p__Bacteroidota;c__Bacteroidia;o__Bacteroidales;f__Rikenellaceae;g__Alistipes;	Bacteria	Bacteroidota	Bacteroidia	Bacteroidales	Rikenellaceae	Alistipes	unclassified
MAG-0287	d__Bacteria;p__Bacteroidota;c__Bacteroidia;o__Bacteroidales;f__Paludibacteraceae;	Bacteria	Bacteroidota	Bacteroidia	Bacteroidales	Paludibacteraceae	unclassified	unclassified
MAG-0288	d__Bacteria;p__Bacteroidota;c__Bacteroidia;o__Bacteroidales;f__P3;g__UBA1219;	Bacteria	Bacteroidota	Bacteroidia	Bacteroidales	P3	UBA1219	unclassified
MAG-0289	d__Bacteria;p__Bacteroidota;c__Bacteroidia;o__Bacteroidales;f__P3;g__UBA3388;	Bacteria	Bacteroidota	Bacteroidia	Bacteroidales	P3	UBA3388	unclassified
MAG-0290	d__Bacteria;p__Proteobacteria;c__Alphaproteobacteria;o__RF32;f__UBA3637;	Bacteria	Proteobacteria	Alphaproteobacteria	RF32	UBA3637	unclassified	unclassified
MAG-0291	d__Bacteria;p__Campylobacterota;c__Campylobacteria;o__Campylobacterales;f__Campylobacteraceae;g__Campylobacter;	Bacteria	Campylobacterota	Campylobacteria	Campylobacterales	Campylobacteraceae	Campylobacter	unclassified
MAG-0292	d__Bacteria;p__Proteobacteria;c__Alphaproteobacteria;o__Rs	Bacteria	Proteobacteria	Alphaproteobacteria	Rs-D84	Rs-D84	Rs-D84	unclassified
MAG-0293	d__Bacteria;p__Bacteroidota;c__Bacteroidia;o__Bacteroidales;f__Paludibacteraceae;	Bacteria	Bacteroidota	Bacteroidia	Bacteroidales	Paludibacteraceae	unclassified	unclassified
MAG-0294	d__Bacteria;p__Firmicutes_A;c__Clostridia;o__4C28d	Bacteria	Firmicutes_A	Clostridia	4C28d-15	CAG-727	QALS01	unclassified
MAG-0295	d__Bacteria;p__Firmicutes_A;c__Clostridia;o__4C28d	Bacteria	Firmicutes_A	Clostridia	4C28d-15	CAG-727	unclassified	unclassified
MAG-0296	d__Bacteria;p__Bacteroidota;c__Bacteroidia;o__Bacteroidales;f__Rikenellaceae;g__Alistipes;	Bacteria	Bacteroidota	Bacteroidia	Bacteroidales	Rikenellaceae	Alistipes	unclassified
MAG-0297	d__Bacteria;p__Firmicutes_A;c__Clostridia;o__Oscillospirales;f__CAG	Bacteria	Firmicutes_A	Clostridia	Oscillospirales	CAG-272	unclassified	unclassified
MAG-0298	d__Bacteria;p__Verrucomicrobiota;c__Verrucomicrobiae;o__Verrucomicrobiales;f__Akkermansiaceae;g__Akkermansia;	Bacteria	Verrucomicrobiota	Verrucomicrobiae	Verrucomicrobiales	Akkermansiaceae	Akkermansia	unclassified
MAG-0299	d__Bacteria;p__Firmicutes_A;c__Clostridia;o__4C28d	Bacteria	Firmicutes_A	Clostridia	4C28d-15	CAG-727	UBA1259	unclassified
MAG-0300	d__Bacteria;p__Firmicutes_A;c__Clostridia;o__Oscillospirales;f__CAG	Bacteria	Firmicutes_A	Clostridia	Oscillospirales	CAG-272	UBA1740	unclassified
MAG-0301	d__Bacteria;p__Bacteroidota;c__Bacteroidia;o__Bacteroidales;f__Paludibacteraceae;	Bacteria	Bacteroidota	Bacteroidia	Bacteroidales	Paludibacteraceae	unclassified	unclassified
MAG-0302	d__Bacteria;p__Firmicutes_A;c__Clostridia;o__Oscillospirales;f__Acutalibacteraceae;g__Ruminococcus_E;	Bacteria	Firmicutes_A	Clostridia	Oscillospirales	Acutalibacteraceae	Ruminococcus_E	unclassified
MAG-0303	d__Bacteria;p__Firmicutes_A;c__Clostridia;o__Lachnospirales;f__Lachnospiraceae;g__CAG	Bacteria	Firmicutes_A	Clostridia	Lachnospirales	Lachnospiraceae	CAG-303	unclassified
MAG-0304	d__Bacteria;p__Spirochaetota;c__Spirochaetia;o__Treponematales;f__Treponemataceae;g__Treponema_D;	Bacteria	Spirochaetota	Spirochaetia	Treponematales	Treponemataceae	Treponema_D	unclassified
MAG-0305	d__Bacteria;p__Firmicutes_A;c__Clostridia;o__Lachnospirales;f__Lachnospiraceae;g__CAG	Bacteria	Firmicutes_A	Clostridia	Lachnospirales	Lachnospiraceae	CAG-303	unclassified
MAG-0306	d__Bacteria;p__Firmicutes_A;c__Clostridia;o__Oscillospirales;f__Acutalibacteraceae;	Bacteria	Firmicutes_A	Clostridia	Oscillospirales	Acutalibacteraceae	unclassified	unclassified
MAG-0307	d__Bacteria;p__Firmicutes_A;c__Clostridia;o__Oscillospirales;f__Oscillospiraceae;g__CAG	Bacteria	Firmicutes_A	Clostridia	Oscillospirales	Oscillospiraceae	CAG-110	unclassified
MAG-0308	d__Bacteria;p__Bacteroidota;c__Bacteroidia;o__Bacteroidales;f__Rikenellaceae;g__Alistipes;	Bacteria	Bacteroidota	Bacteroidia	Bacteroidales	Rikenellaceae	Alistipes	unclassified
MAG-0309	d__Bacteria;p__Spirochaetota;c__Spirochaetia;o__Treponematales;f__Treponemataceae;g__Treponema_D;	Bacteria	Spirochaetota	Spirochaetia	Treponematales	Treponemataceae	Treponema_D	unclassified
MAG-0310	d__Bacteria;p__Spirochaetota;c__Spirochaetia;o__Treponematales;f__Treponemataceae;g__Treponema_F;	Bacteria	Spirochaetota	Spirochaetia	Treponematales	Treponemataceae	Treponema_F	unclassified
MAG-0311	d__Bacteria;p__Firmicutes_A;c__Clostridia;o__Monoglobales;	Bacteria	Firmicutes_A	Clostridia	Monoglobales	unclassified	unclassified	unclassified
MAG-0312	d__Bacteria;p__Firmicutes_A;c__Clostridia;o__Oscillospirales;f__CAG	Bacteria	Firmicutes_A	Clostridia	Oscillospirales	CAG-272	unclassified	unclassified
MAG-0313	d__Bacteria;p__Firmicutes_A;c__Clostridia;o__Oscillospirales;f__CAG	Bacteria	Firmicutes_A	Clostridia	Oscillospirales	CAG-272	UBA1740	unclassified
MAG-0314	d__Bacteria;p__Firmicutes_A;c__Clostridia;o__Oscillospirales;f__CAG	Bacteria	Firmicutes_A	Clostridia	Oscillospirales	CAG-272	unclassified	unclassified
MAG-0315	d__Bacteria;p__Firmicutes_A;c__Clostridia;o__Oscillospirales;f__Oscillospiraceae;g__CAG	Bacteria	Firmicutes_A	Clostridia	Oscillospirales	Oscillospiraceae	CAG-110	unclassified
MAG-0316	d__Bacteria;p__Bacteroidota;c__Bacteroidia;o__Bacteroidales;f__UBA932;g__RC9;	Bacteria	Bacteroidota	Bacteroidia	Bacteroidales	UBA932	RC9	unclassified
MAG-0317	d__Bacteria;p__Firmicutes_A;c__Clostridia;o__Oscillospirales;f__Acutalibacteraceae;g__DTU089_A;	Bacteria	Firmicutes_A	Clostridia	Oscillospirales	Acutalibacteraceae	DTU089_A	unclassified
MAG-0318	d__Bacteria;p__Bacteroidota;c__Bacteroidia;o__Bacteroidales;f__Muribaculaceae;g__Paramuribaculum;	Bacteria	Bacteroidota	Bacteroidia	Bacteroidales	Muribaculaceae	Paramuribaculum	unclassified
MAG-0319	d__Bacteria;p__Bacteroidota;c__Bacteroidia;o__Bacteroidales;f__Rikenellaceae;g__Alistipes;	Bacteria	Bacteroidota	Bacteroidia	Bacteroidales	Rikenellaceae	Alistipes	unclassified
MAG-0320	d__Bacteria;p__Firmicutes_A;c__Clostridia;o__Oscillospirales;f__Acutalibacteraceae;g__UBA6857;	Bacteria	Firmicutes_A	Clostridia	Oscillospirales	Acutalibacteraceae	UBA6857	unclassified
MAG-0321	d__Bacteria;p__Firmicutes_A;c__Clostridia;o__Lachnospirales;f__Anaerotignaceae;g__Anaerotignum;	Bacteria	Firmicutes_A	Clostridia	Lachnospirales	Anaerotignaceae	Anaerotignum	unclassified
MAG-0322	d__Bacteria;p__Bacteroidota;c__Bacteroidia;o__Bacteroidales;f__Bacteroidaceae;g__UBA4372;	Bacteria	Bacteroidota	Bacteroidia	Bacteroidales	Bacteroidaceae	UBA4372	unclassified
MAG-0323	d__Bacteria;p__Firmicutes_A;c__Clostridia;o__Oscillospirales;f__Acutalibacteraceae;	Bacteria	Firmicutes_A	Clostridia	Oscillospirales	Acutalibacteraceae	unclassified	unclassified
MAG-0324	d__Bacteria;p__Bacteroidota;c__Bacteroidia;o__Bacteroidales;f__Bacteroidaceae;g__F0040;	Bacteria	Bacteroidota	Bacteroidia	Bacteroidales	Bacteroidaceae	F0040	unclassified
MAG-0325	d__Bacteria;p__Firmicutes_A;c__Clostridia;o__Lachnospirales;f__Lachnospiraceae;g__Agathobacter;	Bacteria	Firmicutes_A	Clostridia	Lachnospirales	Lachnospiraceae	Agathobacter	unclassified
MAG-0326	d__Bacteria;p__Firmicutes_A;c__Clostridia;o__Lachnospirales;f__Anaerotignaceae;g__Anaerotignum;	Bacteria	Firmicutes_A	Clostridia	Lachnospirales	Anaerotignaceae	Anaerotignum	unclassified
MAG-0327	d__Bacteria;p__Bacteroidota;c__Bacteroidia;o__Bacteroidales;f__UBA932;g__UBA1232;	Bacteria	Bacteroidota	Bacteroidia	Bacteroidales	UBA932	UBA1232	unclassified
MAG-0328	d__Bacteria;p__Bacteroidota;c__Bacteroidia;o__Bacteroidales;f__Rikenellaceae;g__Alistipes;	Bacteria	Bacteroidota	Bacteroidia	Bacteroidales	Rikenellaceae	Alistipes	unclassified
MAG-0329	d__Bacteria;p__Firmicutes_A;c__Clostridia;o__Oscillospirales;f__Acutalibacteraceae;	Bacteria	Firmicutes_A	Clostridia	Oscillospirales	Acutalibacteraceae	unclassified	unclassified
MAG-0330	d__Bacteria;p__Firmicutes_A;c__Clostridia;o__Oscillospirales;f__Acutalibacteraceae;g__UBA1081;	Bacteria	Firmicutes_A	Clostridia	Oscillospirales	Acutalibacteraceae	UBA1081	unclassified
MAG-0331	d__Bacteria;p__Firmicutes_A;c__Clostridia;o__Oscillospirales;f__Oscillospiraceae;g__CAG	Bacteria	Firmicutes_A	Clostridia	Oscillospirales	Oscillospiraceae	CAG-110	unclassified
MAG-0332	d__Bacteria;p__Firmicutes_A;c__Clostridia;o__Oscillospirales;f__CAG	Bacteria	Firmicutes_A	Clostridia	Oscillospirales	CAG-272	unclassified	unclassified
MAG-0333	d__Bacteria;p__Bacteroidota;c__Bacteroidia;o__Bacteroidales;f__UBA932;g__RC9;	Bacteria	Bacteroidota	Bacteroidia	Bacteroidales	UBA932	RC9	unclassified
MAG-0334	d__Bacteria;p__Spirochaetota;c__Spirochaetia;o__Treponematales;f__Treponemataceae;	Bacteria	Spirochaetota	Spirochaetia	Treponematales	Treponemataceae	unclassified	unclassified
MAG-0335	d__Bacteria;p__Firmicutes_A;c__Clostridia;o__Oscillospirales;f__Acutalibacteraceae;	Bacteria	Firmicutes_A	Clostridia	Oscillospirales	Acutalibacteraceae	unclassified	unclassified
MAG-0336	d__Bacteria;p__Firmicutes_A;c__Clostridia;o__Oscillospirales;f__Ruminococcaceae;g__UBA11540;	Bacteria	Firmicutes_A	Clostridia	Oscillospirales	Ruminococcaceae	UBA11540	unclassified
MAG-0337	d__Bacteria;p__Firmicutes_A;c__Clostridia;o__Lachnospirales;f__Anaerotignaceae;g__Anaerotignum;	Bacteria	Firmicutes_A	Clostridia	Lachnospirales	Anaerotignaceae	Anaerotignum	unclassified
MAG-0338	d__Bacteria;p__Bacteroidota;c__Bacteroidia;o__Bacteroidales;f__UBA932;g__UBA1232;	Bacteria	Bacteroidota	Bacteroidia	Bacteroidales	UBA932	UBA1232	unclassified
MAG-0339	d__Bacteria;p__Firmicutes_C;c__Negativicutes;o__Selenomonadales;f__Selenomonadaceae;g__Anaerovibrio;	Bacteria	Firmicutes_C	Negativicutes	Selenomonadales	Selenomonadaceae	Anaerovibrio	unclassified
MAG-0340	d__Bacteria;p__Firmicutes_A;c__Clostridia;o__Lachnospirales;f__Lachnospiraceae;	Bacteria	Firmicutes_A	Clostridia	Lachnospirales	Lachnospiraceae	unclassified	unclassified
MAG-0341	d__Bacteria;p__Bacteroidota;c__Bacteroidia;o__Bacteroidales;f__Muribaculaceae;	Bacteria	Bacteroidota	Bacteroidia	Bacteroidales	Muribaculaceae	unclassified	unclassified
MAG-0342	d__Bacteria;p__Firmicutes_A;c__Clostridia;o__Christensenellales;f__CAG	Bacteria	Firmicutes_A	Clostridia	Christensenellales	CAG-138	unclassified	unclassified
MAG-0343	d__Bacteria;p__Bacteroidota;c__Bacteroidia;o__Bacteroidales;f__P3;g__UBA1219;	Bacteria	Bacteroidota	Bacteroidia	Bacteroidales	P3	UBA1219	unclassified
MAG-0344	d__Bacteria;p__Firmicutes_A;c__Clostridia;o__Oscillospirales;f__Acutalibacteraceae;g__UBA8612;	Bacteria	Firmicutes_A	Clostridia	Oscillospirales	Acutalibacteraceae	UBA8612	unclassified
MAG-0345	d__Bacteria;p__Bacteroidota;c__Bacteroidia;o__Bacteroidales;f__UBA932;g__RC9;	Bacteria	Bacteroidota	Bacteroidia	Bacteroidales	UBA932	RC9	unclassified
MAG-0346	d__Bacteria;p__Firmicutes_A;c__Clostridia;o__Oscillospirales;f__Acutalibacteraceae;	Bacteria	Firmicutes_A	Clostridia	Oscillospirales	Acutalibacteraceae	unclassified	unclassified
MAG-0347	d__Bacteria;p__Bacteroidota;c__Bacteroidia;o__Bacteroidales;f__Rikenellaceae;	Bacteria	Bacteroidota	Bacteroidia	Bacteroidales	Rikenellaceae	unclassified	unclassified
MAG-0348	d__Bacteria;p__Bacteroidota;c__Bacteroidia;o__Bacteroidales;f__Bacteroidaceae;g__UBA1189;	Bacteria	Bacteroidota	Bacteroidia	Bacteroidales	Bacteroidaceae	UBA1189	unclassified
MAG-0349	d__Bacteria;p__Firmicutes_A;c__Clostridia;o__Oscillospirales;f__CAG	Bacteria	Firmicutes_A	Clostridia	Oscillospirales	CAG-382	unclassified	unclassified
MAG-0350	d__Bacteria;p__Bacteroidota;c__Bacteroidia;o__Bacteroidales;f__Bacteroidaceae;g__F0040;	Bacteria	Bacteroidota	Bacteroidia	Bacteroidales	Bacteroidaceae	F0040	unclassified
MAG-0351	d__Bacteria;p__Bacteroidota;c__Bacteroidia;o__Bacteroidales;f__Bacteroidaceae;g__UBA1189;	Bacteria	Bacteroidota	Bacteroidia	Bacteroidales	Bacteroidaceae	UBA1189	unclassified
MAG-0352	d__Bacteria;p__Bacteroidota;c__Bacteroidia;o__Bacteroidales;f__Rikenellaceae;g__Alistipes;	Bacteria	Bacteroidota	Bacteroidia	Bacteroidales	Rikenellaceae	Alistipes	unclassified
MAG-0353	d__Bacteria;p__Firmicutes_A;c__Clostridia;o__Oscillospirales;f__Oscillospiraceae;g__CAG	Bacteria	Firmicutes_A	Clostridia	Oscillospirales	Oscillospiraceae	CAG-110	unclassified
MAG-0354	d__Bacteria;p__Firmicutes_A;c__Clostridia;o__Oscillospirales;f__Acutalibacteraceae;	Bacteria	Firmicutes_A	Clostridia	Oscillospirales	Acutalibacteraceae	unclassified	unclassified
MAG-0355	d__Bacteria;p__Bacteroidota;c__Bacteroidia;o__Bacteroidales;f__Rikenellaceae;g__Alistipes;	Bacteria	Bacteroidota	Bacteroidia	Bacteroidales	Rikenellaceae	Alistipes	unclassified
MAG-0356	d__Bacteria;p__Bacteroidota;c__Bacteroidia;o__Bacteroidales;f__Rikenellaceae;g__Alistipes;	Bacteria	Bacteroidota	Bacteroidia	Bacteroidales	Rikenellaceae	Alistipes	unclassified
MAG-0357	d__Bacteria;p__Bacteroidota;c__Bacteroidia;o__Bacteroidales;f__Bacteroidaceae;g__UBA4372;	Bacteria	Bacteroidota	Bacteroidia	Bacteroidales	Bacteroidaceae	UBA4372	unclassified
MAG-0358	d__Bacteria;p__Bacteroidota;c__Bacteroidia;o__Bacteroidales;f__Rikenellaceae;g__Tidjanibacter;	Bacteria	Bacteroidota	Bacteroidia	Bacteroidales	Rikenellaceae	Tidjanibacter	unclassified
MAG-0359	d__Bacteria;p__Firmicutes_A;c__Clostridia;o__Oscillospirales;f__Acutalibacteraceae;g__UBA6857;	Bacteria	Firmicutes_A	Clostridia	Oscillospirales	Acutalibacteraceae	UBA6857	unclassified
MAG-0360	d__Bacteria;p__Firmicutes_A;c__Clostridia;o__Oscillospirales;f__Acutalibacteraceae;	Bacteria	Firmicutes_A	Clostridia	Oscillospirales	Acutalibacteraceae	unclassified	unclassified
MAG-0361	d__Bacteria;p__Bacteroidota;c__Bacteroidia;o__Bacteroidales;f__Rikenellaceae;g__Alistipes;	Bacteria	Bacteroidota	Bacteroidia	Bacteroidales	Rikenellaceae	Alistipes	unclassified
MAG-0362	d__Bacteria;p__Firmicutes_A;c__Clostridia;o__Lachnospirales;f__Lachnospiraceae;g__SZUA	Bacteria	Firmicutes_A	Clostridia	Lachnospirales	Lachnospiraceae	SZUA-378	unclassified
MAG-0363	d__Bacteria;p__Firmicutes_A;c__Clostridia;o__Oscillospirales;f__Ruminococcaceae;	Bacteria	Firmicutes_A	Clostridia	Oscillospirales	Ruminococcaceae	unclassified	unclassified
MAG-0364	d__Bacteria;p__Firmicutes_A;c__Clostridia;o__Lachnospirales;f__Lachnospiraceae;g__CAG	Bacteria	Firmicutes_A	Clostridia	Lachnospirales	Lachnospiraceae	CAG-194	unclassified
MAG-0365	d__Bacteria;p__Bacteroidota;c__Bacteroidia;o__Bacteroidales;f__Paludibacteraceae;g__RF16;	Bacteria	Bacteroidota	Bacteroidia	Bacteroidales	Paludibacteraceae	RF16	unclassified
MAG-0366	d__Bacteria;p__Firmicutes_A;c__Clostridia;o__Oscillospirales;f__Acutalibacteraceae;g__CAG	Bacteria	Firmicutes_A	Clostridia	Oscillospirales	Acutalibacteraceae	CAG-177	unclassified
MAG-0367	d__Bacteria;p__Firmicutes_A;c__Clostridia;o__Oscillospirales;f__Acutalibacteraceae;g__CAG	Bacteria	Firmicutes_A	Clostridia	Oscillospirales	Acutalibacteraceae	CAG-180	unclassified
MAG-0368	d__Bacteria;p__Firmicutes_A;c__Clostridia;o__UBA1212;f__UBA1255;	Bacteria	Firmicutes_A	Clostridia	UBA1212	UBA1255	unclassified	unclassified
MAG-0369	d__Bacteria;p__Firmicutes_A;c__Clostridia;o__Oscillospirales;f__Acutalibacteraceae;	Bacteria	Firmicutes_A	Clostridia	Oscillospirales	Acutalibacteraceae	unclassified	unclassified
MAG-0370	d__Bacteria;p__Firmicutes_A;c__Clostridia;o__Monoglobales;	Bacteria	Firmicutes_A	Clostridia	Monoglobales	unclassified	unclassified	unclassified
MAG-0371	d__Bacteria;p__Bacteroidota;c__Bacteroidia;o__Bacteroidales;f__P3;g__UBA3388;s__UBA3388	Bacteria	Bacteroidota	Bacteroidia	Bacteroidales	P3	UBA3388	UBA3388 sp002358855
MAG-0372	d__Bacteria;p__Bacteroidota;c__Bacteroidia;o__Bacteroidales;f__Rikenellaceae;g__Alistipes;	Bacteria	Bacteroidota	Bacteroidia	Bacteroidales	Rikenellaceae	Alistipes	unclassified
MAG-0373	d__Bacteria;p__Firmicutes_A;c__Clostridia;o__Oscillospirales;f__Acutalibacteraceae;	Bacteria	Firmicutes_A	Clostridia	Oscillospirales	Acutalibacteraceae	unclassified	unclassified
MAG-0374	d__Bacteria;p__Bacteroidota;c__Bacteroidia;o__Bacteroidales;f__Muribaculaceae;g__M3;	Bacteria	Bacteroidota	Bacteroidia	Bacteroidales	Muribaculaceae	M3	unclassified
MAG-0375	d__Bacteria;p__Firmicutes_A;c__Clostridia;o__Oscillospirales;f__Ruminococcaceae;g__Faecalibacterium;s__Faecalibacterium	Bacteria	Firmicutes_A	Clostridia	Oscillospirales	Ruminococcaceae	Faecalibacterium	Faecalibacterium prausnitzii_C
MAG-0376	d__Bacteria;p__Bacteroidota;c__Bacteroidia;o__Bacteroidales;f__Bacteroidaceae;g__Bacteroides;s__Bacteroides	Bacteria	Bacteroidota	Bacteroidia	Bacteroidales	Bacteroidaceae	Bacteroides	Bacteroides thetaiotaomicron
MAG-0377	d__Bacteria;p__Bacteroidota;c__Bacteroidia;o__Bacteroidales;f__Muribaculaceae;g__CAG	Bacteria	Bacteroidota	Bacteroidia	Bacteroidales	Muribaculaceae	CAG-279	unclassified
MAG-0378	d__Bacteria;p__Bacteroidota;c__Bacteroidia;o__Bacteroidales;f__Coprobacteraceae;g__Coprobacter;s__Coprobacter	Bacteria	Bacteroidota	Bacteroidia	Bacteroidales	Coprobacteraceae	Coprobacter	Coprobacter fastidiosus
MAG-0379	d__Bacteria;p__Bacteroidota;c__Bacteroidia;o__Bacteroidales;f__Rikenellaceae;g__Alistipes;	Bacteria	Bacteroidota	Bacteroidia	Bacteroidales	Rikenellaceae	Alistipes	unclassified
MAG-0380	d__Bacteria;p__Firmicutes_A;c__Clostridia;o__Oscillospirales;f__Ruminococcaceae;g__UBA11540;	Bacteria	Firmicutes_A	Clostridia	Oscillospirales	Ruminococcaceae	UBA11540	unclassified
MAG-0381	d__Bacteria;p__Bacteroidota;c__Bacteroidia;o__Bacteroidales;f__Muribaculaceae;	Bacteria	Bacteroidota	Bacteroidia	Bacteroidales	Muribaculaceae	unclassified	unclassified
MAG-0382	d__Bacteria;p__Verrucomicrobiota;c__Verrucomicrobiae;o__Verrucomicrobiales;f__Akkermansiaceae;g__Akkermansia;	Bacteria	Verrucomicrobiota	Verrucomicrobiae	Verrucomicrobiales	Akkermansiaceae	Akkermansia	unclassified
MAG-0383	d__Bacteria;p__Bacteroidota;c__Bacteroidia;o__Bacteroidales;f__Rikenellaceae;g__Alistipes;	Bacteria	Bacteroidota	Bacteroidia	Bacteroidales	Rikenellaceae	Alistipes	unclassified
MAG-0384	d__Bacteria;p__Bacteroidota;c__Bacteroidia;o__Bacteroidales;f__Bacteroidaceae;	Bacteria	Bacteroidota	Bacteroidia	Bacteroidales	Bacteroidaceae	unclassified	unclassified
MAG-0385	d__Bacteria;p__Bacteroidota;c__Bacteroidia;o__Bacteroidales;f__P3;g__UBA3388;s__UBA3388	Bacteria	Bacteroidota	Bacteroidia	Bacteroidales	P3	UBA3388	UBA3388 sp002358835
MAG-0386	d__Bacteria;p__Bacteroidota;c__Bacteroidia;o__Bacteroidales;f__UBA932;	Bacteria	Bacteroidota	Bacteroidia	Bacteroidales	UBA932	unclassified	unclassified
MAG-0387	d__Bacteria;p__Spirochaetota;c__Spirochaetia;o__Treponematales;f__Treponemataceae;g__Treponema_F;	Bacteria	Spirochaetota	Spirochaetia	Treponematales	Treponemataceae	Treponema_F	unclassified
MAG-0388	d__Bacteria;p__Bacteroidota;c__Bacteroidia;o__Bacteroidales;f__Rikenellaceae;g__Alistipes;	Bacteria	Bacteroidota	Bacteroidia	Bacteroidales	Rikenellaceae	Alistipes	unclassified
MAG-0389	d__Bacteria;p__Bacteroidota;c__Bacteroidia;o__Bacteroidales;f__UBA932;g__UBA1232;	Bacteria	Bacteroidota	Bacteroidia	Bacteroidales	UBA932	UBA1232	unclassified
MAG-0390	d__Bacteria;p__Bacteroidota;c__Bacteroidia;o__Bacteroidales;f__Muribaculaceae;g__M3;	Bacteria	Bacteroidota	Bacteroidia	Bacteroidales	Muribaculaceae	M3	unclassified
MAG-0391	d__Bacteria;p__Bacteroidota;c__Bacteroidia;o__Bacteroidales;f__F082;g__F082;	Bacteria	Bacteroidota	Bacteroidia	Bacteroidales	F082	F082	unclassified
MAG-0392	d__Bacteria;p__Bacteroidota;c__Bacteroidia;o__Bacteroidales;f__Rikenellaceae;g__Alistipes;	Bacteria	Bacteroidota	Bacteroidia	Bacteroidales	Rikenellaceae	Alistipes	unclassified
MAG-0393	d__Bacteria;p__Bacteroidota;c__Bacteroidia;o__Bacteroidales;f__P3;g__UBA3388;s__UBA3388	Bacteria	Bacteroidota	Bacteroidia	Bacteroidales	P3	UBA3388	UBA3388 sp002358835
MAG-0394	d__Bacteria;p__Bacteroidota;c__Bacteroidia;o__Bacteroidales;f__UBA932;g__UBA1232;	Bacteria	Bacteroidota	Bacteroidia	Bacteroidales	UBA932	UBA1232	unclassified
MAG-0395	d__Bacteria;p__Firmicutes_A;c__Clostridia;o__Oscillospirales;f__Oscillospiraceae;g__CAG	Bacteria	Firmicutes_A	Clostridia	Oscillospirales	Oscillospiraceae	CAG-110	unclassified
MAG-0396	d__Bacteria;p__Bacteroidota;c__Bacteroidia;o__Bacteroidales;f__Bacteroidaceae;g__UBA4372;	Bacteria	Bacteroidota	Bacteroidia	Bacteroidales	Bacteroidaceae	UBA4372	unclassified
MAG-0397	d__Bacteria;p__Firmicutes_C;c__Negativicutes;o__Selenomonadales;f__Selenomonadaceae;g__Anaerovibrio;	Bacteria	Firmicutes_C	Negativicutes	Selenomonadales	Selenomonadaceae	Anaerovibrio	unclassified
MAG-0398	d__Bacteria;p__Spirochaetota;c__Spirochaetia;o__Treponematales;f__Treponemataceae;g__Treponema_D;	Bacteria	Spirochaetota	Spirochaetia	Treponematales	Treponemataceae	Treponema_D	unclassified
MAG-0399	d__Bacteria;p__Spirochaetota;c__Spirochaetia;o__Treponematales;f__Treponemataceae;g__Treponema_D;	Bacteria	Spirochaetota	Spirochaetia	Treponematales	Treponemataceae	Treponema_D	unclassified
MAG-0400	d__Bacteria;p__Bacteroidota;c__Bacteroidia;o__Bacteroidales;f__Muribaculaceae;g__M3;	Bacteria	Bacteroidota	Bacteroidia	Bacteroidales	Muribaculaceae	M3	unclassified
MAG-0401	d__Bacteria;p__Spirochaetota;c__Spirochaetia;o__Treponematales;f__Treponemataceae;g__Treponema_D;	Bacteria	Spirochaetota	Spirochaetia	Treponematales	Treponemataceae	Treponema_D	unclassified
MAG-0402	d__Bacteria;p__Bacteroidota;c__Bacteroidia;o__Bacteroidales;f__Muribaculaceae;	Bacteria	Bacteroidota	Bacteroidia	Bacteroidales	Muribaculaceae	unclassified	unclassified
MAG-0403	d__Bacteria;p__Firmicutes_A;c__Clostridia;o__Oscillospirales;f__Acutalibacteraceae;	Bacteria	Firmicutes_A	Clostridia	Oscillospirales	Acutalibacteraceae	unclassified	unclassified
MAG-0404	d__Bacteria;p__Bacteroidota;c__Bacteroidia;o__Bacteroidales;f__Bacteroidaceae;g__F0040;	Bacteria	Bacteroidota	Bacteroidia	Bacteroidales	Bacteroidaceae	F0040	unclassified
MAG-0405	d__Bacteria;p__Bacteroidota;c__Bacteroidia;o__Bacteroidales;f__P3;g__UBA3388;	Bacteria	Bacteroidota	Bacteroidia	Bacteroidales	P3	UBA3388	unclassified
MAG-0406	d__Bacteria;p__Bacteroidota;c__Bacteroidia;o__Bacteroidales;f__P3;g__UBA3388;s__UBA3388	Bacteria	Bacteroidota	Bacteroidia	Bacteroidales	P3	UBA3388	UBA3388 sp002358855
MAG-0407	d__Bacteria;p__Firmicutes_A;c__Clostridia;o__Oscillospirales;f__Acutalibacteraceae;g__An172;s__An172	Bacteria	Firmicutes_A	Clostridia	Oscillospirales	Acutalibacteraceae	An172	An172 sp002160515
MAG-0408	d__Bacteria;p__Bacteroidota;c__Bacteroidia;o__Bacteroidales;f__Bacteroidaceae;g__Bacteroides_B;s__Bacteroides_B	Bacteria	Bacteroidota	Bacteroidia	Bacteroidales	Bacteroidaceae	Bacteroides_B	Bacteroides_B sp002493165
MAG-0409	d__Bacteria;p__Firmicutes_A;c__Clostridia;o__Lachnospirales;f__Lachnospiraceae;g__Ruminococcus_A;s__Ruminococcus_A	Bacteria	Firmicutes_A	Clostridia	Lachnospirales	Lachnospiraceae	Ruminococcus_A	Ruminococcus_A sp002361775
MAG-0410	d__Bacteria;p__Firmicutes_A;c__Clostridia;o__Oscillospirales;f__Oscillospiraceae;g__CAG	Bacteria	Firmicutes_A	Clostridia	Oscillospirales	Oscillospiraceae	CAG-110	unclassified
MAG-0411	d__Bacteria;p__Desulfobacterota_A;c__Desulfovibrionia;o__Desulfovibrionales;f__Desulfovibrionaceae;g__Desulfovibrio;	Bacteria	Desulfobacterota_A	Desulfovibrionia	Desulfovibrionales	Desulfovibrionaceae	Desulfovibrio	unclassified
MAG-0412	d__Bacteria;p__Firmicutes_C;c__Negativicutes;o__Acidaminococcales;f__Acidaminococcaceae;g__Phascolarctobacterium;s__Phascolarctobacterium	Bacteria	Firmicutes_C	Negativicutes	Acidaminococcales	Acidaminococcaceae	Phascolarctobacterium	Phascolarctobacterium faecium
MAG-0413	d__Bacteria;p__Firmicutes_A;c__Clostridia;o__Lachnospirales;f__Lachnospiraceae;g__Blautia;	Bacteria	Firmicutes_A	Clostridia	Lachnospirales	Lachnospiraceae	Blautia	unclassified
MAG-0414	d__Bacteria;p__Verrucomicrobiota;c__Verrucomicrobiae;o__Verrucomicrobiales;f__Akkermansiaceae;g__Akkermansia;	Bacteria	Verrucomicrobiota	Verrucomicrobiae	Verrucomicrobiales	Akkermansiaceae	Akkermansia	unclassified
MAG-0415	d__Bacteria;p__Firmicutes_A;c__Clostridia;o__Lachnospirales;f__Anaerotignaceae;g__Anaerotignum;	Bacteria	Firmicutes_A	Clostridia	Lachnospirales	Anaerotignaceae	Anaerotignum	unclassified
MAG-0416	d__Bacteria;p__Verrucomicrobiota_A;c__Chlamydiia;o__Chlamydiales;f__Chlamydiaceae;g__Chlamydophila;s__Chlamydophila	Bacteria	Verrucomicrobiota_A	Chlamydiia	Chlamydiales	Chlamydiaceae	Chlamydophila	Chlamydophila pecorum
MAG-0417	d__Bacteria;p__Actinobacteriota;c__Coriobacteriia;o__Coriobacteriales;f__Eggerthellaceae;	Bacteria	Actinobacteriota	Coriobacteriia	Coriobacteriales	Eggerthellaceae	unclassified	unclassified
MAG-0418	d__Bacteria;p__Bacteroidota;c__Bacteroidia;o__Bacteroidales;f__Rikenellaceae;g__Alistipes;s__Alistipes	Bacteria	Bacteroidota	Bacteroidia	Bacteroidales	Rikenellaceae	Alistipes	Alistipes putredinis
MAG-0419	d__Bacteria;p__Firmicutes_A;c__Clostridia;o__Oscillospirales;f__Oscillospiraceae;g__Flavonifractor;	Bacteria	Firmicutes_A	Clostridia	Oscillospirales	Oscillospiraceae	Flavonifractor	unclassified
MAG-0420	d__Bacteria;p__Firmicutes_A;c__Clostridia;o__Oscillospirales;f__Acutalibacteraceae;g__RUG806;	Bacteria	Firmicutes_A	Clostridia	Oscillospirales	Acutalibacteraceae	RUG806	unclassified
MAG-0421	d__Bacteria;p__Firmicutes_A;c__Clostridia;o__Christensenellales;f__CAG	Bacteria	Firmicutes_A	Clostridia	Christensenellales	CAG-74	unclassified	unclassified
MAG-0422	d__Bacteria;p__Bacteroidota;c__Bacteroidia;o__Bacteroidales;f__Bacteroidaceae;g__Prevotella;	Bacteria	Bacteroidota	Bacteroidia	Bacteroidales	Bacteroidaceae	Prevotella	unclassified
MAG-0423	d__Bacteria;p__Proteobacteria;c__Gammaproteobacteria;o__Burkholderiales;f__Rhodocyclaceae;g__UBA2357;	Bacteria	Proteobacteria	Gammaproteobacteria	Burkholderiales	Rhodocyclaceae	UBA2357	unclassified
MAG-0424	d__Bacteria;p__Firmicutes_A;c__Clostridia;o__Clostridiales;f__Clostridiaceae;g__Clostridium_X;s__Clostridium_X	Bacteria	Firmicutes_A	Clostridia	Clostridiales	Clostridiaceae	Clostridium_X	Clostridium_X cadaveris
MAG-0425	d__Bacteria;p__Bacteroidota;c__Bacteroidia;o__Bacteroidales;f__UBA932;g__UBA1232;	Bacteria	Bacteroidota	Bacteroidia	Bacteroidales	UBA932	UBA1232	unclassified
MAG-0426	d__Bacteria;p__Firmicutes_A;c__Clostridia;o__Oscillospirales;f__CAG	Bacteria	Firmicutes_A	Clostridia	Oscillospirales	CAG-272	Firm-07	unclassified
MAG-0427	d__Bacteria;p__Bacteroidota;c__Bacteroidia;o__Bacteroidales;f__Paludibacteraceae;g__RF16;	Bacteria	Bacteroidota	Bacteroidia	Bacteroidales	Paludibacteraceae	RF16	unclassified
MAG-0428	d__Bacteria;p__Firmicutes_A;c__Clostridia;o__Oscillospirales;f__CAG	Bacteria	Firmicutes_A	Clostridia	Oscillospirales	CAG-272	unclassified	unclassified
MAG-0429	d__Bacteria;p__Firmicutes;c__Bacilli;o__Izemoplasmatales;f__UBA1188;g__UBA1188;s__UBA1188	Bacteria	Firmicutes	Bacilli	Izemoplasmatales	UBA1188	UBA1188	UBA1188 sp002310135
MAG-0430	d__Bacteria;p__Bacteroidota;c__Bacteroidia;o__Bacteroidales;f__UBA932;g__RC9;	Bacteria	Bacteroidota	Bacteroidia	Bacteroidales	UBA932	RC9	unclassified
MAG-0431	d__Bacteria;p__Firmicutes_A;c__Clostridia;o__Christensenellales;f__CAG	Bacteria	Firmicutes_A	Clostridia	Christensenellales	CAG-138	UBA3792	unclassified
MAG-0432	d__Bacteria;p__UBP6;c__UBA1177;o__UBA1177;f__UBA1177;g__UBA1177;	Bacteria	UBP6	UBA1177	UBA1177	UBA1177	UBA1177	unclassified
MAG-0433	d__Bacteria;p__Firmicutes_A;c__Clostridia;o__Christensenellales;f__CAG	Bacteria	Firmicutes_A	Clostridia	Christensenellales	CAG-138	RUG472	unclassified
MAG-0434	d__Bacteria;p__Firmicutes_A;c__Clostridia;o__4C28d	Bacteria	Firmicutes_A	Clostridia	4C28d-15	CAG-727	unclassified	unclassified
MAG-0435	d__Bacteria;p__Firmicutes_A;c__Clostridia;o__Oscillospirales;f__Oscillospiraceae;g__CAG	Bacteria	Firmicutes_A	Clostridia	Oscillospirales	Oscillospiraceae	CAG-110	unclassified
MAG-0436	d__Bacteria;p__Firmicutes_A;c__Clostridia;o__4C28d	Bacteria	Firmicutes_A	Clostridia	4C28d-15	CAG-917	unclassified	unclassified
MAG-0437	d__Bacteria;p__Bacteroidota;c__Bacteroidia;o__Bacteroidales;f__Rikenellaceae;	Bacteria	Bacteroidota	Bacteroidia	Bacteroidales	Rikenellaceae	unclassified	unclassified
MAG-0438	d__Bacteria;p__Bacteroidota;c__Bacteroidia;o__Bacteroidales;f__UBA932;g__RC9;	Bacteria	Bacteroidota	Bacteroidia	Bacteroidales	UBA932	RC9	unclassified
MAG-0439	d__Bacteria;p__Bacteroidota;c__Bacteroidia;o__Bacteroidales;f__UBA932;	Bacteria	Bacteroidota	Bacteroidia	Bacteroidales	UBA932	unclassified	unclassified
MAG-0440	d__Bacteria;p__Bacteroidota;c__Bacteroidia;o__Bacteroidales;f__Rikenellaceae;g__Alistipes;	Bacteria	Bacteroidota	Bacteroidia	Bacteroidales	Rikenellaceae	Alistipes	unclassified
MAG-0441	d__Bacteria;p__Firmicutes_A;c__Clostridia;o__Oscillospirales;f__Acutalibacteraceae;g__Ruminococcus_E;s__Ruminococcus_E	Bacteria	Firmicutes_A	Clostridia	Oscillospirales	Acutalibacteraceae	Ruminococcus_E	Ruminococcus_E sp900316555
MAG-0442	d__Bacteria;p__Bacteroidota;c__Bacteroidia;o__Bacteroidales;f__Paludibacteraceae;g__RUG163;	Bacteria	Bacteroidota	Bacteroidia	Bacteroidales	Paludibacteraceae	RUG163	unclassified
MAG-0443	d__Bacteria;p__Bacteroidota;c__Bacteroidia;o__Bacteroidales;f__Bacteroidaceae;	Bacteria	Bacteroidota	Bacteroidia	Bacteroidales	Bacteroidaceae	unclassified	unclassified
MAG-0444	d__Bacteria;p__Firmicutes_A;c__Clostridia;o__Lachnospirales;f__Lachnospiraceae;	Bacteria	Firmicutes_A	Clostridia	Lachnospirales	Lachnospiraceae	unclassified	unclassified
MAG-0445	d__Bacteria;p__Bacteroidota;c__Bacteroidia;o__Bacteroidales;f__Bacteroidaceae;g__Prevotellamassilia;	Bacteria	Bacteroidota	Bacteroidia	Bacteroidales	Bacteroidaceae	Prevotellamassilia	unclassified
MAG-0446	d__Bacteria;p__Firmicutes_A;c__Clostridia;o__Oscillospirales;f__Oscillospiraceae;g__CAG	Bacteria	Firmicutes_A	Clostridia	Oscillospirales	Oscillospiraceae	CAG-110	unclassified
MAG-0447	d__Bacteria;p__Spirochaetota;c__Spirochaetia;o__Treponematales;f__Treponemataceae;	Bacteria	Spirochaetota	Spirochaetia	Treponematales	Treponemataceae	unclassified	unclassified
MAG-0448	d__Bacteria;p__Bacteroidota;c__Bacteroidia;o__Bacteroidales;f__Rikenellaceae;g__Alistipes;	Bacteria	Bacteroidota	Bacteroidia	Bacteroidales	Rikenellaceae	Alistipes	unclassified
MAG-0449	d__Bacteria;p__Firmicutes_A;c__Clostridia;o__Lachnospirales;f__Lachnospiraceae;g__CAG	Bacteria	Firmicutes_A	Clostridia	Lachnospirales	Lachnospiraceae	CAG-303	unclassified
MAG-0450	d__Bacteria;p__Firmicutes;c__Bacilli;o__RF39;f__CAG	Bacteria	Firmicutes	Bacilli	RF39	CAG-822	unclassified	unclassified
MAG-0451	d__Bacteria;p__Firmicutes_A;c__Clostridia;o__Lachnospirales;f__Lachnospiraceae;g__Acetatifactor;	Bacteria	Firmicutes_A	Clostridia	Lachnospirales	Lachnospiraceae	Acetatifactor	unclassified
MAG-0452	d__Bacteria;p__Firmicutes_A;c__Clostridia;o__Christensenellales;f__CAG	Bacteria	Firmicutes_A	Clostridia	Christensenellales	CAG-138	UBA3792	unclassified
MAG-0453	d__Bacteria;p__Firmicutes_A;c__Clostridia;o__Oscillospirales;f__Acutalibacteraceae;	Bacteria	Firmicutes_A	Clostridia	Oscillospirales	Acutalibacteraceae	unclassified	unclassified
MAG-0454	d__Bacteria;p__Firmicutes_A;c__Clostridia;o__Lachnospirales;f__Lachnospiraceae;g__Acetatifactor;	Bacteria	Firmicutes_A	Clostridia	Lachnospirales	Lachnospiraceae	Acetatifactor	unclassified
MAG-0455	d__Bacteria;p__Firmicutes_A;c__Clostridia;o__Oscillospirales;f__Oscillospiraceae;g__CAG	Bacteria	Firmicutes_A	Clostridia	Oscillospirales	Oscillospiraceae	CAG-110	unclassified
MAG-0456	d__Bacteria;p__Bacteroidota;c__Bacteroidia;o__Bacteroidales;f__UBA932;	Bacteria	Bacteroidota	Bacteroidia	Bacteroidales	UBA932	unclassified	unclassified
MAG-0457	d__Bacteria;p__Bacteroidota;c__Bacteroidia;o__Bacteroidales;f__Rikenellaceae;g__Alistipes;	Bacteria	Bacteroidota	Bacteroidia	Bacteroidales	Rikenellaceae	Alistipes	unclassified
MAG-0458	d__Bacteria;p__Bacteroidota;c__Bacteroidia;o__Bacteroidales;f__Rikenellaceae;g__Alistipes;	Bacteria	Bacteroidota	Bacteroidia	Bacteroidales	Rikenellaceae	Alistipes	unclassified
MAG-0459	d__Bacteria;p__Bacteroidota;c__Bacteroidia;o__Bacteroidales;f__Rikenellaceae;g__Alistipes;	Bacteria	Bacteroidota	Bacteroidia	Bacteroidales	Rikenellaceae	Alistipes	unclassified
MAG-0460	d__Bacteria;p__Bacteroidota;c__Bacteroidia;o__Bacteroidales;f__Bacteroidaceae;g__UBA4372;	Bacteria	Bacteroidota	Bacteroidia	Bacteroidales	Bacteroidaceae	UBA4372	unclassified
MAG-0461	d__Bacteria;p__Bacteroidota;c__Bacteroidia;o__Bacteroidales;f__Rikenellaceae;g__Alistipes;	Bacteria	Bacteroidota	Bacteroidia	Bacteroidales	Rikenellaceae	Alistipes	unclassified
MAG-0462	d__Bacteria;p__Elusimicrobiota;c__Elusimicrobia;o__Elusimicrobiales;f__Elusimicrobiaceae;g__UBA1436;	Bacteria	Elusimicrobiota	Elusimicrobia	Elusimicrobiales	Elusimicrobiaceae	UBA1436	unclassified
MAG-0463	d__Bacteria;p__Proteobacteria;c__Gammaproteobacteria;o__Enterobacterales;f__Succinivibrionaceae;g__Succinivibrio;	Bacteria	Proteobacteria	Gammaproteobacteria	Enterobacterales	Succinivibrionaceae	Succinivibrio	unclassified
MAG-0464	d__Bacteria;p__Firmicutes_A;c__Clostridia;o__Lachnospirales;f__Lachnospiraceae;g__CAG	Bacteria	Firmicutes_A	Clostridia	Lachnospirales	Lachnospiraceae	CAG-411	unclassified
MAG-0465	d__Bacteria;p__Firmicutes_A;c__Clostridia;o__4C28d	Bacteria	Firmicutes_A	Clostridia	4C28d-15	CAG-727	QALS01	unclassified
MAG-0466	d__Bacteria;p__Bacteroidota;c__Bacteroidia;o__Bacteroidales;f__Bacteroidaceae;g__UBA1189;	Bacteria	Bacteroidota	Bacteroidia	Bacteroidales	Bacteroidaceae	UBA1189	unclassified
MAG-0467	d__Bacteria;p__Verrucomicrobiota;c__Kiritimatiellae;o__RFP12;	Bacteria	Verrucomicrobiota	Kiritimatiellae	RFP12	unclassified	unclassified	unclassified
MAG-0468	d__Bacteria;p__Bacteroidota;c__Bacteroidia;o__Bacteroidales;f__UBA932;g__RC9;	Bacteria	Bacteroidota	Bacteroidia	Bacteroidales	UBA932	RC9	unclassified
MAG-0469	d__Bacteria;p__Firmicutes_A;c__Clostridia;o__Oscillospirales;f__CAG	Bacteria	Firmicutes_A	Clostridia	Oscillospirales	CAG-272	unclassified	unclassified
MAG-0470	d__Bacteria;p__Bacteroidota;c__Bacteroidia;o__Bacteroidales;f__Rikenellaceae;g__Alistipes;	Bacteria	Bacteroidota	Bacteroidia	Bacteroidales	Rikenellaceae	Alistipes	unclassified
MAG-0471	d__Bacteria;p__Firmicutes_A;c__Clostridia;o__Oscillospirales;f__Acutalibacteraceae;g__UBA737;	Bacteria	Firmicutes_A	Clostridia	Oscillospirales	Acutalibacteraceae	UBA737	unclassified
MAG-0472	d__Bacteria;p__Bacteroidota;c__Bacteroidia;o__Bacteroidales;f__Rikenellaceae;g__Alistipes;	Bacteria	Bacteroidota	Bacteroidia	Bacteroidales	Rikenellaceae	Alistipes	unclassified
MAG-0473	d__Bacteria;p__Bacteroidota;c__Bacteroidia;o__Bacteroidales;f__Rikenellaceae;g__Alistipes;	Bacteria	Bacteroidota	Bacteroidia	Bacteroidales	Rikenellaceae	Alistipes	unclassified
MAG-0474	d__Bacteria;p__Bacteroidota;c__Bacteroidia;o__Bacteroidales;f__Rikenellaceae;g__Alistipes;	Bacteria	Bacteroidota	Bacteroidia	Bacteroidales	Rikenellaceae	Alistipes	unclassified
MAG-0475	d__Bacteria;p__Firmicutes_A;c__Clostridia;o__Oscillospirales;f__CAG	Bacteria	Firmicutes_A	Clostridia	Oscillospirales	CAG-272	unclassified	unclassified
MAG-0476	d__Bacteria;p__Bacteroidota;c__Bacteroidia;o__Bacteroidales;f__Rikenellaceae;g__Alistipes;	Bacteria	Bacteroidota	Bacteroidia	Bacteroidales	Rikenellaceae	Alistipes	unclassified
MAG-0477	d__Bacteria;p__Verrucomicrobiota;c__Kiritimatiellae;o__RFP12;	Bacteria	Verrucomicrobiota	Kiritimatiellae	RFP12	unclassified	unclassified	unclassified
MAG-0478	d__Bacteria;p__Bacteroidota;c__Bacteroidia;o__Bacteroidales;f__UBA932;g__RC9;	Bacteria	Bacteroidota	Bacteroidia	Bacteroidales	UBA932	RC9	unclassified
MAG-0479	d__Bacteria;p__Verrucomicrobiota;c__Kiritimatiellae;o__RFP12;	Bacteria	Verrucomicrobiota	Kiritimatiellae	RFP12	unclassified	unclassified	unclassified
MAG-0480	d__Bacteria;p__Bacteroidota;c__Bacteroidia;o__Bacteroidales;f__F082;g__F082;	Bacteria	Bacteroidota	Bacteroidia	Bacteroidales	F082	F082	unclassified
MAG-0481	d__Bacteria;p__Firmicutes_A;c__Clostridia;o__Oscillospirales;f__Acutalibacteraceae;	Bacteria	Firmicutes_A	Clostridia	Oscillospirales	Acutalibacteraceae	unclassified	unclassified
MAG-0482	d__Bacteria;p__Bacteroidota;c__Bacteroidia;o__Bacteroidales;f__Bacteroidaceae;	Bacteria	Bacteroidota	Bacteroidia	Bacteroidales	Bacteroidaceae	unclassified	unclassified
MAG-0483	d__Bacteria;p__Bacteroidota;c__Bacteroidia;o__Bacteroidales;f__Muribaculaceae;g__M3;	Bacteria	Bacteroidota	Bacteroidia	Bacteroidales	Muribaculaceae	M3	unclassified
MAG-0484	d__Bacteria;p__Firmicutes_A;c__Clostridia;o__Monoglobales;f__UBA1381;	Bacteria	Firmicutes_A	Clostridia	Monoglobales	UBA1381	unclassified	unclassified
MAG-0485	d__Bacteria;p__Bacteroidota;c__Bacteroidia;o__Bacteroidales;f__P3;g__UBA3388;s__UBA3388	Bacteria	Bacteroidota	Bacteroidia	Bacteroidales	P3	UBA3388	UBA3388 sp002358855
MAG-0486	d__Bacteria;p__Firmicutes_A;c__Clostridia;o__Oscillospirales;f__Oscillospiraceae;	Bacteria	Firmicutes_A	Clostridia	Oscillospirales	Oscillospiraceae	unclassified	unclassified
MAG-0487	d__Bacteria;p__Firmicutes_A;c__Clostridia;o__Oscillospirales;f__Acutalibacteraceae;	Bacteria	Firmicutes_A	Clostridia	Oscillospirales	Acutalibacteraceae	unclassified	unclassified
MAG-0488	d__Bacteria;p__Bacteroidota;c__Bacteroidia;o__Bacteroidales;f__Bacteroidaceae;g__UBA1189;	Bacteria	Bacteroidota	Bacteroidia	Bacteroidales	Bacteroidaceae	UBA1189	unclassified
MAG-0489	d__Bacteria;p__Bacteroidota;c__Bacteroidia;o__Bacteroidales;f__F082;g__F082;	Bacteria	Bacteroidota	Bacteroidia	Bacteroidales	F082	F082	unclassified
MAG-0490	d__Bacteria;p__Firmicutes_A;c__Clostridia;o__4C28d	Bacteria	Firmicutes_A	Clostridia	4C28d-15	CAG-727	QALS01	unclassified
MAG-0491	d__Bacteria;p__Bacteroidota;c__Bacteroidia;o__Bacteroidales;f__Rikenellaceae;g__Alistipes;	Bacteria	Bacteroidota	Bacteroidia	Bacteroidales	Rikenellaceae	Alistipes	unclassified
MAG-0492	d__Bacteria;p__Proteobacteria;c__Alphaproteobacteria;o__Rs	Bacteria	Proteobacteria	Alphaproteobacteria	Rs-D84	Rs-D84	Rs-D84	unclassified
MAG-0493	d__Bacteria;p__Bacteroidota;c__Bacteroidia;o__Bacteroidales;f__Muribaculaceae;	Bacteria	Bacteroidota	Bacteroidia	Bacteroidales	Muribaculaceae	unclassified	unclassified
MAG-0495	d__Bacteria;p__Firmicutes_A;c__Clostridia;o__Oscillospirales;f__CAG	Bacteria	Firmicutes_A	Clostridia	Oscillospirales	CAG-272	UBA1740	unclassified
MAG-0497	d__Bacteria;p__Bacteroidota;c__Bacteroidia;o__Bacteroidales;f__Rikenellaceae;g__Alistipes;	Bacteria	Bacteroidota	Bacteroidia	Bacteroidales	Rikenellaceae	Alistipes	unclassified
MAG-0498	d__Bacteria;p__Firmicutes_A;c__Clostridia;o__Oscillospirales;f__CAG	Bacteria	Firmicutes_A	Clostridia	Oscillospirales	CAG-272	UBA4717	unclassified
MAG-0499	d__Bacteria;p__Firmicutes_A;c__Clostridia;o__Monoglobales;	Bacteria	Firmicutes_A	Clostridia	Monoglobales	unclassified	unclassified	unclassified
MAG-0500	d__Bacteria;p__Bacteroidota;c__Bacteroidia;o__Bacteroidales;f__UBA932;g__UBA1232;	Bacteria	Bacteroidota	Bacteroidia	Bacteroidales	UBA932	UBA1232	unclassified
MAG-0501	d__Bacteria;p__Bacteroidota;c__Bacteroidia;o__Bacteroidales;f__Bacteroidaceae;g__UBA1189;	Bacteria	Bacteroidota	Bacteroidia	Bacteroidales	Bacteroidaceae	UBA1189	unclassified
MAG-0502	d__Bacteria;p__Firmicutes_A;c__Clostridia;o__Oscillospirales;f__CAG	Bacteria	Firmicutes_A	Clostridia	Oscillospirales	CAG-272	unclassified	unclassified
MAG-0503	d__Bacteria;p__Firmicutes_A;c__Clostridia;o__Lachnospirales;f__Lachnospiraceae;	Bacteria	Firmicutes_A	Clostridia	Lachnospirales	Lachnospiraceae	unclassified	unclassified
MAG-0504	d__Bacteria;p__Firmicutes_A;c__Clostridia;o__Oscillospirales;f__Acutalibacteraceae;g__UBA737;	Bacteria	Firmicutes_A	Clostridia	Oscillospirales	Acutalibacteraceae	UBA737	unclassified
MAG-0505	d__Bacteria;p__Firmicutes_A;c__Clostridia;o__Oscillospirales;f__Acutalibacteraceae;	Bacteria	Firmicutes_A	Clostridia	Oscillospirales	Acutalibacteraceae	unclassified	unclassified
MAG-0506	d__Bacteria;p__Firmicutes_A;c__Clostridia;o__Oscillospirales;f__Acutalibacteraceae;g__DTU089_A;	Bacteria	Firmicutes_A	Clostridia	Oscillospirales	Acutalibacteraceae	DTU089_A	unclassified
MAG-0507	d__Bacteria;p__Firmicutes_A;c__Clostridia;o__Lachnospirales;f__Lachnospiraceae;	Bacteria	Firmicutes_A	Clostridia	Lachnospirales	Lachnospiraceae	unclassified	unclassified
MAG-0508	d__Bacteria;p__Bacteroidota;c__Bacteroidia;o__Bacteroidales;f__Bacteroidaceae;g__UBA4372;	Bacteria	Bacteroidota	Bacteroidia	Bacteroidales	Bacteroidaceae	UBA4372	unclassified
MAG-0509	d__Bacteria;p__Bacteroidota;c__Bacteroidia;o__Bacteroidales;f__Bacteroidaceae;g__UBA4372;	Bacteria	Bacteroidota	Bacteroidia	Bacteroidales	Bacteroidaceae	UBA4372	unclassified
MAG-0510	d__Bacteria;p__Firmicutes_C;c__Negativicutes;o__Selenomonadales;f__Selenomonadaceae;g__Anaerovibrio;	Bacteria	Firmicutes_C	Negativicutes	Selenomonadales	Selenomonadaceae	Anaerovibrio	unclassified
MAG-0511	d__Bacteria;p__Bacteroidota;c__Bacteroidia;o__Bacteroidales;f__Paludibacteraceae;g__UBA1723;s__UBA1723	Bacteria	Bacteroidota	Bacteroidia	Bacteroidales	Paludibacteraceae	UBA1723	UBA1723 sp002371265
MAG-0512	d__Bacteria;p__Bacteroidota;c__Bacteroidia;o__Bacteroidales;f__F082;g__F082;	Bacteria	Bacteroidota	Bacteroidia	Bacteroidales	F082	F082	unclassified
MAG-0513	d__Bacteria;p__Firmicutes_A;c__Clostridia;o__Oscillospirales;f__Acutalibacteraceae;	Bacteria	Firmicutes_A	Clostridia	Oscillospirales	Acutalibacteraceae	unclassified	unclassified
MAG-0514	d__Bacteria;p__Bacteroidota;c__Bacteroidia;o__Bacteroidales;f__Rikenellaceae;g__Alistipes;	Bacteria	Bacteroidota	Bacteroidia	Bacteroidales	Rikenellaceae	Alistipes	unclassified
MAG-0515	d__Bacteria;p__Bacteroidota;c__Bacteroidia;o__Bacteroidales;f__Bacteroidaceae;g__Bacteroides_B;	Bacteria	Bacteroidota	Bacteroidia	Bacteroidales	Bacteroidaceae	Bacteroides_B	unclassified
MAG-0516	d__Bacteria;p__Bacteroidota;c__Bacteroidia;o__Bacteroidales;f__Paludibacteraceae;g__RF16;	Bacteria	Bacteroidota	Bacteroidia	Bacteroidales	Paludibacteraceae	RF16	unclassified
MAG-0517	d__Bacteria;p__Firmicutes_A;c__Clostridia;o__Lachnospirales;f__Lachnospiraceae;g__Agathobacter;	Bacteria	Firmicutes_A	Clostridia	Lachnospirales	Lachnospiraceae	Agathobacter	unclassified
MAG-0518	d__Bacteria;p__Proteobacteria;c__Alphaproteobacteria;o__Rs	Bacteria	Proteobacteria	Alphaproteobacteria	Rs-D84	Rs-D84	Rs-D84	unclassified
MAG-0519	d__Bacteria;p__Bacteroidota;c__Bacteroidia;o__Bacteroidales;f__UBA932;g__UBA1232;	Bacteria	Bacteroidota	Bacteroidia	Bacteroidales	UBA932	UBA1232	unclassified
MAG-0520	d__Bacteria;p__Bacteroidota;c__Bacteroidia;o__Bacteroidales;f__Bacteroidaceae;	Bacteria	Bacteroidota	Bacteroidia	Bacteroidales	Bacteroidaceae	unclassified	unclassified
MAG-0521	d__Bacteria;p__Bacteroidota;c__Bacteroidia;o__Bacteroidales;f__Rikenellaceae;g__Alistipes;	Bacteria	Bacteroidota	Bacteroidia	Bacteroidales	Rikenellaceae	Alistipes	unclassified
MAG-0522	d__Bacteria;p__Firmicutes_A;c__Clostridia;o__Oscillospirales;f__CAG	Bacteria	Firmicutes_A	Clostridia	Oscillospirales	CAG-382	unclassified	unclassified
MAG-0523	d__Bacteria;p__Bacteroidota;c__Bacteroidia;o__Bacteroidales;f__F082;g__F082;	Bacteria	Bacteroidota	Bacteroidia	Bacteroidales	F082	F082	unclassified
MAG-0524	d__Bacteria;p__Firmicutes_A;c__Clostridia;o__4C28d	Bacteria	Firmicutes_A	Clostridia	4C28d-15	CAG-727	QALS01	unclassified
MAG-0525	d__Bacteria;p__Spirochaetota;c__Spirochaetia;o__Treponematales;f__Treponemataceae;g__Treponema_D;	Bacteria	Spirochaetota	Spirochaetia	Treponematales	Treponemataceae	Treponema_D	unclassified
MAG-0526	d__Bacteria;p__Firmicutes_A;c__Clostridia;o__Oscillospirales;f__Acutalibacteraceae;g__UBA1081;	Bacteria	Firmicutes_A	Clostridia	Oscillospirales	Acutalibacteraceae	UBA1081	unclassified
MAG-0527	d__Bacteria;p__Firmicutes_A;c__Clostridia;o__Oscillospirales;f__Oscillospiraceae;g__Lawsonibacter;	Bacteria	Firmicutes_A	Clostridia	Oscillospirales	Oscillospiraceae	Lawsonibacter	unclassified
MAG-0528	d__Bacteria;p__Firmicutes_A;c__Clostridia;o__Lachnospirales;f__Anaerotignaceae;g__Anaerotignum;	Bacteria	Firmicutes_A	Clostridia	Lachnospirales	Anaerotignaceae	Anaerotignum	unclassified
MAG-0529	d__Bacteria;p__Bacteroidota;c__Bacteroidia;o__Bacteroidales;f__Bacteroidaceae;	Bacteria	Bacteroidota	Bacteroidia	Bacteroidales	Bacteroidaceae	unclassified	unclassified
MAG-0530	d__Bacteria;p__Bacteroidota;c__Bacteroidia;o__Bacteroidales;f__Muribaculaceae;	Bacteria	Bacteroidota	Bacteroidia	Bacteroidales	Muribaculaceae	unclassified	unclassified
MAG-0531	d__Bacteria;p__Cyanobacteria;c__Vampirovibrionia;o__Gastranaerophilales;f__Gastranaerophilaceae;g__QAMI01;	Bacteria	Cyanobacteria	Vampirovibrionia	Gastranaerophilales	Gastranaerophilaceae	QAMI01	unclassified
MAG-0532	d__Bacteria;p__Firmicutes_A;c__Clostridia;o__Oscillospirales;f__Ruminococcaceae;	Bacteria	Firmicutes_A	Clostridia	Oscillospirales	Ruminococcaceae	unclassified	unclassified
MAG-0533	d__Bacteria;p__Firmicutes_A;c__Clostridia;o__Oscillospirales;f__CAG	Bacteria	Firmicutes_A	Clostridia	Oscillospirales	CAG-382	unclassified	unclassified
MAG-0534	d__Bacteria;p__Firmicutes;c__Bacilli;o__ML615J	Bacteria	Firmicutes	Bacilli	ML615J-28	CAG-698	CAG-698	unclassified
MAG-0535	d__Bacteria;p__Bacteroidota;c__Bacteroidia;o__Bacteroidales;f__Muribaculaceae;	Bacteria	Bacteroidota	Bacteroidia	Bacteroidales	Muribaculaceae	unclassified	unclassified
MAG-0536	d__Bacteria;p__Firmicutes_A;c__Clostridia;o__Lachnospirales;f__Lachnospiraceae;g__COE1;	Bacteria	Firmicutes_A	Clostridia	Lachnospirales	Lachnospiraceae	COE1	unclassified
MAG-0537	d__Bacteria;p__Cyanobacteria;c__Vampirovibrionia;o__Gastranaerophilales;f__Gastranaerophilaceae;g__Zag1;	Bacteria	Cyanobacteria	Vampirovibrionia	Gastranaerophilales	Gastranaerophilaceae	Zag1	unclassified
MAG-0538	d__Bacteria;p__Firmicutes_A;c__Clostridia;o__Oscillospirales;f__CAG	Bacteria	Firmicutes_A	Clostridia	Oscillospirales	CAG-272	unclassified	unclassified
MAG-0539	d__Bacteria;p__Campylobacterota;c__Campylobacteria;o__Campylobacterales;f__Campylobacteraceae;g__Campylobacter;	Bacteria	Campylobacterota	Campylobacteria	Campylobacterales	Campylobacteraceae	Campylobacter	unclassified
MAG-0540	d__Bacteria;p__Bacteroidota;c__Bacteroidia;o__Bacteroidales;f__UBA932;g__RC9;	Bacteria	Bacteroidota	Bacteroidia	Bacteroidales	UBA932	RC9	unclassified
MAG-0541	d__Bacteria;p__Firmicutes_A;c__Clostridia;o__Lachnospirales;f__Lachnospiraceae;	Bacteria	Firmicutes_A	Clostridia	Lachnospirales	Lachnospiraceae	unclassified	unclassified
MAG-0542	d__Bacteria;p__Firmicutes_C;c__Negativicutes;o__Selenomonadales;f__Selenomonadaceae;g__Anaerovibrio;	Bacteria	Firmicutes_C	Negativicutes	Selenomonadales	Selenomonadaceae	Anaerovibrio	unclassified
MAG-0543	d__Bacteria;p__Bacteroidota;c__Bacteroidia;o__Bacteroidales;f__Bacteroidaceae;g__Paraprevotella;	Bacteria	Bacteroidota	Bacteroidia	Bacteroidales	Bacteroidaceae	Paraprevotella	unclassified
MAG-0544	d__Bacteria;p__Verrucomicrobiota;c__Verrucomicrobiae;o__Opitutales;f__CAG	Bacteria	Verrucomicrobiota	Verrucomicrobiae	Opitutales	CAG-312	CAG-312	unclassified
MAG-0545	d__Bacteria;p__Firmicutes_A;c__Clostridia;o__4C28d	Bacteria	Firmicutes_A	Clostridia	4C28d-15	UBA1242	unclassified	unclassified
MAG-0546	d__Bacteria;p__Firmicutes_A;c__Clostridia;o__4C28d	Bacteria	Firmicutes_A	Clostridia	4C28d-15	DTU072	unclassified	unclassified
MAG-0547	d__Bacteria;p__Firmicutes_A;c__Clostridia;o__Lachnospirales;f__Lachnospiraceae;	Bacteria	Firmicutes_A	Clostridia	Lachnospirales	Lachnospiraceae	unclassified	unclassified
MAG-0548	d__Bacteria;p__Firmicutes;c__Bacilli;o__ML615J	Bacteria	Firmicutes	Bacilli	ML615J-28	CAG-313	unclassified	unclassified
MAG-0549	d__Bacteria;p__Firmicutes_A;c__Clostridia;o__Lachnospirales;f__Anaerotignaceae;	Bacteria	Firmicutes_A	Clostridia	Lachnospirales	Anaerotignaceae	unclassified	unclassified
MAG-0550	d__Bacteria;p__Bacteroidota;c__Bacteroidia;o__Bacteroidales;f__Muribaculaceae;g__C941;	Bacteria	Bacteroidota	Bacteroidia	Bacteroidales	Muribaculaceae	C941	unclassified
MAG-0551	d__Bacteria;p__Actinobacteriota;c__Coriobacteriia;o__Coriobacteriales;f__Coriobacteriaceae;g__Collinsella;s__Collinsella	Bacteria	Actinobacteriota	Coriobacteriia	Coriobacteriales	Coriobacteriaceae	Collinsella	Collinsella tanakaei
MAG-0552	d__Bacteria;p__Actinobacteriota;c__Coriobacteriia;o__Coriobacteriales;f__Eggerthellaceae;g__Slackia_A;	Bacteria	Actinobacteriota	Coriobacteriia	Coriobacteriales	Eggerthellaceae	Slackia_A	unclassified
MAG-0553	d__Bacteria;p__Desulfobacterota_A;c__Desulfovibrionia;o__Desulfovibrionales;f__Desulfovibrionaceae;g__Bilophila;s__Bilophila	Bacteria	Desulfobacterota_A	Desulfovibrionia	Desulfovibrionales	Desulfovibrionaceae	Bilophila	Bilophila wadsworthia
MAG-0554	d__Bacteria;p__Firmicutes_A;c__Clostridia;o__Oscillospirales;f__Oscillospiraceae;g__Lawsonibacter;s__Lawsonibacter	Bacteria	Firmicutes_A	Clostridia	Oscillospirales	Oscillospiraceae	Lawsonibacter	Lawsonibacter sp000177015
MAG-0555	d__Bacteria;p__Desulfobacterota_A;c__Desulfovibrionia;o__Desulfovibrionales;f__Desulfovibrionaceae;g__Desulfovibrio;s__Desulfovibrio	Bacteria	Desulfobacterota_A	Desulfovibrionia	Desulfovibrionales	Desulfovibrionaceae	Desulfovibrio	Desulfovibrio piger
MAG-0556	d__Bacteria;p__Proteobacteria;c__Alphaproteobacteria;o__RF32;f__CAG	Bacteria	Proteobacteria	Alphaproteobacteria	RF32	CAG-239	CAG-495	CAG-495 sp000432275
MAG-0557	d__Bacteria;p__Firmicutes_A;c__Clostridia;o__Lachnospirales;f__Lachnospiraceae;g__Tyzzerella;s__Tyzzerella	Bacteria	Firmicutes_A	Clostridia	Lachnospirales	Lachnospiraceae	Tyzzerella	Tyzzerella nexilis
MAG-0558	d__Bacteria;p__Firmicutes;c__Bacilli;o__Erysipelotrichales;f__Erysipelotrichaceae;g__Faecalicoccus;s__Faecalicoccus	Bacteria	Firmicutes	Bacilli	Erysipelotrichales	Erysipelotrichaceae	Faecalicoccus	Faecalicoccus pleomorphus
MAG-0559	d__Bacteria;p__Bacteroidota;c__Bacteroidia;o__Bacteroidales;f__Muribaculaceae;	Bacteria	Bacteroidota	Bacteroidia	Bacteroidales	Muribaculaceae	unclassified	unclassified
MAG-0560	d__Bacteria;p__Firmicutes;c__Bacilli;o__RF39;f__CAG	Bacteria	Firmicutes	Bacilli	RF39	CAG-302	CAG-762	unclassified
MAG-0561	d__Bacteria;p__Firmicutes_A;c__Clostridia;o__Oscillospirales;f__Acutalibacteraceae;g__CAG	Bacteria	Firmicutes_A	Clostridia	Oscillospirales	Acutalibacteraceae	CAG-177	unclassified
MAG-0562	d__Bacteria;p__Firmicutes_A;c__Clostridia;o__Lachnospirales;f__Lachnospiraceae;g__Roseburia;	Bacteria	Firmicutes_A	Clostridia	Lachnospirales	Lachnospiraceae	Roseburia	unclassified
MAG-0563	d__Bacteria;p__Verrucomicrobiota;c__Verrucomicrobiae;o__Verrucomicrobiales;f__Akkermansiaceae;g__Akkermansia;	Bacteria	Verrucomicrobiota	Verrucomicrobiae	Verrucomicrobiales	Akkermansiaceae	Akkermansia	unclassified
MAG-0564	d__Bacteria;p__Bacteroidota;c__Bacteroidia;o__Bacteroidales;f__Bacteroidaceae;g__UBA4372;	Bacteria	Bacteroidota	Bacteroidia	Bacteroidales	Bacteroidaceae	UBA4372	unclassified
MAG-0565	d__Bacteria;p__Bacteroidota;c__Bacteroidia;o__Bacteroidales;f__Bacteroidaceae;g__Bacteroides;s__Bacteroides	Bacteria	Bacteroidota	Bacteroidia	Bacteroidales	Bacteroidaceae	Bacteroides	Bacteroides uniformis
MAG-0566	d__Bacteria;p__Firmicutes_A;c__Clostridia;o__Oscillospirales;f__Oscillospiraceae;	Bacteria	Firmicutes_A	Clostridia	Oscillospirales	Oscillospiraceae	unclassified	unclassified
MAG-0567	d__Bacteria;p__Firmicutes_A;c__Clostridia;o__TANB77;f__CAG	Bacteria	Firmicutes_A	Clostridia	TANB77	CAG-508	CAG-273	CAG-273 sp003507395
MAG-0568	d__Bacteria;p__Firmicutes_A;c__Clostridia;o__Christensenellales;f__CAG	Bacteria	Firmicutes_A	Clostridia	Christensenellales	CAG-138	unclassified	unclassified
MAG-0569	d__Bacteria;p__Firmicutes_A;c__Clostridia;o__Oscillospirales;f__Acutalibacteraceae;	Bacteria	Firmicutes_A	Clostridia	Oscillospirales	Acutalibacteraceae	unclassified	unclassified
MAG-0570	d__Bacteria;p__Firmicutes_A;c__Clostridia;o__4C28d	Bacteria	Firmicutes_A	Clostridia	4C28d-15	UBA3700	unclassified	unclassified
MAG-0571	d__Bacteria;p__Bacteroidota;c__Bacteroidia;o__Bacteroidales;f__Marinifilaceae;g__Butyricimonas;s__Butyricimonas	Bacteria	Bacteroidota	Bacteroidia	Bacteroidales	Marinifilaceae	Butyricimonas	Butyricimonas virosa
MAG-0572	d__Bacteria;p__Firmicutes;c__Bacilli;o__ML615J	Bacteria	Firmicutes	Bacilli	ML615J-28	CAG-698	unclassified	unclassified
MAG-0573	d__Bacteria;p__Firmicutes;c__Bacilli;o__RF39;f__CAG	Bacteria	Firmicutes	Bacilli	RF39	CAG-302	CAG-914	CAG-914 sp000437895
MAG-0574	d__Bacteria;p__Bacteroidota;c__Bacteroidia;o__Bacteroidales;f__Tannerellaceae;g__Parabacteroides;s__Parabacteroides	Bacteria	Bacteroidota	Bacteroidia	Bacteroidales	Tannerellaceae	Parabacteroides	Parabacteroides distasonis
MAG-0575	d__Bacteria;p__Firmicutes_A;c__Clostridia;o__Lachnospirales;f__Lachnospiraceae;g__CAG	Bacteria	Firmicutes_A	Clostridia	Lachnospirales	Lachnospiraceae	CAG-81	unclassified
MAG-0576	d__Bacteria;p__Proteobacteria;c__Gammaproteobacteria;o__Enterobacterales;f__Succinivibrionaceae;g__Succinivibrio;	Bacteria	Proteobacteria	Gammaproteobacteria	Enterobacterales	Succinivibrionaceae	Succinivibrio	unclassified
MAG-0577	d__Bacteria;p__Firmicutes_A;c__Clostridia;o__Oscillospirales;f__Ruminococcaceae;	Bacteria	Firmicutes_A	Clostridia	Oscillospirales	Ruminococcaceae	unclassified	unclassified
MAG-0578	d__Bacteria;p__Firmicutes_A;c__Clostridia;o__Oscillospirales;f__Oscillospiraceae;g__CAG	Bacteria	Firmicutes_A	Clostridia	Oscillospirales	Oscillospiraceae	CAG-110	unclassified
MAG-0579	d__Bacteria;p__Firmicutes_A;c__Clostridia;o__Oscillospirales;f__Ruminococcaceae;	Bacteria	Firmicutes_A	Clostridia	Oscillospirales	Ruminococcaceae	unclassified	unclassified
MAG-0580	d__Bacteria;p__Cyanobacteria;c__Vampirovibrionia;o__Gastranaerophilales;	Bacteria	Cyanobacteria	Vampirovibrionia	Gastranaerophilales	unclassified	unclassified	unclassified
MAG-0581	d__Bacteria;p__Verrucomicrobiota;c__Verrucomicrobiae;o__Opitutales;f__UBA953;	Bacteria	Verrucomicrobiota	Verrucomicrobiae	Opitutales	UBA953	unclassified	unclassified
MAG-0582	d__Bacteria;p__Firmicutes_A;c__Clostridia;o__Lachnospirales;f__Lachnospiraceae;g__G11;	Bacteria	Firmicutes_A	Clostridia	Lachnospirales	Lachnospiraceae	G11	unclassified
MAG-0583	d__Bacteria;p__Bacteroidota;c__Bacteroidia;o__Bacteroidales;f__Tannerellaceae;g__Parabacteroides;	Bacteria	Bacteroidota	Bacteroidia	Bacteroidales	Tannerellaceae	Parabacteroides	unclassified
MAG-0584	d__Bacteria;p__Bacteroidota;c__Bacteroidia;o__Bacteroidales;f__Paludibacteraceae;	Bacteria	Bacteroidota	Bacteroidia	Bacteroidales	Paludibacteraceae	unclassified	unclassified
MAG-0585	d__Bacteria;p__Firmicutes_A;c__Clostridia;o__4C28d	Bacteria	Firmicutes_A	Clostridia	4C28d-15	DTU072	CAG-1782	unclassified
MAG-0586	d__Bacteria;p__Firmicutes;c__Bacilli;o__RFN20;	Bacteria	Firmicutes	Bacilli	RFN20	unclassified	unclassified	unclassified
MAG-0587	d__Bacteria;p__Firmicutes_C;c__Negativicutes;o__Acidaminococcales;f__Acidaminococcaceae;g__Phascolarctobacterium_A;	Bacteria	Firmicutes_C	Negativicutes	Acidaminococcales	Acidaminococcaceae	Phascolarctobacterium_A	unclassified
MAG-0588	d__Bacteria;p__Cyanobacteria;c__Vampirovibrionia;o__Gastranaerophilales;f__Gastranaerophilaceae;g__CAG	Bacteria	Cyanobacteria	Vampirovibrionia	Gastranaerophilales	Gastranaerophilaceae	CAG-196	CAG-196 sp002102975
MAG-0589	d__Bacteria;p__Firmicutes_A;c__Clostridia;o__Oscillospirales;f__Oscillospiraceae;g__UBA738;	Bacteria	Firmicutes_A	Clostridia	Oscillospirales	Oscillospiraceae	UBA738	unclassified
MAG-0590	d__Bacteria;p__Firmicutes_A;c__Clostridia;o__Lachnospirales;f__Anaerotignaceae;g__Anaerotignum;	Bacteria	Firmicutes_A	Clostridia	Lachnospirales	Anaerotignaceae	Anaerotignum	unclassified
MAG-0591	d__Bacteria;p__Firmicutes_A;c__Clostridia;o__4C28d	Bacteria	Firmicutes_A	Clostridia	4C28d-15	CAG-727	unclassified	unclassified
MAG-0592	d__Bacteria;p__Firmicutes_A;c__Clostridia;o__Oscillospirales;f__Acutalibacteraceae;g__CAG	Bacteria	Firmicutes_A	Clostridia	Oscillospirales	Acutalibacteraceae	CAG-180	unclassified
MAG-0593	d__Bacteria;p__Bacteroidota;c__Bacteroidia;o__Bacteroidales;f__Rikenellaceae;g__Alistipes;s__Alistipes	Bacteria	Bacteroidota	Bacteroidia	Bacteroidales	Rikenellaceae	Alistipes	Alistipes putredinis
MAG-0594	d__Bacteria;p__Bacteroidota;c__Bacteroidia;o__Bacteroidales;f__UBA932;g__RC9;	Bacteria	Bacteroidota	Bacteroidia	Bacteroidales	UBA932	RC9	unclassified
MAG-0595	d__Bacteria;p__Firmicutes;c__Bacilli;o__RFN20;f__CAG	Bacteria	Firmicutes	Bacilli	RFN20	CAG-826	UBA4855	unclassified
MAG-0596	d__Bacteria;p__Bacteroidota;c__Bacteroidia;o__Flavobacteriales;f__UBA1820;g__UBA1820;s__UBA1820	Bacteria	Bacteroidota	Bacteroidia	Flavobacteriales	UBA1820	UBA1820	UBA1820 sp003150615
MAG-0597	d__Bacteria;p__Bacteroidota;c__Bacteroidia;o__Bacteroidales;f__Rikenellaceae;g__Alistipes;	Bacteria	Bacteroidota	Bacteroidia	Bacteroidales	Rikenellaceae	Alistipes	unclassified
MAG-0598	d__Bacteria;p__Firmicutes_A;c__Clostridia;o__Oscillospirales;f__Ruminococcaceae;	Bacteria	Firmicutes_A	Clostridia	Oscillospirales	Ruminococcaceae	unclassified	unclassified
MAG-0599	d__Bacteria;p__Firmicutes_C;	Bacteria	Firmicutes_C			unclassified	unclassified	unclassified
MAG-0600	d__Bacteria;p__Firmicutes_A;c__Clostridia;o__Lachnospirales;f__Lachnospiraceae;	Bacteria	Firmicutes_A	Clostridia	Lachnospirales	Lachnospiraceae	unclassified	unclassified
MAG-0601	d__Bacteria;p__Bacteroidota;c__Bacteroidia;o__Bacteroidales;f__Bacteroidaceae;g__Bacteroides_B;s__Bacteroides_B	Bacteria	Bacteroidota	Bacteroidia	Bacteroidales	Bacteroidaceae	Bacteroides_B	Bacteroides_B sartorii
MAG-0602	d__Bacteria;p__Bacteroidota;c__Bacteroidia;o__Bacteroidales;f__Bacteroidaceae;g__Prevotella;	Bacteria	Bacteroidota	Bacteroidia	Bacteroidales	Bacteroidaceae	Prevotella	unclassified
MAG-0603	d__Bacteria;p__Bacteroidota;c__Bacteroidia;o__Bacteroidales;f__Bacteroidaceae;	Bacteria	Bacteroidota	Bacteroidia	Bacteroidales	Bacteroidaceae	unclassified	unclassified
MAG-0604	d__Bacteria;p__Firmicutes_A;c__Clostridia;o__Lachnospirales;f__Lachnospiraceae;g__Acetatifactor;	Bacteria	Firmicutes_A	Clostridia	Lachnospirales	Lachnospiraceae	Acetatifactor	unclassified
MAG-0605	d__Bacteria;p__Firmicutes_A;c__Clostridia;o__Lachnospirales;f__Lachnospiraceae;	Bacteria	Firmicutes_A	Clostridia	Lachnospirales	Lachnospiraceae	unclassified	unclassified
MAG-0606	d__Bacteria;p__Firmicutes_C;c__Negativicutes;o__Acidaminococcales;f__Acidaminococcaceae;g__Phascolarctobacterium_A;	Bacteria	Firmicutes_C	Negativicutes	Acidaminococcales	Acidaminococcaceae	Phascolarctobacterium_A	unclassified
MAG-0607	d__Bacteria;p__Bacteroidota;c__Bacteroidia;o__Bacteroidales;f__Rikenellaceae;g__Alistipes;	Bacteria	Bacteroidota	Bacteroidia	Bacteroidales	Rikenellaceae	Alistipes	unclassified
MAG-0608	d__Bacteria;p__Bacteroidota;c__Bacteroidia;o__Bacteroidales;f__Bacteroidaceae;g__UBA4372;	Bacteria	Bacteroidota	Bacteroidia	Bacteroidales	Bacteroidaceae	UBA4372	unclassified
MAG-0609	d__Bacteria;p__Bacteroidota;c__Bacteroidia;o__Bacteroidales;f__Rikenellaceae;g__Alistipes;s__Alistipes	Bacteria	Bacteroidota	Bacteroidia	Bacteroidales	Rikenellaceae	Alistipes	Alistipes senegalensis
MAG-0610	d__Bacteria;p__Bacteroidota;c__Bacteroidia;o__Bacteroidales;f__Tannerellaceae;g__Parabacteroides;	Bacteria	Bacteroidota	Bacteroidia	Bacteroidales	Tannerellaceae	Parabacteroides	unclassified
MAG-0611	d__Bacteria;p__Firmicutes_A;c__Clostridia;o__Oscillospirales;f__Oscillospiraceae;g__Lawsonibacter;	Bacteria	Firmicutes_A	Clostridia	Oscillospirales	Oscillospiraceae	Lawsonibacter	unclassified
MAG-0612	d__Bacteria;p__Bacteroidota;c__Bacteroidia;o__Bacteroidales;f__Bacteroidaceae;g__UBA4372;	Bacteria	Bacteroidota	Bacteroidia	Bacteroidales	Bacteroidaceae	UBA4372	unclassified
MAG-0613	d__Bacteria;p__Firmicutes_A;c__Clostridia;o__Oscillospirales;f__Oscillospiraceae;g__CAG	Bacteria	Firmicutes_A	Clostridia	Oscillospirales	Oscillospiraceae	CAG-110	unclassified
MAG-0614	d__Bacteria;p__Firmicutes_A;c__Clostridia;o__Oscillospirales;f__Oscillospiraceae;g__CAG	Bacteria	Firmicutes_A	Clostridia	Oscillospirales	Oscillospiraceae	CAG-110	unclassified
MAG-0615	d__Bacteria;p__Cyanobacteria;c__Vampirovibrionia;o__Gastranaerophilales;f__Gastranaerophilaceae;g__UBA6984;	Bacteria	Cyanobacteria	Vampirovibrionia	Gastranaerophilales	Gastranaerophilaceae	UBA6984	unclassified
MAG-0616	d__Bacteria;p__Firmicutes;c__Bacilli;o__RF39;f__CAG	Bacteria	Firmicutes	Bacilli	RF39	CAG-822	UBA5364	unclassified
MAG-0617	d__Bacteria;p__Cyanobacteria;c__Vampirovibrionia;o__Gastranaerophilales;	Bacteria	Cyanobacteria	Vampirovibrionia	Gastranaerophilales	unclassified	unclassified	unclassified
MAG-0618	d__Bacteria;p__Firmicutes_A;c__Clostridia;o__Oscillospirales;f__Ruminococcaceae;g__Ruminococcus;	Bacteria	Firmicutes_A	Clostridia	Oscillospirales	Ruminococcaceae	Ruminococcus	unclassified
MAG-0619	d__Bacteria;p__Bacteroidota;c__Bacteroidia;o__Bacteroidales;f__UBA932;g__RC9;	Bacteria	Bacteroidota	Bacteroidia	Bacteroidales	UBA932	RC9	unclassified
MAG-0620	d__Bacteria;p__Firmicutes_A;c__Clostridia;o__Oscillospirales;f__Acutalibacteraceae;g__RUG420;	Bacteria	Firmicutes_A	Clostridia	Oscillospirales	Acutalibacteraceae	RUG420	unclassified
MAG-0621	d__Bacteria;p__Bacteroidota;c__Bacteroidia;o__Bacteroidales;f__UBA932;g__UBA1232;	Bacteria	Bacteroidota	Bacteroidia	Bacteroidales	UBA932	UBA1232	unclassified
MAG-0622	d__Bacteria;p__Firmicutes_A;c__Clostridia;o__Lachnospirales;f__Lachnospiraceae;g__Acetatifactor;	Bacteria	Firmicutes_A	Clostridia	Lachnospirales	Lachnospiraceae	Acetatifactor	unclassified
MAG-0623	d__Bacteria;p__Bacteroidota;c__Bacteroidia;o__Bacteroidales;f__Bacteroidaceae;	Bacteria	Bacteroidota	Bacteroidia	Bacteroidales	Bacteroidaceae	unclassified	unclassified
MAG-0624	d__Bacteria;p__Bacteroidota;c__Bacteroidia;o__Bacteroidales;f__UBA932;g__RC9;	Bacteria	Bacteroidota	Bacteroidia	Bacteroidales	UBA932	RC9	unclassified
MAG-0625	d__Bacteria;p__Spirochaetota;c__Spirochaetia;o__Sphaerochaetales;f__Sphaerochaetaceae;	Bacteria	Spirochaetota	Spirochaetia	Sphaerochaetales	Sphaerochaetaceae	unclassified	unclassified
MAG-0626	d__Bacteria;p__Bacteroidota;c__Bacteroidia;o__Bacteroidales;f__Bacteroidaceae;g__UBA4372;	Bacteria	Bacteroidota	Bacteroidia	Bacteroidales	Bacteroidaceae	UBA4372	unclassified
MAG-0627	d__Bacteria;p__Firmicutes;c__Bacilli;o__Erysipelotrichales;f__Erysipelotrichaceae;g__UBA636;	Bacteria	Firmicutes	Bacilli	Erysipelotrichales	Erysipelotrichaceae	UBA636	unclassified
MAG-0628	d__Bacteria;p__Firmicutes_A;c__Clostridia;o__Oscillospirales;f__Oscillospiraceae;g__Lawsonibacter;	Bacteria	Firmicutes_A	Clostridia	Oscillospirales	Oscillospiraceae	Lawsonibacter	unclassified
MAG-0629	d__Bacteria;p__Bacteroidota;c__Bacteroidia;o__Bacteroidales;f__Tannerellaceae;g__Parabacteroides;	Bacteria	Bacteroidota	Bacteroidia	Bacteroidales	Tannerellaceae	Parabacteroides	unclassified
MAG-0630	d__Bacteria;p__Verrucomicrobiota;c__Kiritimatiellae;o__RFP12;f__UBA1067;g__UBA1067;	Bacteria	Verrucomicrobiota	Kiritimatiellae	RFP12	UBA1067	UBA1067	unclassified
MAG-0631	d__Bacteria;p__Proteobacteria;c__Alphaproteobacteria;o__Rs	Bacteria	Proteobacteria	Alphaproteobacteria	Rs-D84	Rs-D84	Rs-D84	unclassified
MAG-0632	d__Bacteria;p__Firmicutes_A;c__Clostridia;o__Oscillospirales;f__Acutalibacteraceae;	Bacteria	Firmicutes_A	Clostridia	Oscillospirales	Acutalibacteraceae	unclassified	unclassified
MAG-0633	d__Bacteria;p__Firmicutes_C;c__Negativicutes;o__Acidaminococcales;f__Acidaminococcaceae;g__Phascolarctobacterium_A;	Bacteria	Firmicutes_C	Negativicutes	Acidaminococcales	Acidaminococcaceae	Phascolarctobacterium_A	unclassified
MAG-0634	d__Bacteria;p__Firmicutes_A;c__Clostridia;o__Oscillospirales;f__CAG	Bacteria	Firmicutes_A	Clostridia	Oscillospirales	CAG-272	unclassified	unclassified
MAG-0635	d__Bacteria;p__Proteobacteria;c__Alphaproteobacteria;o__Rs	Bacteria	Proteobacteria	Alphaproteobacteria	Rs-D84	Rs-D84	Rs-D84	unclassified
MAG-0636	d__Bacteria;p__Firmicutes_C;c__Negativicutes;o__Acidaminococcales;f__Acidaminococcaceae;g__Phascolarctobacterium_A;	Bacteria	Firmicutes_C	Negativicutes	Acidaminococcales	Acidaminococcaceae	Phascolarctobacterium_A	unclassified
MAG-0637	d__Bacteria;p__Bacteroidota;c__Bacteroidia;o__Bacteroidales;f__Paludibacteraceae;g__UBA1723;s__UBA1723	Bacteria	Bacteroidota	Bacteroidia	Bacteroidales	Paludibacteraceae	UBA1723	UBA1723 sp002371265
MAG-0638	d__Bacteria;p__Firmicutes_A;c__Clostridia;o__Oscillospirales;f__Oscillospiraceae;g__CAG	Bacteria	Firmicutes_A	Clostridia	Oscillospirales	Oscillospiraceae	CAG-110	unclassified
MAG-0639	d__Bacteria;p__Firmicutes_A;c__Clostridia;o__Lachnospirales;f__Lachnospiraceae;g__CAG	Bacteria	Firmicutes_A	Clostridia	Lachnospirales	Lachnospiraceae	CAG-590	unclassified
MAG-0640	d__Bacteria;p__Firmicutes_A;c__Clostridia;o__4C28d	Bacteria	Firmicutes_A	Clostridia	4C28d-15	UBA1242	UBA6345	unclassified
MAG-0641	d__Bacteria;p__Spirochaetota;c__Spirochaetia;o__Treponematales;f__Treponemataceae;g__Treponema_F;	Bacteria	Spirochaetota	Spirochaetia	Treponematales	Treponemataceae	Treponema_F	unclassified
MAG-0642	d__Bacteria;p__Firmicutes_A;c__Clostridia;o__Oscillospirales;f__Oscillospiraceae;g__CAG	Bacteria	Firmicutes_A	Clostridia	Oscillospirales	Oscillospiraceae	CAG-110	unclassified
MAG-0643	d__Bacteria;p__Bacteroidota;c__Bacteroidia;o__Bacteroidales;f__UBA932;g__RC9;	Bacteria	Bacteroidota	Bacteroidia	Bacteroidales	UBA932	RC9	unclassified
MAG-0644	d__Bacteria;p__Firmicutes_A;c__Clostridia;o__Oscillospirales;f__CAG	Bacteria	Firmicutes_A	Clostridia	Oscillospirales	CAG-272	UBA1740	unclassified
MAG-0645	d__Bacteria;p__Firmicutes_A;c__Clostridia;o__Oscillospirales;f__Acutalibacteraceae;g__UBA1081;	Bacteria	Firmicutes_A	Clostridia	Oscillospirales	Acutalibacteraceae	UBA1081	unclassified
MAG-0646	d__Bacteria;p__Firmicutes_A;c__Clostridia;o__Oscillospirales;f__Oscillospiraceae;	Bacteria	Firmicutes_A	Clostridia	Oscillospirales	Oscillospiraceae	unclassified	unclassified
MAG-0647	d__Bacteria;p__Firmicutes_A;c__Clostridia;o__Lachnospirales;f__Lachnospiraceae;g__Clostridium_M;	Bacteria	Firmicutes_A	Clostridia	Lachnospirales	Lachnospiraceae	Clostridium_M	unclassified
MAG-0648	d__Bacteria;p__Proteobacteria;c__Gammaproteobacteria;o__Burkholderiales;f__Burkholderiaceae;g__Duodenibacillus;	Bacteria	Proteobacteria	Gammaproteobacteria	Burkholderiales	Burkholderiaceae	Duodenibacillus	unclassified
MAG-0649	d__Bacteria;p__Firmicutes_A;c__Clostridia;o__Lachnospirales;f__Lachnospiraceae;g__CAG	Bacteria	Firmicutes_A	Clostridia	Lachnospirales	Lachnospiraceae	CAG-81	CAG-81 sp900066785
MAG-0650	d__Bacteria;p__Firmicutes_A;c__Clostridia;o__Lachnospirales;f__Lachnospiraceae;g__Clostridium_Q;s__Clostridium_Q	Bacteria	Firmicutes_A	Clostridia	Lachnospirales	Lachnospiraceae	Clostridium_Q	Clostridium_Q sp003024715
MAG-0651	d__Bacteria;p__Firmicutes_A;c__Clostridia;o__Oscillospirales;f__Oscillospiraceae;g__Lawsonibacter;s__Lawsonibacter	Bacteria	Firmicutes_A	Clostridia	Oscillospirales	Oscillospiraceae	Lawsonibacter	Lawsonibacter sp000177015
MAG-0652	d__Bacteria;p__Firmicutes_A;c__Clostridia;o__Oscillospirales;f__Oscillospiraceae;g__Oscillibacter;	Bacteria	Firmicutes_A	Clostridia	Oscillospirales	Oscillospiraceae	Oscillibacter	unclassified
MAG-0653	d__Bacteria;p__Cyanobacteria;c__Vampirovibrionia;o__Gastranaerophilales;f__Gastranaerophilaceae;g__CAG	Bacteria	Cyanobacteria	Vampirovibrionia	Gastranaerophilales	Gastranaerophilaceae	CAG-196	unclassified
MAG-0654	d__Bacteria;p__Bacteroidota;c__Bacteroidia;o__Bacteroidales;f__Tannerellaceae;g__Parabacteroides;s__Parabacteroides	Bacteria	Bacteroidota	Bacteroidia	Bacteroidales	Tannerellaceae	Parabacteroides	Parabacteroides sp000436495
MAG-0655	d__Bacteria;p__Cyanobacteria;c__Vampirovibrionia;o__Gastranaerophilales;f__Gastranaerophilaceae;g__Zag1;	Bacteria	Cyanobacteria	Vampirovibrionia	Gastranaerophilales	Gastranaerophilaceae	Zag1	unclassified
MAG-0656	d__Bacteria;p__Firmicutes_A;c__Clostridia;o__Lachnospirales;f__Lachnospiraceae;g__Blautia_A;	Bacteria	Firmicutes_A	Clostridia	Lachnospirales	Lachnospiraceae	Blautia_A	unclassified
MAG-0657	d__Bacteria;p__Firmicutes_A;c__Clostridia;o__Oscillospirales;f__Oscillospiraceae;g__Flavonifractor;s__Flavonifractor	Bacteria	Firmicutes_A	Clostridia	Oscillospirales	Oscillospiraceae	Flavonifractor	Flavonifractor plautii
MAG-0658	d__Bacteria;p__Firmicutes_A;c__Clostridia;o__Lachnospirales;f__Lachnospiraceae;g__UBA9502;	Bacteria	Firmicutes_A	Clostridia	Lachnospirales	Lachnospiraceae	UBA9502	unclassified
MAG-0659	d__Bacteria;p__Firmicutes_A;c__Clostridia;o__Lachnospirales;f__Lachnospiraceae;g__Lachnoclostridium_A;	Bacteria	Firmicutes_A	Clostridia	Lachnospirales	Lachnospiraceae	Lachnoclostridium_A	unclassified
MAG-0660	d__Bacteria;p__Bacteroidota;c__Bacteroidia;o__Bacteroidales;f__Bacteroidaceae;g__UBA4372;	Bacteria	Bacteroidota	Bacteroidia	Bacteroidales	Bacteroidaceae	UBA4372	unclassified
MAG-0661	d__Bacteria;p__Proteobacteria;c__Gammaproteobacteria;o__Burkholderiales;f__Burkholderiaceae;g__CAG	Bacteria	Proteobacteria	Gammaproteobacteria	Burkholderiales	Burkholderiaceae	CAG-521	unclassified
MAG-0662	d__Bacteria;p__Bacteroidota;c__Bacteroidia;o__Bacteroidales;f__Tannerellaceae;g__Parabacteroides;s__Parabacteroides	Bacteria	Bacteroidota	Bacteroidia	Bacteroidales	Tannerellaceae	Parabacteroides	Parabacteroides distasonis
MAG-0663	d__Bacteria;p__Firmicutes_A;c__Clostridia;o__Lachnospirales;f__Lachnospiraceae;g__Faecalicatena;s__Faecalicatena	Bacteria	Firmicutes_A	Clostridia	Lachnospirales	Lachnospiraceae	Faecalicatena	Faecalicatena sp002320245
MAG-0664	d__Bacteria;p__Firmicutes_A;c__Clostridia;o__Oscillospirales;f__Oscillospiraceae;g__Oscillibacter;	Bacteria	Firmicutes_A	Clostridia	Oscillospirales	Oscillospiraceae	Oscillibacter	unclassified
MAG-0665	d__Bacteria;p__Desulfobacterota_A;c__Desulfovibrionia;o__Desulfovibrionales;f__Desulfovibrionaceae;g__Desulfovibrio;s__Desulfovibrio	Bacteria	Desulfobacterota_A	Desulfovibrionia	Desulfovibrionales	Desulfovibrionaceae	Desulfovibrio	Desulfovibrio piger
MAG-0666	d__Bacteria;p__Bacteroidota;c__Bacteroidia;o__Bacteroidales;f__Paludibacteraceae;g__RUG163;	Bacteria	Bacteroidota	Bacteroidia	Bacteroidales	Paludibacteraceae	RUG163	unclassified
MAG-0667	d__Bacteria;p__Firmicutes_A;c__Clostridia;o__Oscillospirales;f__CAG	Bacteria	Firmicutes_A	Clostridia	Oscillospirales	CAG-272	QALR01	unclassified
MAG-0668	d__Bacteria;p__Firmicutes_A;c__Clostridia;o__Oscillospirales;f__CAG	Bacteria	Firmicutes_A	Clostridia	Oscillospirales	CAG-272	Firm-07	unclassified
MAG-0669	d__Bacteria;p__Bacteroidota;c__Bacteroidia;o__Bacteroidales;f__Bacteroidaceae;	Bacteria	Bacteroidota	Bacteroidia	Bacteroidales	Bacteroidaceae	unclassified	unclassified
MAG-0670	d__Bacteria;p__Bacteroidota;c__Bacteroidia;o__Bacteroidales;f__Rikenellaceae;g__Alistipes;	Bacteria	Bacteroidota	Bacteroidia	Bacteroidales	Rikenellaceae	Alistipes	unclassified
MAG-0671	d__Bacteria;p__Firmicutes_A;c__Clostridia;o__Oscillospirales;f__CAG	Bacteria	Firmicutes_A	Clostridia	Oscillospirales	CAG-272	CAG-448	unclassified
MAG-0672	d__Bacteria;p__Firmicutes_A;c__Clostridia;o__Oscillospirales;f__Acutalibacteraceae;	Bacteria	Firmicutes_A	Clostridia	Oscillospirales	Acutalibacteraceae	unclassified	unclassified
MAG-0673	d__Bacteria;p__Firmicutes_A;c__Clostridia;o__Oscillospirales;f__CAG	Bacteria	Firmicutes_A	Clostridia	Oscillospirales	CAG-272	Firm-07	unclassified
MAG-0674	d__Bacteria;p__Firmicutes_A;c__Clostridia;o__Oscillospirales;f__CAG	Bacteria	Firmicutes_A	Clostridia	Oscillospirales	CAG-272	unclassified	unclassified
MAG-0675	d__Bacteria;p__Firmicutes_A;c__Clostridia;o__Oscillospirales;f__CAG	Bacteria	Firmicutes_A	Clostridia	Oscillospirales	CAG-272	unclassified	unclassified
MAG-0676	d__Bacteria;p__Bacteroidota;c__Bacteroidia;o__Bacteroidales;f__UBA932;g__UBA1232;	Bacteria	Bacteroidota	Bacteroidia	Bacteroidales	UBA932	UBA1232	unclassified
MAG-0677	d__Bacteria;p__Elusimicrobiota;c__Elusimicrobia;o__Elusimicrobiales;f__Elusimicrobiaceae;g__UBA1436;	Bacteria	Elusimicrobiota	Elusimicrobia	Elusimicrobiales	Elusimicrobiaceae	UBA1436	unclassified
MAG-0678	d__Bacteria;p__Firmicutes_A;c__Clostridia;o__Oscillospirales;f__Ruminococcaceae;	Bacteria	Firmicutes_A	Clostridia	Oscillospirales	Ruminococcaceae	unclassified	unclassified
MAG-0679	d__Bacteria;p__Firmicutes_A;c__Clostridia;o__Oscillospirales;f__CAG	Bacteria	Firmicutes_A	Clostridia	Oscillospirales	CAG-272	CAG-448	unclassified
MAG-0680	d__Bacteria;p__Verrucomicrobiota;c__Verrucomicrobiae;o__Opitutales;f__UBA953;	Bacteria	Verrucomicrobiota	Verrucomicrobiae	Opitutales	UBA953	unclassified	unclassified
MAG-0681	d__Bacteria;p__Bacteroidota;c__Bacteroidia;o__Bacteroidales;f__Rikenellaceae;g__Alistipes;	Bacteria	Bacteroidota	Bacteroidia	Bacteroidales	Rikenellaceae	Alistipes	unclassified
MAG-0682	d__Bacteria;p__Bacteroidota;c__Bacteroidia;o__Bacteroidales;f__Rikenellaceae;g__Tidjanibacter;	Bacteria	Bacteroidota	Bacteroidia	Bacteroidales	Rikenellaceae	Tidjanibacter	unclassified
MAG-0683	d__Bacteria;p__Firmicutes_A;c__Clostridia;o__4C28d	Bacteria	Firmicutes_A	Clostridia	4C28d-15	CAG-727	QALS01	unclassified
MAG-0684	d__Bacteria;p__Bacteroidota;c__Bacteroidia;o__Bacteroidales;f__UBA932;g__RC9;	Bacteria	Bacteroidota	Bacteroidia	Bacteroidales	UBA932	RC9	unclassified
MAG-0685	d__Bacteria;p__Verrucomicrobiota;c__Kiritimatiellae;o__RFP12;	Bacteria	Verrucomicrobiota	Kiritimatiellae	RFP12	unclassified	unclassified	unclassified
MAG-0686	d__Bacteria;p__Firmicutes_A;c__Clostridia;o__Oscillospirales;f__CAG	Bacteria	Firmicutes_A	Clostridia	Oscillospirales	CAG-272	unclassified	unclassified
MAG-0687	d__Bacteria;p__Bacteroidota;c__Bacteroidia;o__Bacteroidales;f__Bacteroidaceae;	Bacteria	Bacteroidota	Bacteroidia	Bacteroidales	Bacteroidaceae	unclassified	unclassified
MAG-0688	d__Bacteria;p__Firmicutes_A;c__Clostridia;o__Oscillospirales;f__Oscillospiraceae;g__CAG	Bacteria	Firmicutes_A	Clostridia	Oscillospirales	Oscillospiraceae	CAG-110	unclassified
MAG-0689	d__Bacteria;p__Firmicutes_A;c__Clostridia;o__Oscillospirales;f__CAG	Bacteria	Firmicutes_A	Clostridia	Oscillospirales	CAG-272	UBA1740	unclassified
MAG-0690	d__Bacteria;p__Bacteroidota;c__Bacteroidia;o__Bacteroidales;f__Bacteroidaceae;	Bacteria	Bacteroidota	Bacteroidia	Bacteroidales	Bacteroidaceae	unclassified	unclassified
MAG-0691	d__Bacteria;p__Firmicutes_A;c__Clostridia;o__Oscillospirales;f__CAG	Bacteria	Firmicutes_A	Clostridia	Oscillospirales	CAG-272	unclassified	unclassified
MAG-0692	d__Bacteria;p__Firmicutes_A;c__Clostridia;o__Oscillospirales;f__CAG	Bacteria	Firmicutes_A	Clostridia	Oscillospirales	CAG-272	CAG-448	unclassified
MAG-0693	d__Bacteria;p__Spirochaetota;c__Spirochaetia;o__Treponematales;f__Treponemataceae;g__Treponema_D;	Bacteria	Spirochaetota	Spirochaetia	Treponematales	Treponemataceae	Treponema_D	unclassified
MAG-0694	d__Bacteria;p__Bacteroidota;c__Bacteroidia;o__Bacteroidales;f__Paludibacteraceae;g__RUG163;	Bacteria	Bacteroidota	Bacteroidia	Bacteroidales	Paludibacteraceae	RUG163	unclassified
MAG-0695	d__Bacteria;p__Firmicutes_A;c__Clostridia;o__Oscillospirales;f__CAG	Bacteria	Firmicutes_A	Clostridia	Oscillospirales	CAG-272	QALR01	unclassified
MAG-0696	d__Bacteria;p__Firmicutes_A;c__Clostridia;o__UBA1212;f__UBA1255;	Bacteria	Firmicutes_A	Clostridia	UBA1212	UBA1255	unclassified	unclassified
MAG-0697	d__Bacteria;p__Bacteroidota;c__Bacteroidia;o__Bacteroidales;f__Rikenellaceae;g__Alistipes;	Bacteria	Bacteroidota	Bacteroidia	Bacteroidales	Rikenellaceae	Alistipes	unclassified
MAG-0698	d__Bacteria;p__Firmicutes_A;c__Clostridia;o__4C28d	Bacteria	Firmicutes_A	Clostridia	4C28d-15	CAG-917	unclassified	unclassified
MAG-0699	d__Bacteria;p__Firmicutes_A;c__Clostridia;o__Oscillospirales;f__Acutalibacteraceae;	Bacteria	Firmicutes_A	Clostridia	Oscillospirales	Acutalibacteraceae	unclassified	unclassified
MAG-0700	d__Bacteria;p__Bacteroidota;c__Bacteroidia;o__Bacteroidales;f__Rikenellaceae;g__Alistipes;	Bacteria	Bacteroidota	Bacteroidia	Bacteroidales	Rikenellaceae	Alistipes	unclassified
MAG-0701	d__Bacteria;p__Spirochaetota;c__Spirochaetia;o__Treponematales;f__Treponemataceae;g__Treponema_F;	Bacteria	Spirochaetota	Spirochaetia	Treponematales	Treponemataceae	Treponema_F	unclassified
MAG-0702	d__Bacteria;p__Firmicutes_A;c__Clostridia;o__4C28d	Bacteria	Firmicutes_A	Clostridia	4C28d-15	CAG-727	QALS01	unclassified
MAG-0703	d__Bacteria;p__Bacteroidota;c__Bacteroidia;o__Bacteroidales;f__Bacteroidaceae;	Bacteria	Bacteroidota	Bacteroidia	Bacteroidales	Bacteroidaceae	unclassified	unclassified
MAG-0704	d__Bacteria;p__Firmicutes_A;c__Clostridia;o__Lachnospirales;f__Lachnospiraceae;g__Butyrivibrio;	Bacteria	Firmicutes_A	Clostridia	Lachnospirales	Lachnospiraceae	Butyrivibrio	unclassified
MAG-0705	d__Bacteria;p__Bacteroidota;c__Bacteroidia;o__Bacteroidales;f__Bacteroidaceae;	Bacteria	Bacteroidota	Bacteroidia	Bacteroidales	Bacteroidaceae	unclassified	unclassified
MAG-0706	d__Bacteria;p__Bacteroidota;c__Bacteroidia;o__Bacteroidales;f__Rikenellaceae;g__Alistipes;	Bacteria	Bacteroidota	Bacteroidia	Bacteroidales	Rikenellaceae	Alistipes	unclassified
MAG-0707	d__Bacteria;p__Firmicutes_A;c__Clostridia;o__Oscillospirales;f__Acutalibacteraceae;g__CAG	Bacteria	Firmicutes_A	Clostridia	Oscillospirales	Acutalibacteraceae	CAG-180	unclassified
MAG-0708	d__Bacteria;p__Bacteroidota;c__Bacteroidia;o__Bacteroidales;f__Paludibacteraceae;g__RF16;	Bacteria	Bacteroidota	Bacteroidia	Bacteroidales	Paludibacteraceae	RF16	unclassified
MAG-0709	d__Bacteria;p__Bacteroidota;c__Bacteroidia;o__Bacteroidales;f__Bacteroidaceae;g__UBA1189;	Bacteria	Bacteroidota	Bacteroidia	Bacteroidales	Bacteroidaceae	UBA1189	unclassified
MAG-0710	d__Bacteria;p__Firmicutes_A;c__Clostridia;o__Oscillospirales;f__CAG	Bacteria	Firmicutes_A	Clostridia	Oscillospirales	CAG-272	unclassified	unclassified
MAG-0712	d__Bacteria;p__Firmicutes_A;c__Clostridia;o__Oscillospirales;f__CAG	Bacteria	Firmicutes_A	Clostridia	Oscillospirales	CAG-272	QALR01	unclassified
MAG-0713	d__Bacteria;p__Bacteroidota;c__Bacteroidia;o__Bacteroidales;f__Rikenellaceae;g__Alistipes;	Bacteria	Bacteroidota	Bacteroidia	Bacteroidales	Rikenellaceae	Alistipes	unclassified
MAG-0714	d__Bacteria;p__Firmicutes_A;c__Clostridia;o__Oscillospirales;f__CAG	Bacteria	Firmicutes_A	Clostridia	Oscillospirales	CAG-272	CAG-448	unclassified
MAG-0715	d__Bacteria;p__Firmicutes_A;c__Clostridia;o__Oscillospirales;f__CAG	Bacteria	Firmicutes_A	Clostridia	Oscillospirales	CAG-272	CAG-448	unclassified
MAG-0716	d__Bacteria;p__Bacteroidota;c__Bacteroidia;o__Bacteroidales;f__UBA932;g__RC9;	Bacteria	Bacteroidota	Bacteroidia	Bacteroidales	UBA932	RC9	unclassified
MAG-0717	d__Bacteria;p__Bacteroidota;c__Bacteroidia;o__Bacteroidales;f__Rikenellaceae;g__Alistipes;	Bacteria	Bacteroidota	Bacteroidia	Bacteroidales	Rikenellaceae	Alistipes	unclassified
MAG-0718	d__Bacteria;p__Firmicutes_A;c__Clostridia;o__4C28d	Bacteria	Firmicutes_A	Clostridia	4C28d-15	CAG-727	QALS01	unclassified
MAG-0719	d__Bacteria;p__Bacteroidota;c__Bacteroidia;o__Bacteroidales;f__Rikenellaceae;g__Alistipes;	Bacteria	Bacteroidota	Bacteroidia	Bacteroidales	Rikenellaceae	Alistipes	unclassified
MAG-0720	d__Bacteria;p__Verrucomicrobiota;c__Lentisphaeria;o__Victivallales;f__Victivallaceae;g__UBA1784;	Bacteria	Verrucomicrobiota	Lentisphaeria	Victivallales	Victivallaceae	UBA1784	unclassified
MAG-0721	d__Bacteria;p__Firmicutes_A;c__Clostridia;o__Oscillospirales;f__CAG	Bacteria	Firmicutes_A	Clostridia	Oscillospirales	CAG-382	unclassified	unclassified
MAG-0722	d__Bacteria;p__Firmicutes_A;c__Clostridia;o__Oscillospirales;f__CAG	Bacteria	Firmicutes_A	Clostridia	Oscillospirales	CAG-272	unclassified	unclassified
MAG-0723	d__Bacteria;p__Bacteroidota;c__Bacteroidia;o__Bacteroidales;f__Bacteroidaceae;	Bacteria	Bacteroidota	Bacteroidia	Bacteroidales	Bacteroidaceae	unclassified	unclassified
MAG-0724	d__Bacteria;p__Bacteroidota;c__Bacteroidia;o__Bacteroidales;f__UBA932;g__UBA1232;	Bacteria	Bacteroidota	Bacteroidia	Bacteroidales	UBA932	UBA1232	unclassified
MAG-0725	d__Bacteria;p__Firmicutes_A;c__Clostridia;o__Oscillospirales;f__CAG	Bacteria	Firmicutes_A	Clostridia	Oscillospirales	CAG-272	unclassified	unclassified
MAG-0726	d__Bacteria;p__Firmicutes_A;c__Clostridia;o__Oscillospirales;f__CAG	Bacteria	Firmicutes_A	Clostridia	Oscillospirales	CAG-272	CAG-448	unclassified
MAG-0727	d__Bacteria;p__Bacteroidota;c__Bacteroidia;o__Bacteroidales;f__Bacteroidaceae;g__UBA1189;	Bacteria	Bacteroidota	Bacteroidia	Bacteroidales	Bacteroidaceae	UBA1189	unclassified
MAG-0728	d__Bacteria;p__Firmicutes_A;c__Clostridia;o__Oscillospirales;f__CAG	Bacteria	Firmicutes_A	Clostridia	Oscillospirales	CAG-272	UBA1740	unclassified
MAG-0730	d__Bacteria;p__Firmicutes_A;c__Clostridia;o__Oscillospirales;f__CAG	Bacteria	Firmicutes_A	Clostridia	Oscillospirales	CAG-272	unclassified	unclassified
MAG-0731	d__Bacteria;p__Firmicutes_A;c__Clostridia;o__Oscillospirales;f__CAG	Bacteria	Firmicutes_A	Clostridia	Oscillospirales	CAG-272	UBA1740	unclassified
MAG-0732	d__Bacteria;p__Bacteroidota;c__Bacteroidia;o__Bacteroidales;f__Rikenellaceae;g__Tidjanibacter;	Bacteria	Bacteroidota	Bacteroidia	Bacteroidales	Rikenellaceae	Tidjanibacter	unclassified
MAG-0733	d__Bacteria;p__Spirochaetota;c__Spirochaetia;o__Treponematales;f__Treponemataceae;g__Treponema_F;	Bacteria	Spirochaetota	Spirochaetia	Treponematales	Treponemataceae	Treponema_F	unclassified
MAG-0734	d__Bacteria;p__Proteobacteria;c__Gammaproteobacteria;o__Burkholderiales;f__Burkholderiaceae;g__CAG	Bacteria	Proteobacteria	Gammaproteobacteria	Burkholderiales	Burkholderiaceae	CAG-521	unclassified
MAG-0735	d__Bacteria;p__Firmicutes_A;c__Clostridia;o__Lachnospirales;f__Lachnospiraceae;g__SZUA	Bacteria	Firmicutes_A	Clostridia	Lachnospirales	Lachnospiraceae	SZUA-378	unclassified
MAG-0736	d__Bacteria;p__Bacteroidota;c__Bacteroidia;o__Bacteroidales;f__Bacteroidaceae;	Bacteria	Bacteroidota	Bacteroidia	Bacteroidales	Bacteroidaceae	unclassified	unclassified
MAG-0737	d__Bacteria;p__Proteobacteria;c__Alphaproteobacteria;o__RF32;f__CAG	Bacteria	Proteobacteria	Alphaproteobacteria	RF32	CAG-239	CAG-495	unclassified
MAG-0738	d__Bacteria;p__Firmicutes_A;c__Clostridia;o__4C28d	Bacteria	Firmicutes_A	Clostridia	4C28d-15	CAG-727	QALS01	unclassified
MAG-0739	d__Bacteria;p__Firmicutes_A;c__Clostridia;o__Lachnospirales;f__Lachnospiraceae;g__Acetivibrio_A;	Bacteria	Firmicutes_A	Clostridia	Lachnospirales	Lachnospiraceae	Acetivibrio_A	unclassified
MAG-0740	d__Bacteria;p__Bacteroidota;c__Bacteroidia;o__Bacteroidales;f__Rikenellaceae;g__Alistipes;	Bacteria	Bacteroidota	Bacteroidia	Bacteroidales	Rikenellaceae	Alistipes	unclassified
MAG-0741	d__Bacteria;p__Bacteroidota;c__Bacteroidia;o__Bacteroidales;f__Bacteroidaceae;	Bacteria	Bacteroidota	Bacteroidia	Bacteroidales	Bacteroidaceae	unclassified	unclassified
MAG-0743	d__Bacteria;p__Firmicutes_A;c__Clostridia;o__4C28d	Bacteria	Firmicutes_A	Clostridia	4C28d-15	CAG-727	unclassified	unclassified
MAG-0744	d__Bacteria;p__Firmicutes_A;c__Clostridia;o__Oscillospirales;f__CAG	Bacteria	Firmicutes_A	Clostridia	Oscillospirales	CAG-272	Firm-07	unclassified
MAG-0745	d__Bacteria;p__Bacteroidota;c__Bacteroidia;o__Bacteroidales;f__Bacteroidaceae;	Bacteria	Bacteroidota	Bacteroidia	Bacteroidales	Bacteroidaceae	unclassified	unclassified
MAG-0746	d__Bacteria;p__Spirochaetota;c__Spirochaetia;o__Treponematales;f__Treponemataceae;g__Treponema_F;	Bacteria	Spirochaetota	Spirochaetia	Treponematales	Treponemataceae	Treponema_F	unclassified
MAG-0747	d__Bacteria;p__Firmicutes_A;c__Clostridia;o__Oscillospirales;f__CAG	Bacteria	Firmicutes_A	Clostridia	Oscillospirales	CAG-272	UBA1740	unclassified
MAG-0748	d__Bacteria;p__Firmicutes_A;c__Clostridia;o__Oscillospirales;f__CAG	Bacteria	Firmicutes_A	Clostridia	Oscillospirales	CAG-272	CAG-448	unclassified
MAG-0749	d__Bacteria;p__Verrucomicrobiota;c__Kiritimatiellae;o__RFP12;f__UBA1067;g__UBA1731;	Bacteria	Verrucomicrobiota	Kiritimatiellae	RFP12	UBA1067	UBA1731	unclassified
MAG-0750	d__Bacteria;p__Bacteroidota;c__Bacteroidia;o__Bacteroidales;f__Rikenellaceae;g__Alistipes;	Bacteria	Bacteroidota	Bacteroidia	Bacteroidales	Rikenellaceae	Alistipes	unclassified
MAG-0751	d__Bacteria;p__Firmicutes_A;c__Clostridia;o__Oscillospirales;f__CAG	Bacteria	Firmicutes_A	Clostridia	Oscillospirales	CAG-272	unclassified	unclassified
MAG-0752	d__Bacteria;p__Firmicutes_A;c__Clostridia;o__Oscillospirales;f__CAG	Bacteria	Firmicutes_A	Clostridia	Oscillospirales	CAG-272	CAG-448	unclassified
MAG-0753	d__Bacteria;p__Bacteroidota;c__Bacteroidia;o__Bacteroidales;f__UBA932;g__RC9;	Bacteria	Bacteroidota	Bacteroidia	Bacteroidales	UBA932	RC9	unclassified
MAG-0754	d__Bacteria;p__Firmicutes_A;c__Clostridia;o__4C28d	Bacteria	Firmicutes_A	Clostridia	4C28d-15	CAG-727	QALS01	unclassified
MAG-0755	d__Bacteria;p__Bacteroidota;c__Bacteroidia;o__Bacteroidales;f__Rikenellaceae;g__Alistipes;	Bacteria	Bacteroidota	Bacteroidia	Bacteroidales	Rikenellaceae	Alistipes	unclassified
MAG-0756	d__Bacteria;p__Firmicutes;c__Bacilli;o__ML615J	Bacteria	Firmicutes	Bacilli	ML615J-28	CAG-313	unclassified	unclassified
MAG-0757	d__Bacteria;p__Bacteroidota;c__Bacteroidia;o__Bacteroidales;f__Bacteroidaceae;	Bacteria	Bacteroidota	Bacteroidia	Bacteroidales	Bacteroidaceae	unclassified	unclassified
MAG-0758	d__Bacteria;p__Firmicutes_A;c__Clostridia;o__Oscillospirales;f__CAG	Bacteria	Firmicutes_A	Clostridia	Oscillospirales	CAG-272	CAG-448	unclassified
MAG-0759	d__Bacteria;p__Firmicutes_A;c__Clostridia;o__Oscillospirales;f__Oscillospiraceae;g__CAG	Bacteria	Firmicutes_A	Clostridia	Oscillospirales	Oscillospiraceae	CAG-110	unclassified
MAG-0760	d__Bacteria;p__Firmicutes_A;c__Clostridia;o__Oscillospirales;f__CAG	Bacteria	Firmicutes_A	Clostridia	Oscillospirales	CAG-272	Firm-07	unclassified
MAG-0761	d__Bacteria;p__Firmicutes_A;c__Clostridia;o__Oscillospirales;f__CAG	Bacteria	Firmicutes_A	Clostridia	Oscillospirales	CAG-272	UBA1740	unclassified
MAG-0762	d__Bacteria;p__Firmicutes_A;c__Clostridia;o__Oscillospirales;f__CAG	Bacteria	Firmicutes_A	Clostridia	Oscillospirales	CAG-272	UBA1740	unclassified
MAG-0763	d__Bacteria;p__Firmicutes_A;c__Clostridia;o__Lachnospirales;f__Lachnospiraceae;g__Agathobacter;	Bacteria	Firmicutes_A	Clostridia	Lachnospirales	Lachnospiraceae	Agathobacter	unclassified
MAG-0764	d__Bacteria;p__Firmicutes_A;c__Clostridia;o__4C28d	Bacteria	Firmicutes_A	Clostridia	4C28d-15	CAG-727	QALS01	unclassified
MAG-0765	d__Bacteria;p__Firmicutes_A;c__Clostridia;o__Oscillospirales;f__CAG	Bacteria	Firmicutes_A	Clostridia	Oscillospirales	CAG-272	CAG-448	unclassified
MAG-0766	d__Bacteria;p__Firmicutes_A;c__Clostridia;o__Oscillospirales;f__CAG	Bacteria	Firmicutes_A	Clostridia	Oscillospirales	CAG-272	CAG-448	unclassified
MAG-0767	d__Bacteria;p__Firmicutes_A;c__Clostridia;o__Oscillospirales;f__CAG	Bacteria	Firmicutes_A	Clostridia	Oscillospirales	CAG-272	CAG-448	unclassified
MAG-0768	d__Bacteria;p__Firmicutes_A;c__Clostridia;o__Oscillospirales;f__CAG	Bacteria	Firmicutes_A	Clostridia	Oscillospirales	CAG-272	unclassified	unclassified
MAG-0769	d__Bacteria;p__Firmicutes_A;c__Clostridia;o__Oscillospirales;f__CAG	Bacteria	Firmicutes_A	Clostridia	Oscillospirales	CAG-272	UBA1740	unclassified
MAG-0770	d__Bacteria;p__Bacteroidota;c__Bacteroidia;o__Bacteroidales;f__UBA932;g__RC9;	Bacteria	Bacteroidota	Bacteroidia	Bacteroidales	UBA932	RC9	unclassified
MAG-0771	d__Bacteria;p__Firmicutes_A;c__Clostridia;o__Oscillospirales;f__CAG	Bacteria	Firmicutes_A	Clostridia	Oscillospirales	CAG-272	UBA1740	unclassified
MAG-0772	d__Bacteria;p__Verrucomicrobiota;c__Kiritimatiellae;o__RFP12;	Bacteria	Verrucomicrobiota	Kiritimatiellae	RFP12	unclassified	unclassified	unclassified
MAG-0773	d__Bacteria;p__Bacteroidota;c__Bacteroidia;o__Bacteroidales;f__Paludibacteraceae;g__RF16;	Bacteria	Bacteroidota	Bacteroidia	Bacteroidales	Paludibacteraceae	RF16	unclassified
MAG-0774	d__Bacteria;p__Firmicutes_A;c__Clostridia;o__4C28d	Bacteria	Firmicutes_A	Clostridia	4C28d-15	CAG-727	QALS01	unclassified
MAG-0775	d__Bacteria;p__Bacteroidota;c__Bacteroidia;o__Bacteroidales;f__Rikenellaceae;g__Alistipes;	Bacteria	Bacteroidota	Bacteroidia	Bacteroidales	Rikenellaceae	Alistipes	unclassified
MAG-0776	d__Bacteria;p__Spirochaetota;c__Spirochaetia;o__Treponematales;f__Treponemataceae;g__Treponema_F;	Bacteria	Spirochaetota	Spirochaetia	Treponematales	Treponemataceae	Treponema_F	unclassified
MAG-0777	d__Bacteria;p__Bacteroidota;c__Bacteroidia;o__Bacteroidales;f__Rikenellaceae;g__Alistipes;	Bacteria	Bacteroidota	Bacteroidia	Bacteroidales	Rikenellaceae	Alistipes	unclassified
MAG-0778	d__Bacteria;p__Firmicutes_A;c__Clostridia;o__4C28d	Bacteria	Firmicutes_A	Clostridia	4C28d-15	CAG-727	QALS01	unclassified
MAG-0779	d__Bacteria;p__Bacteroidota;c__Bacteroidia;o__Bacteroidales;f__Rikenellaceae;g__Tidjanibacter;	Bacteria	Bacteroidota	Bacteroidia	Bacteroidales	Rikenellaceae	Tidjanibacter	unclassified
MAG-0780	d__Bacteria;p__Firmicutes_A;c__Clostridia;o__Oscillospirales;f__CAG	Bacteria	Firmicutes_A	Clostridia	Oscillospirales	CAG-272	unclassified	unclassified
MAG-0781	d__Bacteria;p__Firmicutes_A;c__Clostridia;o__4C28d	Bacteria	Firmicutes_A	Clostridia	4C28d-15	CAG-314	unclassified	unclassified
MAG-0782	d__Bacteria;p__Firmicutes_A;c__Clostridia;o__Oscillospirales;f__CAG	Bacteria	Firmicutes_A	Clostridia	Oscillospirales	CAG-272	unclassified	unclassified
MAG-0783	d__Bacteria;p__Firmicutes_A;c__Clostridia;o__Oscillospirales;f__Acutalibacteraceae;g__UBA6857;	Bacteria	Firmicutes_A	Clostridia	Oscillospirales	Acutalibacteraceae	UBA6857	unclassified
MAG-0784	d__Bacteria;p__Firmicutes_A;c__Clostridia;o__Oscillospirales;f__CAG	Bacteria	Firmicutes_A	Clostridia	Oscillospirales	CAG-272	UBA1740	unclassified
MAG-0785	d__Bacteria;p__Spirochaetota;c__Spirochaetia;o__Treponematales;f__Treponemataceae;g__Treponema_F;	Bacteria	Spirochaetota	Spirochaetia	Treponematales	Treponemataceae	Treponema_F	unclassified
MAG-0786	d__Bacteria;p__Proteobacteria;c__Alphaproteobacteria;o__Rs	Bacteria	Proteobacteria	Alphaproteobacteria	Rs-D84	Rs-D84	Rs-D84	unclassified
MAG-0787	d__Bacteria;p__Firmicutes_A;c__Clostridia;o__Oscillospirales;f__CAG	Bacteria	Firmicutes_A	Clostridia	Oscillospirales	CAG-272	Firm-07	unclassified
MAG-0788	d__Bacteria;p__Firmicutes_A;c__Clostridia;o__Oscillospirales;f__Oscillospiraceae;g__CAG	Bacteria	Firmicutes_A	Clostridia	Oscillospirales	Oscillospiraceae	CAG-110	unclassified
MAG-0789	d__Bacteria;p__Firmicutes_A;c__Clostridia;o__Lachnospirales;f__Lachnospiraceae;	Bacteria	Firmicutes_A	Clostridia	Lachnospirales	Lachnospiraceae	unclassified	unclassified
MAG-0790	d__Bacteria;p__Firmicutes_A;c__Clostridia;o__Oscillospirales;f__CAG	Bacteria	Firmicutes_A	Clostridia	Oscillospirales	CAG-272	unclassified	unclassified
MAG-0791	d__Bacteria;p__Firmicutes_A;c__Clostridia;o__Oscillospirales;f__CAG	Bacteria	Firmicutes_A	Clostridia	Oscillospirales	CAG-272	unclassified	unclassified
MAG-0792	d__Bacteria;p__Bacteroidota;c__Bacteroidia;o__Bacteroidales;f__Bacteroidaceae;	Bacteria	Bacteroidota	Bacteroidia	Bacteroidales	Bacteroidaceae	unclassified	unclassified
MAG-0793	d__Bacteria;p__Firmicutes_A;c__Clostridia;o__Oscillospirales;f__CAG	Bacteria	Firmicutes_A	Clostridia	Oscillospirales	CAG-272	CAG-448	unclassified
MAG-0794	d__Bacteria;p__Firmicutes_A;c__Clostridia;o__Lachnospirales;f__Lachnospiraceae;g__Acetivibrio_A;	Bacteria	Firmicutes_A	Clostridia	Lachnospirales	Lachnospiraceae	Acetivibrio_A	unclassified
MAG-0795	d__Bacteria;p__Spirochaetota;c__GWE2	Bacteria	Spirochaetota	GWE2-31-10	GWE2-31-10	GWE2-31-10	unclassified	unclassified
MAG-0796	d__Bacteria;p__Firmicutes_A;c__Clostridia;o__Oscillospirales;f__CAG	Bacteria	Firmicutes_A	Clostridia	Oscillospirales	CAG-272	QALR01	unclassified
MAG-0797	d__Bacteria;p__Bacteroidota;c__Bacteroidia;o__Bacteroidales;f__Rikenellaceae;g__Alistipes;	Bacteria	Bacteroidota	Bacteroidia	Bacteroidales	Rikenellaceae	Alistipes	unclassified
MAG-0798	d__Bacteria;p__Firmicutes_A;c__Clostridia;o__Oscillospirales;f__CAG	Bacteria	Firmicutes_A	Clostridia	Oscillospirales	CAG-272	UBA1740	unclassified
MAG-0799	d__Bacteria;p__Firmicutes_A;c__Clostridia;o__Oscillospirales;f__CAG	Bacteria	Firmicutes_A	Clostridia	Oscillospirales	CAG-272	UBA1740	unclassified
MAG-0800	d__Bacteria;p__Firmicutes_A;c__Clostridia;o__4C28d	Bacteria	Firmicutes_A	Clostridia	4C28d-15	CAG-727	unclassified	unclassified
MAG-0801	d__Bacteria;p__Bacteroidota;c__Bacteroidia;o__Bacteroidales;f__Paludibacteraceae;g__RUG163;	Bacteria	Bacteroidota	Bacteroidia	Bacteroidales	Paludibacteraceae	RUG163	unclassified
MAG-0802	d__Bacteria;p__Firmicutes_A;c__Clostridia;o__4C28d	Bacteria	Firmicutes_A	Clostridia	4C28d-15	CAG-917	unclassified	unclassified
MAG-0803	d__Bacteria;p__Bacteroidota;c__Bacteroidia;o__Bacteroidales;f__Bacteroidaceae;	Bacteria	Bacteroidota	Bacteroidia	Bacteroidales	Bacteroidaceae	unclassified	unclassified
MAG-0804	d__Bacteria;p__Firmicutes_A;c__Clostridia;o__Oscillospirales;f__CAG	Bacteria	Firmicutes_A	Clostridia	Oscillospirales	CAG-272	QALR01	unclassified
MAG-0805	d__Bacteria;p__Bacteroidota;c__Bacteroidia;o__Bacteroidales;f__UBA932;g__RC9;	Bacteria	Bacteroidota	Bacteroidia	Bacteroidales	UBA932	RC9	unclassified
MAG-0806	d__Bacteria;p__Firmicutes_A;c__Clostridia;o__Oscillospirales;f__CAG	Bacteria	Firmicutes_A	Clostridia	Oscillospirales	CAG-272	Firm-07	unclassified
MAG-0807	d__Bacteria;p__Firmicutes_A;c__Clostridia;o__4C28d	Bacteria	Firmicutes_A	Clostridia	4C28d-15	CAG-917	unclassified	unclassified
MAG-0808	d__Bacteria;p__Firmicutes_A;c__Clostridia;o__Oscillospirales;f__CAG	Bacteria	Firmicutes_A	Clostridia	Oscillospirales	CAG-272	Firm-07	unclassified
MAG-0809	d__Bacteria;p__Spirochaetota;c__Spirochaetia;o__Treponematales;f__Treponemataceae;g__CETP13;	Bacteria	Spirochaetota	Spirochaetia	Treponematales	Treponemataceae	CETP13	unclassified
MAG-0810	d__Bacteria;p__Bacteroidota;c__Bacteroidia;o__Bacteroidales;f__Bacteroidaceae;g__UBA4372;	Bacteria	Bacteroidota	Bacteroidia	Bacteroidales	Bacteroidaceae	UBA4372	unclassified
MAG-0811	d__Bacteria;p__Bacteroidota;c__Bacteroidia;o__Bacteroidales;f__Rikenellaceae;g__Alistipes;	Bacteria	Bacteroidota	Bacteroidia	Bacteroidales	Rikenellaceae	Alistipes	unclassified
MAG-0812	d__Bacteria;p__Firmicutes_A;c__Clostridia;o__Oscillospirales;f__Acutalibacteraceae;	Bacteria	Firmicutes_A	Clostridia	Oscillospirales	Acutalibacteraceae	unclassified	unclassified
MAG-0813	d__Bacteria;p__Bacteroidota;c__Bacteroidia;o__Bacteroidales;f__Bacteroidaceae;	Bacteria	Bacteroidota	Bacteroidia	Bacteroidales	Bacteroidaceae	unclassified	unclassified
MAG-0814	d__Bacteria;p__Firmicutes_A;c__Clostridia;o__4C28d	Bacteria	Firmicutes_A	Clostridia	4C28d-15	CAG-727	QALS01	unclassified
MAG-0815	d__Bacteria;p__Firmicutes_A;c__Clostridia;o__Oscillospirales;f__Acutalibacteraceae;g__UBA6857;	Bacteria	Firmicutes_A	Clostridia	Oscillospirales	Acutalibacteraceae	UBA6857	unclassified
MAG-0816	d__Bacteria;p__Bacteroidota;c__Bacteroidia;o__Bacteroidales;f__Muribaculaceae;	Bacteria	Bacteroidota	Bacteroidia	Bacteroidales	Muribaculaceae	unclassified	unclassified
MAG-0817	d__Bacteria;p__Firmicutes_A;c__Clostridia;o__Lachnospirales;f__Lachnospiraceae;g__Acetivibrio_A;	Bacteria	Firmicutes_A	Clostridia	Lachnospirales	Lachnospiraceae	Acetivibrio_A	unclassified
MAG-0818	d__Bacteria;p__Bacteroidota;c__Bacteroidia;o__Bacteroidales;f__Bacteroidaceae;g__Prevotellamassilia;	Bacteria	Bacteroidota	Bacteroidia	Bacteroidales	Bacteroidaceae	Prevotellamassilia	unclassified
MAG-0819	d__Bacteria;p__Firmicutes_A;c__Clostridia;o__Lachnospirales;f__Lachnospiraceae;	Bacteria	Firmicutes_A	Clostridia	Lachnospirales	Lachnospiraceae	unclassified	unclassified
MAG-0820	d__Bacteria;p__Bacteroidota;c__Bacteroidia;o__Bacteroidales;f__Rikenellaceae;g__Alistipes;	Bacteria	Bacteroidota	Bacteroidia	Bacteroidales	Rikenellaceae	Alistipes	unclassified
MAG-0821	d__Bacteria;p__Firmicutes;c__Bacilli;o__RFN20;f__CAG	Bacteria	Firmicutes	Bacilli	RFN20	CAG-449	unclassified	unclassified
MAG-0822	d__Bacteria;p__Firmicutes;c__Bacilli;o__RFN20;	Bacteria	Firmicutes	Bacilli	RFN20	unclassified	unclassified	unclassified
MAG-0823	d__Bacteria;p__Bacteroidota;c__Bacteroidia;o__Bacteroidales;f__Rikenellaceae;g__Alistipes;	Bacteria	Bacteroidota	Bacteroidia	Bacteroidales	Rikenellaceae	Alistipes	unclassified
MAG-0824	d__Bacteria;p__Firmicutes_A;c__Clostridia;o__Oscillospirales;f__CAG	Bacteria	Firmicutes_A	Clostridia	Oscillospirales	CAG-272	UBA1740	unclassified
MAG-0825	d__Bacteria;p__Spirochaetota;c__Spirochaetia;o__Treponematales;f__Treponemataceae;	Bacteria	Spirochaetota	Spirochaetia	Treponematales	Treponemataceae	unclassified	unclassified
MAG-0826	d__Bacteria;p__Bacteroidota;c__Bacteroidia;o__Bacteroidales;f__Rikenellaceae;g__Alistipes;	Bacteria	Bacteroidota	Bacteroidia	Bacteroidales	Rikenellaceae	Alistipes	unclassified
MAG-0827	d__Bacteria;p__Bacteroidota;c__Bacteroidia;o__Bacteroidales;f__Rikenellaceae;g__Alistipes;	Bacteria	Bacteroidota	Bacteroidia	Bacteroidales	Rikenellaceae	Alistipes	unclassified
MAG-0828	d__Bacteria;p__Firmicutes_A;c__Clostridia;o__4C28d	Bacteria	Firmicutes_A	Clostridia	4C28d-15	CAG-727	QALS01	unclassified
MAG-0829	d__Bacteria;p__Firmicutes_A;c__Clostridia;o__4C28d	Bacteria	Firmicutes_A	Clostridia	4C28d-15	CAG-727	QALS01	unclassified
MAG-0830	d__Bacteria;p__Bacteroidota;c__Bacteroidia;o__Bacteroidales;f__Rikenellaceae;g__Alistipes;	Bacteria	Bacteroidota	Bacteroidia	Bacteroidales	Rikenellaceae	Alistipes	unclassified
MAG-0831	d__Bacteria;p__Bacteroidota;c__Bacteroidia;o__Bacteroidales;f__F082;g__F082;	Bacteria	Bacteroidota	Bacteroidia	Bacteroidales	F082	F082	unclassified
MAG-0832	d__Bacteria;p__Bacteroidota;c__Bacteroidia;o__Bacteroidales;f__Bacteroidaceae;g__Prevotellamassilia;	Bacteria	Bacteroidota	Bacteroidia	Bacteroidales	Bacteroidaceae	Prevotellamassilia	unclassified
MAG-0833	d__Bacteria;p__Bacteroidota;c__Bacteroidia;o__Bacteroidales;f__P3;g__UBA1219;	Bacteria	Bacteroidota	Bacteroidia	Bacteroidales	P3	UBA1219	unclassified
MAG-0834	d__Bacteria;p__Firmicutes_A;c__Clostridia;o__Oscillospirales;f__Acutalibacteraceae;g__Ruminococcus_E;	Bacteria	Firmicutes_A	Clostridia	Oscillospirales	Acutalibacteraceae	Ruminococcus_E	unclassified
MAG-0835	d__Bacteria;p__Bacteroidota;c__Bacteroidia;o__Bacteroidales;f__Bacteroidaceae;	Bacteria	Bacteroidota	Bacteroidia	Bacteroidales	Bacteroidaceae	unclassified	unclassified
MAG-0836	d__Bacteria;p__Firmicutes_A;c__Clostridia;o__Oscillospirales;f__Oscillospiraceae;g__CAG	Bacteria	Firmicutes_A	Clostridia	Oscillospirales	Oscillospiraceae	CAG-110	unclassified
MAG-0837	d__Bacteria;p__Firmicutes_A;c__Clostridia;o__Oscillospirales;f__CAG	Bacteria	Firmicutes_A	Clostridia	Oscillospirales	CAG-272	Firm-07	unclassified
MAG-0838	d__Bacteria;p__Bacteroidota;c__Bacteroidia;o__Bacteroidales;f__Rikenellaceae;g__Alistipes;	Bacteria	Bacteroidota	Bacteroidia	Bacteroidales	Rikenellaceae	Alistipes	unclassified
MAG-0839	d__Bacteria;p__Bacteroidota;c__Bacteroidia;o__Bacteroidales;f__Bacteroidaceae;g__UBA4372;	Bacteria	Bacteroidota	Bacteroidia	Bacteroidales	Bacteroidaceae	UBA4372	unclassified
MAG-0840	d__Bacteria;p__Firmicutes_A;c__Clostridia;o__Oscillospirales;f__CAG	Bacteria	Firmicutes_A	Clostridia	Oscillospirales	CAG-272	CAG-448	unclassified
MAG-0841	d__Bacteria;p__Firmicutes_A;c__Clostridia;o__Lachnospirales;f__Lachnospiraceae;g__CAG	Bacteria	Firmicutes_A	Clostridia	Lachnospirales	Lachnospiraceae	CAG-590	unclassified
MAG-0842	d__Bacteria;p__Firmicutes_A;c__Clostridia;o__Oscillospirales;f__CAG	Bacteria	Firmicutes_A	Clostridia	Oscillospirales	CAG-272	Firm-07	unclassified
MAG-0843	d__Bacteria;p__Verrucomicrobiota;c__Kiritimatiellae;o__RFP12;	Bacteria	Verrucomicrobiota	Kiritimatiellae	RFP12	unclassified	unclassified	unclassified
MAG-0844	d__Bacteria;p__Bacteroidota;c__Bacteroidia;o__Bacteroidales;f__F082;g__F082;	Bacteria	Bacteroidota	Bacteroidia	Bacteroidales	F082	F082	unclassified
MAG-0845	d__Bacteria;p__Bacteroidota;c__Bacteroidia;o__Bacteroidales;f__Rikenellaceae;g__Alistipes;	Bacteria	Bacteroidota	Bacteroidia	Bacteroidales	Rikenellaceae	Alistipes	unclassified
MAG-0846	d__Bacteria;p__Firmicutes_A;c__Clostridia;o__4C28d	Bacteria	Firmicutes_A	Clostridia	4C28d-15	CAG-727	QALS01	unclassified
MAG-0847	d__Bacteria;p__Firmicutes_A;c__Clostridia;o__Oscillospirales;f__CAG	Bacteria	Firmicutes_A	Clostridia	Oscillospirales	CAG-272	QALR01	unclassified
MAG-0848	d__Bacteria;p__Firmicutes_A;c__Clostridia;o__Monoglobales;f__UBA1381;	Bacteria	Firmicutes_A	Clostridia	Monoglobales	UBA1381	unclassified	unclassified
MAG-0849	d__Bacteria;p__Firmicutes;c__Bacilli;o__RFN20;f__CAG	Bacteria	Firmicutes	Bacilli	RFN20	CAG-826	unclassified	unclassified
MAG-0850	d__Bacteria;p__Firmicutes_A;c__Clostridia;o__Oscillospirales;f__CAG	Bacteria	Firmicutes_A	Clostridia	Oscillospirales	CAG-272	CAG-448	unclassified
MAG-0851	d__Bacteria;p__Firmicutes_A;c__Clostridia;o__4C28d	Bacteria	Firmicutes_A	Clostridia	4C28d-15	CAG-727	QALS01	unclassified
MAG-0852	d__Bacteria;p__Firmicutes;c__Bacilli;o__ML615J	Bacteria	Firmicutes	Bacilli	ML615J-28	CAG-313	unclassified	unclassified
MAG-0853	d__Bacteria;p__Firmicutes_A;c__Clostridia;o__Oscillospirales;f__Oscillospiraceae;g__CAG	Bacteria	Firmicutes_A	Clostridia	Oscillospirales	Oscillospiraceae	CAG-110	unclassified
MAG-0854	d__Bacteria;p__Bacteroidota;c__Bacteroidia;o__Bacteroidales;f__Bacteroidaceae;	Bacteria	Bacteroidota	Bacteroidia	Bacteroidales	Bacteroidaceae	unclassified	unclassified
MAG-0855	d__Bacteria;p__Firmicutes_A;c__Clostridia;o__Oscillospirales;f__CAG	Bacteria	Firmicutes_A	Clostridia	Oscillospirales	CAG-272	CAG-448	unclassified
MAG-0856	d__Bacteria;p__Firmicutes_A;c__Clostridia;o__4C28d	Bacteria	Firmicutes_A	Clostridia	4C28d-15	CAG-727	unclassified	unclassified
MAG-0857	d__Bacteria;p__Bacteroidota;c__Bacteroidia;o__Bacteroidales;f__Paludibacteraceae;g__RUG163;	Bacteria	Bacteroidota	Bacteroidia	Bacteroidales	Paludibacteraceae	RUG163	unclassified
MAG-0858	d__Bacteria;p__Bacteroidota;c__Bacteroidia;o__Bacteroidales;f__Rikenellaceae;g__Alistipes;	Bacteria	Bacteroidota	Bacteroidia	Bacteroidales	Rikenellaceae	Alistipes	unclassified
MAG-0859	d__Bacteria;p__Firmicutes_A;c__Clostridia;o__4C28d	Bacteria	Firmicutes_A	Clostridia	4C28d-15	CAG-917	unclassified	unclassified
MAG-0860	d__Bacteria;p__Firmicutes_A;c__Clostridia;o__Oscillospirales;f__Acutalibacteraceae;	Bacteria	Firmicutes_A	Clostridia	Oscillospirales	Acutalibacteraceae	unclassified	unclassified
MAG-0861	d__Bacteria;p__Bacteroidota;c__Bacteroidia;o__Bacteroidales;f__Bacteroidaceae;	Bacteria	Bacteroidota	Bacteroidia	Bacteroidales	Bacteroidaceae	unclassified	unclassified
MAG-0862	d__Bacteria;p__Firmicutes_A;c__Clostridia;o__Oscillospirales;f__CAG	Bacteria	Firmicutes_A	Clostridia	Oscillospirales	CAG-272	unclassified	unclassified
MAG-0863	d__Bacteria;p__Firmicutes_A;c__Clostridia;o__Oscillospirales;f__Acutalibacteraceae;g__UBA6857;	Bacteria	Firmicutes_A	Clostridia	Oscillospirales	Acutalibacteraceae	UBA6857	unclassified
MAG-0864	d__Bacteria;p__Firmicutes_A;c__Clostridia;o__Oscillospirales;f__CAG	Bacteria	Firmicutes_A	Clostridia	Oscillospirales	CAG-272	unclassified	unclassified
MAG-0865	d__Bacteria;p__Firmicutes_A;c__Clostridia;o__Oscillospirales;f__Acutalibacteraceae;	Bacteria	Firmicutes_A	Clostridia	Oscillospirales	Acutalibacteraceae	unclassified	unclassified
MAG-0866	d__Bacteria;p__Bacteroidota;c__Bacteroidia;o__Bacteroidales;f__Bacteroidaceae;	Bacteria	Bacteroidota	Bacteroidia	Bacteroidales	Bacteroidaceae	unclassified	unclassified
MAG-0867	d__Bacteria;p__Firmicutes_A;c__Clostridia;o__Oscillospirales;f__Acutalibacteraceae;g__DTU089_A;	Bacteria	Firmicutes_A	Clostridia	Oscillospirales	Acutalibacteraceae	DTU089_A	unclassified
MAG-0868	d__Bacteria;p__Bacteroidota;c__Bacteroidia;o__Bacteroidales;f__Bacteroidaceae;g__Prevotellamassilia;	Bacteria	Bacteroidota	Bacteroidia	Bacteroidales	Bacteroidaceae	Prevotellamassilia	unclassified
MAG-0869	d__Bacteria;p__Firmicutes_A;c__Clostridia;o__Oscillospirales;f__CAG	Bacteria	Firmicutes_A	Clostridia	Oscillospirales	CAG-272	unclassified	unclassified
MAG-0870	d__Bacteria;p__Firmicutes_A;c__Clostridia;o__Oscillospirales;f__Acutalibacteraceae;g__UBA6857;	Bacteria	Firmicutes_A	Clostridia	Oscillospirales	Acutalibacteraceae	UBA6857	unclassified
MAG-0871	d__Bacteria;p__Bacteroidota;c__Bacteroidia;o__Bacteroidales;f__Rikenellaceae;g__Alistipes;	Bacteria	Bacteroidota	Bacteroidia	Bacteroidales	Rikenellaceae	Alistipes	unclassified
MAG-0872	d__Bacteria;p__Firmicutes_A;c__Clostridia;o__Lachnospirales;f__Lachnospiraceae;g__CAG	Bacteria	Firmicutes_A	Clostridia	Lachnospirales	Lachnospiraceae	CAG-303	unclassified
MAG-0873	d__Bacteria;p__Firmicutes_A;c__Clostridia;o__4C28d	Bacteria	Firmicutes_A	Clostridia	4C28d-15	RUG350	unclassified	unclassified
MAG-0874	d__Bacteria;p__Firmicutes_A;c__Clostridia;o__Oscillospirales;f__CAG	Bacteria	Firmicutes_A	Clostridia	Oscillospirales	CAG-272	unclassified	unclassified
MAG-0875	d__Bacteria;p__Firmicutes_A;c__Clostridia;o__Oscillospirales;f__Acutalibacteraceae;g__UBA6857;	Bacteria	Firmicutes_A	Clostridia	Oscillospirales	Acutalibacteraceae	UBA6857	unclassified
MAG-0876	d__Bacteria;p__Firmicutes_A;c__Clostridia;o__Oscillospirales;f__Acutalibacteraceae;	Bacteria	Firmicutes_A	Clostridia	Oscillospirales	Acutalibacteraceae	unclassified	unclassified
MAG-0877	d__Bacteria;p__Firmicutes_A;c__Clostridia;o__Oscillospirales;f__CAG	Bacteria	Firmicutes_A	Clostridia	Oscillospirales	CAG-272	CAG-448	unclassified
MAG-0878	d__Bacteria;p__Firmicutes_A;c__Clostridia;o__Oscillospirales;f__CAG	Bacteria	Firmicutes_A	Clostridia	Oscillospirales	CAG-272	CAG-448	unclassified
MAG-0879	d__Bacteria;p__Firmicutes_A;c__Clostridia;o__Oscillospirales;f__CAG	Bacteria	Firmicutes_A	Clostridia	Oscillospirales	CAG-272	unclassified	unclassified
MAG-0880	d__Bacteria;p__Bacteroidota;c__Bacteroidia;o__Bacteroidales;f__Rikenellaceae;g__Alistipes;	Bacteria	Bacteroidota	Bacteroidia	Bacteroidales	Rikenellaceae	Alistipes	unclassified
MAG-0881	d__Bacteria;p__Firmicutes_A;c__Clostridia;o__4C28d	Bacteria	Firmicutes_A	Clostridia	4C28d-15	RUG350	unclassified	unclassified
MAG-0882	d__Bacteria;p__Firmicutes_A;c__Clostridia;o__Oscillospirales;f__CAG	Bacteria	Firmicutes_A	Clostridia	Oscillospirales	CAG-272	UBA1740	unclassified
MAG-0883	d__Bacteria;p__Firmicutes_A;c__Clostridia;o__Oscillospirales;f__Acutalibacteraceae;g__UBA1081;	Bacteria	Firmicutes_A	Clostridia	Oscillospirales	Acutalibacteraceae	UBA1081	unclassified
MAG-0884	d__Bacteria;p__Firmicutes_A;c__Clostridia;o__Oscillospirales;f__CAG	Bacteria	Firmicutes_A	Clostridia	Oscillospirales	CAG-272	unclassified	unclassified
MAG-0885	d__Bacteria;p__Firmicutes_A;c__Clostridia;o__4C28d	Bacteria	Firmicutes_A	Clostridia	4C28d-15	CAG-314	CAG-1435	unclassified
MAG-0886	d__Bacteria;p__Firmicutes;c__Bacilli;o__RFN20;f__CAG	Bacteria	Firmicutes	Bacilli	RFN20	CAG-826	unclassified	unclassified
MAG-0887	d__Bacteria;p__Firmicutes_A;c__Clostridia;o__Oscillospirales;f__CAG	Bacteria	Firmicutes_A	Clostridia	Oscillospirales	CAG-272	UBA1740	unclassified
MAG-0888	d__Bacteria;p__Firmicutes_A;c__Clostridia;o__Oscillospirales;f__CAG	Bacteria	Firmicutes_A	Clostridia	Oscillospirales	CAG-272	UBA1740	unclassified
MAG-0889	d__Bacteria;p__Firmicutes_A;c__Clostridia;o__Oscillospirales;f__CAG	Bacteria	Firmicutes_A	Clostridia	Oscillospirales	CAG-272	unclassified	unclassified
MAG-0890	d__Bacteria;p__Firmicutes_A;c__Clostridia;o__Oscillospirales;f__Acutalibacteraceae;	Bacteria	Firmicutes_A	Clostridia	Oscillospirales	Acutalibacteraceae	unclassified	unclassified
MAG-0891	d__Bacteria;p__Firmicutes_A;c__Clostridia;o__Oscillospirales;f__CAG	Bacteria	Firmicutes_A	Clostridia	Oscillospirales	CAG-272	UBA1740	unclassified
MAG-0892	d__Bacteria;p__Firmicutes_A;c__Clostridia;o__Oscillospirales;f__Acutalibacteraceae;g__UBA6857;	Bacteria	Firmicutes_A	Clostridia	Oscillospirales	Acutalibacteraceae	UBA6857	unclassified
MAG-0893	d__Bacteria;p__Firmicutes_A;c__Clostridia;o__Oscillospirales;f__CAG	Bacteria	Firmicutes_A	Clostridia	Oscillospirales	CAG-272	unclassified	unclassified
MAG-0894	d__Bacteria;p__Bacteroidota;c__Bacteroidia;o__Bacteroidales;f__Bacteroidaceae;	Bacteria	Bacteroidota	Bacteroidia	Bacteroidales	Bacteroidaceae	unclassified	unclassified
MAG-0895	d__Bacteria;p__Firmicutes_A;c__Clostridia;o__Oscillospirales;f__CAG	Bacteria	Firmicutes_A	Clostridia	Oscillospirales	CAG-272	Firm-07	unclassified
MAG-0896	d__Bacteria;p__Firmicutes_A;c__Clostridia;o__4C28d	Bacteria	Firmicutes_A	Clostridia	4C28d-15	CAG-727	QALS01	unclassified
MAG-0897	d__Bacteria;p__Bacteroidota;c__Bacteroidia;o__Bacteroidales;f__Rikenellaceae;g__Alistipes;	Bacteria	Bacteroidota	Bacteroidia	Bacteroidales	Rikenellaceae	Alistipes	unclassified
MAG-0898	d__Bacteria;p__Firmicutes_A;c__Clostridia;o__4C28d	Bacteria	Firmicutes_A	Clostridia	4C28d-15	CAG-727	QALS01	unclassified
MAG-0899	d__Bacteria;p__Bacteroidota;c__Bacteroidia;o__Bacteroidales;f__Bacteroidaceae;	Bacteria	Bacteroidota	Bacteroidia	Bacteroidales	Bacteroidaceae	unclassified	unclassified
MAG-0900	d__Bacteria;p__Bacteroidota;c__Bacteroidia;o__Bacteroidales;f__Bacteroidaceae;	Bacteria	Bacteroidota	Bacteroidia	Bacteroidales	Bacteroidaceae	unclassified	unclassified
MAG-0901	d__Bacteria;p__Spirochaetota;c__Spirochaetia;o__Treponematales;f__Treponemataceae;g__Treponema_D;	Bacteria	Spirochaetota	Spirochaetia	Treponematales	Treponemataceae	Treponema_D	unclassified
MAG-0902	d__Bacteria;p__Firmicutes_A;c__Clostridia;o__Oscillospirales;f__CAG	Bacteria	Firmicutes_A	Clostridia	Oscillospirales	CAG-272	unclassified	unclassified
MAG-0903	d__Bacteria;p__Firmicutes_A;c__Clostridia;o__Oscillospirales;f__Acutalibacteraceae;	Bacteria	Firmicutes_A	Clostridia	Oscillospirales	Acutalibacteraceae	unclassified	unclassified
MAG-0904	d__Bacteria;p__Firmicutes_A;c__Clostridia;o__Lachnospirales;f__Lachnospiraceae;	Bacteria	Firmicutes_A	Clostridia	Lachnospirales	Lachnospiraceae	unclassified	unclassified
MAG-0905	d__Bacteria;p__Firmicutes_A;c__Clostridia;o__4C28d	Bacteria	Firmicutes_A	Clostridia	4C28d-15	CAG-727	QALS01	unclassified
MAG-0906	d__Bacteria;p__Firmicutes_A;c__Clostridia;o__Oscillospirales;f__Acutalibacteraceae;	Bacteria	Firmicutes_A	Clostridia	Oscillospirales	Acutalibacteraceae	unclassified	unclassified
MAG-0907	d__Bacteria;p__Firmicutes_A;c__Clostridia;o__Oscillospirales;f__Oscillospiraceae;g__CAG	Bacteria	Firmicutes_A	Clostridia	Oscillospirales	Oscillospiraceae	CAG-110	unclassified
MAG-0908	d__Bacteria;p__Firmicutes_A;c__Clostridia;o__Oscillospirales;f__CAG	Bacteria	Firmicutes_A	Clostridia	Oscillospirales	CAG-272	unclassified	unclassified
MAG-0909	d__Bacteria;p__Bacteroidota;c__Bacteroidia;o__Bacteroidales;f__Rikenellaceae;g__Alistipes;	Bacteria	Bacteroidota	Bacteroidia	Bacteroidales	Rikenellaceae	Alistipes	unclassified
MAG-0910	d__Bacteria;p__Firmicutes_A;c__Clostridia;o__Oscillospirales;f__Acutalibacteraceae;g__UBA737;	Bacteria	Firmicutes_A	Clostridia	Oscillospirales	Acutalibacteraceae	UBA737	unclassified
MAG-0911	d__Bacteria;p__Firmicutes_A;c__Clostridia;o__Oscillospirales;f__CAG	Bacteria	Firmicutes_A	Clostridia	Oscillospirales	CAG-272	CAG-448	unclassified
MAG-0912	d__Bacteria;p__Firmicutes_A;c__Clostridia;o__Oscillospirales;f__Oscillospiraceae;g__CAG	Bacteria	Firmicutes_A	Clostridia	Oscillospirales	Oscillospiraceae	CAG-110	unclassified
MAG-0913	d__Bacteria;p__Bacteroidota;c__Bacteroidia;o__Bacteroidales;f__Bacteroidaceae;	Bacteria	Bacteroidota	Bacteroidia	Bacteroidales	Bacteroidaceae	unclassified	unclassified
MAG-0914	d__Bacteria;p__Firmicutes_A;c__Clostridia;o__4C28d	Bacteria	Firmicutes_A	Clostridia	4C28d-15	CAG-727	QALS01	unclassified
MAG-0915	d__Bacteria;p__Firmicutes_A;c__Clostridia;o__Monoglobales;	Bacteria	Firmicutes_A	Clostridia	Monoglobales	unclassified	unclassified	unclassified
MAG-0916	d__Bacteria;p__Firmicutes_A;c__Clostridia;o__Oscillospirales;f__CAG	Bacteria	Firmicutes_A	Clostridia	Oscillospirales	CAG-272	unclassified	unclassified
MAG-0917	d__Bacteria;p__Firmicutes_A;c__Clostridia;o__Oscillospirales;f__Acutalibacteraceae;g__UBA8612;	Bacteria	Firmicutes_A	Clostridia	Oscillospirales	Acutalibacteraceae	UBA8612	unclassified
MAG-0918	d__Bacteria;p__Firmicutes_A;c__Clostridia;	Bacteria	Firmicutes_A	Clostridia		unclassified	unclassified	unclassified
MAG-0919	d__Bacteria;p__Bacteroidota;c__Bacteroidia;o__Bacteroidales;f__Bacteroidaceae;	Bacteria	Bacteroidota	Bacteroidia	Bacteroidales	Bacteroidaceae	unclassified	unclassified
MAG-0920	d__Bacteria;p__Firmicutes_A;c__Clostridia;o__Lachnospirales;f__Lachnospiraceae;g__Acetatifactor;	Bacteria	Firmicutes_A	Clostridia	Lachnospirales	Lachnospiraceae	Acetatifactor	unclassified
MAG-0921	d__Bacteria;p__Firmicutes_A;c__Clostridia;o__Oscillospirales;f__Acutalibacteraceae;g__UBA1081;	Bacteria	Firmicutes_A	Clostridia	Oscillospirales	Acutalibacteraceae	UBA1081	unclassified
MAG-0922	d__Bacteria;p__Bacteroidota;c__Bacteroidia;o__Bacteroidales;f__Rikenellaceae;g__Alistipes;	Bacteria	Bacteroidota	Bacteroidia	Bacteroidales	Rikenellaceae	Alistipes	unclassified
MAG-0923	d__Bacteria;p__Firmicutes_A;c__Clostridia;o__Oscillospirales;f__CAG	Bacteria	Firmicutes_A	Clostridia	Oscillospirales	CAG-272	unclassified	unclassified
MAG-0924	d__Bacteria;p__Firmicutes_A;c__Clostridia;o__Oscillospirales;f__Acutalibacteraceae;g__Ruminococcus_E;	Bacteria	Firmicutes_A	Clostridia	Oscillospirales	Acutalibacteraceae	Ruminococcus_E	unclassified
MAG-0925	d__Bacteria;p__Bacteroidota;c__Bacteroidia;o__Bacteroidales;f__Rikenellaceae;	Bacteria	Bacteroidota	Bacteroidia	Bacteroidales	Rikenellaceae	unclassified	unclassified
MAG-0926	d__Bacteria;p__Bacteroidota;c__Bacteroidia;o__Bacteroidales;f__Rikenellaceae;g__Alistipes;	Bacteria	Bacteroidota	Bacteroidia	Bacteroidales	Rikenellaceae	Alistipes	unclassified
MAG-0927	d__Bacteria;p__Firmicutes_A;c__Clostridia;o__Lachnospirales;f__Lachnospiraceae;	Bacteria	Firmicutes_A	Clostridia	Lachnospirales	Lachnospiraceae	unclassified	unclassified
MAG-0928	d__Bacteria;p__Elusimicrobiota;c__Elusimicrobia;o__Elusimicrobiales;f__Elusimicrobiaceae;g__UBA1436;	Bacteria	Elusimicrobiota	Elusimicrobia	Elusimicrobiales	Elusimicrobiaceae	UBA1436	unclassified
MAG-0929	d__Bacteria;p__Firmicutes_A;c__Clostridia;o__Oscillospirales;f__CAG	Bacteria	Firmicutes_A	Clostridia	Oscillospirales	CAG-272	CAG-448	unclassified
MAG-0930	d__Bacteria;p__Firmicutes_A;c__Clostridia;o__Oscillospirales;f__CAG	Bacteria	Firmicutes_A	Clostridia	Oscillospirales	CAG-272	QALR01	unclassified
MAG-0931	d__Bacteria;p__Bacteroidota;c__Bacteroidia;o__Bacteroidales;f__UBA932;g__RC9;	Bacteria	Bacteroidota	Bacteroidia	Bacteroidales	UBA932	RC9	unclassified
MAG-0932	d__Bacteria;p__Firmicutes_A;c__Clostridia;o__Oscillospirales;f__CAG	Bacteria	Firmicutes_A	Clostridia	Oscillospirales	CAG-272	CAG-448	unclassified
MAG-0933	d__Bacteria;p__Firmicutes_A;c__Clostridia;o__Oscillospirales;f__CAG	Bacteria	Firmicutes_A	Clostridia	Oscillospirales	CAG-272	Firm-07	unclassified
MAG-0934	d__Bacteria;p__Firmicutes_A;c__Clostridia;o__Oscillospirales;f__CAG	Bacteria	Firmicutes_A	Clostridia	Oscillospirales	CAG-272	unclassified	unclassified
MAG-0935	d__Bacteria;p__Firmicutes_A;c__Clostridia;o__Oscillospirales;f__CAG	Bacteria	Firmicutes_A	Clostridia	Oscillospirales	CAG-272	UBA1740	unclassified
MAG-0936	d__Bacteria;p__Bacteroidota;c__Bacteroidia;o__Bacteroidales;f__UBA932;g__RC9;	Bacteria	Bacteroidota	Bacteroidia	Bacteroidales	UBA932	RC9	unclassified
MAG-0937	d__Bacteria;p__Bacteroidota;c__Bacteroidia;o__Bacteroidales;f__Rikenellaceae;g__Alistipes;	Bacteria	Bacteroidota	Bacteroidia	Bacteroidales	Rikenellaceae	Alistipes	unclassified
MAG-0938	d__Bacteria;p__Proteobacteria;c__Gammaproteobacteria;o__Burkholderiales;f__Burkholderiaceae;g__CAG	Bacteria	Proteobacteria	Gammaproteobacteria	Burkholderiales	Burkholderiaceae	CAG-521	unclassified
MAG-0939	d__Bacteria;p__Firmicutes_A;c__Clostridia;o__Oscillospirales;f__Acutalibacteraceae;	Bacteria	Firmicutes_A	Clostridia	Oscillospirales	Acutalibacteraceae	unclassified	unclassified
MAG-0940	d__Bacteria;p__Firmicutes;c__Bacilli;o__RFN20;	Bacteria	Firmicutes	Bacilli	RFN20	unclassified	unclassified	unclassified
MAG-0941	d__Bacteria;p__Bacteroidota;c__Bacteroidia;o__Bacteroidales;f__UBA932;g__RC9;	Bacteria	Bacteroidota	Bacteroidia	Bacteroidales	UBA932	RC9	unclassified
MAG-0942	d__Bacteria;p__Bacteroidota;c__Bacteroidia;o__Bacteroidales;f__Paludibacteraceae;	Bacteria	Bacteroidota	Bacteroidia	Bacteroidales	Paludibacteraceae	unclassified	unclassified
MAG-0943	d__Bacteria;p__Bacteroidota;c__Bacteroidia;o__Bacteroidales;f__UBA932;g__RC9;	Bacteria	Bacteroidota	Bacteroidia	Bacteroidales	UBA932	RC9	unclassified
MAG-0944	d__Bacteria;p__Firmicutes_A;c__Clostridia;o__Oscillospirales;f__CAG	Bacteria	Firmicutes_A	Clostridia	Oscillospirales	CAG-272	Firm-07	unclassified
MAG-0945	d__Bacteria;p__Firmicutes_A;c__Clostridia;o__Oscillospirales;f__CAG	Bacteria	Firmicutes_A	Clostridia	Oscillospirales	CAG-272	CAG-448	unclassified
MAG-0946	d__Bacteria;p__Firmicutes_A;c__Clostridia;o__Oscillospirales;f__CAG	Bacteria	Firmicutes_A	Clostridia	Oscillospirales	CAG-272	CAG-448	unclassified
MAG-0947	d__Bacteria;p__Bacteroidota;c__Bacteroidia;o__Bacteroidales;f__UBA932;g__RC9;	Bacteria	Bacteroidota	Bacteroidia	Bacteroidales	UBA932	RC9	unclassified
MAG-0948	d__Bacteria;p__Bacteroidota;c__Bacteroidia;o__Bacteroidales;f__Bacteroidaceae;g__Prevotella;	Bacteria	Bacteroidota	Bacteroidia	Bacteroidales	Bacteroidaceae	Prevotella	unclassified
MAG-0949	d__Bacteria;p__Firmicutes_A;c__Clostridia;o__4C28d	Bacteria	Firmicutes_A	Clostridia	4C28d-15	CAG-727	QALS01	unclassified
MAG-0950	d__Bacteria;p__Bacteroidota;c__Bacteroidia;o__Bacteroidales;f__Muribaculaceae;g__Paramuribaculum;	Bacteria	Bacteroidota	Bacteroidia	Bacteroidales	Muribaculaceae	Paramuribaculum	unclassified
MAG-0951	d__Bacteria;p__Firmicutes_A;c__Clostridia;o__Oscillospirales;f__CAG	Bacteria	Firmicutes_A	Clostridia	Oscillospirales	CAG-272	QALR01	unclassified
MAG-0952	d__Bacteria;p__Firmicutes_A;c__Clostridia;o__4C28d	Bacteria	Firmicutes_A	Clostridia	4C28d-15	CAG-727	UBA10281	unclassified
MAG-0953	d__Bacteria;p__Bacteroidota;c__Bacteroidia;o__Bacteroidales;f__Bacteroidaceae;g__UBA4372;s__UBA4372	Bacteria	Bacteroidota	Bacteroidia	Bacteroidales	Bacteroidaceae	UBA4372	UBA4372 sp002297545
MAG-0954	d__Bacteria;p__Bacteroidota;c__Bacteroidia;o__Bacteroidales;f__Bacteroidaceae;g__Prevotella;s__Prevotella	Bacteria	Bacteroidota	Bacteroidia	Bacteroidales	Bacteroidaceae	Prevotella	Prevotella sp900119285
MAG-0955	d__Bacteria;p__Bacteroidota;c__Bacteroidia;o__Bacteroidales;f__Bacteroidaceae;g__Prevotellamassilia;	Bacteria	Bacteroidota	Bacteroidia	Bacteroidales	Bacteroidaceae	Prevotellamassilia	unclassified
MAG-0956	d__Bacteria;p__Bacteroidota;c__Bacteroidia;o__Bacteroidales;f__Muribaculaceae;g__C941;	Bacteria	Bacteroidota	Bacteroidia	Bacteroidales	Muribaculaceae	C941	unclassified
MAG-0957	d__Bacteria;p__Firmicutes_A;c__Clostridia;o__4C28d	Bacteria	Firmicutes_A	Clostridia	4C28d-15	CAG-727	QALS01	unclassified
MAG-0958	d__Bacteria;p__Firmicutes_A;c__Clostridia;o__Oscillospirales;f__CAG	Bacteria	Firmicutes_A	Clostridia	Oscillospirales	CAG-272	Firm-07	unclassified
MAG-0959	d__Bacteria;p__Bacteroidota;c__Bacteroidia;o__Bacteroidales;f__Bacteroidaceae;g__Bacteroides_B;	Bacteria	Bacteroidota	Bacteroidia	Bacteroidales	Bacteroidaceae	Bacteroides_B	unclassified
MAG-0960	d__Bacteria;p__Firmicutes_A;c__Clostridia;o__4C28d	Bacteria	Firmicutes_A	Clostridia	4C28d-15	CAG-727	QALS01	unclassified
MAG-0961	d__Bacteria;p__Firmicutes_A;c__Clostridia;o__4C28d	Bacteria	Firmicutes_A	Clostridia	4C28d-15	CAG-727	QALS01	unclassified
MAG-0962	d__Bacteria;p__Firmicutes_A;c__Clostridia;o__Oscillospirales;f__Acutalibacteraceae;g__CAG	Bacteria	Firmicutes_A	Clostridia	Oscillospirales	Acutalibacteraceae	CAG-180	unclassified
MAG-0963	d__Bacteria;p__Firmicutes_A;c__Clostridia;o__Oscillospirales;f__Oscillospiraceae;g__CAG	Bacteria	Firmicutes_A	Clostridia	Oscillospirales	Oscillospiraceae	CAG-110	unclassified
MAG-0964	d__Bacteria;p__Firmicutes_A;c__Clostridia;o__Oscillospirales;f__Acutalibacteraceae;g__CAG	Bacteria	Firmicutes_A	Clostridia	Oscillospirales	Acutalibacteraceae	CAG-177	unclassified
MAG-0965	d__Bacteria;p__Bacteroidota;c__Bacteroidia;o__Bacteroidales;f__Muribaculaceae;	Bacteria	Bacteroidota	Bacteroidia	Bacteroidales	Muribaculaceae	unclassified	unclassified
MAG-0966	d__Bacteria;p__Firmicutes_A;c__Clostridia;o__Oscillospirales;f__CAG	Bacteria	Firmicutes_A	Clostridia	Oscillospirales	CAG-272	unclassified	unclassified
MAG-0967	d__Bacteria;p__Bacteroidota;c__Bacteroidia;o__Bacteroidales;f__Rikenellaceae;g__Alistipes;	Bacteria	Bacteroidota	Bacteroidia	Bacteroidales	Rikenellaceae	Alistipes	unclassified
MAG-0968	d__Bacteria;p__Bacteroidota;c__Bacteroidia;o__Bacteroidales;f__Rikenellaceae;g__Alistipes;	Bacteria	Bacteroidota	Bacteroidia	Bacteroidales	Rikenellaceae	Alistipes	unclassified
MAG-0969	d__Bacteria;p__Bacteroidota;c__Bacteroidia;o__Bacteroidales;f__Rikenellaceae;	Bacteria	Bacteroidota	Bacteroidia	Bacteroidales	Rikenellaceae	unclassified	unclassified
MAG-0970	d__Bacteria;p__Firmicutes_A;c__Clostridia;o__4C28d	Bacteria	Firmicutes_A	Clostridia	4C28d-15	CAG-727	UBA10281	unclassified
MAG-0971	d__Bacteria;p__Firmicutes_C;c__Negativicutes;o__Acidaminococcales;f__Acidaminococcaceae;g__Phascolarctobacterium_A;	Bacteria	Firmicutes_C	Negativicutes	Acidaminococcales	Acidaminococcaceae	Phascolarctobacterium_A	unclassified
MAG-0972	d__Bacteria;p__Bacteroidota;c__Bacteroidia;o__Bacteroidales;f__Muribaculaceae;	Bacteria	Bacteroidota	Bacteroidia	Bacteroidales	Muribaculaceae	unclassified	unclassified
MAG-0973	d__Bacteria;p__Firmicutes_A;c__Clostridia;o__4C28d	Bacteria	Firmicutes_A	Clostridia	4C28d-15	CAG-727	unclassified	unclassified
MAG-0974	d__Bacteria;p__Firmicutes;c__Bacilli;o__Erysipelotrichales;f__Erysipelotrichaceae;	Bacteria	Firmicutes	Bacilli	Erysipelotrichales	Erysipelotrichaceae	unclassified	unclassified
MAG-0975	d__Bacteria;p__Firmicutes_A;c__Clostridia;o__Lachnospirales;f__Lachnospiraceae;g__SZUA	Bacteria	Firmicutes_A	Clostridia	Lachnospirales	Lachnospiraceae	SZUA-378	unclassified
MAG-0976	d__Bacteria;p__Firmicutes_A;c__Clostridia;o__Oscillospirales;f__CAG	Bacteria	Firmicutes_A	Clostridia	Oscillospirales	CAG-272	CAG-448	unclassified
MAG-0977	d__Bacteria;p__Firmicutes_B;c__Dehalobacteriia;o__UBA4068;f__UBA5755;	Bacteria	Firmicutes_B	Dehalobacteriia	UBA4068	UBA5755	unclassified	unclassified
MAG-0978	d__Bacteria;p__Bacteroidota;c__Bacteroidia;o__Bacteroidales;f__Paludibacteraceae;	Bacteria	Bacteroidota	Bacteroidia	Bacteroidales	Paludibacteraceae	unclassified	unclassified
MAG-0979	d__Bacteria;p__Firmicutes_A;c__Clostridia;o__Monoglobales;	Bacteria	Firmicutes_A	Clostridia	Monoglobales	unclassified	unclassified	unclassified
MAG-0980	d__Bacteria;p__Firmicutes_A;c__Clostridia;o__Oscillospirales;f__CAG	Bacteria	Firmicutes_A	Clostridia	Oscillospirales	CAG-272	QALR01	unclassified
MAG-0981	d__Bacteria;p__Firmicutes_A;c__Clostridia;o__Lachnospirales;f__Anaerotignaceae;g__Anaerotignum;	Bacteria	Firmicutes_A	Clostridia	Lachnospirales	Anaerotignaceae	Anaerotignum	unclassified
MAG-0982	d__Bacteria;p__Firmicutes_A;c__Clostridia;o__Lachnospirales;f__Lachnospiraceae;g__CAG	Bacteria	Firmicutes_A	Clostridia	Lachnospirales	Lachnospiraceae	CAG-81	unclassified
MAG-0983	d__Bacteria;p__Firmicutes_A;c__Clostridia;o__4C28d	Bacteria	Firmicutes_A	Clostridia	4C28d-15	UBA1242	UBA7862	unclassified
MAG-0984	d__Bacteria;p__Firmicutes_A;c__Clostridia;o__Lachnospirales;f__Lachnospiraceae;g__Agathobacter;	Bacteria	Firmicutes_A	Clostridia	Lachnospirales	Lachnospiraceae	Agathobacter	unclassified
MAG-0985	d__Bacteria;p__Bacteroidota;c__Bacteroidia;o__Bacteroidales;f__Rikenellaceae;g__Alistipes;	Bacteria	Bacteroidota	Bacteroidia	Bacteroidales	Rikenellaceae	Alistipes	unclassified
MAG-0986	d__Bacteria;p__Elusimicrobiota;c__Elusimicrobia;o__Elusimicrobiales;f__Elusimicrobiaceae;g__UBA1436;s__UBA1436	Bacteria	Elusimicrobiota	Elusimicrobia	Elusimicrobiales	Elusimicrobiaceae	UBA1436	UBA1436 sp002329395
MAG-0987	d__Bacteria;p__Firmicutes_A;c__Clostridia;o__4C28d	Bacteria	Firmicutes_A	Clostridia	4C28d-15	CAG-727	QALS01	unclassified
MAG-0988	d__Bacteria;p__Firmicutes_A;c__Clostridia;o__Oscillospirales;f__Oscillospiraceae;g__CAG	Bacteria	Firmicutes_A	Clostridia	Oscillospirales	Oscillospiraceae	CAG-83	unclassified
MAG-0989	d__Bacteria;p__Firmicutes_A;c__Clostridia;o__Lachnospirales;f__Lachnospiraceae;	Bacteria	Firmicutes_A	Clostridia	Lachnospirales	Lachnospiraceae	unclassified	unclassified
MAG-0990	d__Bacteria;p__Firmicutes_A;c__Clostridia;o__4C28d	Bacteria	Firmicutes_A	Clostridia	4C28d-15	CAG-727	QALS01	unclassified
MAG-0991	d__Bacteria;p__Firmicutes_A;c__Clostridia;o__Oscillospirales;f__Acutalibacteraceae;g__UBA8612;	Bacteria	Firmicutes_A	Clostridia	Oscillospirales	Acutalibacteraceae	UBA8612	unclassified
MAG-0992	d__Bacteria;p__Proteobacteria;c__Alphaproteobacteria;o__RF32;f__CAG	Bacteria	Proteobacteria	Alphaproteobacteria	RF32	CAG-239	CAG-495	unclassified
MAG-0993	d__Bacteria;p__Firmicutes_A;c__Clostridia;o__Oscillospirales;f__Oscillospiraceae;g__CAG	Bacteria	Firmicutes_A	Clostridia	Oscillospirales	Oscillospiraceae	CAG-110	unclassified
MAG-0994	d__Bacteria;p__Firmicutes_A;c__Clostridia;o__Oscillospirales;f__CAG	Bacteria	Firmicutes_A	Clostridia	Oscillospirales	CAG-272	QALR01	unclassified
MAG-0995	d__Bacteria;p__Firmicutes_A;c__Clostridia;o__Oscillospirales;f__CAG	Bacteria	Firmicutes_A	Clostridia	Oscillospirales	CAG-272	unclassified	unclassified
MAG-0996	d__Bacteria;p__Bacteroidota;c__Bacteroidia;o__Bacteroidales;f__P3;g__UBA1219;	Bacteria	Bacteroidota	Bacteroidia	Bacteroidales	P3	UBA1219	unclassified
MAG-0997	d__Bacteria;p__Firmicutes_A;c__Clostridia;o__4C28d	Bacteria	Firmicutes_A	Clostridia	4C28d-15	CAG-727	QALS01	unclassified
MAG-0998	d__Bacteria;p__Bacteroidota;c__Bacteroidia;o__Bacteroidales;f__Rikenellaceae;	Bacteria	Bacteroidota	Bacteroidia	Bacteroidales	Rikenellaceae	unclassified	unclassified
MAG-0999	d__Bacteria;p__Bacteroidota;c__Bacteroidia;o__Bacteroidales;f__Rikenellaceae;g__Alistipes;	Bacteria	Bacteroidota	Bacteroidia	Bacteroidales	Rikenellaceae	Alistipes	unclassified
MAG-1000	d__Bacteria;p__Firmicutes_A;c__Clostridia;o__Oscillospirales;f__CAG	Bacteria	Firmicutes_A	Clostridia	Oscillospirales	CAG-272	CAG-448	unclassified
MAG-1001	d__Bacteria;p__Bacteroidota;c__Bacteroidia;o__Bacteroidales;f__Bacteroidaceae;g__UBA4372;	Bacteria	Bacteroidota	Bacteroidia	Bacteroidales	Bacteroidaceae	UBA4372	unclassified
MAG-1002	d__Bacteria;p__Bacteroidota;c__Bacteroidia;o__Bacteroidales;f__Paludibacteraceae;g__RF16;	Bacteria	Bacteroidota	Bacteroidia	Bacteroidales	Paludibacteraceae	RF16	unclassified
MAG-1003	d__Bacteria;p__Firmicutes_A;c__Clostridia;o__Oscillospirales;f__CAG	Bacteria	Firmicutes_A	Clostridia	Oscillospirales	CAG-272	unclassified	unclassified
MAG-1004	d__Bacteria;p__Verrucomicrobiota;c__Kiritimatiellae;o__RFP12;f__UBA1067;g__UBA1067;	Bacteria	Verrucomicrobiota	Kiritimatiellae	RFP12	UBA1067	UBA1067	unclassified
MAG-1005	d__Bacteria;p__Firmicutes_A;c__Clostridia;o__Lachnospirales;f__Lachnospiraceae;	Bacteria	Firmicutes_A	Clostridia	Lachnospirales	Lachnospiraceae	unclassified	unclassified
MAG-1006	d__Bacteria;p__Bacteroidota;c__Bacteroidia;o__Bacteroidales;f__Rikenellaceae;g__Alistipes;	Bacteria	Bacteroidota	Bacteroidia	Bacteroidales	Rikenellaceae	Alistipes	unclassified
MAG-1007	d__Bacteria;p__Bacteroidota;c__Bacteroidia;o__Bacteroidales;f__Muribaculaceae;g__M3;	Bacteria	Bacteroidota	Bacteroidia	Bacteroidales	Muribaculaceae	M3	unclassified
MAG-1008	d__Bacteria;p__Firmicutes_A;c__Clostridia;o__Lachnospirales;f__Lachnospiraceae;g__Butyrivibrio_A;	Bacteria	Firmicutes_A	Clostridia	Lachnospirales	Lachnospiraceae	Butyrivibrio_A	unclassified
MAG-1009	d__Bacteria;p__Bacteroidota;c__Bacteroidia;o__Bacteroidales;f__F082;g__F082;	Bacteria	Bacteroidota	Bacteroidia	Bacteroidales	F082	F082	unclassified
MAG-1010	d__Bacteria;p__Bacteroidota;c__Bacteroidia;o__Bacteroidales;f__Rikenellaceae;g__Alistipes;	Bacteria	Bacteroidota	Bacteroidia	Bacteroidales	Rikenellaceae	Alistipes	unclassified
MAG-1011	d__Bacteria;p__Firmicutes_C;c__Negativicutes;o__Acidaminococcales;f__Acidaminococcaceae;g__Phascolarctobacterium_A;	Bacteria	Firmicutes_C	Negativicutes	Acidaminococcales	Acidaminococcaceae	Phascolarctobacterium_A	unclassified
MAG-1012	d__Bacteria;p__Firmicutes_A;c__Clostridia;o__Oscillospirales;f__Oscillospiraceae;g__CAG	Bacteria	Firmicutes_A	Clostridia	Oscillospirales	Oscillospiraceae	CAG-110	unclassified
MAG-1013	d__Bacteria;p__Bacteroidota;c__Bacteroidia;o__Bacteroidales;f__Paludibacteraceae;g__RF16;	Bacteria	Bacteroidota	Bacteroidia	Bacteroidales	Paludibacteraceae	RF16	unclassified
MAG-1014	d__Bacteria;p__Elusimicrobiota;c__Elusimicrobia;o__Elusimicrobiales;f__Elusimicrobiaceae;	Bacteria	Elusimicrobiota	Elusimicrobia	Elusimicrobiales	Elusimicrobiaceae	unclassified	unclassified
MAG-1015	d__Bacteria;p__Firmicutes_A;c__Clostridia;o__Oscillospirales;f__CAG	Bacteria	Firmicutes_A	Clostridia	Oscillospirales	CAG-272	unclassified	unclassified
MAG-1016	d__Bacteria;p__Spirochaetota;c__Spirochaetia;o__Treponematales;f__Treponemataceae;g__Treponema_D;	Bacteria	Spirochaetota	Spirochaetia	Treponematales	Treponemataceae	Treponema_D	unclassified
MAG-1017	d__Bacteria;p__Firmicutes_A;c__Clostridia;o__Oscillospirales;f__Oscillospiraceae;g__CAG	Bacteria	Firmicutes_A	Clostridia	Oscillospirales	Oscillospiraceae	CAG-110	unclassified
MAG-1018	d__Bacteria;p__Bacteroidota;c__Bacteroidia;o__Bacteroidales;f__P3;g__UBA3388;s__UBA3388	Bacteria	Bacteroidota	Bacteroidia	Bacteroidales	P3	UBA3388	UBA3388 sp002358835
MAG-1019	d__Bacteria;p__Bacteroidota;c__Bacteroidia;o__Bacteroidales;f__Paludibacteraceae;g__RUG163;	Bacteria	Bacteroidota	Bacteroidia	Bacteroidales	Paludibacteraceae	RUG163	unclassified
MAG-1020	d__Bacteria;p__Bacteroidota;c__Bacteroidia;o__Bacteroidales;f__UBA932;g__RC9;	Bacteria	Bacteroidota	Bacteroidia	Bacteroidales	UBA932	RC9	unclassified
MAG-1021	d__Bacteria;p__Firmicutes_A;c__Clostridia;o__Oscillospirales;f__Acutalibacteraceae;g__UBA737;	Bacteria	Firmicutes_A	Clostridia	Oscillospirales	Acutalibacteraceae	UBA737	unclassified
MAG-1022	d__Bacteria;p__Bacteroidota;c__Bacteroidia;o__Bacteroidales;f__UBA932;g__RC9;	Bacteria	Bacteroidota	Bacteroidia	Bacteroidales	UBA932	RC9	unclassified
MAG-1023	d__Bacteria;p__Firmicutes_A;c__Clostridia;o__Oscillospirales;f__CAG	Bacteria	Firmicutes_A	Clostridia	Oscillospirales	CAG-272	Firm-07	unclassified
MAG-1024	d__Bacteria;p__Firmicutes_A;c__Clostridia;	Bacteria	Firmicutes_A	Clostridia		unclassified	unclassified	unclassified
MAG-1025	d__Bacteria;p__Firmicutes_A;c__Clostridia;o__4C28d	Bacteria	Firmicutes_A	Clostridia	4C28d-15	CAG-727	QALS01	unclassified
MAG-1026	d__Bacteria;p__Firmicutes_A;c__Clostridia;o__Oscillospirales;f__CAG	Bacteria	Firmicutes_A	Clostridia	Oscillospirales	CAG-272	QALR01	unclassified
MAG-1027	d__Bacteria;p__Bacteroidota;c__Bacteroidia;o__Bacteroidales;f__UBA932;g__RC9;	Bacteria	Bacteroidota	Bacteroidia	Bacteroidales	UBA932	RC9	unclassified
MAG-1028	d__Bacteria;p__Firmicutes_A;c__Clostridia;o__Oscillospirales;f__CAG	Bacteria	Firmicutes_A	Clostridia	Oscillospirales	CAG-272	UBA1740	unclassified
MAG-1029	d__Bacteria;p__Firmicutes_A;c__Clostridia;o__Oscillospirales;f__CAG	Bacteria	Firmicutes_A	Clostridia	Oscillospirales	CAG-272	CAG-448	unclassified
MAG-1030	d__Bacteria;p__Firmicutes_A;c__Clostridia;o__4C28d	Bacteria	Firmicutes_A	Clostridia	4C28d-15	UBA1242	UBA6345	unclassified
MAG-1031	d__Bacteria;p__Bacteroidota;c__Bacteroidia;o__Bacteroidales;f__Rikenellaceae;g__Alistipes;	Bacteria	Bacteroidota	Bacteroidia	Bacteroidales	Rikenellaceae	Alistipes	unclassified
MAG-1032	d__Bacteria;p__Firmicutes_A;c__Clostridia;o__4C28d	Bacteria	Firmicutes_A	Clostridia	4C28d-15	UBA1242	UBA5489	unclassified
MAG-1033	d__Bacteria;p__Firmicutes_C;c__Negativicutes;o__Acidaminococcales;f__Acidaminococcaceae;g__Phascolarctobacterium_A;	Bacteria	Firmicutes_C	Negativicutes	Acidaminococcales	Acidaminococcaceae	Phascolarctobacterium_A	unclassified
MAG-1034	d__Bacteria;p__Verrucomicrobiota;c__Lentisphaeria;o__Victivallales;f__Victivallaceae;	Bacteria	Verrucomicrobiota	Lentisphaeria	Victivallales	Victivallaceae	unclassified	unclassified
MAG-1036	d__Bacteria;p__Firmicutes_A;c__Clostridia;o__Oscillospirales;f__Acutalibacteraceae;g__UBA1081;	Bacteria	Firmicutes_A	Clostridia	Oscillospirales	Acutalibacteraceae	UBA1081	unclassified
MAG-1037	d__Bacteria;p__Bacteroidota;c__Bacteroidia;o__Bacteroidales;f__Bacteroidaceae;	Bacteria	Bacteroidota	Bacteroidia	Bacteroidales	Bacteroidaceae	unclassified	unclassified
MAG-1038	d__Bacteria;p__Firmicutes_A;c__Clostridia;o__Oscillospirales;f__CAG	Bacteria	Firmicutes_A	Clostridia	Oscillospirales	CAG-272	Firm-07	unclassified
MAG-1039	d__Bacteria;p__Bacteroidota;c__Bacteroidia;o__Bacteroidales;f__P3;g__UBA3388;s__UBA3388	Bacteria	Bacteroidota	Bacteroidia	Bacteroidales	P3	UBA3388	UBA3388 sp002358855
MAG-1040	d__Bacteria;p__Firmicutes_A;c__Clostridia;o__Oscillospirales;f__CAG	Bacteria	Firmicutes_A	Clostridia	Oscillospirales	CAG-272	unclassified	unclassified
MAG-1041	d__Bacteria;p__Firmicutes_C;c__Negativicutes;o__Acidaminococcales;f__Acidaminococcaceae;	Bacteria	Firmicutes_C	Negativicutes	Acidaminococcales	Acidaminococcaceae	unclassified	unclassified
MAG-1042	d__Bacteria;p__Firmicutes_A;c__Clostridia;o__Oscillospirales;f__Acutalibacteraceae;	Bacteria	Firmicutes_A	Clostridia	Oscillospirales	Acutalibacteraceae	unclassified	unclassified
MAG-1043	d__Bacteria;p__Bacteroidota;c__Bacteroidia;o__Bacteroidales;f__Rikenellaceae;g__Alistipes;	Bacteria	Bacteroidota	Bacteroidia	Bacteroidales	Rikenellaceae	Alistipes	unclassified
MAG-1044	d__Bacteria;p__Firmicutes_A;c__Clostridia;o__Oscillospirales;f__CAG	Bacteria	Firmicutes_A	Clostridia	Oscillospirales	CAG-272	UBA1740	unclassified
MAG-1045	d__Bacteria;p__Firmicutes_A;c__Clostridia;o__Oscillospirales;f__Acutalibacteraceae;g__UBA6857;	Bacteria	Firmicutes_A	Clostridia	Oscillospirales	Acutalibacteraceae	UBA6857	unclassified
MAG-1046	d__Bacteria;p__Firmicutes_A;c__Clostridia;o__Oscillospirales;f__Acutalibacteraceae;	Bacteria	Firmicutes_A	Clostridia	Oscillospirales	Acutalibacteraceae	unclassified	unclassified
MAG-1047	d__Bacteria;p__Firmicutes_A;c__Clostridia;o__Oscillospirales;f__Acutalibacteraceae;g__CAG	Bacteria	Firmicutes_A	Clostridia	Oscillospirales	Acutalibacteraceae	CAG-177	unclassified
MAG-1048	d__Bacteria;p__Firmicutes_A;c__Clostridia;o__Oscillospirales;f__CAG	Bacteria	Firmicutes_A	Clostridia	Oscillospirales	CAG-272	unclassified	unclassified
MAG-1049	d__Bacteria;p__Firmicutes_A;c__Clostridia;o__4C28d	Bacteria	Firmicutes_A	Clostridia	4C28d-15	CAG-314	unclassified	unclassified
MAG-1050	d__Bacteria;p__Firmicutes_A;c__Clostridia;o__Oscillospirales;f__CAG	Bacteria	Firmicutes_A	Clostridia	Oscillospirales	CAG-272	unclassified	unclassified
MAG-1051	d__Bacteria;p__Firmicutes_A;c__Clostridia;o__Oscillospirales;f__CAG	Bacteria	Firmicutes_A	Clostridia	Oscillospirales	CAG-272	unclassified	unclassified
MAG-1052	d__Bacteria;p__Firmicutes_A;c__Clostridia;o__4C28d	Bacteria	Firmicutes_A	Clostridia	4C28d-15	CAG-727	unclassified	unclassified
MAG-1053	d__Bacteria;p__Bacteroidota;c__Bacteroidia;o__Bacteroidales;f__Rikenellaceae;g__Alistipes;	Bacteria	Bacteroidota	Bacteroidia	Bacteroidales	Rikenellaceae	Alistipes	unclassified
MAG-1054	d__Bacteria;p__Spirochaetota;c__GWE2	Bacteria	Spirochaetota	GWE2-31-10	GWE2-31-10	GWE2-31-10	unclassified	unclassified
MAG-1055	d__Bacteria;p__Firmicutes_A;c__Clostridia;o__Oscillospirales;f__Acutalibacteraceae;g__Ruminococcus_E;	Bacteria	Firmicutes_A	Clostridia	Oscillospirales	Acutalibacteraceae	Ruminococcus_E	unclassified
MAG-1056	d__Bacteria;p__Firmicutes_A;c__Clostridia;o__Monoglobales;f__UBA9506;g__UBA9506;	Bacteria	Firmicutes_A	Clostridia	Monoglobales	UBA9506	UBA9506	unclassified
MAG-1057	d__Bacteria;p__Firmicutes_A;c__Clostridia;o__Oscillospirales;f__Acutalibacteraceae;g__Ruminococcus_E;	Bacteria	Firmicutes_A	Clostridia	Oscillospirales	Acutalibacteraceae	Ruminococcus_E	unclassified
MAG-1058	d__Bacteria;p__Firmicutes_A;c__Clostridia;o__Oscillospirales;f__CAG	Bacteria	Firmicutes_A	Clostridia	Oscillospirales	CAG-272	Firm-07	unclassified
MAG-1059	d__Bacteria;p__Firmicutes_A;c__Clostridia;o__4C28d	Bacteria	Firmicutes_A	Clostridia	4C28d-15	CAG-727	UBA4636	unclassified
MAG-1060	d__Bacteria;p__Firmicutes_A;c__Clostridia;o__Oscillospirales;f__Butyricicoccaceae;g__Butyricicoccus;s__Butyricicoccus	Bacteria	Firmicutes_A	Clostridia	Oscillospirales	Butyricicoccaceae	Butyricicoccus	Butyricicoccus pullicaecorum
MAG-1061	d__Bacteria;p__Firmicutes_C;c__Negativicutes;o__Selenomonadales;f__Selenomonadaceae;g__Anaerovibrio;	Bacteria	Firmicutes_C	Negativicutes	Selenomonadales	Selenomonadaceae	Anaerovibrio	unclassified
MAG-1062	d__Bacteria;p__Firmicutes_A;c__Clostridia;o__Lachnospirales;f__Lachnospiraceae;g__Faecalicatena;s__Faecalicatena	Bacteria	Firmicutes_A	Clostridia	Lachnospirales	Lachnospiraceae	Faecalicatena	Faecalicatena gnavus
MAG-1063	d__Bacteria;p__Firmicutes_A;c__Clostridia;o__Christensenellales;f__CAG	Bacteria	Firmicutes_A	Clostridia	Christensenellales	CAG-138	unclassified	unclassified
MAG-1064	d__Bacteria;p__Bacteroidota;c__Bacteroidia;o__Bacteroidales;f__Tannerellaceae;g__Parabacteroides;s__Parabacteroides	Bacteria	Bacteroidota	Bacteroidia	Bacteroidales	Tannerellaceae	Parabacteroides	Parabacteroides goldsteinii
MAG-1065	d__Bacteria;p__Campylobacterota;c__Campylobacteria;o__Campylobacterales;f__Campylobacteraceae;g__Campylobacter;	Bacteria	Campylobacterota	Campylobacteria	Campylobacterales	Campylobacteraceae	Campylobacter	unclassified
MAG-1066	d__Bacteria;p__Verrucomicrobiota;c__Verrucomicrobiae;o__Verrucomicrobiales;f__Akkermansiaceae;g__Akkermansia;	Bacteria	Verrucomicrobiota	Verrucomicrobiae	Verrucomicrobiales	Akkermansiaceae	Akkermansia	unclassified
MAG-1067	d__Bacteria;p__Elusimicrobiota;c__Elusimicrobia;o__Elusimicrobiales;f__Elusimicrobiaceae;g__UBA1436;s__UBA1436	Bacteria	Elusimicrobiota	Elusimicrobia	Elusimicrobiales	Elusimicrobiaceae	UBA1436	UBA1436 sp002329395
MAG-1068	d__Bacteria;p__Firmicutes_A;c__Clostridia;o__Oscillospirales;f__Acutalibacteraceae;g__RUG806;	Bacteria	Firmicutes_A	Clostridia	Oscillospirales	Acutalibacteraceae	RUG806	unclassified
MAG-1069	d__Bacteria;p__Bacteroidota;c__Bacteroidia;o__Bacteroidales;f__Tannerellaceae;g__Parabacteroides;	Bacteria	Bacteroidota	Bacteroidia	Bacteroidales	Tannerellaceae	Parabacteroides	unclassified
MAG-1070	d__Bacteria;p__Spirochaetota;c__Spirochaetia;o__Sphaerochaetales;f__Sphaerochaetaceae;	Bacteria	Spirochaetota	Spirochaetia	Sphaerochaetales	Sphaerochaetaceae	unclassified	unclassified
MAG-1071	d__Bacteria;p__Firmicutes_A;c__Clostridia;o__Oscillospirales;f__Ruminococcaceae;	Bacteria	Firmicutes_A	Clostridia	Oscillospirales	Ruminococcaceae	unclassified	unclassified
MAG-1072	d__Bacteria;p__Firmicutes_A;c__Clostridia;o__Lachnospirales;f__Anaerotignaceae;g__Anaerotignum;	Bacteria	Firmicutes_A	Clostridia	Lachnospirales	Anaerotignaceae	Anaerotignum	unclassified
MAG-1073	d__Bacteria;p__Proteobacteria;c__Alphaproteobacteria;o__RF32;f__CAG	Bacteria	Proteobacteria	Alphaproteobacteria	RF32	CAG-239	CAG-495	CAG-495 sp000436375
MAG-1074	d__Bacteria;p__Firmicutes_A;c__Clostridia;o__4C28d	Bacteria	Firmicutes_A	Clostridia	4C28d-15	DTU072	unclassified	unclassified
MAG-1075	d__Bacteria;p__Verrucomicrobiota;c__Verrucomicrobiae;o__Opitutales;f__UBA953;	Bacteria	Verrucomicrobiota	Verrucomicrobiae	Opitutales	UBA953	unclassified	unclassified
MAG-1076	d__Bacteria;p__Firmicutes_A;c__Clostridia;o__Lachnospirales;f__Lachnospiraceae;g__SZUA	Bacteria	Firmicutes_A	Clostridia	Lachnospirales	Lachnospiraceae	SZUA-378	unclassified
MAG-1079	d__Bacteria;p__Spirochaetota;c__Spirochaetia;o__Sphaerochaetales;f__Sphaerochaetaceae;g__UBA5920;	Bacteria	Spirochaetota	Spirochaetia	Sphaerochaetales	Sphaerochaetaceae	UBA5920	unclassified
MAG-1080	d__Bacteria;p__Verrucomicrobiota;c__Verrucomicrobiae;o__Opitutales;f__CAG	Bacteria	Verrucomicrobiota	Verrucomicrobiae	Opitutales	CAG-312	unclassified	unclassified
MAG-1081	d__Bacteria;p__Actinobacteriota;c__Coriobacteriia;o__Coriobacteriales;f__Atopobiaceae;g__Olsenella_C;s__Olsenella_C	Bacteria	Actinobacteriota	Coriobacteriia	Coriobacteriales	Atopobiaceae	Olsenella_C	Olsenella_C umbonata
MAG-1082	d__Bacteria;p__Firmicutes;c__Bacilli;o__RFN20;	Bacteria	Firmicutes	Bacilli	RFN20	unclassified	unclassified	unclassified
MAG-1083	d__Bacteria;p__Firmicutes;c__Bacilli;o__RFN20;f__CAG	Bacteria	Firmicutes	Bacilli	RFN20	CAG-826	UBA733	unclassified
MAG-1084	d__Bacteria;p__Firmicutes_A;c__Clostridia;o__4C28d	Bacteria	Firmicutes_A	Clostridia	4C28d-15	CAG-727	UBA10281	unclassified
MAG-1085	d__Bacteria;p__Firmicutes_A;c__Clostridia;o__Oscillospirales;f__Oscillospiraceae;g__Oscillibacter;	Bacteria	Firmicutes_A	Clostridia	Oscillospirales	Oscillospiraceae	Oscillibacter	unclassified
MAG-1086	d__Bacteria;p__Cyanobacteria;c__Vampirovibrionia;o__Gastranaerophilales;	Bacteria	Cyanobacteria	Vampirovibrionia	Gastranaerophilales	unclassified	unclassified	unclassified
MAG-1087	d__Bacteria;p__Firmicutes;c__Bacilli;o__Erysipelotrichales;f__Erysipelotrichaceae;g__UBA636;	Bacteria	Firmicutes	Bacilli	Erysipelotrichales	Erysipelotrichaceae	UBA636	unclassified
MAG-1088	d__Bacteria;p__Firmicutes_A;c__Clostridia;o__4C28d	Bacteria	Firmicutes_A	Clostridia	4C28d-15	CAG-314	unclassified	unclassified
MAG-1089	d__Bacteria;p__Bacteroidota;c__Bacteroidia;o__Bacteroidales;f__UBA932;g__RC9;	Bacteria	Bacteroidota	Bacteroidia	Bacteroidales	UBA932	RC9	unclassified
MAG-1090	d__Bacteria;p__Bacteroidota;c__Bacteroidia;o__Bacteroidales;f__Rikenellaceae;g__Alistipes;	Bacteria	Bacteroidota	Bacteroidia	Bacteroidales	Rikenellaceae	Alistipes	unclassified
MAG-1091	d__Bacteria;p__Firmicutes_A;c__Clostridia;o__Oscillospirales;f__CAG	Bacteria	Firmicutes_A	Clostridia	Oscillospirales	CAG-272	unclassified	unclassified
MAG-1092	d__Bacteria;p__Firmicutes_A;c__Clostridia;o__Oscillospirales;f__CAG	Bacteria	Firmicutes_A	Clostridia	Oscillospirales	CAG-272	unclassified	unclassified
MAG-1093	d__Bacteria;p__Firmicutes_A;c__Clostridia;o__Oscillospirales;f__CAG	Bacteria	Firmicutes_A	Clostridia	Oscillospirales	CAG-272	Firm-07	unclassified
MAG-1094	d__Bacteria;p__Firmicutes_A;c__Clostridia;o__Lachnospirales;f__Lachnospiraceae;	Bacteria	Firmicutes_A	Clostridia	Lachnospirales	Lachnospiraceae	unclassified	unclassified
MAG-1095	d__Bacteria;p__Firmicutes;c__Bacilli;o__RF39;f__CAG	Bacteria	Firmicutes	Bacilli	RF39	CAG-1000	CAG-582	unclassified
MAG-1096	d__Bacteria;p__Firmicutes_A;c__Clostridia;o__Lachnospirales;f__Lachnospiraceae;g__Roseburia;	Bacteria	Firmicutes_A	Clostridia	Lachnospirales	Lachnospiraceae	Roseburia	unclassified
MAG-1097	d__Bacteria;p__Firmicutes_A;c__Clostridia;o__Oscillospirales;f__Acutalibacteraceae;g__CAG	Bacteria	Firmicutes_A	Clostridia	Oscillospirales	Acutalibacteraceae	CAG-180	unclassified
MAG-1098	d__Bacteria;p__Firmicutes_A;c__Clostridia;o__Oscillospirales;f__Oscillospiraceae;g__CAG	Bacteria	Firmicutes_A	Clostridia	Oscillospirales	Oscillospiraceae	CAG-110	unclassified
MAG-1099	d__Bacteria;p__Firmicutes_A;c__Clostridia;o__4C28d	Bacteria	Firmicutes_A	Clostridia	4C28d-15	CAG-727	QALS01	unclassified
MAG-1100	d__Bacteria;p__Firmicutes_A;c__Clostridia;o__Lachnospirales;f__Lachnospiraceae;g__UBA2821;	Bacteria	Firmicutes_A	Clostridia	Lachnospirales	Lachnospiraceae	UBA2821	unclassified
MAG-1101	d__Bacteria;p__Bacteroidota;c__Bacteroidia;o__Bacteroidales;f__Bacteroidaceae;g__Prevotella;	Bacteria	Bacteroidota	Bacteroidia	Bacteroidales	Bacteroidaceae	Prevotella	unclassified
MAG-1102	d__Bacteria;p__Firmicutes_A;c__Clostridia;o__Lachnospirales;f__Lachnospiraceae;g__Butyrivibrio_A;	Bacteria	Firmicutes_A	Clostridia	Lachnospirales	Lachnospiraceae	Butyrivibrio_A	unclassified
MAG-1103	d__Bacteria;p__Firmicutes_A;c__Clostridia;o__Lachnospirales;f__Lachnospiraceae;g__Agathobacter;	Bacteria	Firmicutes_A	Clostridia	Lachnospirales	Lachnospiraceae	Agathobacter	unclassified
MAG-1104	d__Bacteria;p__Bacteroidota;c__Bacteroidia;o__Bacteroidales;f__Rikenellaceae;g__Alistipes;	Bacteria	Bacteroidota	Bacteroidia	Bacteroidales	Rikenellaceae	Alistipes	unclassified
MAG-1105	d__Bacteria;p__Spirochaetota;c__Spirochaetia;o__Treponematales;f__Treponemataceae;g__Treponema_D;s__Treponema_D	Bacteria	Spirochaetota	Spirochaetia	Treponematales	Treponemataceae	Treponema_D	Treponema_D porcinum
MAG-1106	d__Bacteria;p__Firmicutes_A;c__Clostridia;o__Oscillospirales;f__CAG	Bacteria	Firmicutes_A	Clostridia	Oscillospirales	CAG-272	unclassified	unclassified
MAG-1107	d__Bacteria;p__Firmicutes_A;c__Clostridia;o__Oscillospirales;f__Ruminococcaceae;	Bacteria	Firmicutes_A	Clostridia	Oscillospirales	Ruminococcaceae	unclassified	unclassified
MAG-1108	d__Bacteria;p__Firmicutes_C;c__Negativicutes;o__Acidaminococcales;f__Acidaminococcaceae;g__Phascolarctobacterium_A;	Bacteria	Firmicutes_C	Negativicutes	Acidaminococcales	Acidaminococcaceae	Phascolarctobacterium_A	unclassified
MAG-1109	d__Bacteria;p__Firmicutes_A;c__Clostridia;o__Oscillospirales;f__CAG	Bacteria	Firmicutes_A	Clostridia	Oscillospirales	CAG-272	unclassified	unclassified
MAG-1110	d__Bacteria;p__Bacteroidota;c__Bacteroidia;o__Bacteroidales;f__Bacteroidaceae;g__UBA4372;	Bacteria	Bacteroidota	Bacteroidia	Bacteroidales	Bacteroidaceae	UBA4372	unclassified
MAG-1111	d__Bacteria;p__Firmicutes;c__Bacilli;o__RF39;f__CAG	Bacteria	Firmicutes	Bacilli	RF39	CAG-1000	UBA11963	unclassified
MAG-1112	d__Bacteria;p__Campylobacterota;c__Campylobacteria;o__Campylobacterales;f__Campylobacteraceae;g__Campylobacter;	Bacteria	Campylobacterota	Campylobacteria	Campylobacterales	Campylobacteraceae	Campylobacter	unclassified
MAG-1114	d__Bacteria;p__Firmicutes_A;c__Clostridia;o__Oscillospirales;f__CAG	Bacteria	Firmicutes_A	Clostridia	Oscillospirales	CAG-272	CAG-448	unclassified
MAG-1115	d__Bacteria;p__Spirochaetota;c__Spirochaetia;o__Treponematales;f__Treponemataceae;g__Treponema_D;	Bacteria	Spirochaetota	Spirochaetia	Treponematales	Treponemataceae	Treponema_D	unclassified
MAG-1116	d__Bacteria;p__Bacteroidota;c__Bacteroidia;o__Bacteroidales;f__Bacteroidaceae;g__Bacteroides_B;	Bacteria	Bacteroidota	Bacteroidia	Bacteroidales	Bacteroidaceae	Bacteroides_B	unclassified
MAG-1117	d__Bacteria;p__Firmicutes_A;c__Clostridia;o__Oscillospirales;f__Acutalibacteraceae;g__CAG	Bacteria	Firmicutes_A	Clostridia	Oscillospirales	Acutalibacteraceae	CAG-180	unclassified
MAG-1118	d__Bacteria;p__Bacteroidota;c__Bacteroidia;o__Bacteroidales;f__Rikenellaceae;g__Tidjanibacter;	Bacteria	Bacteroidota	Bacteroidia	Bacteroidales	Rikenellaceae	Tidjanibacter	unclassified
MAG-1119	d__Bacteria;p__Firmicutes_A;c__Clostridia;o__Oscillospirales;f__Oscillospiraceae;g__CAG	Bacteria	Firmicutes_A	Clostridia	Oscillospirales	Oscillospiraceae	CAG-110	unclassified
MAG-1120	d__Bacteria;p__Firmicutes_A;c__Clostridia;o__4C28d	Bacteria	Firmicutes_A	Clostridia	4C28d-15	UBA1242	UBA4626	unclassified
MAG-1121	d__Bacteria;p__Firmicutes_A;c__Clostridia;o__Oscillospirales;f__CAG	Bacteria	Firmicutes_A	Clostridia	Oscillospirales	CAG-272	unclassified	unclassified
MAG-1122	d__Bacteria;p__Firmicutes_A;c__Clostridia;o__4C28d	Bacteria	Firmicutes_A	Clostridia	4C28d-15	CAG-727	QALS01	unclassified
MAG-1123	d__Bacteria;p__Bacteroidota;c__Bacteroidia;o__Bacteroidales;f__UBA932;g__UBA1232;	Bacteria	Bacteroidota	Bacteroidia	Bacteroidales	UBA932	UBA1232	unclassified
MAG-1124	d__Bacteria;p__Proteobacteria;c__Gammaproteobacteria;o__Burkholderiales;f__Burkholderiaceae;g__CAG	Bacteria	Proteobacteria	Gammaproteobacteria	Burkholderiales	Burkholderiaceae	CAG-521	unclassified
MAG-1125	d__Bacteria;p__Firmicutes;c__Bacilli;o__Erysipelotrichales;f__Erysipelatoclostridiaceae;g__Erysipelatoclostridium;s__Erysipelatoclostridium	Bacteria	Firmicutes	Bacilli	Erysipelotrichales	Erysipelatoclostridiaceae	Erysipelatoclostridium	Erysipelatoclostridium ramosum
MAG-1126	d__Bacteria;p__Firmicutes_A;c__Clostridia;o__Oscillospirales;f__Ruminococcaceae;g__Negativibacillus;s__Negativibacillus	Bacteria	Firmicutes_A	Clostridia	Oscillospirales	Ruminococcaceae	Negativibacillus	Negativibacillus massiliensis
MAG-1127	d__Bacteria;p__Firmicutes_A;c__Clostridia;o__Lachnospirales;f__Anaerotignaceae;g__Anaerotignum;s__Anaerotignum	Bacteria	Firmicutes_A	Clostridia	Lachnospirales	Anaerotignaceae	Anaerotignum	Anaerotignum sp001304995
MAG-1128	d__Bacteria;p__Firmicutes_C;c__Negativicutes;o__Acidaminococcales;f__Acidaminococcaceae;g__Phascolarctobacterium_A;	Bacteria	Firmicutes_C	Negativicutes	Acidaminococcales	Acidaminococcaceae	Phascolarctobacterium_A	unclassified
MAG-1129	d__Bacteria;p__Firmicutes_C;c__Negativicutes;o__Acidaminococcales;f__Acidaminococcaceae;g__Phascolarctobacterium_A;	Bacteria	Firmicutes_C	Negativicutes	Acidaminococcales	Acidaminococcaceae	Phascolarctobacterium_A	unclassified
MAG-1130	d__Bacteria;p__Firmicutes_A;c__Clostridia;o__Lachnospirales;f__Anaerotignaceae;	Bacteria	Firmicutes_A	Clostridia	Lachnospirales	Anaerotignaceae	unclassified	unclassified
MAG-1131	d__Bacteria;p__Proteobacteria;c__Gammaproteobacteria;o__Burkholderiales;f__Burkholderiaceae;g__Sutterella;s__Sutterella	Bacteria	Proteobacteria	Gammaproteobacteria	Burkholderiales	Burkholderiaceae	Sutterella	Sutterella wadsworthensis_A
MAG-1132	d__Bacteria;p__Firmicutes_A;c__Clostridia;o__Oscillospirales;f__Ruminococcaceae;g__Faecalibacterium;	Bacteria	Firmicutes_A	Clostridia	Oscillospirales	Ruminococcaceae	Faecalibacterium	unclassified
MAG-1133	d__Bacteria;p__Firmicutes;c__Bacilli;o__Lactobacillales;f__Lactobacillaceae;g__Lactobacillus;s__Lactobacillus	Bacteria	Firmicutes	Bacilli	Lactobacillales	Lactobacillaceae	Lactobacillus	Lactobacillus amylovorus
MAG-1134	d__Bacteria;p__Firmicutes_A;c__Clostridia;o__Oscillospirales;f__Oscillospiraceae;g__Flavonifractor;s__Flavonifractor	Bacteria	Firmicutes_A	Clostridia	Oscillospirales	Oscillospiraceae	Flavonifractor	Flavonifractor plautii
MAG-1135	d__Bacteria;p__Firmicutes_A;c__Clostridia;o__Oscillospirales;f__Oscillospiraceae;g__Oscillibacter;	Bacteria	Firmicutes_A	Clostridia	Oscillospirales	Oscillospiraceae	Oscillibacter	unclassified
MAG-1136	d__Bacteria;p__Firmicutes;c__Bacilli;o__Lactobacillales;f__Lactobacillaceae;g__Lactobacillus;s__Lactobacillus	Bacteria	Firmicutes	Bacilli	Lactobacillales	Lactobacillaceae	Lactobacillus	Lactobacillus johnsonii
MAG-1137	d__Bacteria;p__Bacteroidota;c__Bacteroidia;o__Bacteroidales;f__Paludibacteraceae;	Bacteria	Bacteroidota	Bacteroidia	Bacteroidales	Paludibacteraceae	unclassified	unclassified
MAG-1138	d__Bacteria;p__Bacteroidota;c__Bacteroidia;o__Bacteroidales;f__Barnesiellaceae;g__Barnesiella;	Bacteria	Bacteroidota	Bacteroidia	Bacteroidales	Barnesiellaceae	Barnesiella	unclassified
MAG-1139	d__Bacteria;p__Bacteroidota;c__Bacteroidia;o__Bacteroidales;f__UBA932;g__CAG	Bacteria	Bacteroidota	Bacteroidia	Bacteroidales	UBA932	CAG-831	unclassified
MAG-1140	d__Bacteria;p__Bacteroidota;c__Bacteroidia;o__Bacteroidales;f__Bacteroidaceae;	Bacteria	Bacteroidota	Bacteroidia	Bacteroidales	Bacteroidaceae	unclassified	unclassified
MAG-1141	d__Bacteria;p__Verrucomicrobiota;c__Verrucomicrobiae;o__Verrucomicrobiales;f__Akkermansiaceae;g__Akkermansia;	Bacteria	Verrucomicrobiota	Verrucomicrobiae	Verrucomicrobiales	Akkermansiaceae	Akkermansia	unclassified
MAG-1142	d__Bacteria;p__Bacteroidota;c__Bacteroidia;o__Bacteroidales;f__UBA932;g__RC9;	Bacteria	Bacteroidota	Bacteroidia	Bacteroidales	UBA932	RC9	unclassified
MAG-1143	d__Bacteria;p__Bacteroidota;c__Bacteroidia;o__Bacteroidales;f__F082;g__F082;	Bacteria	Bacteroidota	Bacteroidia	Bacteroidales	F082	F082	unclassified
MAG-1144	d__Bacteria;p__Firmicutes_A;c__Clostridia;o__Oscillospirales;f__CAG	Bacteria	Firmicutes_A	Clostridia	Oscillospirales	CAG-272	unclassified	unclassified
MAG-1145	d__Bacteria;p__Proteobacteria;c__Gammaproteobacteria;o__Enterobacterales;f__Enterobacteriaceae;g__Escherichia;s__Escherichia	Bacteria	Proteobacteria	Gammaproteobacteria	Enterobacterales	Enterobacteriaceae	Escherichia	Escherichia flexneri
MAG-1146	d__Bacteria;p__Firmicutes_A;c__Clostridia;o__Oscillospirales;f__CAG	Bacteria	Firmicutes_A	Clostridia	Oscillospirales	CAG-382	unclassified	unclassified
MAG-1147	d__Bacteria;p__Firmicutes_A;c__Clostridia;o__Lachnospirales;f__Lachnospiraceae;	Bacteria	Firmicutes_A	Clostridia	Lachnospirales	Lachnospiraceae	unclassified	unclassified
MAG-1148	d__Bacteria;p__Firmicutes_A;c__Clostridia;o__Oscillospirales;f__Oscillospiraceae;g__CAG	Bacteria	Firmicutes_A	Clostridia	Oscillospirales	Oscillospiraceae	CAG-110	unclassified
MAG-1149	d__Bacteria;p__Firmicutes_A;c__Clostridia;o__Oscillospirales;f__CAG	Bacteria	Firmicutes_A	Clostridia	Oscillospirales	CAG-272	unclassified	unclassified
MAG-1150	d__Bacteria;p__Firmicutes_A;c__Clostridia;o__Oscillospirales;f__CAG	Bacteria	Firmicutes_A	Clostridia	Oscillospirales	CAG-272	unclassified	unclassified
MAG-1151	d__Bacteria;p__Spirochaetota;c__Spirochaetia;o__Treponematales;f__Treponemataceae;g__Treponema_D;	Bacteria	Spirochaetota	Spirochaetia	Treponematales	Treponemataceae	Treponema_D	unclassified
MAG-1152	d__Bacteria;p__Firmicutes_A;c__Clostridia;o__Oscillospirales;f__CAG	Bacteria	Firmicutes_A	Clostridia	Oscillospirales	CAG-272	Firm-07	unclassified
MAG-1153	d__Bacteria;p__Firmicutes_A;c__Clostridia;o__Oscillospirales;f__CAG	Bacteria	Firmicutes_A	Clostridia	Oscillospirales	CAG-272	unclassified	unclassified
MAG-1154	d__Bacteria;p__Bacteroidota;c__Bacteroidia;o__Bacteroidales;f__UBA932;g__RC9;	Bacteria	Bacteroidota	Bacteroidia	Bacteroidales	UBA932	RC9	unclassified
MAG-1155	d__Bacteria;p__Bacteroidota;c__Bacteroidia;o__Bacteroidales;f__Tannerellaceae;g__Parabacteroides;	Bacteria	Bacteroidota	Bacteroidia	Bacteroidales	Tannerellaceae	Parabacteroides	unclassified
MAG-1156	d__Bacteria;p__Bacteroidota;c__Bacteroidia;o__Bacteroidales;f__UBA932;g__RC9;s__RC9	Bacteria	Bacteroidota	Bacteroidia	Bacteroidales	UBA932	RC9	RC9 sp000434935
MAG-1157	d__Bacteria;p__Bacteroidota;c__Bacteroidia;o__Bacteroidales;f__Bacteroidaceae;g__Prevotella;	Bacteria	Bacteroidota	Bacteroidia	Bacteroidales	Bacteroidaceae	Prevotella	unclassified
MAG-1158	d__Bacteria;p__Firmicutes_A;c__Clostridia;o__Oscillospirales;f__CAG	Bacteria	Firmicutes_A	Clostridia	Oscillospirales	CAG-272	UBA1740	unclassified
MAG-1159	d__Bacteria;p__Bacteroidota;c__Bacteroidia;o__Bacteroidales;f__Rikenellaceae;g__Alistipes;	Bacteria	Bacteroidota	Bacteroidia	Bacteroidales	Rikenellaceae	Alistipes	unclassified
MAG-1160	d__Bacteria;p__Firmicutes_A;c__Clostridia;o__Lachnospirales;f__Lachnospiraceae;	Bacteria	Firmicutes_A	Clostridia	Lachnospirales	Lachnospiraceae	unclassified	unclassified
MAG-1161	d__Bacteria;p__Cyanobacteria;c__Vampirovibrionia;o__Gastranaerophilales;	Bacteria	Cyanobacteria	Vampirovibrionia	Gastranaerophilales	unclassified	unclassified	unclassified
MAG-1162	d__Bacteria;p__Firmicutes_A;c__Clostridia;o__Oscillospirales;f__CAG	Bacteria	Firmicutes_A	Clostridia	Oscillospirales	CAG-272	UBA1740	unclassified
MAG-1163	d__Bacteria;p__Bacteroidota;c__Bacteroidia;o__Bacteroidales;f__UBA932;g__RC9;	Bacteria	Bacteroidota	Bacteroidia	Bacteroidales	UBA932	RC9	unclassified
MAG-1164	d__Bacteria;p__Bacteroidota;c__Bacteroidia;o__Bacteroidales;f__UBA932;g__RC9;	Bacteria	Bacteroidota	Bacteroidia	Bacteroidales	UBA932	RC9	unclassified
MAG-1165	d__Bacteria;p__Bacteroidota;c__Bacteroidia;o__Bacteroidales;f__Bacteroidaceae;g__UBA4372;	Bacteria	Bacteroidota	Bacteroidia	Bacteroidales	Bacteroidaceae	UBA4372	unclassified
MAG-1166	d__Bacteria;p__Firmicutes;c__Bacilli;o__RFN20;f__CAG	Bacteria	Firmicutes	Bacilli	RFN20	CAG-449	unclassified	unclassified
MAG-1167	d__Bacteria;p__Bacteroidota;c__Bacteroidia;o__Bacteroidales;f__Rikenellaceae;g__Alistipes;	Bacteria	Bacteroidota	Bacteroidia	Bacteroidales	Rikenellaceae	Alistipes	unclassified
MAG-1168	d__Bacteria;p__Firmicutes_A;c__Clostridia;o__Oscillospirales;f__CAG	Bacteria	Firmicutes_A	Clostridia	Oscillospirales	CAG-272	UBA1740	unclassified
MAG-1169	d__Bacteria;p__Firmicutes_A;c__Clostridia;o__Oscillospirales;f__CAG	Bacteria	Firmicutes_A	Clostridia	Oscillospirales	CAG-272	CAG-448	unclassified
MAG-1170	d__Bacteria;p__Firmicutes_A;c__Clostridia;o__Oscillospirales;f__CAG	Bacteria	Firmicutes_A	Clostridia	Oscillospirales	CAG-272	Firm-07	unclassified
MAG-1171	d__Bacteria;p__Proteobacteria;c__Alphaproteobacteria;o__Rs	Bacteria	Proteobacteria	Alphaproteobacteria	Rs-D84	Rs-D84	Rs-D84	unclassified
MAG-1172	d__Bacteria;p__Firmicutes_A;c__Clostridia;o__Oscillospirales;f__Oscillospiraceae;g__CAG	Bacteria	Firmicutes_A	Clostridia	Oscillospirales	Oscillospiraceae	CAG-110	unclassified
MAG-1173	d__Bacteria;p__Bacteroidota;c__Bacteroidia;o__Bacteroidales;f__Paludibacteraceae;g__RF16;	Bacteria	Bacteroidota	Bacteroidia	Bacteroidales	Paludibacteraceae	RF16	unclassified
MAG-1174	d__Bacteria;p__Bacteroidota;c__Bacteroidia;o__Bacteroidales;f__Paludibacteraceae;	Bacteria	Bacteroidota	Bacteroidia	Bacteroidales	Paludibacteraceae	unclassified	unclassified
MAG-1175	d__Bacteria;p__Firmicutes_A;c__Clostridia;o__Oscillospirales;f__Oscillospiraceae;g__CAG	Bacteria	Firmicutes_A	Clostridia	Oscillospirales	Oscillospiraceae	CAG-110	unclassified
MAG-1176	d__Bacteria;p__Firmicutes_A;c__Clostridia;o__Lachnospirales;f__Lachnospiraceae;g__CAG	Bacteria	Firmicutes_A	Clostridia	Lachnospirales	Lachnospiraceae	CAG-303	unclassified
MAG-1177	d__Bacteria;p__Bacteroidota;c__Bacteroidia;o__Bacteroidales;f__Rikenellaceae;g__Alistipes;	Bacteria	Bacteroidota	Bacteroidia	Bacteroidales	Rikenellaceae	Alistipes	unclassified
MAG-1178	d__Bacteria;p__Bacteroidota;c__Bacteroidia;o__Bacteroidales;f__Rikenellaceae;g__Alistipes;	Bacteria	Bacteroidota	Bacteroidia	Bacteroidales	Rikenellaceae	Alistipes	unclassified
MAG-1179	d__Bacteria;p__Bacteroidota;c__Bacteroidia;o__Bacteroidales;f__Bacteroidaceae;g__Prevotellamassilia;	Bacteria	Bacteroidota	Bacteroidia	Bacteroidales	Bacteroidaceae	Prevotellamassilia	unclassified
MAG-1180	d__Bacteria;p__Firmicutes_A;c__Clostridia;o__4C28d	Bacteria	Firmicutes_A	Clostridia	4C28d-15	CAG-727	QALS01	unclassified
MAG-1181	d__Bacteria;p__Firmicutes_A;c__Clostridia;o__Oscillospirales;f__CAG	Bacteria	Firmicutes_A	Clostridia	Oscillospirales	CAG-272	CAG-448	unclassified
MAG-1182	d__Bacteria;p__Proteobacteria;c__Gammaproteobacteria;o__Pseudomonadales;f__Halomonadaceae;g__Marinospirillum;s__Marinospirillum	Bacteria	Proteobacteria	Gammaproteobacteria	Pseudomonadales	Halomonadaceae	Marinospirillum	Marinospirillum minutulum
MAG-1183	d__Bacteria;p__Proteobacteria;c__Gammaproteobacteria;o__Pseudomonadales;f__Pseudomonadaceae;g__Pseudomonas_C;s__Pseudomonas_C	Bacteria	Proteobacteria	Gammaproteobacteria	Pseudomonadales	Pseudomonadaceae	Pseudomonas_C	Pseudomonas_C caeni
MAG-1184	d__Bacteria;p__Bacteroidota;c__Bacteroidia;o__Bacteroidales;f__UBA932;g__RC9;	Bacteria	Bacteroidota	Bacteroidia	Bacteroidales	UBA932	RC9	unclassified
MAG-1185	d__Bacteria;p__Bacteroidota;c__Bacteroidia;o__Bacteroidales;f__UBA932;g__RC9;	Bacteria	Bacteroidota	Bacteroidia	Bacteroidales	UBA932	RC9	unclassified
MAG-1186	d__Bacteria;p__Bacteroidota;c__Bacteroidia;o__Bacteroidales;f__Rikenellaceae;g__Alistipes;	Bacteria	Bacteroidota	Bacteroidia	Bacteroidales	Rikenellaceae	Alistipes	unclassified
MAG-1187	d__Bacteria;p__Spirochaetota;c__Spirochaetia;o__Treponematales;f__Treponemataceae;g__Treponema_D;	Bacteria	Spirochaetota	Spirochaetia	Treponematales	Treponemataceae	Treponema_D	unclassified
MAG-1188	d__Bacteria;p__Firmicutes_A;c__Clostridia;o__Oscillospirales;f__CAG	Bacteria	Firmicutes_A	Clostridia	Oscillospirales	CAG-272	unclassified	unclassified
MAG-1189	d__Bacteria;p__Firmicutes_A;c__Clostridia;o__Oscillospirales;f__CAG	Bacteria	Firmicutes_A	Clostridia	Oscillospirales	CAG-382	unclassified	unclassified
MAG-1190	d__Bacteria;p__Firmicutes_A;c__Clostridia;o__Lachnospirales;f__Lachnospiraceae;g__Butyrivibrio_A;	Bacteria	Firmicutes_A	Clostridia	Lachnospirales	Lachnospiraceae	Butyrivibrio_A	unclassified
MAG-1191	d__Bacteria;p__Firmicutes_A;c__Clostridia;o__Oscillospirales;f__CAG	Bacteria	Firmicutes_A	Clostridia	Oscillospirales	CAG-272	UBA1740	unclassified
MAG-1192	d__Bacteria;p__Bacteroidota;c__Bacteroidia;o__Bacteroidales;f__Rikenellaceae;g__Alistipes;	Bacteria	Bacteroidota	Bacteroidia	Bacteroidales	Rikenellaceae	Alistipes	unclassified
MAG-1193	d__Bacteria;p__Bacteroidota;c__Bacteroidia;o__Bacteroidales;f__Paludibacteraceae;	Bacteria	Bacteroidota	Bacteroidia	Bacteroidales	Paludibacteraceae	unclassified	unclassified
MAG-1194	d__Bacteria;p__Bacteroidota;c__Bacteroidia;o__Bacteroidales;f__Rikenellaceae;g__Alistipes;	Bacteria	Bacteroidota	Bacteroidia	Bacteroidales	Rikenellaceae	Alistipes	unclassified
MAG-1195	d__Bacteria;p__Bacteroidota;c__Bacteroidia;o__Bacteroidales;f__Bacteroidaceae;g__UBA4372;	Bacteria	Bacteroidota	Bacteroidia	Bacteroidales	Bacteroidaceae	UBA4372	unclassified
MAG-1196	d__Bacteria;p__Firmicutes_A;c__Clostridia;o__Oscillospirales;f__CAG	Bacteria	Firmicutes_A	Clostridia	Oscillospirales	CAG-272	unclassified	unclassified
MAG-1197	d__Bacteria;p__Firmicutes_A;c__Clostridia;o__Lachnospirales;f__Lachnospiraceae;g__CAG	Bacteria	Firmicutes_A	Clostridia	Lachnospirales	Lachnospiraceae	CAG-303	unclassified
MAG-1198	d__Bacteria;p__Bacteroidota;c__Bacteroidia;o__Bacteroidales;f__Bacteroidaceae;	Bacteria	Bacteroidota	Bacteroidia	Bacteroidales	Bacteroidaceae	unclassified	unclassified
MAG-1199	d__Bacteria;p__Bacteroidota;c__Bacteroidia;o__Bacteroidales;f__Rikenellaceae;g__Alistipes;	Bacteria	Bacteroidota	Bacteroidia	Bacteroidales	Rikenellaceae	Alistipes	unclassified
MAG-1200	d__Bacteria;p__Firmicutes_A;c__Clostridia;o__Oscillospirales;f__CAG	Bacteria	Firmicutes_A	Clostridia	Oscillospirales	CAG-272	UBA1740	unclassified
MAG-1201	d__Bacteria;p__Bacteroidota;c__Bacteroidia;o__Bacteroidales;f__Paludibacteraceae;g__RUG163;	Bacteria	Bacteroidota	Bacteroidia	Bacteroidales	Paludibacteraceae	RUG163	unclassified
MAG-1202	d__Bacteria;p__Firmicutes_A;c__Clostridia;o__Oscillospirales;f__Acutalibacteraceae;	Bacteria	Firmicutes_A	Clostridia	Oscillospirales	Acutalibacteraceae	unclassified	unclassified
MAG-1203	d__Bacteria;p__Firmicutes_A;c__Clostridia;o__Oscillospirales;f__Oscillospiraceae;g__CAG	Bacteria	Firmicutes_A	Clostridia	Oscillospirales	Oscillospiraceae	CAG-110	unclassified
MAG-1204	d__Bacteria;p__Bacteroidota;c__Bacteroidia;o__Bacteroidales;f__UBA932;g__UBA1232;	Bacteria	Bacteroidota	Bacteroidia	Bacteroidales	UBA932	UBA1232	unclassified
MAG-1205	d__Bacteria;p__Bacteroidota;c__Bacteroidia;o__Bacteroidales;f__Bacteroidaceae;	Bacteria	Bacteroidota	Bacteroidia	Bacteroidales	Bacteroidaceae	unclassified	unclassified
MAG-1206	d__Bacteria;p__Bacteroidota;c__Bacteroidia;o__Bacteroidales;f__Rikenellaceae;g__Alistipes;	Bacteria	Bacteroidota	Bacteroidia	Bacteroidales	Rikenellaceae	Alistipes	unclassified
MAG-1207	d__Bacteria;p__Bacteroidota;c__Bacteroidia;o__Bacteroidales;f__Rikenellaceae;g__Alistipes;	Bacteria	Bacteroidota	Bacteroidia	Bacteroidales	Rikenellaceae	Alistipes	unclassified
MAG-1208	d__Bacteria;p__Firmicutes_A;c__Clostridia;o__Oscillospirales;f__CAG	Bacteria	Firmicutes_A	Clostridia	Oscillospirales	CAG-272	CAG-448	unclassified
MAG-1209	d__Bacteria;p__Firmicutes_A;c__Clostridia;o__Oscillospirales;f__CAG	Bacteria	Firmicutes_A	Clostridia	Oscillospirales	CAG-272	Firm-07	unclassified
MAG-1210	d__Bacteria;p__Firmicutes_A;c__Clostridia;o__Oscillospirales;f__CAG	Bacteria	Firmicutes_A	Clostridia	Oscillospirales	CAG-272	Firm-07	unclassified
MAG-1211	d__Bacteria;p__Verrucomicrobiota;c__Kiritimatiellae;o__RFP12;f__UBA1067;g__UBA1067;	Bacteria	Verrucomicrobiota	Kiritimatiellae	RFP12	UBA1067	UBA1067	unclassified
MAG-1212	d__Bacteria;p__Firmicutes_A;c__Clostridia;o__Oscillospirales;f__CAG	Bacteria	Firmicutes_A	Clostridia	Oscillospirales	CAG-272	unclassified	unclassified
MAG-1213	d__Bacteria;p__Bacteroidota;c__Bacteroidia;o__Bacteroidales;f__UBA932;g__RC9;	Bacteria	Bacteroidota	Bacteroidia	Bacteroidales	UBA932	RC9	unclassified
MAG-1214	d__Bacteria;p__Firmicutes_A;c__Clostridia;o__Oscillospirales;f__CAG	Bacteria	Firmicutes_A	Clostridia	Oscillospirales	CAG-272	Firm-07	unclassified
MAG-1216	d__Bacteria;p__Verrucomicrobiota;c__Lentisphaeria;o__Victivallales;f__Victivallaceae;g__UBA1784;	Bacteria	Verrucomicrobiota	Lentisphaeria	Victivallales	Victivallaceae	UBA1784	unclassified
MAG-1217	d__Bacteria;p__Firmicutes_A;c__Clostridia;o__Oscillospirales;f__CAG	Bacteria	Firmicutes_A	Clostridia	Oscillospirales	CAG-272	UBA1740	unclassified
MAG-1218	d__Bacteria;p__Spirochaetota;c__Spirochaetia;o__Treponematales;f__Treponemataceae;g__Treponema_F;	Bacteria	Spirochaetota	Spirochaetia	Treponematales	Treponemataceae	Treponema_F	unclassified
MAG-1219	d__Bacteria;p__Proteobacteria;c__Gammaproteobacteria;o__Burkholderiales;f__Burkholderiaceae;g__CAG	Bacteria	Proteobacteria	Gammaproteobacteria	Burkholderiales	Burkholderiaceae	CAG-521	unclassified
MAG-1220	d__Bacteria;p__Verrucomicrobiota;c__Lentisphaeria;o__Victivallales;f__UBA1829;	Bacteria	Verrucomicrobiota	Lentisphaeria	Victivallales	UBA1829	unclassified	unclassified
MAG-1221	d__Bacteria;p__Firmicutes_A;c__Clostridia;o__Oscillospirales;f__CAG	Bacteria	Firmicutes_A	Clostridia	Oscillospirales	CAG-272	unclassified	unclassified
MAG-1222	d__Bacteria;p__Firmicutes_A;c__Clostridia;o__Oscillospirales;f__CAG	Bacteria	Firmicutes_A	Clostridia	Oscillospirales	CAG-272	UBA1740	unclassified
MAG-1223	d__Bacteria;p__Firmicutes_A;c__Clostridia;o__4C28d	Bacteria	Firmicutes_A	Clostridia	4C28d-15	CAG-727	QALS01	unclassified
MAG-1224	d__Bacteria;p__Bacteroidota;c__Bacteroidia;o__Bacteroidales;f__Paludibacteraceae;g__RF16;	Bacteria	Bacteroidota	Bacteroidia	Bacteroidales	Paludibacteraceae	RF16	unclassified
MAG-1225	d__Bacteria;p__Campylobacterota;c__Campylobacteria;o__Campylobacterales;f__Campylobacteraceae;g__Campylobacter;	Bacteria	Campylobacterota	Campylobacteria	Campylobacterales	Campylobacteraceae	Campylobacter	unclassified
MAG-1226	d__Bacteria;p__Verrucomicrobiota;c__Kiritimatiellae;o__RFP12;f__UBA1067;g__UBA1067;	Bacteria	Verrucomicrobiota	Kiritimatiellae	RFP12	UBA1067	UBA1067	unclassified
MAG-1227	d__Bacteria;p__Bacteroidota;c__Bacteroidia;o__Bacteroidales;f__Rikenellaceae;g__Alistipes;	Bacteria	Bacteroidota	Bacteroidia	Bacteroidales	Rikenellaceae	Alistipes	unclassified
MAG-1228	d__Bacteria;p__Firmicutes_A;c__Clostridia;o__Oscillospirales;f__CAG	Bacteria	Firmicutes_A	Clostridia	Oscillospirales	CAG-272	QALR01	unclassified
MAG-1229	d__Bacteria;p__Bacteroidota;c__Bacteroidia;o__Bacteroidales;f__Rikenellaceae;g__Alistipes;	Bacteria	Bacteroidota	Bacteroidia	Bacteroidales	Rikenellaceae	Alistipes	unclassified
MAG-1230	d__Bacteria;p__Firmicutes_A;c__Clostridia;o__4C28d	Bacteria	Firmicutes_A	Clostridia	4C28d-15	CAG-727	unclassified	unclassified
MAG-1231	d__Bacteria;p__Bacteroidota;c__Bacteroidia;o__Bacteroidales;f__UBA932;g__RC9;	Bacteria	Bacteroidota	Bacteroidia	Bacteroidales	UBA932	RC9	unclassified
MAG-1232	d__Bacteria;p__Firmicutes_A;c__Clostridia;o__Oscillospirales;f__CAG	Bacteria	Firmicutes_A	Clostridia	Oscillospirales	CAG-272	unclassified	unclassified
MAG-1233	d__Bacteria;p__Firmicutes_A;c__Clostridia;o__Oscillospirales;f__CAG	Bacteria	Firmicutes_A	Clostridia	Oscillospirales	CAG-272	unclassified	unclassified
MAG-1234	d__Bacteria;p__Firmicutes_A;c__Clostridia;o__Oscillospirales;f__CAG	Bacteria	Firmicutes_A	Clostridia	Oscillospirales	CAG-272	UBA1740	unclassified
MAG-1235	d__Bacteria;p__Firmicutes_A;c__Clostridia;o__Oscillospirales;f__Oscillospiraceae;g__CAG	Bacteria	Firmicutes_A	Clostridia	Oscillospirales	Oscillospiraceae	CAG-110	unclassified
MAG-1236	d__Bacteria;p__Firmicutes_A;c__Clostridia;o__Oscillospirales;f__CAG	Bacteria	Firmicutes_A	Clostridia	Oscillospirales	CAG-272	unclassified	unclassified
MAG-1237	d__Bacteria;p__Bacteroidota;c__Bacteroidia;o__Bacteroidales;f__Bacteroidaceae;	Bacteria	Bacteroidota	Bacteroidia	Bacteroidales	Bacteroidaceae	unclassified	unclassified
MAG-1238	d__Bacteria;p__Firmicutes_A;c__Clostridia;o__Oscillospirales;f__CAG	Bacteria	Firmicutes_A	Clostridia	Oscillospirales	CAG-272	UBA1740	unclassified
MAG-1239	d__Bacteria;p__Firmicutes_A;c__Clostridia;o__Oscillospirales;f__CAG	Bacteria	Firmicutes_A	Clostridia	Oscillospirales	CAG-272	UBA1740	unclassified
MAG-1240	d__Bacteria;p__Bacteroidota;c__Bacteroidia;o__Bacteroidales;f__Rikenellaceae;g__Alistipes;	Bacteria	Bacteroidota	Bacteroidia	Bacteroidales	Rikenellaceae	Alistipes	unclassified
MAG-1241	d__Bacteria;p__Firmicutes_A;c__Clostridia;o__Oscillospirales;f__CAG	Bacteria	Firmicutes_A	Clostridia	Oscillospirales	CAG-272	unclassified	unclassified
MAG-1242	d__Bacteria;p__Verrucomicrobiota;c__Kiritimatiellae;o__RFP12;	Bacteria	Verrucomicrobiota	Kiritimatiellae	RFP12	unclassified	unclassified	unclassified
MAG-1243	d__Bacteria;p__Spirochaetota;c__Spirochaetia;o__Treponematales;f__Treponemataceae;g__Treponema_F;	Bacteria	Spirochaetota	Spirochaetia	Treponematales	Treponemataceae	Treponema_F	unclassified
MAG-1244	d__Bacteria;p__Firmicutes_A;c__Clostridia;o__Oscillospirales;f__CAG	Bacteria	Firmicutes_A	Clostridia	Oscillospirales	CAG-272	unclassified	unclassified
MAG-1245	d__Bacteria;p__Bacteroidota;c__Bacteroidia;o__Bacteroidales;f__Rikenellaceae;g__Alistipes;	Bacteria	Bacteroidota	Bacteroidia	Bacteroidales	Rikenellaceae	Alistipes	unclassified
MAG-1246	d__Bacteria;p__Bacteroidota;c__Bacteroidia;o__Bacteroidales;f__P3;g__UBA1219;	Bacteria	Bacteroidota	Bacteroidia	Bacteroidales	P3	UBA1219	unclassified
MAG-1247	d__Bacteria;p__Bacteroidota;c__Bacteroidia;o__Bacteroidales;f__UBA932;g__CAG	Bacteria	Bacteroidota	Bacteroidia	Bacteroidales	UBA932	CAG-831	unclassified
MAG-1248	d__Bacteria;p__Spirochaetota;c__Spirochaetia;o__Treponematales;f__Treponemataceae;g__Treponema_F;	Bacteria	Spirochaetota	Spirochaetia	Treponematales	Treponemataceae	Treponema_F	unclassified
MAG-1249	d__Bacteria;p__Bacteroidota;c__Bacteroidia;o__Bacteroidales;f__Rikenellaceae;g__Alistipes;	Bacteria	Bacteroidota	Bacteroidia	Bacteroidales	Rikenellaceae	Alistipes	unclassified
MAG-1250	d__Bacteria;p__Firmicutes_A;c__Clostridia;o__Oscillospirales;f__CAG	Bacteria	Firmicutes_A	Clostridia	Oscillospirales	CAG-272	unclassified	unclassified
MAG-1251	d__Bacteria;p__Firmicutes_A;c__Clostridia;o__Oscillospirales;f__CAG	Bacteria	Firmicutes_A	Clostridia	Oscillospirales	CAG-272	Firm-07	unclassified
MAG-1252	d__Bacteria;p__Firmicutes_A;c__Clostridia;o__Oscillospirales;f__CAG	Bacteria	Firmicutes_A	Clostridia	Oscillospirales	CAG-272	unclassified	unclassified
MAG-1253	d__Bacteria;p__Firmicutes_A;c__Clostridia;o__Oscillospirales;f__CAG	Bacteria	Firmicutes_A	Clostridia	Oscillospirales	CAG-272	UBA1740	unclassified
MAG-1254	d__Bacteria;p__Firmicutes_A;c__Clostridia;o__Oscillospirales;f__CAG	Bacteria	Firmicutes_A	Clostridia	Oscillospirales	CAG-272	UBA1740	unclassified
MAG-1255	d__Bacteria;p__Firmicutes_A;c__Clostridia;o__Oscillospirales;f__CAG	Bacteria	Firmicutes_A	Clostridia	Oscillospirales	CAG-272	unclassified	unclassified
MAG-1256	d__Bacteria;p__Verrucomicrobiota;c__Lentisphaeria;o__Victivallales;f__Victivallaceae;	Bacteria	Verrucomicrobiota	Lentisphaeria	Victivallales	Victivallaceae	unclassified	unclassified
MAG-1257	d__Bacteria;p__Firmicutes_A;c__Clostridia;o__Oscillospirales;f__CAG	Bacteria	Firmicutes_A	Clostridia	Oscillospirales	CAG-272	UBA1740	unclassified
MAG-1258	d__Bacteria;p__Firmicutes_A;c__Clostridia;o__4C28d	Bacteria	Firmicutes_A	Clostridia	4C28d-15	CAG-727	unclassified	unclassified
MAG-1259	d__Bacteria;p__Elusimicrobiota;c__Elusimicrobia;o__Elusimicrobiales;f__Elusimicrobiaceae;g__UBA1174;	Bacteria	Elusimicrobiota	Elusimicrobia	Elusimicrobiales	Elusimicrobiaceae	UBA1174	unclassified
MAG-1260	d__Bacteria;p__Firmicutes_A;c__Clostridia;o__Oscillospirales;f__CAG	Bacteria	Firmicutes_A	Clostridia	Oscillospirales	CAG-272	UBA1740	unclassified
MAG-1261	d__Bacteria;p__Firmicutes_A;c__Clostridia;o__4C28d	Bacteria	Firmicutes_A	Clostridia	4C28d-15	CAG-727	UBA10281	unclassified
MAG-1262	d__Bacteria;p__Firmicutes_A;c__Clostridia;o__Oscillospirales;f__CAG	Bacteria	Firmicutes_A	Clostridia	Oscillospirales	CAG-272	Firm-07	unclassified
MAG-1263	d__Bacteria;p__Firmicutes_A;c__Clostridia;o__Oscillospirales;f__CAG	Bacteria	Firmicutes_A	Clostridia	Oscillospirales	CAG-272	UBA1740	unclassified
MAG-1264	d__Bacteria;p__Verrucomicrobiota;c__Kiritimatiellae;o__RFP12;f__UBA1067;g__UBA1067;	Bacteria	Verrucomicrobiota	Kiritimatiellae	RFP12	UBA1067	UBA1067	unclassified
MAG-1265	d__Bacteria;p__Firmicutes_A;c__Clostridia;o__Oscillospirales;f__CAG	Bacteria	Firmicutes_A	Clostridia	Oscillospirales	CAG-272	CAG-448	unclassified
MAG-1266	d__Bacteria;p__Firmicutes_A;c__Clostridia;o__Oscillospirales;f__CAG	Bacteria	Firmicutes_A	Clostridia	Oscillospirales	CAG-272	UBA1740	unclassified
MAG-1267	d__Bacteria;p__Firmicutes_A;c__Clostridia;o__Oscillospirales;f__CAG	Bacteria	Firmicutes_A	Clostridia	Oscillospirales	CAG-272	UBA1740	unclassified
MAG-1268	d__Bacteria;p__Verrucomicrobiota;c__Kiritimatiellae;o__RFP12;f__UBA1067;g__UBA1731;	Bacteria	Verrucomicrobiota	Kiritimatiellae	RFP12	UBA1067	UBA1731	unclassified
MAG-1269	d__Bacteria;p__Verrucomicrobiota;c__Kiritimatiellae;o__RFP12;f__UBA1067;g__UBA1067;	Bacteria	Verrucomicrobiota	Kiritimatiellae	RFP12	UBA1067	UBA1067	unclassified
MAG-1270	d__Bacteria;p__Firmicutes_A;c__Clostridia;o__Oscillospirales;f__CAG	Bacteria	Firmicutes_A	Clostridia	Oscillospirales	CAG-272	unclassified	unclassified
MAG-1271	d__Bacteria;p__Firmicutes_A;c__Clostridia;o__Oscillospirales;f__CAG	Bacteria	Firmicutes_A	Clostridia	Oscillospirales	CAG-272	unclassified	unclassified
MAG-1272	d__Bacteria;p__Firmicutes_A;c__Clostridia;o__Oscillospirales;f__CAG	Bacteria	Firmicutes_A	Clostridia	Oscillospirales	CAG-272	CAG-272	unclassified
MAG-1273	d__Bacteria;p__Proteobacteria;c__Gammaproteobacteria;o__Burkholderiales;f__Burkholderiaceae;g__CAG	Bacteria	Proteobacteria	Gammaproteobacteria	Burkholderiales	Burkholderiaceae	CAG-521	unclassified
MAG-1274	d__Bacteria;p__Verrucomicrobiota;c__Kiritimatiellae;o__RFP12;f__UBA1067;g__UBA1067;	Bacteria	Verrucomicrobiota	Kiritimatiellae	RFP12	UBA1067	UBA1067	unclassified
MAG-1275	d__Bacteria;p__Verrucomicrobiota;c__Lentisphaeria;o__Victivallales;f__Victivallaceae;	Bacteria	Verrucomicrobiota	Lentisphaeria	Victivallales	Victivallaceae	unclassified	unclassified
MAG-1276	d__Bacteria;p__Firmicutes_A;c__Clostridia;o__Oscillospirales;f__CAG	Bacteria	Firmicutes_A	Clostridia	Oscillospirales	CAG-272	CAG-448	unclassified
MAG-1277	d__Bacteria;p__Firmicutes_A;c__Clostridia;o__Oscillospirales;f__CAG	Bacteria	Firmicutes_A	Clostridia	Oscillospirales	CAG-272	unclassified	unclassified
MAG-1278	d__Bacteria;p__Bacteroidota;c__Bacteroidia;o__Bacteroidales;f__Rikenellaceae;g__Alistipes;	Bacteria	Bacteroidota	Bacteroidia	Bacteroidales	Rikenellaceae	Alistipes	unclassified
MAG-1279	d__Bacteria;p__Firmicutes_A;c__Clostridia;o__Oscillospirales;f__CAG	Bacteria	Firmicutes_A	Clostridia	Oscillospirales	CAG-272	UBA1740	unclassified
MAG-1280	d__Bacteria;p__Firmicutes_A;c__Clostridia;o__Oscillospirales;f__CAG	Bacteria	Firmicutes_A	Clostridia	Oscillospirales	CAG-272	unclassified	unclassified
MAG-1281	d__Bacteria;p__Verrucomicrobiota;c__Lentisphaeria;o__Victivallales;f__Victivallaceae;	Bacteria	Verrucomicrobiota	Lentisphaeria	Victivallales	Victivallaceae	unclassified	unclassified
MAG-1282	d__Bacteria;p__Firmicutes;c__Bacilli;o__ML615J	Bacteria	Firmicutes	Bacilli	ML615J-28	CAG-313	unclassified	unclassified
MAG-1283	d__Bacteria;p__Verrucomicrobiota;c__Kiritimatiellae;o__RFP12;f__UBA1067;g__UBA1067;	Bacteria	Verrucomicrobiota	Kiritimatiellae	RFP12	UBA1067	UBA1067	unclassified
MAG-1284	d__Bacteria;p__Firmicutes_A;c__Clostridia;o__Oscillospirales;f__CAG	Bacteria	Firmicutes_A	Clostridia	Oscillospirales	CAG-272	CAG-448	unclassified
MAG-1285	d__Bacteria;p__Firmicutes_A;c__Clostridia;o__Oscillospirales;f__Oscillospiraceae;g__CAG	Bacteria	Firmicutes_A	Clostridia	Oscillospirales	Oscillospiraceae	CAG-110	unclassified
MAG-1286	d__Bacteria;p__Bacteroidota;c__Bacteroidia;o__Bacteroidales;f__Bacteroidaceae;	Bacteria	Bacteroidota	Bacteroidia	Bacteroidales	Bacteroidaceae	unclassified	unclassified
MAG-1287	d__Bacteria;p__Firmicutes_A;c__Clostridia;o__Oscillospirales;f__CAG	Bacteria	Firmicutes_A	Clostridia	Oscillospirales	CAG-272	UBA1740	unclassified
MAG-1288	d__Bacteria;p__Verrucomicrobiota;c__Lentisphaeria;o__Victivallales;f__Victivallaceae;g__UBA1776;	Bacteria	Verrucomicrobiota	Lentisphaeria	Victivallales	Victivallaceae	UBA1776	unclassified
MAG-1289	d__Bacteria;p__Firmicutes_A;c__Clostridia;o__Oscillospirales;f__CAG	Bacteria	Firmicutes_A	Clostridia	Oscillospirales	CAG-272	unclassified	unclassified
MAG-1290	d__Bacteria;p__Firmicutes_A;c__Clostridia;o__Oscillospirales;f__CAG	Bacteria	Firmicutes_A	Clostridia	Oscillospirales	CAG-272	UBA1740	unclassified
MAG-1291	d__Bacteria;p__Verrucomicrobiota;c__Lentisphaeria;o__Victivallales;f__Victivallaceae;g__UBA1784;	Bacteria	Verrucomicrobiota	Lentisphaeria	Victivallales	Victivallaceae	UBA1784	unclassified
MAG-1292	d__Bacteria;p__Firmicutes_A;c__Clostridia;o__Oscillospirales;f__CAG	Bacteria	Firmicutes_A	Clostridia	Oscillospirales	CAG-272	UBA1740	unclassified
MAG-1293	d__Bacteria;p__Verrucomicrobiota;c__Lentisphaeria;o__Victivallales;f__Victivallaceae;g__UBA1784;	Bacteria	Verrucomicrobiota	Lentisphaeria	Victivallales	Victivallaceae	UBA1784	unclassified
MAG-1294	d__Bacteria;p__Firmicutes_A;c__Clostridia;o__Oscillospirales;f__CAG	Bacteria	Firmicutes_A	Clostridia	Oscillospirales	CAG-272	UBA1740	unclassified
MAG-1295	d__Bacteria;p__Firmicutes_A;c__Clostridia;o__Oscillospirales;f__Oscillospiraceae;g__CAG	Bacteria	Firmicutes_A	Clostridia	Oscillospirales	Oscillospiraceae	CAG-110	unclassified
MAG-1296	d__Bacteria;p__Firmicutes_A;c__Clostridia;o__Oscillospirales;f__CAG	Bacteria	Firmicutes_A	Clostridia	Oscillospirales	CAG-272	unclassified	unclassified
MAG-1297	d__Bacteria;p__Firmicutes_A;c__Clostridia;o__Oscillospirales;f__CAG	Bacteria	Firmicutes_A	Clostridia	Oscillospirales	CAG-272	UBA1740	unclassified
MAG-1298	d__Bacteria;p__Bacteroidota;c__Bacteroidia;o__Bacteroidales;f__Rikenellaceae;g__Alistipes;	Bacteria	Bacteroidota	Bacteroidia	Bacteroidales	Rikenellaceae	Alistipes	unclassified
MAG-1299	d__Bacteria;p__Verrucomicrobiota;c__Lentisphaeria;o__Victivallales;f__Victivallaceae;	Bacteria	Verrucomicrobiota	Lentisphaeria	Victivallales	Victivallaceae	unclassified	unclassified
MAG-1300	d__Bacteria;p__Firmicutes_A;c__Clostridia;o__Oscillospirales;f__CAG	Bacteria	Firmicutes_A	Clostridia	Oscillospirales	CAG-272	Firm-07	unclassified
MAG-1301	d__Bacteria;p__Verrucomicrobiota;c__Kiritimatiellae;o__RFP12;f__UBA1067;g__UBA1731;	Bacteria	Verrucomicrobiota	Kiritimatiellae	RFP12	UBA1067	UBA1731	unclassified
MAG-1302	d__Bacteria;p__Verrucomicrobiota;c__Kiritimatiellae;o__RFP12;f__UBA1067;g__UBA1067;	Bacteria	Verrucomicrobiota	Kiritimatiellae	RFP12	UBA1067	UBA1067	unclassified
MAG-1303	d__Bacteria;p__Firmicutes_A;c__Clostridia;o__4C28d	Bacteria	Firmicutes_A	Clostridia	4C28d-15	CAG-727	QALS01	unclassified
MAG-1304	d__Bacteria;p__Firmicutes_A;c__Clostridia;o__Oscillospirales;f__CAG	Bacteria	Firmicutes_A	Clostridia	Oscillospirales	CAG-272	unclassified	unclassified
MAG-1305	d__Bacteria;p__Firmicutes_A;c__Clostridia;o__Oscillospirales;f__CAG	Bacteria	Firmicutes_A	Clostridia	Oscillospirales	CAG-272	UBA1740	unclassified
MAG-1306	d__Bacteria;p__Firmicutes_A;c__Clostridia;o__Oscillospirales;f__CAG	Bacteria	Firmicutes_A	Clostridia	Oscillospirales	CAG-272	CAG-448	unclassified
MAG-1307	d__Bacteria;p__Firmicutes_A;c__Clostridia;o__Oscillospirales;f__Oscillospiraceae;g__CAG	Bacteria	Firmicutes_A	Clostridia	Oscillospirales	Oscillospiraceae	CAG-110	unclassified
MAG-1308	d__Bacteria;p__Firmicutes;c__Bacilli;o__ML615J	Bacteria	Firmicutes	Bacilli	ML615J-28	CAG-698	unclassified	unclassified
MAG-1309	d__Bacteria;p__Firmicutes_A;c__Clostridia;o__Oscillospirales;f__CAG	Bacteria	Firmicutes_A	Clostridia	Oscillospirales	CAG-272	unclassified	unclassified
MAG-1310	d__Bacteria;p__Bacteroidota;c__Bacteroidia;o__Bacteroidales;f__Rikenellaceae;g__Alistipes;	Bacteria	Bacteroidota	Bacteroidia	Bacteroidales	Rikenellaceae	Alistipes	unclassified
MAG-1311	d__Bacteria;p__Verrucomicrobiota;c__Lentisphaeria;o__Victivallales;f__Victivallaceae;g__UBA1776;	Bacteria	Verrucomicrobiota	Lentisphaeria	Victivallales	Victivallaceae	UBA1776	unclassified
MAG-1312	d__Bacteria;p__Firmicutes_A;c__Clostridia;o__Oscillospirales;f__CAG	Bacteria	Firmicutes_A	Clostridia	Oscillospirales	CAG-272	UBA1740	unclassified
MAG-1313	d__Bacteria;p__Firmicutes_A;c__Clostridia;o__Oscillospirales;f__Acutalibacteraceae;g__UBA737;	Bacteria	Firmicutes_A	Clostridia	Oscillospirales	Acutalibacteraceae	UBA737	unclassified
MAG-1314	d__Bacteria;p__Firmicutes_A;c__Clostridia;o__Oscillospirales;f__Oscillospiraceae;g__CAG	Bacteria	Firmicutes_A	Clostridia	Oscillospirales	Oscillospiraceae	CAG-110	unclassified
MAG-1315	d__Bacteria;p__Firmicutes_A;c__Clostridia;o__4C28d	Bacteria	Firmicutes_A	Clostridia	4C28d-15	CAG-727	unclassified	unclassified
MAG-1316	d__Bacteria;p__Firmicutes_A;c__Clostridia;o__Oscillospirales;f__CAG	Bacteria	Firmicutes_A	Clostridia	Oscillospirales	CAG-272	unclassified	unclassified
MAG-1317	d__Bacteria;p__Firmicutes_A;c__Clostridia;o__Oscillospirales;f__CAG	Bacteria	Firmicutes_A	Clostridia	Oscillospirales	CAG-272	unclassified	unclassified
MAG-1318	d__Bacteria;p__Bacteroidota;c__Bacteroidia;o__Bacteroidales;f__Rikenellaceae;g__Alistipes;	Bacteria	Bacteroidota	Bacteroidia	Bacteroidales	Rikenellaceae	Alistipes	unclassified
MAG-1319	d__Bacteria;p__Verrucomicrobiota;c__Lentisphaeria;o__Victivallales;f__Victivallaceae;g__UBA1784;	Bacteria	Verrucomicrobiota	Lentisphaeria	Victivallales	Victivallaceae	UBA1784	unclassified
MAG-1320	d__Bacteria;p__Bacteroidota;c__Bacteroidia;o__Bacteroidales;f__Rikenellaceae;g__Tidjanibacter;	Bacteria	Bacteroidota	Bacteroidia	Bacteroidales	Rikenellaceae	Tidjanibacter	unclassified
MAG-1321	d__Bacteria;p__Bacteroidota;c__Bacteroidia;o__Bacteroidales;f__Rikenellaceae;g__Alistipes;	Bacteria	Bacteroidota	Bacteroidia	Bacteroidales	Rikenellaceae	Alistipes	unclassified
MAG-1322	d__Bacteria;p__Bacteroidota;c__Bacteroidia;o__Bacteroidales;f__Rikenellaceae;g__Alistipes;	Bacteria	Bacteroidota	Bacteroidia	Bacteroidales	Rikenellaceae	Alistipes	unclassified
MAG-1323	d__Bacteria;p__Bacteroidota;c__Bacteroidia;o__Bacteroidales;f__Paludibacteraceae;	Bacteria	Bacteroidota	Bacteroidia	Bacteroidales	Paludibacteraceae	unclassified	unclassified
MAG-1324	d__Bacteria;p__Bacteroidota;c__Bacteroidia;o__Bacteroidales;f__Rikenellaceae;g__Alistipes;	Bacteria	Bacteroidota	Bacteroidia	Bacteroidales	Rikenellaceae	Alistipes	unclassified
MAG-1325	d__Bacteria;p__Bacteroidota;c__Bacteroidia;o__Bacteroidales;f__Paludibacteraceae;	Bacteria	Bacteroidota	Bacteroidia	Bacteroidales	Paludibacteraceae	unclassified	unclassified
MAG-1326	d__Bacteria;p__Bacteroidota;c__Bacteroidia;o__Bacteroidales;f__Rikenellaceae;g__Alistipes;	Bacteria	Bacteroidota	Bacteroidia	Bacteroidales	Rikenellaceae	Alistipes	unclassified
MAG-1327	d__Bacteria;p__Firmicutes_A;c__Clostridia;o__4C28d	Bacteria	Firmicutes_A	Clostridia	4C28d-15	CAG-917	unclassified	unclassified
MAG-1328	d__Bacteria;p__Firmicutes_A;c__Clostridia;o__Oscillospirales;f__CAG	Bacteria	Firmicutes_A	Clostridia	Oscillospirales	CAG-272	CAG-448	unclassified
MAG-1329	d__Bacteria;p__Verrucomicrobiota;c__Kiritimatiellae;o__RFP12;f__UBA1067;g__UBA1067;	Bacteria	Verrucomicrobiota	Kiritimatiellae	RFP12	UBA1067	UBA1067	unclassified
MAG-1330	d__Bacteria;p__Verrucomicrobiota;c__Lentisphaeria;o__Victivallales;f__Victivallaceae;g__UBA1776;	Bacteria	Verrucomicrobiota	Lentisphaeria	Victivallales	Victivallaceae	UBA1776	unclassified
MAG-1331	d__Bacteria;p__Firmicutes_A;c__Clostridia;o__Oscillospirales;f__CAG	Bacteria	Firmicutes_A	Clostridia	Oscillospirales	CAG-272	unclassified	unclassified
MAG-1332	d__Bacteria;p__Firmicutes_A;c__Clostridia;o__Oscillospirales;f__CAG	Bacteria	Firmicutes_A	Clostridia	Oscillospirales	CAG-272	CAG-448	unclassified
MAG-1333	d__Bacteria;p__Firmicutes_A;c__Clostridia;o__Oscillospirales;f__CAG	Bacteria	Firmicutes_A	Clostridia	Oscillospirales	CAG-272	UBA1740	unclassified
MAG-1334	d__Bacteria;p__Verrucomicrobiota;c__Kiritimatiellae;o__RFP12;	Bacteria	Verrucomicrobiota	Kiritimatiellae	RFP12	unclassified	unclassified	unclassified
MAG-1335	d__Bacteria;p__Firmicutes_A;c__Clostridia;o__Oscillospirales;f__CAG	Bacteria	Firmicutes_A	Clostridia	Oscillospirales	CAG-272	Firm-07	unclassified
MAG-1336	d__Bacteria;p__Firmicutes_A;c__Clostridia;o__Oscillospirales;f__CAG	Bacteria	Firmicutes_A	Clostridia	Oscillospirales	CAG-272	QALR01	unclassified
MAG-1337	d__Bacteria;p__Bacteroidota;c__Bacteroidia;o__Bacteroidales;f__Rikenellaceae;g__Alistipes;	Bacteria	Bacteroidota	Bacteroidia	Bacteroidales	Rikenellaceae	Alistipes	unclassified
MAG-1338	d__Bacteria;p__Firmicutes_A;c__Clostridia;o__Oscillospirales;f__CAG	Bacteria	Firmicutes_A	Clostridia	Oscillospirales	CAG-272	UBA1740	unclassified
MAG-1339	d__Bacteria;p__Firmicutes_A;c__Clostridia;o__Oscillospirales;f__CAG	Bacteria	Firmicutes_A	Clostridia	Oscillospirales	CAG-272	UBA1740	unclassified
MAG-1340	d__Bacteria;p__Verrucomicrobiota;c__Lentisphaeria;o__Victivallales;f__Victivallaceae;g__UBA1776;	Bacteria	Verrucomicrobiota	Lentisphaeria	Victivallales	Victivallaceae	UBA1776	unclassified
MAG-1341	d__Bacteria;p__Verrucomicrobiota;c__Lentisphaeria;o__Victivallales;f__Victivallaceae;	Bacteria	Verrucomicrobiota	Lentisphaeria	Victivallales	Victivallaceae	unclassified	unclassified
MAG-1342	d__Bacteria;p__Firmicutes_A;c__Clostridia;o__Oscillospirales;f__CAG	Bacteria	Firmicutes_A	Clostridia	Oscillospirales	CAG-272	CAG-448	unclassified
MAG-1343	d__Bacteria;p__Firmicutes_A;c__Clostridia;o__Oscillospirales;f__Oscillospiraceae;g__CAG	Bacteria	Firmicutes_A	Clostridia	Oscillospirales	Oscillospiraceae	CAG-110	unclassified
MAG-1344	d__Bacteria;p__Bacteroidota;c__Bacteroidia;o__Bacteroidales;f__Rikenellaceae;g__Alistipes;	Bacteria	Bacteroidota	Bacteroidia	Bacteroidales	Rikenellaceae	Alistipes	unclassified
MAG-1345	d__Bacteria;p__Verrucomicrobiota;c__Lentisphaeria;o__Victivallales;f__Victivallaceae;	Bacteria	Verrucomicrobiota	Lentisphaeria	Victivallales	Victivallaceae	unclassified	unclassified
MAG-1347	d__Bacteria;p__Firmicutes_A;c__Clostridia;o__Oscillospirales;f__CAG	Bacteria	Firmicutes_A	Clostridia	Oscillospirales	CAG-272	unclassified	unclassified
MAG-1348	d__Bacteria;p__Bacteroidota;c__Bacteroidia;o__Bacteroidales;f__Paludibacteraceae;g__RUG163;	Bacteria	Bacteroidota	Bacteroidia	Bacteroidales	Paludibacteraceae	RUG163	unclassified
MAG-1349	d__Bacteria;p__Bacteroidota;c__Bacteroidia;o__Bacteroidales;f__Paludibacteraceae;g__RUG163;	Bacteria	Bacteroidota	Bacteroidia	Bacteroidales	Paludibacteraceae	RUG163	unclassified
MAG-1350	d__Bacteria;p__Firmicutes_A;c__Clostridia;o__4C28d	Bacteria	Firmicutes_A	Clostridia	4C28d-15	CAG-727	QALS01	unclassified
MAG-1351	d__Bacteria;p__Bacteroidota;c__Bacteroidia;o__Bacteroidales;f__Rikenellaceae;g__Alistipes;	Bacteria	Bacteroidota	Bacteroidia	Bacteroidales	Rikenellaceae	Alistipes	unclassified
MAG-1352	d__Bacteria;p__Bacteroidota;c__Bacteroidia;o__Bacteroidales;f__Rikenellaceae;g__Alistipes;	Bacteria	Bacteroidota	Bacteroidia	Bacteroidales	Rikenellaceae	Alistipes	unclassified
MAG-1353	d__Bacteria;p__Bacteroidota;c__Bacteroidia;o__Bacteroidales;f__Rikenellaceae;g__Alistipes;	Bacteria	Bacteroidota	Bacteroidia	Bacteroidales	Rikenellaceae	Alistipes	unclassified
MAG-1354	d__Bacteria;p__Firmicutes_A;c__Clostridia;o__Oscillospirales;f__Acutalibacteraceae;g__UBA6857;	Bacteria	Firmicutes_A	Clostridia	Oscillospirales	Acutalibacteraceae	UBA6857	unclassified
MAG-1355	d__Bacteria;p__Firmicutes_A;c__Clostridia;o__Oscillospirales;f__Oscillospiraceae;g__CAG	Bacteria	Firmicutes_A	Clostridia	Oscillospirales	Oscillospiraceae	CAG-110	unclassified
MAG-1356	d__Bacteria;p__Verrucomicrobiota;c__Kiritimatiellae;o__RFP12;f__UBA1067;g__UBA1067;	Bacteria	Verrucomicrobiota	Kiritimatiellae	RFP12	UBA1067	UBA1067	unclassified
MAG-1357	d__Bacteria;p__Bacteroidota;c__Bacteroidia;o__Bacteroidales;f__Rikenellaceae;g__Alistipes;	Bacteria	Bacteroidota	Bacteroidia	Bacteroidales	Rikenellaceae	Alistipes	unclassified
MAG-1358	d__Bacteria;p__Bacteroidota;c__Bacteroidia;o__Bacteroidales;f__Rikenellaceae;g__Alistipes;	Bacteria	Bacteroidota	Bacteroidia	Bacteroidales	Rikenellaceae	Alistipes	unclassified
MAG-1359	d__Bacteria;p__Firmicutes_A;c__Clostridia;o__4C28d	Bacteria	Firmicutes_A	Clostridia	4C28d-15	CAG-727	QALS01	unclassified
MAG-1360	d__Bacteria;p__Firmicutes_A;c__Clostridia;o__Lachnospirales;f__Lachnospiraceae;g__Tyzzerella;	Bacteria	Firmicutes_A	Clostridia	Lachnospirales	Lachnospiraceae	Tyzzerella	unclassified
MAG-1361	d__Bacteria;p__Bacteroidota;c__Bacteroidia;o__Bacteroidales;f__Rikenellaceae;g__Alistipes;	Bacteria	Bacteroidota	Bacteroidia	Bacteroidales	Rikenellaceae	Alistipes	unclassified
MAG-1362	d__Bacteria;p__Bacteroidota;c__Bacteroidia;o__Bacteroidales;f__Rikenellaceae;g__Alistipes;	Bacteria	Bacteroidota	Bacteroidia	Bacteroidales	Rikenellaceae	Alistipes	unclassified
MAG-1363	d__Bacteria;p__Bacteroidota;c__Bacteroidia;o__Bacteroidales;f__Rikenellaceae;g__Alistipes;	Bacteria	Bacteroidota	Bacteroidia	Bacteroidales	Rikenellaceae	Alistipes	unclassified
MAG-1364	d__Bacteria;p__Firmicutes_A;c__Clostridia;o__Oscillospirales;f__Acutalibacteraceae;g__UBA6857;	Bacteria	Firmicutes_A	Clostridia	Oscillospirales	Acutalibacteraceae	UBA6857	unclassified
MAG-1365	d__Bacteria;p__Bacteroidota;c__Bacteroidia;o__Bacteroidales;f__Rikenellaceae;g__Tidjanibacter;	Bacteria	Bacteroidota	Bacteroidia	Bacteroidales	Rikenellaceae	Tidjanibacter	unclassified
MAG-1366	d__Bacteria;p__Proteobacteria;c__Gammaproteobacteria;o__Burkholderiales;f__Burkholderiaceae;g__CAG	Bacteria	Proteobacteria	Gammaproteobacteria	Burkholderiales	Burkholderiaceae	CAG-521	unclassified
MAG-1367	d__Bacteria;p__Bacteroidota;c__Bacteroidia;o__Bacteroidales;f__Rikenellaceae;g__Alistipes;	Bacteria	Bacteroidota	Bacteroidia	Bacteroidales	Rikenellaceae	Alistipes	unclassified
MAG-1368	d__Bacteria;p__Bacteroidota;c__Bacteroidia;o__Bacteroidales;f__UBA932;g__CAG	Bacteria	Bacteroidota	Bacteroidia	Bacteroidales	UBA932	CAG-831	unclassified
MAG-1369	d__Bacteria;p__Firmicutes_A;c__Clostridia;o__Oscillospirales;f__Acutalibacteraceae;g__UBA8612;	Bacteria	Firmicutes_A	Clostridia	Oscillospirales	Acutalibacteraceae	UBA8612	unclassified
MAG-1370	d__Bacteria;p__Bacteroidota;c__Bacteroidia;o__Bacteroidales;f__Paludibacteraceae;g__RF16;	Bacteria	Bacteroidota	Bacteroidia	Bacteroidales	Paludibacteraceae	RF16	unclassified
MAG-1371	d__Bacteria;p__Bacteroidota;c__Bacteroidia;o__Bacteroidales;f__Bacteroidaceae;g__UBA4372;	Bacteria	Bacteroidota	Bacteroidia	Bacteroidales	Bacteroidaceae	UBA4372	unclassified
MAG-1372	d__Bacteria;p__Firmicutes_A;c__Clostridia;o__Oscillospirales;f__Oscillospiraceae;g__CAG	Bacteria	Firmicutes_A	Clostridia	Oscillospirales	Oscillospiraceae	CAG-110	unclassified
MAG-1373	d__Bacteria;p__Firmicutes_C;c__Negativicutes;o__Selenomonadales;f__Selenomonadaceae;g__Anaerovibrio;	Bacteria	Firmicutes_C	Negativicutes	Selenomonadales	Selenomonadaceae	Anaerovibrio	unclassified
MAG-1374	d__Bacteria;p__Firmicutes_A;c__Clostridia;o__Oscillospirales;f__Acutalibacteraceae;g__DTU089_A;	Bacteria	Firmicutes_A	Clostridia	Oscillospirales	Acutalibacteraceae	DTU089_A	unclassified
MAG-1375	d__Bacteria;p__Firmicutes_A;c__Clostridia;o__Monoglobales;f__UBA1381;	Bacteria	Firmicutes_A	Clostridia	Monoglobales	UBA1381	unclassified	unclassified
MAG-1376	d__Bacteria;p__Firmicutes_A;c__Clostridia;o__Christensenellales;f__CAG	Bacteria	Firmicutes_A	Clostridia	Christensenellales	CAG-74	UBA11524	unclassified
MAG-1377	d__Bacteria;p__Bacteroidota;c__Bacteroidia;o__Bacteroidales;f__Rikenellaceae;g__Alistipes;	Bacteria	Bacteroidota	Bacteroidia	Bacteroidales	Rikenellaceae	Alistipes	unclassified
MAG-1378	d__Bacteria;p__Firmicutes_A;c__Clostridia;o__Christensenellales;f__CAG	Bacteria	Firmicutes_A	Clostridia	Christensenellales	CAG-74	unclassified	unclassified
MAG-1379	d__Bacteria;p__Firmicutes_A;c__Clostridia;o__Oscillospirales;f__Acutalibacteraceae;g__UBA737;	Bacteria	Firmicutes_A	Clostridia	Oscillospirales	Acutalibacteraceae	UBA737	unclassified
MAG-1380	d__Bacteria;p__Firmicutes_A;c__Clostridia;o__Lachnospirales;f__Lachnospiraceae;g__Roseburia;	Bacteria	Firmicutes_A	Clostridia	Lachnospirales	Lachnospiraceae	Roseburia	unclassified
MAG-1381	d__Bacteria;p__Firmicutes_A;c__Clostridia;o__Oscillospirales;f__Acutalibacteraceae;	Bacteria	Firmicutes_A	Clostridia	Oscillospirales	Acutalibacteraceae	unclassified	unclassified
MAG-1382	d__Bacteria;p__Firmicutes_A;c__Clostridia;o__Oscillospirales;f__Oscillospiraceae;g__CAG	Bacteria	Firmicutes_A	Clostridia	Oscillospirales	Oscillospiraceae	CAG-110	unclassified
MAG-1383	d__Bacteria;p__Firmicutes_C;c__Negativicutes;o__Acidaminococcales;f__Acidaminococcaceae;g__Phascolarctobacterium_A;	Bacteria	Firmicutes_C	Negativicutes	Acidaminococcales	Acidaminococcaceae	Phascolarctobacterium_A	unclassified
MAG-1384	d__Bacteria;p__Firmicutes_A;c__Clostridia;o__Oscillospirales;f__Acutalibacteraceae;g__DTU089_A;	Bacteria	Firmicutes_A	Clostridia	Oscillospirales	Acutalibacteraceae	DTU089_A	unclassified
MAG-1385	d__Bacteria;p__Firmicutes_A;c__Clostridia;o__Oscillospirales;f__Oscillospiraceae;g__CAG	Bacteria	Firmicutes_A	Clostridia	Oscillospirales	Oscillospiraceae	CAG-110	unclassified
MAG-1386	d__Bacteria;p__Bacteroidota;c__Bacteroidia;o__Bacteroidales;f__Rikenellaceae;	Bacteria	Bacteroidota	Bacteroidia	Bacteroidales	Rikenellaceae	unclassified	unclassified
MAG-1387	d__Bacteria;p__Bacteroidota;c__Bacteroidia;o__Bacteroidales;f__Rikenellaceae;g__Alistipes;	Bacteria	Bacteroidota	Bacteroidia	Bacteroidales	Rikenellaceae	Alistipes	unclassified
MAG-1388	d__Bacteria;p__Bacteroidota;c__Bacteroidia;o__Bacteroidales;f__Bacteroidaceae;	Bacteria	Bacteroidota	Bacteroidia	Bacteroidales	Bacteroidaceae	unclassified	unclassified
MAG-1389	d__Bacteria;p__Firmicutes_A;c__Clostridia;o__Lachnospirales;f__Lachnospiraceae;g__CAG	Bacteria	Firmicutes_A	Clostridia	Lachnospirales	Lachnospiraceae	CAG-194	unclassified
MAG-1390	d__Bacteria;p__Firmicutes_A;c__Clostridia;o__Oscillospirales;f__Oscillospiraceae;g__CAG	Bacteria	Firmicutes_A	Clostridia	Oscillospirales	Oscillospiraceae	CAG-110	unclassified
MAG-1391	d__Bacteria;p__Spirochaetota;c__Spirochaetia;o__Treponematales;f__Treponemataceae;g__Treponema_D;s__Treponema_D	Bacteria	Spirochaetota	Spirochaetia	Treponematales	Treponemataceae	Treponema_D	Treponema_D saccharophilum
MAG-1392	d__Bacteria;p__Bacteroidota;c__Bacteroidia;o__Bacteroidales;f__Muribaculaceae;g__M3;	Bacteria	Bacteroidota	Bacteroidia	Bacteroidales	Muribaculaceae	M3	unclassified
MAG-1393	d__Bacteria;p__Firmicutes_A;c__Clostridia;o__Oscillospirales;f__CAG	Bacteria	Firmicutes_A	Clostridia	Oscillospirales	CAG-272	unclassified	unclassified
MAG-1394	d__Bacteria;p__Firmicutes_A;c__Clostridia;o__Oscillospirales;f__Acutalibacteraceae;	Bacteria	Firmicutes_A	Clostridia	Oscillospirales	Acutalibacteraceae	unclassified	unclassified
MAG-1395	d__Bacteria;p__Firmicutes_A;c__Clostridia;o__Oscillospirales;f__Acutalibacteraceae;	Bacteria	Firmicutes_A	Clostridia	Oscillospirales	Acutalibacteraceae	unclassified	unclassified
MAG-1396	d__Bacteria;p__Firmicutes_A;c__Clostridia;o__Lachnospirales;f__Lachnospiraceae;g__COE1;	Bacteria	Firmicutes_A	Clostridia	Lachnospirales	Lachnospiraceae	COE1	unclassified
MAG-1397	d__Bacteria;p__Firmicutes_A;c__Clostridia;o__Oscillospirales;f__Oscillospiraceae;g__Oscillibacter;	Bacteria	Firmicutes_A	Clostridia	Oscillospirales	Oscillospiraceae	Oscillibacter	unclassified
MAG-1398	d__Bacteria;p__Bacteroidota;c__Bacteroidia;o__Bacteroidales;f__UBA932;g__UBA1232;	Bacteria	Bacteroidota	Bacteroidia	Bacteroidales	UBA932	UBA1232	unclassified
MAG-1399	d__Bacteria;p__Firmicutes_A;c__Clostridia;o__Oscillospirales;f__Acutalibacteraceae;g__CAG	Bacteria	Firmicutes_A	Clostridia	Oscillospirales	Acutalibacteraceae	CAG-177	unclassified
MAG-1400	d__Bacteria;p__Firmicutes;c__Bacilli;o__RF39;f__CAG	Bacteria	Firmicutes	Bacilli	RF39	CAG-611	UBA3789	unclassified
MAG-1401	d__Bacteria;p__Firmicutes_A;c__Clostridia;o__Oscillospirales;f__Oscillospiraceae;g__CAG	Bacteria	Firmicutes_A	Clostridia	Oscillospirales	Oscillospiraceae	CAG-110	unclassified
MAG-1402	d__Bacteria;p__Firmicutes_A;c__Clostridia;o__Oscillospirales;f__Acutalibacteraceae;g__UBA6857;	Bacteria	Firmicutes_A	Clostridia	Oscillospirales	Acutalibacteraceae	UBA6857	unclassified
MAG-1403	d__Bacteria;p__Spirochaetota;c__Spirochaetia;o__Treponematales;f__Treponemataceae;g__CETP13;	Bacteria	Spirochaetota	Spirochaetia	Treponematales	Treponemataceae	CETP13	unclassified
MAG-1404	d__Bacteria;p__Verrucomicrobiota;c__Verrucomicrobiae;o__Verrucomicrobiales;f__Akkermansiaceae;g__Akkermansia;	Bacteria	Verrucomicrobiota	Verrucomicrobiae	Verrucomicrobiales	Akkermansiaceae	Akkermansia	unclassified
MAG-1405	d__Bacteria;p__Bacteroidota;c__Bacteroidia;o__Bacteroidales;f__Bacteroidaceae;g__F0040;	Bacteria	Bacteroidota	Bacteroidia	Bacteroidales	Bacteroidaceae	F0040	unclassified
MAG-1406	d__Bacteria;p__Firmicutes_A;c__Clostridia;o__Lachnospirales;f__Lachnospiraceae;g__UBA2882;	Bacteria	Firmicutes_A	Clostridia	Lachnospirales	Lachnospiraceae	UBA2882	unclassified
MAG-1407	d__Bacteria;p__Bacteroidota;c__Bacteroidia;o__Bacteroidales;f__UBA932;g__RC9;	Bacteria	Bacteroidota	Bacteroidia	Bacteroidales	UBA932	RC9	unclassified
MAG-1408	d__Bacteria;p__Firmicutes_A;c__Clostridia;o__Lachnospirales;f__Lachnospiraceae;g__Agathobacter;	Bacteria	Firmicutes_A	Clostridia	Lachnospirales	Lachnospiraceae	Agathobacter	unclassified
MAG-1409	d__Bacteria;p__Bacteroidota;c__Bacteroidia;o__Bacteroidales;f__Rikenellaceae;g__Alistipes;	Bacteria	Bacteroidota	Bacteroidia	Bacteroidales	Rikenellaceae	Alistipes	unclassified
MAG-1410	d__Bacteria;p__Spirochaetota;c__Spirochaetia;o__Treponematales;f__Treponemataceae;g__Treponema_D;	Bacteria	Spirochaetota	Spirochaetia	Treponematales	Treponemataceae	Treponema_D	unclassified
MAG-1411	d__Bacteria;p__Firmicutes_A;c__Clostridia;o__Oscillospirales;f__Acutalibacteraceae;	Bacteria	Firmicutes_A	Clostridia	Oscillospirales	Acutalibacteraceae	unclassified	unclassified
MAG-1412	d__Bacteria;p__Bacteroidota;c__Bacteroidia;o__Bacteroidales;f__Bacteroidaceae;g__Prevotella;	Bacteria	Bacteroidota	Bacteroidia	Bacteroidales	Bacteroidaceae	Prevotella	unclassified
MAG-1413	d__Bacteria;p__Firmicutes_A;c__Clostridia;o__Oscillospirales;f__CAG	Bacteria	Firmicutes_A	Clostridia	Oscillospirales	CAG-272	unclassified	unclassified
MAG-1415	d__Bacteria;p__Firmicutes_A;c__Clostridia;o__Oscillospirales;f__Acutalibacteraceae;	Bacteria	Firmicutes_A	Clostridia	Oscillospirales	Acutalibacteraceae	unclassified	unclassified
MAG-1416	d__Bacteria;p__Firmicutes_A;c__Clostridia;o__Oscillospirales;f__Ruminococcaceae;	Bacteria	Firmicutes_A	Clostridia	Oscillospirales	Ruminococcaceae	unclassified	unclassified
MAG-1417	d__Bacteria;p__Firmicutes_A;c__Clostridia;o__Oscillospirales;f__Oscillospiraceae;g__CAG	Bacteria	Firmicutes_A	Clostridia	Oscillospirales	Oscillospiraceae	CAG-110	unclassified
MAG-1418	d__Bacteria;p__Firmicutes_A;c__Clostridia;o__Oscillospirales;f__Oscillospiraceae;	Bacteria	Firmicutes_A	Clostridia	Oscillospirales	Oscillospiraceae	unclassified	unclassified
MAG-1419	d__Bacteria;p__Bacteroidota;c__Bacteroidia;o__Bacteroidales;f__Muribaculaceae;	Bacteria	Bacteroidota	Bacteroidia	Bacteroidales	Muribaculaceae	unclassified	unclassified
MAG-1420	d__Bacteria;p__Firmicutes_A;c__Clostridia;o__Lachnospirales;f__Lachnospiraceae;g__UBA2868;	Bacteria	Firmicutes_A	Clostridia	Lachnospirales	Lachnospiraceae	UBA2868	unclassified
MAG-1421	d__Bacteria;p__Bacteroidota;c__Bacteroidia;o__Bacteroidales;f__Muribaculaceae;g__C941;	Bacteria	Bacteroidota	Bacteroidia	Bacteroidales	Muribaculaceae	C941	unclassified
MAG-1422	d__Bacteria;p__Firmicutes;c__Bacilli;o__RFN20;f__CAG	Bacteria	Firmicutes	Bacilli	RFN20	CAG-826	UBA4951	unclassified
MAG-1423	d__Bacteria;p__Spirochaetota;c__Spirochaetia;o__Treponematales;f__Treponemataceae;g__Treponema_D;	Bacteria	Spirochaetota	Spirochaetia	Treponematales	Treponemataceae	Treponema_D	unclassified
MAG-1424	d__Bacteria;p__Bacteroidota;c__Bacteroidia;o__Bacteroidales;f__Bacteroidaceae;g__UBA3839;	Bacteria	Bacteroidota	Bacteroidia	Bacteroidales	Bacteroidaceae	UBA3839	unclassified
MAG-1425	d__Bacteria;p__Bacteroidota;c__Bacteroidia;o__Bacteroidales;f__Paludibacteraceae;g__RF16;	Bacteria	Bacteroidota	Bacteroidia	Bacteroidales	Paludibacteraceae	RF16	unclassified
MAG-1426	d__Bacteria;p__Proteobacteria;c__Alphaproteobacteria;o__Rs	Bacteria	Proteobacteria	Alphaproteobacteria	Rs-D84	Rs-D84	Rs-D84	unclassified
MAG-1427	d__Bacteria;p__Bacteroidota;c__Bacteroidia;o__Bacteroidales;f__Bacteroidaceae;g__Prevotella;	Bacteria	Bacteroidota	Bacteroidia	Bacteroidales	Bacteroidaceae	Prevotella	unclassified
MAG-1428	d__Bacteria;p__Planctomycetota;c__UBA8742;	Bacteria	Planctomycetota	UBA8742		unclassified	unclassified	unclassified
MAG-1429	d__Bacteria;p__Bacteroidota;c__Bacteroidia;o__Bacteroidales;f__Paludibacteraceae;g__RF16;	Bacteria	Bacteroidota	Bacteroidia	Bacteroidales	Paludibacteraceae	RF16	unclassified
MAG-1430	d__Bacteria;p__Spirochaetota;c__Spirochaetia;o__Sphaerochaetales;f__Sphaerochaetaceae;	Bacteria	Spirochaetota	Spirochaetia	Sphaerochaetales	Sphaerochaetaceae	unclassified	unclassified
MAG-1431	d__Bacteria;p__Bacteroidota;c__Bacteroidia;o__Bacteroidales;f__Bacteroidaceae;g__Prevotella;	Bacteria	Bacteroidota	Bacteroidia	Bacteroidales	Bacteroidaceae	Prevotella	unclassified
MAG-1432	d__Bacteria;p__Spirochaetota;c__Spirochaetia;	Bacteria	Spirochaetota	Spirochaetia		unclassified	unclassified	unclassified
MAG-1433	d__Bacteria;p__Proteobacteria;c__Alphaproteobacteria;o__Rs	Bacteria	Proteobacteria	Alphaproteobacteria	Rs-D84	Rs-D84	Rs-D84	unclassified
MAG-1434	d__Bacteria;p__Bacteroidota;c__Bacteroidia;o__Bacteroidales;f__ML635J	Bacteria	Bacteroidota	Bacteroidia	Bacteroidales	ML635J-15	Bact-19	unclassified
MAG-1435	d__Bacteria;p__Bacteroidota;c__Bacteroidia;o__Bacteroidales;f__UBA3824;g__UBA3824;	Bacteria	Bacteroidota	Bacteroidia	Bacteroidales	UBA3824	UBA3824	unclassified
MAG-1436	d__Bacteria;p__Cyanobacteria;c__Vampirovibrionia;o__Gastranaerophilales;f__Gastranaerophilaceae;g__Gastranaerophilus;	Bacteria	Cyanobacteria	Vampirovibrionia	Gastranaerophilales	Gastranaerophilaceae	Gastranaerophilus	unclassified
MAG-1437	d__Bacteria;p__Bacteroidota;c__Bacteroidia;o__Bacteroidales;f__Bacteroidaceae;g__UBA1179;	Bacteria	Bacteroidota	Bacteroidia	Bacteroidales	Bacteroidaceae	UBA1179	unclassified
MAG-1439	d__Bacteria;p__Bacteroidota;c__Bacteroidia;o__Bacteroidales;f__UBA932;g__RC9;	Bacteria	Bacteroidota	Bacteroidia	Bacteroidales	UBA932	RC9	unclassified
MAG-1440	d__Bacteria;p__Bacteroidota;c__Bacteroidia;o__Bacteroidales;f__Paludibacteraceae;g__UBA1181;	Bacteria	Bacteroidota	Bacteroidia	Bacteroidales	Paludibacteraceae	UBA1181	unclassified
MAG-1441	d__Bacteria;p__Bacteroidota;c__Bacteroidia;o__Bacteroidales;f__Bacteroidaceae;g__Prevotella;	Bacteria	Bacteroidota	Bacteroidia	Bacteroidales	Bacteroidaceae	Prevotella	unclassified
MAG-1442	d__Bacteria;p__Spirochaetota;c__Spirochaetia;	Bacteria	Spirochaetota	Spirochaetia		unclassified	unclassified	unclassified
MAG-1443	d__Bacteria;p__Bacteroidota;c__Bacteroidia;o__Bacteroidales;f__UBA932;g__UBA1232;	Bacteria	Bacteroidota	Bacteroidia	Bacteroidales	UBA932	UBA1232	unclassified
MAG-1444	d__Bacteria;p__Bacteroidota;c__Bacteroidia;o__Bacteroidales;f__UBA932;g__RC9;	Bacteria	Bacteroidota	Bacteroidia	Bacteroidales	UBA932	RC9	unclassified
MAG-1445	d__Bacteria;p__Fibrobacterota;c__Fibrobacteria;o__Fibrobacterales;f__Fibrobacteraceae;	Bacteria	Fibrobacterota	Fibrobacteria	Fibrobacterales	Fibrobacteraceae	unclassified	unclassified
MAG-1446	d__Bacteria;p__Bacteroidota;c__Bacteroidia;o__Bacteroidales;f__UBA932;g__Bact	Bacteria	Bacteroidota	Bacteroidia	Bacteroidales	UBA932	Bact-11	unclassified
MAG-1447	d__Bacteria;p__Bacteroidota;c__Bacteroidia;o__Bacteroidales;f__F082;g__F082;	Bacteria	Bacteroidota	Bacteroidia	Bacteroidales	F082	F082	unclassified
MAG-1448	d__Bacteria;p__Bacteroidota;c__Bacteroidia;o__Bacteroidales;f__UBA932;g__RC9;	Bacteria	Bacteroidota	Bacteroidia	Bacteroidales	UBA932	RC9	unclassified
MAG-1449	d__Bacteria;p__Bacteroidota;c__Bacteroidia;o__Bacteroidales;f__P3;g__UBA1711;s__UBA1711	Bacteria	Bacteroidota	Bacteroidia	Bacteroidales	P3	UBA1711	UBA1711 sp900315935
MAG-1450	d__Bacteria;p__Firmicutes_A;c__Clostridia;o__Lachnospirales;f__Lachnospiraceae;g__ISDg;	Bacteria	Firmicutes_A	Clostridia	Lachnospirales	Lachnospiraceae	ISDg	unclassified
MAG-1451	d__Bacteria;p__Bacteroidota;c__Bacteroidia;o__Bacteroidales;f__UBA932;g__RC9;	Bacteria	Bacteroidota	Bacteroidia	Bacteroidales	UBA932	RC9	unclassified
MAG-1452	d__Bacteria;p__Bacteroidota;c__Bacteroidia;o__Bacteroidales;f__WCHB1	Bacteria	Bacteroidota	Bacteroidia	Bacteroidales	WCHB1-69	UBA1205	UBA1205 sp002309475
MAG-1453	d__Bacteria;p__Bacteroidota;c__Bacteroidia;o__Bacteroidales;f__WCHB1	Bacteria	Bacteroidota	Bacteroidia	Bacteroidales	WCHB1-69	UBA1756	unclassified
MAG-1454	d__Bacteria;p__Bacteroidota;c__Bacteroidia;o__Bacteroidales;f__Paludibacteraceae;g__RF16;	Bacteria	Bacteroidota	Bacteroidia	Bacteroidales	Paludibacteraceae	RF16	unclassified
MAG-1455	d__Bacteria;p__Proteobacteria;c__Alphaproteobacteria;o__Rs	Bacteria	Proteobacteria	Alphaproteobacteria	Rs-D84	Rs-D84	Rs-D84	unclassified
MAG-1456	d__Bacteria;p__Bacteroidota;c__Bacteroidia;o__Bacteroidales;f__Salinivirgaceae;	Bacteria	Bacteroidota	Bacteroidia	Bacteroidales	Salinivirgaceae	unclassified	unclassified
MAG-1457	d__Bacteria;p__Firmicutes_A;c__Clostridia;o__Lachnospirales;f__Lachnospiraceae;g__ISDg;	Bacteria	Firmicutes_A	Clostridia	Lachnospirales	Lachnospiraceae	ISDg	unclassified
MAG-1458	d__Bacteria;p__Firmicutes_A;c__Clostridia;o__4C28d	Bacteria	Firmicutes_A	Clostridia	4C28d-15	CAG-1252	CAG-1252	unclassified
MAG-1459	d__Bacteria;p__Firmicutes;c__Bacilli;o__RFN20;f__CAG	Bacteria	Firmicutes	Bacilli	RFN20	CAG-826	unclassified	unclassified
MAG-1460	d__Bacteria;p__Spirochaetota;c__Spirochaetia;	Bacteria	Spirochaetota	Spirochaetia		unclassified	unclassified	unclassified
MAG-1461	d__Bacteria;p__Firmicutes_A;c__Clostridia;o__Oscillospirales;f__CAG	Bacteria	Firmicutes_A	Clostridia	Oscillospirales	CAG-272	UBA1740	unclassified
MAG-1462	d__Bacteria;p__Spirochaetota;c__Spirochaetia;o__Treponematales;f__Treponemataceae;g__Treponema_D;s__Treponema_D	Bacteria	Spirochaetota	Spirochaetia	Treponematales	Treponemataceae	Treponema_D	Treponema_D sp002309195
MAG-1463	d__Bacteria;p__Firmicutes;c__Bacilli;o__RFN20;f__CAG	Bacteria	Firmicutes	Bacilli	RFN20	CAG-826	unclassified	unclassified
MAG-1464	d__Bacteria;p__Firmicutes_A;c__Clostridia;o__Oscillospirales;f__CAG	Bacteria	Firmicutes_A	Clostridia	Oscillospirales	CAG-272	UBA1740	unclassified
MAG-1465	d__Bacteria;p__Firmicutes_A;c__Clostridia;o__4C28d	Bacteria	Firmicutes_A	Clostridia	4C28d-15	CAG-917	CAG-475	unclassified
MAG-1466	d__Bacteria;p__Bacteroidota;c__Bacteroidia;o__Bacteroidales;f__ML635J	Bacteria	Bacteroidota	Bacteroidia	Bacteroidales	ML635J-15	Bact-19	unclassified
MAG-1467	d__Bacteria;p__Firmicutes;c__Bacilli;o__RFN20;f__UBA1709;	Bacteria	Firmicutes	Bacilli	RFN20	UBA1709	unclassified	unclassified
MAG-1468	d__Bacteria;p__Bacteroidota;c__Bacteroidia;o__Bacteroidales;f__Salinivirgaceae;	Bacteria	Bacteroidota	Bacteroidia	Bacteroidales	Salinivirgaceae	unclassified	unclassified
MAG-1469	d__Bacteria;p__Bacteroidota;c__Bacteroidia;o__Bacteroidales;f__Bacteroidaceae;g__UBA1179;	Bacteria	Bacteroidota	Bacteroidia	Bacteroidales	Bacteroidaceae	UBA1179	unclassified
MAG-1470	d__Bacteria;p__UBP3;c__UBA3054;o__UBA3054;f__UBA3054;g__UBA3054;	Bacteria	UBP3	UBA3054	UBA3054	UBA3054	UBA3054	unclassified
MAG-1472	d__Bacteria;p__Firmicutes;c__Bacilli;o__Acholeplasmatales;	Bacteria	Firmicutes	Bacilli	Acholeplasmatales	unclassified	unclassified	unclassified
MAG-1473	d__Bacteria;p__Bacteroidota;c__Bacteroidia;o__Bacteroidales;f__UBA932;g__Bact	Bacteria	Bacteroidota	Bacteroidia	Bacteroidales	UBA932	Bact-11	unclassified
MAG-1474	d__Bacteria;p__UBP6;c__UBA1177;o__UBA1177;f__UBA1177;g__UBA1177;	Bacteria	UBP6	UBA1177	UBA1177	UBA1177	UBA1177	unclassified
MAG-1475	d__Bacteria;p__Bacteroidota;c__Bacteroidia;o__Bacteroidales;f__Paludibacteraceae;g__RF16;	Bacteria	Bacteroidota	Bacteroidia	Bacteroidales	Paludibacteraceae	RF16	unclassified
MAG-1476	d__Bacteria;p__Firmicutes_A;c__Clostridia;o__4C28d	Bacteria	Firmicutes_A	Clostridia	4C28d-15	UBA4651	RUG666	unclassified
MAG-1477	d__Bacteria;p__Bacteroidota;c__Bacteroidia;o__Bacteroidales;f__ML635J	Bacteria	Bacteroidota	Bacteroidia	Bacteroidales	ML635J-15	Bact-19	unclassified
MAG-1478	d__Bacteria;p__Bacteroidota;c__Bacteroidia;o__Bacteroidales;f__WCHB1	Bacteria	Bacteroidota	Bacteroidia	Bacteroidales	WCHB1-69	UBA1205	UBA1205 sp002309475
MAG-1479	d__Bacteria;p__Spirochaetota;c__Spirochaetia;o__Sphaerochaetales;f__Sphaerochaetaceae;g__UBA9732;	Bacteria	Spirochaetota	Spirochaetia	Sphaerochaetales	Sphaerochaetaceae	UBA9732	unclassified
MAG-1480	d__Bacteria;p__Firmicutes_A;c__Clostridia;o__Oscillospirales;f__CAG	Bacteria	Firmicutes_A	Clostridia	Oscillospirales	CAG-272	unclassified	unclassified
MAG-1481	d__Bacteria;p__Bacteroidota;c__Bacteroidia;o__Bacteroidales;f__Paludibacteraceae;g__RF16;	Bacteria	Bacteroidota	Bacteroidia	Bacteroidales	Paludibacteraceae	RF16	unclassified
MAG-1482	d__Bacteria;p__Firmicutes_A;c__Clostridia;o__Oscillospirales;f__CAG	Bacteria	Firmicutes_A	Clostridia	Oscillospirales	CAG-272	UBA1740	unclassified
MAG-1483	d__Bacteria;p__Bacteroidota;c__Bacteroidia;o__Bacteroidales;f__F082;g__F082;	Bacteria	Bacteroidota	Bacteroidia	Bacteroidales	F082	F082	unclassified
MAG-1484	d__Bacteria;p__UBP3;c__UBA3054;o__UBA3054;f__UBA3054;g__UBA3054;	Bacteria	UBP3	UBA3054	UBA3054	UBA3054	UBA3054	unclassified
MAG-1485	d__Bacteria;p__Bacteroidota;c__Bacteroidia;o__Bacteroidales;f__ML635J	Bacteria	Bacteroidota	Bacteroidia	Bacteroidales	ML635J-15	Bact-19	unclassified
MAG-1487	d__Bacteria;p__Bacteroidota;c__Bacteroidia;o__Bacteroidales;f__UBA932;g__RC9;	Bacteria	Bacteroidota	Bacteroidia	Bacteroidales	UBA932	RC9	unclassified
MAG-1488	d__Bacteria;p__Firmicutes;c__Bacilli;o__Erysipelotrichales;f__Erysipelatoclostridiaceae;g__Kandleria;	Bacteria	Firmicutes	Bacilli	Erysipelotrichales	Erysipelatoclostridiaceae	Kandleria	unclassified
MAG-1489	d__Bacteria;p__UBP6;c__UBA1177;o__UBA1177;f__UBA1177;g__UBA1177;	Bacteria	UBP6	UBA1177	UBA1177	UBA1177	UBA1177	unclassified
MAG-1490	d__Bacteria;p__Bacteroidota;c__Bacteroidia;o__Bacteroidales;f__UBA932;g__Bact	Bacteria	Bacteroidota	Bacteroidia	Bacteroidales	UBA932	Bact-11	unclassified
MAG-1491	d__Bacteria;p__Bacteroidota;c__Bacteroidia;o__Bacteroidales;f__Bacteroidaceae;g__Prevotella;	Bacteria	Bacteroidota	Bacteroidia	Bacteroidales	Bacteroidaceae	Prevotella	unclassified
MAG-1492	d__Bacteria;p__Bacteroidota;c__Bacteroidia;o__Bacteroidales;f__Bacteroidaceae;g__UBA4372;	Bacteria	Bacteroidota	Bacteroidia	Bacteroidales	Bacteroidaceae	UBA4372	unclassified
MAG-1494	d__Bacteria;p__Bacteroidota;c__Bacteroidia;o__Bacteroidales;f__Bacteroidaceae;g__UBA1189;	Bacteria	Bacteroidota	Bacteroidia	Bacteroidales	Bacteroidaceae	UBA1189	unclassified
MAG-1495	d__Bacteria;p__Firmicutes_A;c__Clostridia;o__Oscillospirales;f__CAG	Bacteria	Firmicutes_A	Clostridia	Oscillospirales	CAG-272	UBA1740	unclassified
MAG-1496	d__Bacteria;p__Bacteroidota;c__Bacteroidia;o__Bacteroidales;f__UBA932;g__RC9;	Bacteria	Bacteroidota	Bacteroidia	Bacteroidales	UBA932	RC9	unclassified
MAG-1497	d__Bacteria;p__Bacteroidota;c__Bacteroidia;o__Bacteroidales;f__BM520;	Bacteria	Bacteroidota	Bacteroidia	Bacteroidales	BM520	unclassified	unclassified
MAG-1498	d__Bacteria;p__Firmicutes_A;c__Clostridia;o__Lachnospirales;f__Lachnospiraceae;g__Butyrivibrio;	Bacteria	Firmicutes_A	Clostridia	Lachnospirales	Lachnospiraceae	Butyrivibrio	unclassified
MAG-1499	d__Bacteria;p__Fibrobacterota;c__Fibrobacteria;o__Fibrobacterales;f__Fibrobacteraceae;g__Fibrobacter;	Bacteria	Fibrobacterota	Fibrobacteria	Fibrobacterales	Fibrobacteraceae	Fibrobacter	unclassified
MAG-1500	d__Bacteria;p__Bacteroidota;c__Bacteroidia;o__Bacteroidales;f__Paludibacteraceae;g__RF16;	Bacteria	Bacteroidota	Bacteroidia	Bacteroidales	Paludibacteraceae	RF16	unclassified
MAG-1501	d__Bacteria;p__Bacteroidota;c__Bacteroidia;o__Bacteroidales;f__UBA932;g__RC9;	Bacteria	Bacteroidota	Bacteroidia	Bacteroidales	UBA932	RC9	unclassified
MAG-1502	d__Bacteria;p__Firmicutes_A;c__Clostridia;o__Saccharofermentanales;f__Saccharofermentanaceae;g__Saccharofermentans;	Bacteria	Firmicutes_A	Clostridia	Saccharofermentanales	Saccharofermentanaceae	Saccharofermentans	unclassified
MAG-1503	d__Bacteria;p__Bacteroidota;c__Bacteroidia;o__Bacteroidales;f__UBA932;g__RC9;	Bacteria	Bacteroidota	Bacteroidia	Bacteroidales	UBA932	RC9	unclassified
MAG-1505	d__Bacteria;p__Bacteroidota;c__Bacteroidia;o__Bacteroidales;f__Paludibacteraceae;g__RF16;	Bacteria	Bacteroidota	Bacteroidia	Bacteroidales	Paludibacteraceae	RF16	unclassified
MAG-1506	d__Bacteria;p__Bacteroidota;c__Bacteroidia;o__Bacteroidales;f__F082;g__F082;	Bacteria	Bacteroidota	Bacteroidia	Bacteroidales	F082	F082	unclassified
MAG-1507	d__Bacteria;p__UBP3;c__UBA3054;o__UBA3054;f__UBA3054;g__UBA3054;s__UBA3054	Bacteria	UBP3	UBA3054	UBA3054	UBA3054	UBA3054	UBA3054 sp002308555
MAG-1508	d__Bacteria;p__Bacteroidota;c__Bacteroidia;o__Bacteroidales;f__ML635J	Bacteria	Bacteroidota	Bacteroidia	Bacteroidales	ML635J-15	Bact-19	unclassified
MAG-1509	d__Bacteria;p__Bacteroidota;c__Bacteroidia;o__Bacteroidales;f__Paludibacteraceae;g__RF16;	Bacteria	Bacteroidota	Bacteroidia	Bacteroidales	Paludibacteraceae	RF16	unclassified
MAG-1510	d__Bacteria;p__Bacteroidota;c__Bacteroidia;o__Bacteroidales;f__P3;g__UBA1711;	Bacteria	Bacteroidota	Bacteroidia	Bacteroidales	P3	UBA1711	unclassified
MAG-1511	d__Bacteria;p__Bacteroidota;c__Bacteroidia;o__Bacteroidales;f__Bacteroidaceae;g__UBA4372;	Bacteria	Bacteroidota	Bacteroidia	Bacteroidales	Bacteroidaceae	UBA4372	unclassified
MAG-1512	d__Bacteria;p__UBP6;c__UBA1177;o__UBA1177;f__UBA1177;g__UBA1177;	Bacteria	UBP6	UBA1177	UBA1177	UBA1177	UBA1177	unclassified
MAG-1513	d__Bacteria;p__Bacteroidota;c__Bacteroidia;o__Bacteroidales;f__Paludibacteraceae;g__UBA1181;	Bacteria	Bacteroidota	Bacteroidia	Bacteroidales	Paludibacteraceae	UBA1181	unclassified
MAG-1514	d__Bacteria;p__Firmicutes_A;c__Clostridia;o__Oscillospirales;f__CAG	Bacteria	Firmicutes_A	Clostridia	Oscillospirales	CAG-272	UBA1740	unclassified
MAG-1515	d__Bacteria;p__Firmicutes_A;c__Clostridia;o__4C28d	Bacteria	Firmicutes_A	Clostridia	4C28d-15	UBA1242	unclassified	unclassified
MAG-1516	d__Bacteria;p__Riflebacteria;c__UBA8953;o__UBA8953;f__UBA8953;g__RUG334;	Bacteria	Riflebacteria	UBA8953	UBA8953	UBA8953	RUG334	unclassified
MAG-1518	d__Bacteria;p__Proteobacteria;c__Alphaproteobacteria;o__RF32;	Bacteria	Proteobacteria	Alphaproteobacteria	RF32	unclassified	unclassified	unclassified
MAG-1519	d__Bacteria;p__Bacteroidota;c__Bacteroidia;o__Bacteroidales;f__Muribaculaceae;g__C941;	Bacteria	Bacteroidota	Bacteroidia	Bacteroidales	Muribaculaceae	C941	unclassified
MAG-1520	d__Bacteria;p__Bacteroidota;c__Bacteroidia;o__Bacteroidales;f__UBA932;g__RC9;	Bacteria	Bacteroidota	Bacteroidia	Bacteroidales	UBA932	RC9	unclassified
MAG-1521	d__Bacteria;p__Bacteroidota;c__Bacteroidia;o__Bacteroidales;f__Bacteroidaceae;g__UBA1179;	Bacteria	Bacteroidota	Bacteroidia	Bacteroidales	Bacteroidaceae	UBA1179	unclassified
MAG-1522	d__Bacteria;p__Bacteroidota;c__Bacteroidia;o__Bacteroidales;f__Bacteroidaceae;g__Prevotella;	Bacteria	Bacteroidota	Bacteroidia	Bacteroidales	Bacteroidaceae	Prevotella	unclassified
MAG-1523	d__Bacteria;p__Spirochaetota;c__Spirochaetia;o__Treponematales;f__Treponemataceae;g__Treponema_D;	Bacteria	Spirochaetota	Spirochaetia	Treponematales	Treponemataceae	Treponema_D	unclassified
MAG-1524	d__Bacteria;p__Spirochaetota;c__Spirochaetia;o__Sphaerochaetales;f__Sphaerochaetaceae;	Bacteria	Spirochaetota	Spirochaetia	Sphaerochaetales	Sphaerochaetaceae	unclassified	unclassified
MAG-1525	d__Bacteria;p__UBP3;c__UBA3054;o__UBA3054;f__UBA3054;g__UBA3054;	Bacteria	UBP3	UBA3054	UBA3054	UBA3054	UBA3054	unclassified
MAG-1526	d__Bacteria;p__Bacteroidota;c__Bacteroidia;o__Bacteroidales;f__Bacteroidaceae;g__Prevotella;	Bacteria	Bacteroidota	Bacteroidia	Bacteroidales	Bacteroidaceae	Prevotella	unclassified
MAG-1527	d__Bacteria;p__Elusimicrobiota;c__Elusimicrobia;o__Elusimicrobiales;f__Elusimicrobiaceae;g__UBA1174;	Bacteria	Elusimicrobiota	Elusimicrobia	Elusimicrobiales	Elusimicrobiaceae	UBA1174	unclassified
MAG-1528	d__Bacteria;p__Bacteroidota;c__Bacteroidia;o__Bacteroidales;f__WCHB1	Bacteria	Bacteroidota	Bacteroidia	Bacteroidales	WCHB1-69	UBA1756	unclassified
MAG-1529	d__Bacteria;p__Spirochaetota;c__Spirochaetia;	Bacteria	Spirochaetota	Spirochaetia		unclassified	unclassified	unclassified
MAG-1530	d__Bacteria;p__Bacteroidota;c__Bacteroidia;o__Bacteroidales;f__Bacteroidaceae;g__UBA1179;	Bacteria	Bacteroidota	Bacteroidia	Bacteroidales	Bacteroidaceae	UBA1179	unclassified
MAG-1531	d__Bacteria;p__Bacteroidota;c__Bacteroidia;o__Bacteroidales;f__Salinivirgaceae;	Bacteria	Bacteroidota	Bacteroidia	Bacteroidales	Salinivirgaceae	unclassified	unclassified
MAG-1532	d__Bacteria;p__Bacteroidota;c__Bacteroidia;o__Bacteroidales;f__UBA932;g__RC9;	Bacteria	Bacteroidota	Bacteroidia	Bacteroidales	UBA932	RC9	unclassified
MAG-1533	d__Bacteria;p__Bacteroidota;c__Bacteroidia;o__Bacteroidales;f__ML635J	Bacteria	Bacteroidota	Bacteroidia	Bacteroidales	ML635J-15	Bact-19	unclassified
MAG-1534	d__Bacteria;p__Elusimicrobiota;c__Endomicrobia;o__Endomicrobiales;f__Endomicrobiaceae;g__RUG658;	Bacteria	Elusimicrobiota	Endomicrobia	Endomicrobiales	Endomicrobiaceae	RUG658	unclassified
MAG-1535	d__Bacteria;p__Firmicutes_A;c__Clostridia;o__Lachnospirales;f__Lachnospiraceae;g__UBA1201;	Bacteria	Firmicutes_A	Clostridia	Lachnospirales	Lachnospiraceae	UBA1201	unclassified
MAG-1536	d__Bacteria;p__Bacteroidota;c__Bacteroidia;o__Bacteroidales;f__Paludibacteraceae;g__UBA1181;	Bacteria	Bacteroidota	Bacteroidia	Bacteroidales	Paludibacteraceae	UBA1181	unclassified
MAG-1537	d__Bacteria;p__Bacteroidota;c__Bacteroidia;o__Bacteroidales;f__Bacteroidaceae;g__UBA4372;	Bacteria	Bacteroidota	Bacteroidia	Bacteroidales	Bacteroidaceae	UBA4372	unclassified
MAG-1538	d__Bacteria;p__Bacteroidota;c__Bacteroidia;o__Bacteroidales;f__Bacteroidaceae;g__Prevotella;	Bacteria	Bacteroidota	Bacteroidia	Bacteroidales	Bacteroidaceae	Prevotella	unclassified
MAG-1539	d__Bacteria;p__Fibrobacterota;c__Fibrobacteria;o__Fibrobacterales;f__Fibrobacteraceae;g__Fibrobacter;	Bacteria	Fibrobacterota	Fibrobacteria	Fibrobacterales	Fibrobacteraceae	Fibrobacter	unclassified
MAG-1540	d__Bacteria;p__Firmicutes_A;c__Clostridia;o__Oscillospirales;f__Ruminococcaceae;g__Firm	Bacteria	Firmicutes_A	Clostridia	Oscillospirales	Ruminococcaceae	Firm-04	unclassified
MAG-1541	d__Bacteria;p__Bacteroidota;c__Bacteroidia;o__Bacteroidales;f__WCHB1	Bacteria	Bacteroidota	Bacteroidia	Bacteroidales	WCHB1-69	F23-D06	unclassified
MAG-1542	d__Bacteria;p__Bacteroidota;c__Bacteroidia;o__Bacteroidales;f__WCHB1	Bacteria	Bacteroidota	Bacteroidia	Bacteroidales	WCHB1-69	UBA1205	UBA1205 sp002309475
MAG-1543	d__Bacteria;p__Bacteroidota;c__Bacteroidia;o__Bacteroidales;f__Paludibacteraceae;g__UBA1181;	Bacteria	Bacteroidota	Bacteroidia	Bacteroidales	Paludibacteraceae	UBA1181	unclassified
MAG-1544	d__Bacteria;p__Bacteroidota;c__Bacteroidia;o__Bacteroidales;f__BBW3;	Bacteria	Bacteroidota	Bacteroidia	Bacteroidales	BBW3	unclassified	unclassified
MAG-1546	d__Bacteria;p__Bacteroidota;c__Bacteroidia;o__Bacteroidales;f__UBA932;g__RC9;	Bacteria	Bacteroidota	Bacteroidia	Bacteroidales	UBA932	RC9	unclassified
MAG-1547	d__Bacteria;p__Firmicutes_A;c__Clostridia;o__Christensenellales;f__CAG	Bacteria	Firmicutes_A	Clostridia	Christensenellales	CAG-138	UBA3857	UBA3857 sp900313585
MAG-1548	d__Bacteria;p__Bacteroidota;c__Bacteroidia;o__Bacteroidales;f__UBA932;g__Bact	Bacteria	Bacteroidota	Bacteroidia	Bacteroidales	UBA932	Bact-11	unclassified
MAG-1549	d__Bacteria;p__Bacteroidota;c__Bacteroidia;o__Bacteroidales;f__Bacteroidaceae;g__RUG210;s__RUG210	Bacteria	Bacteroidota	Bacteroidia	Bacteroidales	Bacteroidaceae	RUG210	RUG210 sp900316575
MAG-1550	d__Bacteria;p__Bacteroidota;c__Bacteroidia;o__Bacteroidales;f__Muribaculaceae;g__C941;	Bacteria	Bacteroidota	Bacteroidia	Bacteroidales	Muribaculaceae	C941	unclassified
MAG-1551	d__Bacteria;p__Bacteroidota;c__Bacteroidia;o__Bacteroidales;f__UBA1715;g__UBA1715;	Bacteria	Bacteroidota	Bacteroidia	Bacteroidales	UBA1715	UBA1715	unclassified
MAG-1552	d__Bacteria;p__Bacteroidota;c__Bacteroidia;o__Bacteroidales;f__Bacteroidaceae;g__UBA4372;	Bacteria	Bacteroidota	Bacteroidia	Bacteroidales	Bacteroidaceae	UBA4372	unclassified
MAG-1553	d__Bacteria;p__Firmicutes;c__Bacilli;o__RFN20;f__CAG	Bacteria	Firmicutes	Bacilli	RFN20	CAG-826	UBA4951	unclassified
MAG-1554	d__Bacteria;p__Firmicutes_A;c__Clostridia;o__Oscillospirales;f__CAG	Bacteria	Firmicutes_A	Clostridia	Oscillospirales	CAG-272	Firm-07	unclassified
MAG-1555	d__Bacteria;p__Firmicutes;c__Bacilli;o__RFN20;f__CAG	Bacteria	Firmicutes	Bacilli	RFN20	CAG-826	unclassified	unclassified
MAG-1556	d__Bacteria;p__Bacteroidota;c__Bacteroidia;o__Bacteroidales;f__Bacteroidaceae;g__Prevotella;	Bacteria	Bacteroidota	Bacteroidia	Bacteroidales	Bacteroidaceae	Prevotella	unclassified
MAG-1557	d__Bacteria;p__Bacteroidota;c__Bacteroidia;o__Bacteroidales;f__Muribaculaceae;g__C941;	Bacteria	Bacteroidota	Bacteroidia	Bacteroidales	Muribaculaceae	C941	unclassified
MAG-1558	d__Bacteria;p__Bacteroidota;c__Bacteroidia;o__Bacteroidales;f__Bacteroidaceae;g__Prevotella;	Bacteria	Bacteroidota	Bacteroidia	Bacteroidales	Bacteroidaceae	Prevotella	unclassified
MAG-1559	d__Bacteria;p__Bacteroidota;c__Bacteroidia;o__Bacteroidales;f__Bacteroidaceae;g__UBA1179;	Bacteria	Bacteroidota	Bacteroidia	Bacteroidales	Bacteroidaceae	UBA1179	unclassified
MAG-1560	d__Bacteria;p__Bacteroidota;c__Bacteroidia;o__Bacteroidales;f__Salinivirgaceae;	Bacteria	Bacteroidota	Bacteroidia	Bacteroidales	Salinivirgaceae	unclassified	unclassified
MAG-1561	d__Bacteria;p__Bacteroidota;c__Bacteroidia;o__Bacteroidales;f__UBA932;g__UBA1232;	Bacteria	Bacteroidota	Bacteroidia	Bacteroidales	UBA932	UBA1232	unclassified
MAG-1562	d__Bacteria;p__Bacteroidota;c__Bacteroidia;o__Bacteroidales;f__UBA1715;g__UBA1715;	Bacteria	Bacteroidota	Bacteroidia	Bacteroidales	UBA1715	UBA1715	unclassified
MAG-1563	d__Bacteria;p__Bacteroidota;c__Bacteroidia;o__Bacteroidales;f__Paludibacteraceae;g__UBA1181;	Bacteria	Bacteroidota	Bacteroidia	Bacteroidales	Paludibacteraceae	UBA1181	unclassified
MAG-1566	d__Bacteria;p__Fibrobacterota;c__Fibrobacteria;o__Fibrobacterales;f__Fibrobacteraceae;g__Fibrobacter;	Bacteria	Fibrobacterota	Fibrobacteria	Fibrobacterales	Fibrobacteraceae	Fibrobacter	unclassified
MAG-1567	d__Bacteria;p__Bacteroidota;c__Bacteroidia;o__Bacteroidales;f__WCHB1	Bacteria	Bacteroidota	Bacteroidia	Bacteroidales	WCHB1-69	F23-D06	unclassified
MAG-1568	d__Bacteria;p__Elusimicrobiota;c__Elusimicrobia;o__Elusimicrobiales;f__Elusimicrobiaceae;g__UBA1174;	Bacteria	Elusimicrobiota	Elusimicrobia	Elusimicrobiales	Elusimicrobiaceae	UBA1174	unclassified
MAG-1569	d__Bacteria;p__Firmicutes_A;c__Clostridia;o__Oscillospirales;f__CAG	Bacteria	Firmicutes_A	Clostridia	Oscillospirales	CAG-272	Firm-07	unclassified
MAG-1570	d__Bacteria;p__UBP6;c__UBA1177;o__UBA1177;f__UBA1177;g__UBA1177;	Bacteria	UBP6	UBA1177	UBA1177	UBA1177	UBA1177	unclassified
MAG-1571	d__Bacteria;p__Bacteroidota;c__Bacteroidia;o__Bacteroidales;f__Paludibacteraceae;g__RF16;	Bacteria	Bacteroidota	Bacteroidia	Bacteroidales	Paludibacteraceae	RF16	unclassified
MAG-1572	d__Bacteria;p__Bacteroidota;c__Bacteroidia;o__Bacteroidales;f__Paludibacteraceae;g__UBA1181;	Bacteria	Bacteroidota	Bacteroidia	Bacteroidales	Paludibacteraceae	UBA1181	unclassified
MAG-1573	d__Bacteria;p__Firmicutes_A;c__Clostridia;o__Oscillospirales;f__CAG	Bacteria	Firmicutes_A	Clostridia	Oscillospirales	CAG-272	UBA1740	unclassified
MAG-1574	d__Bacteria;p__UBP6;c__UBA1177;o__UBA1177;f__UBA1177;g__UBA1177;	Bacteria	UBP6	UBA1177	UBA1177	UBA1177	UBA1177	unclassified
MAG-1575	d__Bacteria;p__Bacteroidota;c__Bacteroidia;o__Bacteroidales;f__WCHB1	Bacteria	Bacteroidota	Bacteroidia	Bacteroidales	WCHB1-69	F23-D06	unclassified
MAG-1576	d__Bacteria;p__Firmicutes;c__Bacilli;o__Izemoplasmatales;f__UBA1188;	Bacteria	Firmicutes	Bacilli	Izemoplasmatales	UBA1188	unclassified	unclassified
MAG-1577	d__Bacteria;p__UBP3;c__UBA3054;o__UBA3054;f__UBA3054;g__UBA3054;	Bacteria	UBP3	UBA3054	UBA3054	UBA3054	UBA3054	unclassified
MAG-1578	d__Bacteria;p__Firmicutes;c__Bacilli;o__RFN20;f__CAG	Bacteria	Firmicutes	Bacilli	RFN20	CAG-826	UBA4951	unclassified
MAG-1579	d__Bacteria;p__Bacteroidota;c__Bacteroidia;o__Bacteroidales;f__Bacteroidaceae;g__Prevotella;	Bacteria	Bacteroidota	Bacteroidia	Bacteroidales	Bacteroidaceae	Prevotella	unclassified
MAG-1580	d__Bacteria;p__Bacteroidota;c__Bacteroidia;o__Bacteroidales;f__Paludibacteraceae;g__UBA1181;s__UBA1181	Bacteria	Bacteroidota	Bacteroidia	Bacteroidales	Paludibacteraceae	UBA1181	UBA1181 sp002310215
MAG-1582	d__Bacteria;p__Bacteroidota;c__Bacteroidia;o__Bacteroidales;f__WCHB1	Bacteria	Bacteroidota	Bacteroidia	Bacteroidales	WCHB1-69	unclassified	unclassified
MAG-1583	d__Bacteria;p__Bacteroidota;c__Bacteroidia;o__Bacteroidales;f__Paludibacteraceae;g__UBA1181;s__UBA1181	Bacteria	Bacteroidota	Bacteroidia	Bacteroidales	Paludibacteraceae	UBA1181	UBA1181 sp002310215
MAG-1584	d__Bacteria;p__Bacteroidota;c__Bacteroidia;o__Bacteroidales;f__Paludibacteraceae;g__UBA1181;	Bacteria	Bacteroidota	Bacteroidia	Bacteroidales	Paludibacteraceae	UBA1181	unclassified
MAG-1585	d__Bacteria;p__Bacteroidota;c__Bacteroidia;o__Bacteroidales;f__WCHB1	Bacteria	Bacteroidota	Bacteroidia	Bacteroidales	WCHB1-69	F23-D06	unclassified
MAG-1586	d__Bacteria;p__Firmicutes;c__Bacilli;o__ML615J	Bacteria	Firmicutes	Bacilli	ML615J-28	CAG-698	unclassified	unclassified
MAG-1587	d__Bacteria;p__Firmicutes_A;c__Clostridia;o__Saccharofermentanales;f__Saccharofermentanaceae;g__Saccharofermentans;	Bacteria	Firmicutes_A	Clostridia	Saccharofermentanales	Saccharofermentanaceae	Saccharofermentans	unclassified
MAG-1588	d__Bacteria;p__Bacteroidota;c__Bacteroidia;o__Bacteroidales;f__UBA1715;g__UBA1715;	Bacteria	Bacteroidota	Bacteroidia	Bacteroidales	UBA1715	UBA1715	unclassified
MAG-1589	d__Bacteria;p__Bacteroidota;c__Bacteroidia;o__Bacteroidales;f__WCHB1	Bacteria	Bacteroidota	Bacteroidia	Bacteroidales	WCHB1-69	UBA1205	UBA1205 sp002309475
MAG-1590	d__Bacteria;p__Bacteroidota;c__Bacteroidia;o__Bacteroidales;f__WCHB1	Bacteria	Bacteroidota	Bacteroidia	Bacteroidales	WCHB1-69	F23-D06	unclassified
MAG-1591	d__Bacteria;p__Bacteroidota;c__Bacteroidia;o__Bacteroidales;f__Paludibacteraceae;g__RF16;	Bacteria	Bacteroidota	Bacteroidia	Bacteroidales	Paludibacteraceae	RF16	unclassified
MAG-1592	d__Bacteria;p__Firmicutes_A;c__Clostridia;o__Oscillospirales;f__CAG	Bacteria	Firmicutes_A	Clostridia	Oscillospirales	CAG-272	CAG-390	CAG-390 sp900321265
MAG-1593	d__Bacteria;p__Bacteroidota;c__Bacteroidia;o__Bacteroidales;f__Paludibacteraceae;g__UBA1181;	Bacteria	Bacteroidota	Bacteroidia	Bacteroidales	Paludibacteraceae	UBA1181	unclassified
MAG-1594	d__Bacteria;p__Bacteroidota;c__Bacteroidia;o__Bacteroidales;f__F082;g__F082;	Bacteria	Bacteroidota	Bacteroidia	Bacteroidales	F082	F082	unclassified
MAG-1595	d__Bacteria;p__Spirochaetota;c__Spirochaetia;o__Treponematales;f__Treponemataceae;g__CETP13;	Bacteria	Spirochaetota	Spirochaetia	Treponematales	Treponemataceae	CETP13	unclassified
MAG-1596	d__Bacteria;p__Bacteroidota;c__Bacteroidia;o__Bacteroidales;f__WCHB1	Bacteria	Bacteroidota	Bacteroidia	Bacteroidales	WCHB1-69	unclassified	unclassified
MAG-1597	d__Bacteria;p__Bacteroidota;c__Bacteroidia;o__Bacteroidales;f__UBA932;g__RC9;	Bacteria	Bacteroidota	Bacteroidia	Bacteroidales	UBA932	RC9	unclassified
MAG-1598	d__Bacteria;p__Bacteroidota;c__Bacteroidia;o__Bacteroidales;f__UBA932;g__RC9;	Bacteria	Bacteroidota	Bacteroidia	Bacteroidales	UBA932	RC9	unclassified
MAG-1599	d__Bacteria;p__Firmicutes_A;c__Clostridia;o__UBA1212;f__UBA1212;g__UBA1212;	Bacteria	Firmicutes_A	Clostridia	UBA1212	UBA1212	UBA1212	unclassified
MAG-1600	d__Bacteria;p__Spirochaetota;c__Spirochaetia;o__Sphaerochaetales;f__Sphaerochaetaceae;	Bacteria	Spirochaetota	Spirochaetia	Sphaerochaetales	Sphaerochaetaceae	unclassified	unclassified
MAG-1601	d__Bacteria;p__Firmicutes;c__Bacilli;o__RFN20;f__CAG	Bacteria	Firmicutes	Bacilli	RFN20	CAG-826	UBA4951	unclassified
MAG-1602	d__Bacteria;p__Firmicutes;c__Bacilli;o__ML615J	Bacteria	Firmicutes	Bacilli	ML615J-28	unclassified	unclassified	unclassified
MAG-1603	d__Bacteria;p__Bacteroidota;c__Bacteroidia;o__Bacteroidales;f__Muribaculaceae;g__C941;	Bacteria	Bacteroidota	Bacteroidia	Bacteroidales	Muribaculaceae	C941	unclassified
MAG-1605	d__Bacteria;p__Bacteroidota;c__Bacteroidia;o__Bacteroidales;f__Salinivirgaceae;	Bacteria	Bacteroidota	Bacteroidia	Bacteroidales	Salinivirgaceae	unclassified	unclassified
MAG-1606	d__Bacteria;p__Bacteroidota;c__Bacteroidia;o__Bacteroidales;f__WCHB1	Bacteria	Bacteroidota	Bacteroidia	Bacteroidales	WCHB1-69	F23-D06	unclassified
MAG-1607	d__Bacteria;p__Bacteroidota;c__Bacteroidia;o__Bacteroidales;f__Paludibacteraceae;g__UBA1181;	Bacteria	Bacteroidota	Bacteroidia	Bacteroidales	Paludibacteraceae	UBA1181	unclassified
MAG-1608	d__Bacteria;p__Spirochaetota;c__Spirochaetia;o__Treponematales;f__Treponemataceae;	Bacteria	Spirochaetota	Spirochaetia	Treponematales	Treponemataceae	unclassified	unclassified
MAG-1609	d__Bacteria;p__Spirochaetota;c__Spirochaetia;o__Treponematales;f__Treponemataceae;g__Treponema_D;	Bacteria	Spirochaetota	Spirochaetia	Treponematales	Treponemataceae	Treponema_D	unclassified
MAG-1610	d__Bacteria;p__Bacteroidota;c__Bacteroidia;o__Bacteroidales;f__UBA932;	Bacteria	Bacteroidota	Bacteroidia	Bacteroidales	UBA932	unclassified	unclassified
MAG-1611	d__Bacteria;p__Spirochaetota;c__Spirochaetia;o__Treponematales;f__Treponemataceae;g__Treponema_D;s__Treponema_D	Bacteria	Spirochaetota	Spirochaetia	Treponematales	Treponemataceae	Treponema_D	Treponema_D sp002309195
MAG-1612	d__Bacteria;p__Bacteroidota;c__Bacteroidia;o__Bacteroidales;f__Paludibacteraceae;g__UBA1181;	Bacteria	Bacteroidota	Bacteroidia	Bacteroidales	Paludibacteraceae	UBA1181	unclassified
MAG-1613	d__Bacteria;p__Elusimicrobiota;c__Elusimicrobia;o__Elusimicrobiales;f__Elusimicrobiaceae;g__UBA1174;	Bacteria	Elusimicrobiota	Elusimicrobia	Elusimicrobiales	Elusimicrobiaceae	UBA1174	unclassified
MAG-1614	d__Bacteria;p__Bacteroidota;c__Bacteroidia;o__Bacteroidales;f__UBA1715;g__UBA1715;	Bacteria	Bacteroidota	Bacteroidia	Bacteroidales	UBA1715	UBA1715	unclassified
MAG-1615	d__Bacteria;p__Fibrobacterota;c__Fibrobacteria;o__Fibrobacterales;f__Fibrobacteraceae;g__Fibrobacter;	Bacteria	Fibrobacterota	Fibrobacteria	Fibrobacterales	Fibrobacteraceae	Fibrobacter	unclassified
MAG-1616	d__Bacteria;p__Firmicutes;c__Bacilli;o__Acholeplasmatales;f__CAG	Bacteria	Firmicutes	Bacilli	Acholeplasmatales	CAG-307	UBA7004	unclassified
MAG-1617	d__Bacteria;p__Bacteroidota;c__Bacteroidia;o__Bacteroidales;f__UBA932;	Bacteria	Bacteroidota	Bacteroidia	Bacteroidales	UBA932	unclassified	unclassified
MAG-1618	d__Bacteria;p__Bacteroidota;c__Bacteroidia;o__Bacteroidales;f__WCHB1	Bacteria	Bacteroidota	Bacteroidia	Bacteroidales	WCHB1-69	unclassified	unclassified
MAG-1619	d__Bacteria;p__Bacteroidota;c__Bacteroidia;o__Bacteroidales;f__Bacteroidaceae;g__Prevotella;	Bacteria	Bacteroidota	Bacteroidia	Bacteroidales	Bacteroidaceae	Prevotella	unclassified
MAG-1620	d__Bacteria;p__Bacteroidota;c__Bacteroidia;o__Bacteroidales;f__Bacteroidaceae;g__Prevotella;	Bacteria	Bacteroidota	Bacteroidia	Bacteroidales	Bacteroidaceae	Prevotella	unclassified
MAG-1621	d__Bacteria;p__Bacteroidota;c__Bacteroidia;o__Bacteroidales;f__UBA932;g__RC9;	Bacteria	Bacteroidota	Bacteroidia	Bacteroidales	UBA932	RC9	unclassified
MAG-1622	d__Bacteria;p__Firmicutes_A;c__Clostridia;o__Oscillospirales;f__Ruminococcaceae;g__Ruminococcus;	Bacteria	Firmicutes_A	Clostridia	Oscillospirales	Ruminococcaceae	Ruminococcus	unclassified
MAG-1623	d__Bacteria;p__Fibrobacterota;c__Fibrobacteria;o__Fibrobacterales;f__Fibrobacteraceae;g__Fibrobacter;	Bacteria	Fibrobacterota	Fibrobacteria	Fibrobacterales	Fibrobacteraceae	Fibrobacter	unclassified
MAG-1624	d__Bacteria;p__Bacteroidota;c__Bacteroidia;o__Bacteroidales;f__P3;g__UBA1711;	Bacteria	Bacteroidota	Bacteroidia	Bacteroidales	P3	UBA1711	unclassified
MAG-1625	d__Bacteria;p__Firmicutes_A;c__Clostridia;o__Oscillospirales;f__CAG	Bacteria	Firmicutes_A	Clostridia	Oscillospirales	CAG-272	unclassified	unclassified
MAG-1626	d__Bacteria;p__Bacteroidota;c__Bacteroidia;o__Bacteroidales;f__Salinivirgaceae;	Bacteria	Bacteroidota	Bacteroidia	Bacteroidales	Salinivirgaceae	unclassified	unclassified
MAG-1627	d__Bacteria;p__Proteobacteria;c__Alphaproteobacteria;o__Rs	Bacteria	Proteobacteria	Alphaproteobacteria	Rs-D84	Rs-D84	Rs-D84	unclassified
MAG-1628	d__Bacteria;p__Verrucomicrobiota;c__Lentisphaeria;o__Victivallales;f__Victivallaceae;g__UBA1784;	Bacteria	Verrucomicrobiota	Lentisphaeria	Victivallales	Victivallaceae	UBA1784	unclassified
MAG-1629	d__Bacteria;p__Elusimicrobiota;c__Elusimicrobia;o__Elusimicrobiales;f__Elusimicrobiaceae;	Bacteria	Elusimicrobiota	Elusimicrobia	Elusimicrobiales	Elusimicrobiaceae	unclassified	unclassified
MAG-1630	d__Bacteria;p__Bacteroidota;c__Bacteroidia;o__Bacteroidales;f__F082;g__F082;	Bacteria	Bacteroidota	Bacteroidia	Bacteroidales	F082	F082	unclassified
MAG-1631	d__Bacteria;p__Bacteroidota;c__Bacteroidia;o__Bacteroidales;f__WCHB1	Bacteria	Bacteroidota	Bacteroidia	Bacteroidales	WCHB1-69	F23-D06	unclassified
MAG-1632	d__Bacteria;p__Firmicutes_A;c__Clostridia;o__Oscillospirales;f__CAG	Bacteria	Firmicutes_A	Clostridia	Oscillospirales	CAG-272	UBA1740	unclassified
MAG-1634	d__Bacteria;p__Bacteroidota;c__Bacteroidia;o__Bacteroidales;f__Paludibacteraceae;g__RF16;	Bacteria	Bacteroidota	Bacteroidia	Bacteroidales	Paludibacteraceae	RF16	unclassified
MAG-1635	d__Bacteria;p__Bacteroidota;c__Bacteroidia;o__Bacteroidales;f__Bacteroidaceae;	Bacteria	Bacteroidota	Bacteroidia	Bacteroidales	Bacteroidaceae	unclassified	unclassified
MAG-1636	d__Bacteria;p__Bacteroidota;c__Bacteroidia;o__Bacteroidales;f__Bacteroidaceae;	Bacteria	Bacteroidota	Bacteroidia	Bacteroidales	Bacteroidaceae	unclassified	unclassified
MAG-1637	d__Bacteria;p__Bacteroidota;c__Bacteroidia;o__Bacteroidales;f__Rikenellaceae;g__Alistipes;	Bacteria	Bacteroidota	Bacteroidia	Bacteroidales	Rikenellaceae	Alistipes	unclassified
MAG-1638	d__Bacteria;p__Bacteroidota;c__Bacteroidia;o__Bacteroidales;f__Bacteroidaceae;g__UBA4372;	Bacteria	Bacteroidota	Bacteroidia	Bacteroidales	Bacteroidaceae	UBA4372	unclassified
MAG-1639	d__Bacteria;p__Elusimicrobiota;c__Elusimicrobia;o__Elusimicrobiales;f__Elusimicrobiaceae;g__UBA1436;	Bacteria	Elusimicrobiota	Elusimicrobia	Elusimicrobiales	Elusimicrobiaceae	UBA1436	unclassified
MAG-1640	d__Bacteria;p__Bacteroidota;c__Bacteroidia;o__Bacteroidales;f__Rikenellaceae;g__Alistipes;	Bacteria	Bacteroidota	Bacteroidia	Bacteroidales	Rikenellaceae	Alistipes	unclassified
MAG-1641	d__Bacteria;p__Bacteroidota;c__Bacteroidia;o__Bacteroidales;f__Rikenellaceae;g__Alistipes;	Bacteria	Bacteroidota	Bacteroidia	Bacteroidales	Rikenellaceae	Alistipes	unclassified
MAG-1642	d__Bacteria;p__Bacteroidota;c__Bacteroidia;o__Bacteroidales;f__UBA932;g__RC9;	Bacteria	Bacteroidota	Bacteroidia	Bacteroidales	UBA932	RC9	unclassified
MAG-1643	d__Bacteria;p__Bacteroidota;c__Bacteroidia;o__Bacteroidales;f__Rikenellaceae;g__Alistipes;	Bacteria	Bacteroidota	Bacteroidia	Bacteroidales	Rikenellaceae	Alistipes	unclassified
MAG-1644	d__Bacteria;p__Verrucomicrobiota;c__Verrucomicrobiae;o__Verrucomicrobiales;f__Akkermansiaceae;g__Akkermansia;	Bacteria	Verrucomicrobiota	Verrucomicrobiae	Verrucomicrobiales	Akkermansiaceae	Akkermansia	unclassified
MAG-1645	d__Bacteria;p__Firmicutes_A;c__Clostridia;o__Oscillospirales;f__CAG	Bacteria	Firmicutes_A	Clostridia	Oscillospirales	CAG-382	unclassified	unclassified
MAG-1646	d__Bacteria;p__Proteobacteria;c__Alphaproteobacteria;o__Rs	Bacteria	Proteobacteria	Alphaproteobacteria	Rs-D84	Rs-D84	Rs-D84	unclassified
MAG-1647	d__Bacteria;p__Bacteroidota;c__Bacteroidia;o__Bacteroidales;f__Rikenellaceae;g__Alistipes;	Bacteria	Bacteroidota	Bacteroidia	Bacteroidales	Rikenellaceae	Alistipes	unclassified
MAG-1648	d__Bacteria;p__Firmicutes_A;c__Clostridia;o__Oscillospirales;f__CAG	Bacteria	Firmicutes_A	Clostridia	Oscillospirales	CAG-272	Firm-07	unclassified
MAG-1649	d__Bacteria;p__Firmicutes_A;c__Clostridia;o__Lachnospirales;f__Lachnospiraceae;g__G11;	Bacteria	Firmicutes_A	Clostridia	Lachnospirales	Lachnospiraceae	G11	unclassified
MAG-1650	d__Bacteria;p__Bacteroidota;c__Bacteroidia;o__Bacteroidales;	Bacteria	Bacteroidota	Bacteroidia	Bacteroidales	unclassified	unclassified	unclassified
MAG-1651	d__Bacteria;p__Bacteroidota;c__Bacteroidia;o__Bacteroidales;f__Bacteroidaceae;g__F0040;	Bacteria	Bacteroidota	Bacteroidia	Bacteroidales	Bacteroidaceae	F0040	unclassified
MAG-1652	d__Bacteria;p__Firmicutes_A;c__Clostridia;o__4C28d	Bacteria	Firmicutes_A	Clostridia	4C28d-15	CAG-727	QALS01	unclassified
MAG-1653	d__Bacteria;p__Bacteroidota;c__Bacteroidia;o__Bacteroidales;f__Rikenellaceae;g__Alistipes;	Bacteria	Bacteroidota	Bacteroidia	Bacteroidales	Rikenellaceae	Alistipes	unclassified
MAG-1654	d__Bacteria;p__Bacteroidota;c__Bacteroidia;o__Bacteroidales;f__Marinifilaceae;g__Butyricimonas;s__Butyricimonas	Bacteria	Bacteroidota	Bacteroidia	Bacteroidales	Marinifilaceae	Butyricimonas	Butyricimonas virosa
MAG-1655	d__Bacteria;p__Verrucomicrobiota;c__Verrucomicrobiae;o__Verrucomicrobiales;f__Akkermansiaceae;g__Akkermansia;s__Akkermansia	Bacteria	Verrucomicrobiota	Verrucomicrobiae	Verrucomicrobiales	Akkermansiaceae	Akkermansia	Akkermansia muciniphila
MAG-1656	d__Bacteria;p__Bacteroidota;c__Bacteroidia;o__Bacteroidales;f__Bacteroidaceae;	Bacteria	Bacteroidota	Bacteroidia	Bacteroidales	Bacteroidaceae	unclassified	unclassified
MAG-1657	d__Bacteria;p__Bacteroidota;c__Bacteroidia;o__Bacteroidales;f__Rikenellaceae;g__Alistipes;	Bacteria	Bacteroidota	Bacteroidia	Bacteroidales	Rikenellaceae	Alistipes	unclassified
MAG-1658	d__Bacteria;p__Bacteroidota;c__Bacteroidia;o__Bacteroidales;f__Rikenellaceae;g__Alistipes;	Bacteria	Bacteroidota	Bacteroidia	Bacteroidales	Rikenellaceae	Alistipes	unclassified
MAG-1659	d__Bacteria;p__Bacteroidota;c__Bacteroidia;o__Bacteroidales;	Bacteria	Bacteroidota	Bacteroidia	Bacteroidales	unclassified	unclassified	unclassified
MAG-1660	d__Bacteria;p__Bacteroidota;c__Bacteroidia;o__Bacteroidales;f__Bacteroidaceae;g__UBA4372;	Bacteria	Bacteroidota	Bacteroidia	Bacteroidales	Bacteroidaceae	UBA4372	unclassified
MAG-1661	d__Bacteria;p__Bacteroidota;c__Bacteroidia;o__Bacteroidales;f__Bacteroidaceae;	Bacteria	Bacteroidota	Bacteroidia	Bacteroidales	Bacteroidaceae	unclassified	unclassified
MAG-1662	d__Bacteria;p__Firmicutes_A;c__Clostridia;o__Christensenellales;f__CAG	Bacteria	Firmicutes_A	Clostridia	Christensenellales	CAG-138	RUG472	unclassified
MAG-1663	d__Bacteria;p__Bacteroidota;c__Bacteroidia;o__Bacteroidales;f__F082;g__F082;	Bacteria	Bacteroidota	Bacteroidia	Bacteroidales	F082	F082	unclassified
MAG-1664	d__Bacteria;p__Bacteroidota;c__Bacteroidia;o__Bacteroidales;f__Bacteroidaceae;	Bacteria	Bacteroidota	Bacteroidia	Bacteroidales	Bacteroidaceae	unclassified	unclassified
MAG-1665	d__Bacteria;p__Firmicutes_A;c__Clostridia;o__Oscillospirales;f__Oscillospiraceae;g__CAG	Bacteria	Firmicutes_A	Clostridia	Oscillospirales	Oscillospiraceae	CAG-110	unclassified
MAG-1666	d__Bacteria;p__Spirochaetota;c__Spirochaetia;o__Treponematales;f__Treponemataceae;g__Treponema_F;	Bacteria	Spirochaetota	Spirochaetia	Treponematales	Treponemataceae	Treponema_F	unclassified
MAG-1668	d__Bacteria;p__Spirochaetota;c__Spirochaetia;o__Sphaerochaetales;f__Sphaerochaetaceae;g__UBA9732;	Bacteria	Spirochaetota	Spirochaetia	Sphaerochaetales	Sphaerochaetaceae	UBA9732	unclassified
MAG-1669	d__Bacteria;p__Verrucomicrobiota;c__Kiritimatiellae;o__RFP12;f__UBA1067;g__UBA1067;	Bacteria	Verrucomicrobiota	Kiritimatiellae	RFP12	UBA1067	UBA1067	unclassified
MAG-1670	d__Bacteria;p__Bacteroidota;c__Bacteroidia;o__Bacteroidales;f__Paludibacteraceae;g__RF16;	Bacteria	Bacteroidota	Bacteroidia	Bacteroidales	Paludibacteraceae	RF16	unclassified
MAG-1671	d__Bacteria;p__Firmicutes_A;c__Clostridia;o__4C28d	Bacteria	Firmicutes_A	Clostridia	4C28d-15	UBA3700	UBA3700	unclassified
MAG-1672	d__Bacteria;p__Bacteroidota;c__Bacteroidia;o__Bacteroidales;f__Bacteroidaceae;	Bacteria	Bacteroidota	Bacteroidia	Bacteroidales	Bacteroidaceae	unclassified	unclassified
MAG-1673	d__Bacteria;p__Bacteroidota;c__Bacteroidia;o__Bacteroidales;f__F082;g__F082;	Bacteria	Bacteroidota	Bacteroidia	Bacteroidales	F082	F082	unclassified
MAG-1674	d__Bacteria;p__Bacteroidota;c__Bacteroidia;o__Bacteroidales;f__Bacteroidaceae;g__UBA4372;	Bacteria	Bacteroidota	Bacteroidia	Bacteroidales	Bacteroidaceae	UBA4372	unclassified
MAG-1675	d__Bacteria;p__Firmicutes_A;c__Clostridia;o__Oscillospirales;f__Acutalibacteraceae;g__CAG	Bacteria	Firmicutes_A	Clostridia	Oscillospirales	Acutalibacteraceae	CAG-180	unclassified
MAG-1676	d__Bacteria;p__Firmicutes_A;c__Clostridia;o__4C28d	Bacteria	Firmicutes_A	Clostridia	4C28d-15	UBA1242	UBA6345	unclassified
MAG-1677	d__Bacteria;p__Bacteroidota;c__Bacteroidia;o__Bacteroidales;f__Rikenellaceae;g__Alistipes;	Bacteria	Bacteroidota	Bacteroidia	Bacteroidales	Rikenellaceae	Alistipes	unclassified
MAG-1678	d__Bacteria;p__Bacteroidota;c__Bacteroidia;o__Bacteroidales;f__F082;g__F082;	Bacteria	Bacteroidota	Bacteroidia	Bacteroidales	F082	F082	unclassified
MAG-1679	d__Bacteria;p__Bacteroidota;c__Bacteroidia;o__Bacteroidales;f__Rikenellaceae;g__Alistipes;	Bacteria	Bacteroidota	Bacteroidia	Bacteroidales	Rikenellaceae	Alistipes	unclassified
MAG-1680	d__Bacteria;p__Firmicutes_A;c__Clostridia;o__Oscillospirales;f__CAG	Bacteria	Firmicutes_A	Clostridia	Oscillospirales	CAG-272	UBA1740	unclassified
MAG-1681	d__Bacteria;p__Cyanobacteria;c__Vampirovibrionia;o__Gastranaerophilales;f__Gastranaerophilaceae;	Bacteria	Cyanobacteria	Vampirovibrionia	Gastranaerophilales	Gastranaerophilaceae	unclassified	unclassified
MAG-1682	d__Bacteria;p__Bacteroidota;c__Bacteroidia;o__Bacteroidales;f__Bacteroidaceae;	Bacteria	Bacteroidota	Bacteroidia	Bacteroidales	Bacteroidaceae	unclassified	unclassified
MAG-1683	d__Bacteria;p__Bacteroidota;c__Bacteroidia;o__Bacteroidales;f__Rikenellaceae;g__Alistipes;	Bacteria	Bacteroidota	Bacteroidia	Bacteroidales	Rikenellaceae	Alistipes	unclassified
MAG-1684	d__Bacteria;p__Firmicutes_A;c__Clostridia;o__Oscillospirales;f__CAG	Bacteria	Firmicutes_A	Clostridia	Oscillospirales	CAG-272	unclassified	unclassified
MAG-1685	d__Bacteria;p__Bacteroidota;c__Bacteroidia;o__Bacteroidales;f__UBA932;g__RC9;	Bacteria	Bacteroidota	Bacteroidia	Bacteroidales	UBA932	RC9	unclassified
MAG-1686	d__Bacteria;p__Bacteroidota;c__Bacteroidia;o__Bacteroidales;f__Rikenellaceae;	Bacteria	Bacteroidota	Bacteroidia	Bacteroidales	Rikenellaceae	unclassified	unclassified
MAG-1687	d__Bacteria;p__Bacteroidota;c__Bacteroidia;o__Bacteroidales;f__Paludibacteraceae;g__RF16;	Bacteria	Bacteroidota	Bacteroidia	Bacteroidales	Paludibacteraceae	RF16	unclassified
MAG-1688	d__Bacteria;p__Bacteroidota;c__Bacteroidia;o__Bacteroidales;f__UBA932;g__UBA1232;	Bacteria	Bacteroidota	Bacteroidia	Bacteroidales	UBA932	UBA1232	unclassified
MAG-1689	d__Bacteria;p__Firmicutes_A;c__Clostridia;o__Oscillospirales;f__Oscillospiraceae;g__CAG	Bacteria	Firmicutes_A	Clostridia	Oscillospirales	Oscillospiraceae	CAG-110	unclassified
MAG-1690	d__Bacteria;p__Firmicutes_A;c__Clostridia;o__Oscillospirales;f__Acutalibacteraceae;g__CAG	Bacteria	Firmicutes_A	Clostridia	Oscillospirales	Acutalibacteraceae	CAG-177	unclassified
MAG-1691	d__Bacteria;p__Bacteroidota;c__Bacteroidia;o__Bacteroidales;f__Bacteroidaceae;	Bacteria	Bacteroidota	Bacteroidia	Bacteroidales	Bacteroidaceae	unclassified	unclassified
MAG-1692	d__Bacteria;p__Bacteroidota;c__Bacteroidia;o__Bacteroidales;f__Bacteroidaceae;	Bacteria	Bacteroidota	Bacteroidia	Bacteroidales	Bacteroidaceae	unclassified	unclassified
MAG-1693	d__Bacteria;p__Bacteroidota;c__Bacteroidia;o__Bacteroidales;f__Rikenellaceae;g__Alistipes;	Bacteria	Bacteroidota	Bacteroidia	Bacteroidales	Rikenellaceae	Alistipes	unclassified
MAG-1694	d__Bacteria;p__Bacteroidota;c__Bacteroidia;o__Bacteroidales;f__Bacteroidaceae;g__UBA4372;	Bacteria	Bacteroidota	Bacteroidia	Bacteroidales	Bacteroidaceae	UBA4372	unclassified
MAG-1695	d__Bacteria;p__Bacteroidota;c__Bacteroidia;o__Bacteroidales;f__Bacteroidaceae;	Bacteria	Bacteroidota	Bacteroidia	Bacteroidales	Bacteroidaceae	unclassified	unclassified
MAG-1696	d__Bacteria;p__Bacteroidota;c__Bacteroidia;o__Bacteroidales;f__F082;g__F082;	Bacteria	Bacteroidota	Bacteroidia	Bacteroidales	F082	F082	unclassified
MAG-1697	d__Bacteria;p__Firmicutes_A;c__Clostridia;o__Oscillospirales;f__CAG	Bacteria	Firmicutes_A	Clostridia	Oscillospirales	CAG-272	UBA1740	unclassified
MAG-1698	d__Bacteria;p__Firmicutes_A;c__Clostridia;o__Lachnospirales;f__Lachnospiraceae;g__Tyzzerella;	Bacteria	Firmicutes_A	Clostridia	Lachnospirales	Lachnospiraceae	Tyzzerella	unclassified
MAG-1699	d__Bacteria;p__Firmicutes_A;c__Clostridia;o__4C28d	Bacteria	Firmicutes_A	Clostridia	4C28d-15	CAG-727	QALS01	unclassified
MAG-1700	d__Bacteria;p__Firmicutes_A;c__Clostridia;o__4C28d	Bacteria	Firmicutes_A	Clostridia	4C28d-15	CAG-314	unclassified	unclassified
MAG-1701	d__Bacteria;p__Bacteroidota;c__Bacteroidia;o__Bacteroidales;f__Bacteroidaceae;	Bacteria	Bacteroidota	Bacteroidia	Bacteroidales	Bacteroidaceae	unclassified	unclassified
MAG-1702	d__Bacteria;p__Bacteroidota;c__Bacteroidia;o__Bacteroidales;f__Rikenellaceae;g__Alistipes;	Bacteria	Bacteroidota	Bacteroidia	Bacteroidales	Rikenellaceae	Alistipes	unclassified
MAG-1703	d__Bacteria;p__Bacteroidota;c__Bacteroidia;o__Bacteroidales;f__Rikenellaceae;g__Alistipes;	Bacteria	Bacteroidota	Bacteroidia	Bacteroidales	Rikenellaceae	Alistipes	unclassified
MAG-1704	d__Bacteria;p__Bacteroidota;c__Bacteroidia;o__Bacteroidales;f__Muribaculaceae;g__M3;	Bacteria	Bacteroidota	Bacteroidia	Bacteroidales	Muribaculaceae	M3	unclassified
MAG-1705	d__Bacteria;p__Firmicutes_A;c__Clostridia;o__Monoglobales;f__Monoglobaceae;	Bacteria	Firmicutes_A	Clostridia	Monoglobales	Monoglobaceae	unclassified	unclassified
MAG-1706	d__Bacteria;p__Bacteroidota;c__Bacteroidia;o__Bacteroidales;f__Rikenellaceae;g__Alistipes;	Bacteria	Bacteroidota	Bacteroidia	Bacteroidales	Rikenellaceae	Alistipes	unclassified
MAG-1707	d__Bacteria;p__Bacteroidota;c__Bacteroidia;o__Bacteroidales;f__UBA932;	Bacteria	Bacteroidota	Bacteroidia	Bacteroidales	UBA932	unclassified	unclassified
MAG-1708	d__Bacteria;p__Bacteroidota;c__Bacteroidia;o__Bacteroidales;f__Bacteroidaceae;g__UBA1773;	Bacteria	Bacteroidota	Bacteroidia	Bacteroidales	Bacteroidaceae	UBA1773	unclassified
MAG-1709	d__Bacteria;p__Bacteroidota;c__Bacteroidia;o__Bacteroidales;f__UBA932;g__RC9;	Bacteria	Bacteroidota	Bacteroidia	Bacteroidales	UBA932	RC9	unclassified
MAG-1710	d__Bacteria;p__Bacteroidota;c__Bacteroidia;o__Bacteroidales;f__Bacteroidaceae;g__Paraprevotella;	Bacteria	Bacteroidota	Bacteroidia	Bacteroidales	Bacteroidaceae	Paraprevotella	unclassified
MAG-1711	d__Bacteria;p__Bacteroidota;c__Bacteroidia;o__Bacteroidales;f__Rikenellaceae;g__Alistipes;	Bacteria	Bacteroidota	Bacteroidia	Bacteroidales	Rikenellaceae	Alistipes	unclassified
MAG-1712	d__Bacteria;p__Proteobacteria;c__Alphaproteobacteria;o__RF32;f__CAG	Bacteria	Proteobacteria	Alphaproteobacteria	RF32	CAG-239	CAG-267	unclassified
MAG-1713	d__Bacteria;p__Firmicutes_A;c__Clostridia;o__Oscillospirales;f__Oscillospiraceae;g__CAG	Bacteria	Firmicutes_A	Clostridia	Oscillospirales	Oscillospiraceae	CAG-110	unclassified
MAG-1714	d__Bacteria;p__Firmicutes_A;c__Clostridia;o__Oscillospirales;f__CAG	Bacteria	Firmicutes_A	Clostridia	Oscillospirales	CAG-272	Firm-07	unclassified
MAG-1715	d__Bacteria;p__Firmicutes_A;c__Clostridia;o__Oscillospirales;f__CAG	Bacteria	Firmicutes_A	Clostridia	Oscillospirales	CAG-272	CAG-448	unclassified
MAG-1716	d__Bacteria;p__Bacteroidota;c__Bacteroidia;o__Bacteroidales;f__Bacteroidaceae;	Bacteria	Bacteroidota	Bacteroidia	Bacteroidales	Bacteroidaceae	unclassified	unclassified
MAG-1717	d__Bacteria;p__Verrucomicrobiota;c__Verrucomicrobiae;o__Verrucomicrobiales;f__Akkermansiaceae;g__Akkermansia;	Bacteria	Verrucomicrobiota	Verrucomicrobiae	Verrucomicrobiales	Akkermansiaceae	Akkermansia	unclassified
MAG-1718	d__Bacteria;p__Bacteroidota;c__Bacteroidia;o__Bacteroidales;f__Paludibacteraceae;g__RF16;	Bacteria	Bacteroidota	Bacteroidia	Bacteroidales	Paludibacteraceae	RF16	unclassified
MAG-1719	d__Bacteria;p__Firmicutes_A;c__Clostridia;o__Oscillospirales;f__CAG	Bacteria	Firmicutes_A	Clostridia	Oscillospirales	CAG-272	UBA1740	unclassified
MAG-1720	d__Bacteria;p__Firmicutes_A;c__Clostridia;o__Oscillospirales;f__CAG	Bacteria	Firmicutes_A	Clostridia	Oscillospirales	CAG-272	UBA1740	unclassified
MAG-1721	d__Bacteria;p__Bacteroidota;c__Bacteroidia;o__Bacteroidales;f__Rikenellaceae;g__Alistipes;	Bacteria	Bacteroidota	Bacteroidia	Bacteroidales	Rikenellaceae	Alistipes	unclassified
MAG-1722	d__Bacteria;p__Spirochaetota;c__Spirochaetia;o__Treponematales;f__Treponemataceae;g__Treponema_F;	Bacteria	Spirochaetota	Spirochaetia	Treponematales	Treponemataceae	Treponema_F	unclassified
MAG-1723	d__Bacteria;p__Bacteroidota;c__Bacteroidia;o__Bacteroidales;f__Rikenellaceae;g__Alistipes;	Bacteria	Bacteroidota	Bacteroidia	Bacteroidales	Rikenellaceae	Alistipes	unclassified
MAG-1724	d__Bacteria;p__Bacteroidota;c__Bacteroidia;o__Bacteroidales;f__Paludibacteraceae;g__RF16;	Bacteria	Bacteroidota	Bacteroidia	Bacteroidales	Paludibacteraceae	RF16	unclassified
MAG-1725	d__Bacteria;p__Bacteroidota;c__Bacteroidia;o__Bacteroidales;f__Rikenellaceae;g__Alistipes;	Bacteria	Bacteroidota	Bacteroidia	Bacteroidales	Rikenellaceae	Alistipes	unclassified
MAG-1726	d__Bacteria;p__Bacteroidota;c__Bacteroidia;o__Bacteroidales;f__Rikenellaceae;g__Alistipes;	Bacteria	Bacteroidota	Bacteroidia	Bacteroidales	Rikenellaceae	Alistipes	unclassified
MAG-1727	d__Bacteria;p__Firmicutes_A;c__Clostridia;o__Oscillospirales;f__Oscillospiraceae;g__CAG	Bacteria	Firmicutes_A	Clostridia	Oscillospirales	Oscillospiraceae	CAG-110	unclassified
MAG-1728	d__Bacteria;p__Bacteroidota;c__Bacteroidia;o__Bacteroidales;f__Bacteroidaceae;	Bacteria	Bacteroidota	Bacteroidia	Bacteroidales	Bacteroidaceae	unclassified	unclassified
MAG-1729	d__Bacteria;p__Bacteroidota;c__Bacteroidia;o__Bacteroidales;f__Rikenellaceae;g__Alistipes;	Bacteria	Bacteroidota	Bacteroidia	Bacteroidales	Rikenellaceae	Alistipes	unclassified
MAG-1730	d__Bacteria;p__Bacteroidota;c__Bacteroidia;o__Bacteroidales;f__UBA932;g__RC9;	Bacteria	Bacteroidota	Bacteroidia	Bacteroidales	UBA932	RC9	unclassified
MAG-1731	d__Bacteria;p__Bacteroidota;c__Bacteroidia;o__Bacteroidales;f__UBA932;g__UBA1232;	Bacteria	Bacteroidota	Bacteroidia	Bacteroidales	UBA932	UBA1232	unclassified
MAG-1732	d__Bacteria;p__Firmicutes_A;c__Clostridia;o__Oscillospirales;f__CAG	Bacteria	Firmicutes_A	Clostridia	Oscillospirales	CAG-272	unclassified	unclassified
MAG-1733	d__Bacteria;p__Bacteroidota;c__Bacteroidia;o__Bacteroidales;f__Paludibacteraceae;	Bacteria	Bacteroidota	Bacteroidia	Bacteroidales	Paludibacteraceae	unclassified	unclassified
MAG-1734	d__Bacteria;p__Bacteroidota;c__Bacteroidia;o__Bacteroidales;f__Rikenellaceae;g__Alistipes;	Bacteria	Bacteroidota	Bacteroidia	Bacteroidales	Rikenellaceae	Alistipes	unclassified
MAG-1735	d__Bacteria;p__Bacteroidota;c__Bacteroidia;o__Bacteroidales;f__Rikenellaceae;g__Tidjanibacter;	Bacteria	Bacteroidota	Bacteroidia	Bacteroidales	Rikenellaceae	Tidjanibacter	unclassified
MAG-1736	d__Bacteria;p__Bacteroidota;c__Bacteroidia;o__Bacteroidales;f__Rikenellaceae;g__Alistipes;	Bacteria	Bacteroidota	Bacteroidia	Bacteroidales	Rikenellaceae	Alistipes	unclassified
MAG-1737	d__Bacteria;p__Bacteroidota;c__Bacteroidia;o__Bacteroidales;f__Paludibacteraceae;g__RF16;	Bacteria	Bacteroidota	Bacteroidia	Bacteroidales	Paludibacteraceae	RF16	unclassified
MAG-1738	d__Bacteria;p__Bacteroidota;c__Bacteroidia;o__Bacteroidales;f__Bacteroidaceae;g__UBA4372;	Bacteria	Bacteroidota	Bacteroidia	Bacteroidales	Bacteroidaceae	UBA4372	unclassified
MAG-1739	d__Bacteria;p__Bacteroidota;c__Bacteroidia;o__Bacteroidales;f__Bacteroidaceae;	Bacteria	Bacteroidota	Bacteroidia	Bacteroidales	Bacteroidaceae	unclassified	unclassified
MAG-1740	d__Bacteria;p__Firmicutes_A;c__Clostridia;o__4C28d	Bacteria	Firmicutes_A	Clostridia	4C28d-15	CAG-727	unclassified	unclassified
MAG-1741	d__Bacteria;p__Firmicutes_A;c__Clostridia;o__Saccharofermentanales;f__Saccharofermentanaceae;g__Saccharofermentans;	Bacteria	Firmicutes_A	Clostridia	Saccharofermentanales	Saccharofermentanaceae	Saccharofermentans	unclassified
MAG-1742	d__Bacteria;p__Bacteroidota;c__Bacteroidia;o__Bacteroidales;f__UBA932;g__RC9;	Bacteria	Bacteroidota	Bacteroidia	Bacteroidales	UBA932	RC9	unclassified
MAG-1743	d__Bacteria;p__Firmicutes_A;c__Clostridia;o__4C28d	Bacteria	Firmicutes_A	Clostridia	4C28d-15	UBA1242	UBA7862	unclassified
MAG-1744	d__Bacteria;p__Bacteroidota;c__Bacteroidia;o__Bacteroidales;f__UBA932;g__RC9;	Bacteria	Bacteroidota	Bacteroidia	Bacteroidales	UBA932	RC9	unclassified
MAG-1745	d__Bacteria;p__Bacteroidota;c__Bacteroidia;o__Bacteroidales;f__UBA932;g__RC9;	Bacteria	Bacteroidota	Bacteroidia	Bacteroidales	UBA932	RC9	unclassified
MAG-1747	d__Bacteria;p__Bacteroidota;c__Bacteroidia;o__Bacteroidales;f__WCHB1	Bacteria	Bacteroidota	Bacteroidia	Bacteroidales	WCHB1-69	F23-D06	unclassified
MAG-1748	d__Bacteria;p__Bacteroidota;c__Bacteroidia;o__Bacteroidales;f__P3;g__UBA1711;	Bacteria	Bacteroidota	Bacteroidia	Bacteroidales	P3	UBA1711	unclassified
MAG-1749	d__Bacteria;p__Firmicutes;c__Bacilli;o__RFN20;f__CAG	Bacteria	Firmicutes	Bacilli	RFN20	CAG-826	unclassified	unclassified
MAG-1750	d__Bacteria;p__Proteobacteria;c__Alphaproteobacteria;o__Rs	Bacteria	Proteobacteria	Alphaproteobacteria	Rs-D84	Rs-D84	Rs-D84	Rs-D84 sp002310415
MAG-1751	d__Bacteria;p__Firmicutes_A;c__Clostridia;o__Oscillospirales;f__CAG	Bacteria	Firmicutes_A	Clostridia	Oscillospirales	CAG-272	Firm-07	unclassified
MAG-1752	d__Bacteria;p__Verrucomicrobiota;c__Lentisphaeria;o__Victivallales;f__UBA1829;g__UBA1732;	Bacteria	Verrucomicrobiota	Lentisphaeria	Victivallales	UBA1829	UBA1732	unclassified
MAG-1753	d__Bacteria;p__Bacteroidota;c__Bacteroidia;o__Bacteroidales;f__UBA932;g__RC9;	Bacteria	Bacteroidota	Bacteroidia	Bacteroidales	UBA932	RC9	unclassified
MAG-1754	d__Bacteria;p__Fibrobacterota;c__Fibrobacteria;o__Fibrobacterales;f__Fibrobacteraceae;g__Fibrobacter;	Bacteria	Fibrobacterota	Fibrobacteria	Fibrobacterales	Fibrobacteraceae	Fibrobacter	unclassified
MAG-1755	d__Bacteria;p__Bacteroidota;c__Bacteroidia;o__Bacteroidales;f__F082;g__F082;	Bacteria	Bacteroidota	Bacteroidia	Bacteroidales	F082	F082	unclassified
MAG-1756	d__Bacteria;p__Bacteroidota;c__Bacteroidia;o__Bacteroidales;f__UBA932;g__RC9;	Bacteria	Bacteroidota	Bacteroidia	Bacteroidales	UBA932	RC9	unclassified
MAG-1757	d__Bacteria;p__Bacteroidota;c__Bacteroidia;o__Bacteroidales;f__UBA932;g__RC9;	Bacteria	Bacteroidota	Bacteroidia	Bacteroidales	UBA932	RC9	unclassified
MAG-1758	d__Bacteria;p__Firmicutes_A;c__Clostridia;o__UBA1212;f__UBA1212;g__UBA1212;s__UBA1212	Bacteria	Firmicutes_A	Clostridia	UBA1212	UBA1212	UBA1212	UBA1212 sp002308595
MAG-1759	d__Bacteria;p__Bacteroidota;c__Bacteroidia;o__Bacteroidales;f__Bacteroidaceae;g__UBA4372;	Bacteria	Bacteroidota	Bacteroidia	Bacteroidales	Bacteroidaceae	UBA4372	unclassified
MAG-1760	d__Bacteria;p__Cyanobacteria;c__Vampirovibrionia;o__Gastranaerophilales;f__Gastranaerophilaceae;	Bacteria	Cyanobacteria	Vampirovibrionia	Gastranaerophilales	Gastranaerophilaceae	unclassified	unclassified
MAG-1761	d__Bacteria;p__Bacteroidota;c__Bacteroidia;o__Bacteroidales;f__F082;g__F082;	Bacteria	Bacteroidota	Bacteroidia	Bacteroidales	F082	F082	unclassified
MAG-1763	d__Bacteria;p__Firmicutes_A;c__Clostridia;o__4C28d	Bacteria	Firmicutes_A	Clostridia	4C28d-15	CAG-1252	unclassified	unclassified
MAG-1764	d__Bacteria;p__Verrucomicrobiota;c__Kiritimatiellae;o__RFP12;f__UBA1067;g__UBA1067;	Bacteria	Verrucomicrobiota	Kiritimatiellae	RFP12	UBA1067	UBA1067	unclassified
MAG-1765	d__Bacteria;p__Verrucomicrobiota;c__Lentisphaeria;o__Victivallales;f__UBA1829;g__UBA11452;	Bacteria	Verrucomicrobiota	Lentisphaeria	Victivallales	UBA1829	UBA11452	unclassified
MAG-1766	d__Bacteria;p__Bacteroidota;c__Bacteroidia;o__Bacteroidales;f__UBA932;g__UBA1232;	Bacteria	Bacteroidota	Bacteroidia	Bacteroidales	UBA932	UBA1232	unclassified
MAG-1767	d__Bacteria;p__Firmicutes_A;c__Clostridia;o__Oscillospirales;f__CAG	Bacteria	Firmicutes_A	Clostridia	Oscillospirales	CAG-272	Firm-07	unclassified
MAG-1768	d__Bacteria;p__Bacteroidota;c__Bacteroidia;o__Bacteroidales;f__WCHB1	Bacteria	Bacteroidota	Bacteroidia	Bacteroidales	WCHB1-69	UBA1756	unclassified
MAG-1769	d__Bacteria;p__Bacteroidota;c__Bacteroidia;o__Bacteroidales;f__WCHB1	Bacteria	Bacteroidota	Bacteroidia	Bacteroidales	WCHB1-69	F23-D06	unclassified
MAG-1770	d__Bacteria;p__Bacteroidota;c__Bacteroidia;o__Bacteroidales;f__P3;g__UBA1711;	Bacteria	Bacteroidota	Bacteroidia	Bacteroidales	P3	UBA1711	unclassified
MAG-1771	d__Bacteria;p__Bacteroidota;c__Bacteroidia;o__Bacteroidales;f__UBA932;g__RC9;	Bacteria	Bacteroidota	Bacteroidia	Bacteroidales	UBA932	RC9	unclassified
MAG-1772	d__Bacteria;p__Firmicutes_A;c__Clostridia;o__4C28d	Bacteria	Firmicutes_A	Clostridia	4C28d-15	CAG-1252	CAG-1252	unclassified
MAG-1774	d__Bacteria;p__Bacteroidota;c__Bacteroidia;o__Bacteroidales;f__Bacteroidaceae;g__UBA1179;	Bacteria	Bacteroidota	Bacteroidia	Bacteroidales	Bacteroidaceae	UBA1179	unclassified
MAG-1775	d__Bacteria;p__Firmicutes;c__Bacilli;o__RFN20;f__CAG	Bacteria	Firmicutes	Bacilli	RFN20	CAG-826	UBA4951	unclassified
MAG-1776	d__Bacteria;p__Firmicutes_A;c__Clostridia;o__4C28d	Bacteria	Firmicutes_A	Clostridia	4C28d-15	UBA1242	unclassified	unclassified
MAG-1777	d__Bacteria;p__Bacteroidota;c__Bacteroidia;o__Bacteroidales;f__UBA932;g__RC9;	Bacteria	Bacteroidota	Bacteroidia	Bacteroidales	UBA932	RC9	unclassified
MAG-1778	d__Bacteria;p__Bacteroidota;c__Bacteroidia;o__Bacteroidales;f__Bacteroidaceae;g__UBA4372;	Bacteria	Bacteroidota	Bacteroidia	Bacteroidales	Bacteroidaceae	UBA4372	unclassified
MAG-1779	d__Bacteria;p__Proteobacteria;c__Alphaproteobacteria;o__Rs	Bacteria	Proteobacteria	Alphaproteobacteria	Rs-D84	Rs-D84	Rs-D84	unclassified
MAG-1780	d__Bacteria;p__Firmicutes_A;c__Clostridia;o__4C28d	Bacteria	Firmicutes_A	Clostridia	4C28d-15	CAG-727	UBA1259	unclassified
MAG-1781	d__Bacteria;p__Firmicutes;c__Bacilli;o__ML615J	Bacteria	Firmicutes	Bacilli	ML615J-28	CAG-698	unclassified	unclassified
MAG-1782	d__Bacteria;p__Verrucomicrobiota;c__Kiritimatiellae;o__RFP12;f__UBA1067;g__UBA1067;	Bacteria	Verrucomicrobiota	Kiritimatiellae	RFP12	UBA1067	UBA1067	unclassified
MAG-1783	d__Bacteria;p__Cyanobacteria;c__Vampirovibrionia;o__Gastranaerophilales;f__Gastranaerophilaceae;g__CAG	Bacteria	Cyanobacteria	Vampirovibrionia	Gastranaerophilales	Gastranaerophilaceae	CAG-196	unclassified
MAG-1784	d__Bacteria;p__Firmicutes_A;c__Clostridia;o__4C28d	Bacteria	Firmicutes_A	Clostridia	4C28d-15	CAG-1252	CAG-1252	unclassified
MAG-1785	d__Bacteria;p__Bacteroidota;c__Bacteroidia;o__Bacteroidales;f__UBA932;g__RC9;	Bacteria	Bacteroidota	Bacteroidia	Bacteroidales	UBA932	RC9	unclassified
MAG-1786	d__Bacteria;p__Bacteroidota;c__Bacteroidia;o__Bacteroidales;f__F082;g__F082;	Bacteria	Bacteroidota	Bacteroidia	Bacteroidales	F082	F082	unclassified
MAG-1787	d__Bacteria;p__Bacteroidota;c__Bacteroidia;o__Bacteroidales;f__UBA932;g__UBA1232;	Bacteria	Bacteroidota	Bacteroidia	Bacteroidales	UBA932	UBA1232	unclassified
MAG-1788	d__Bacteria;p__Firmicutes_A;c__Clostridia;o__4C28d	Bacteria	Firmicutes_A	Clostridia	4C28d-15	CAG-917	unclassified	unclassified
MAG-1789	d__Bacteria;p__Fibrobacterota;c__Fibrobacteria;o__Fibrobacterales;f__Fibrobacteraceae;g__Fibrobacter;	Bacteria	Fibrobacterota	Fibrobacteria	Fibrobacterales	Fibrobacteraceae	Fibrobacter	unclassified
MAG-1790	d__Bacteria;p__Bacteroidota;c__Bacteroidia;o__Bacteroidales;f__Bacteroidaceae;g__Prevotella;	Bacteria	Bacteroidota	Bacteroidia	Bacteroidales	Bacteroidaceae	Prevotella	unclassified
MAG-1791	d__Bacteria;p__Firmicutes;c__Bacilli;o__Izemoplasmatales;f__UBA1188;	Bacteria	Firmicutes	Bacilli	Izemoplasmatales	UBA1188	unclassified	unclassified
MAG-1792	d__Bacteria;p__Firmicutes_A;c__Clostridia;o__Saccharofermentanales;f__Saccharofermentanaceae;g__Saccharofermentans;	Bacteria	Firmicutes_A	Clostridia	Saccharofermentanales	Saccharofermentanaceae	Saccharofermentans	unclassified
MAG-1793	d__Bacteria;p__Bacteroidota;c__Bacteroidia;o__Bacteroidales;f__Bacteroidaceae;g__UBA1179;	Bacteria	Bacteroidota	Bacteroidia	Bacteroidales	Bacteroidaceae	UBA1179	unclassified
MAG-1794	d__Bacteria;p__Bacteroidota;c__Bacteroidia;o__Bacteroidales;f__UBA932;g__Bact	Bacteria	Bacteroidota	Bacteroidia	Bacteroidales	UBA932	Bact-11	unclassified
MAG-1795	d__Bacteria;p__Firmicutes_A;c__Clostridia;o__Lachnospirales;f__Lachnospiraceae;g__XBB1006;	Bacteria	Firmicutes_A	Clostridia	Lachnospirales	Lachnospiraceae	XBB1006	unclassified
MAG-1796	d__Bacteria;p__Firmicutes_A;c__Clostridia;o__Oscillospirales;f__CAG	Bacteria	Firmicutes_A	Clostridia	Oscillospirales	CAG-272	Firm-07	unclassified
MAG-1798	d__Bacteria;p__Elusimicrobiota;c__Elusimicrobia;o__Elusimicrobiales;f__Elusimicrobiaceae;g__UBA1174;	Bacteria	Elusimicrobiota	Elusimicrobia	Elusimicrobiales	Elusimicrobiaceae	UBA1174	unclassified
MAG-1799	d__Bacteria;p__Firmicutes_A;c__Clostridia;o__4C28d	Bacteria	Firmicutes_A	Clostridia	4C28d-15	CAG-727	unclassified	unclassified
MAG-1800	d__Bacteria;p__Firmicutes_A;c__Clostridia;o__4C28d	Bacteria	Firmicutes_A	Clostridia	4C28d-15	CAG-727	UBA4636	unclassified
MAG-1801	d__Bacteria;p__Spirochaetota;c__Spirochaetia;	Bacteria	Spirochaetota	Spirochaetia		unclassified	unclassified	unclassified
MAG-1802	d__Bacteria;p__Elusimicrobiota;c__Elusimicrobia;o__Elusimicrobiales;f__Elusimicrobiaceae;g__UBA1174;	Bacteria	Elusimicrobiota	Elusimicrobia	Elusimicrobiales	Elusimicrobiaceae	UBA1174	unclassified
MAG-1803	d__Bacteria;p__Firmicutes_A;c__Clostridia;o__4C28d	Bacteria	Firmicutes_A	Clostridia	4C28d-15	CAG-727	UBA1259	unclassified
MAG-1804	d__Bacteria;p__Firmicutes_A;c__Clostridia;o__4C28d	Bacteria	Firmicutes_A	Clostridia	4C28d-15	CAG-1252	unclassified	unclassified
MAG-1805	d__Bacteria;p__Firmicutes;c__Bacilli;o__RFN20;f__CAG	Bacteria	Firmicutes	Bacilli	RFN20	CAG-826	UBA733	unclassified
MAG-1806	d__Bacteria;p__UBP3;c__UBA3054;o__UBA3054;f__UBA3054;g__UBA3054;	Bacteria	UBP3	UBA3054	UBA3054	UBA3054	UBA3054	unclassified
MAG-1807	d__Bacteria;p__Proteobacteria;c__Alphaproteobacteria;o__RF32;f__CAG	Bacteria	Proteobacteria	Alphaproteobacteria	RF32	CAG-239	UBA1254	unclassified
MAG-1808	d__Bacteria;p__Fibrobacterota;c__Fibrobacteria;o__Fibrobacterales;f__Fibrobacteraceae;g__Fibrobacter;	Bacteria	Fibrobacterota	Fibrobacteria	Fibrobacterales	Fibrobacteraceae	Fibrobacter	unclassified
MAG-1809	d__Bacteria;p__Verrucomicrobiota;c__Kiritimatiellae;o__RFP12;f__UBA1067;g__UBA1067;	Bacteria	Verrucomicrobiota	Kiritimatiellae	RFP12	UBA1067	UBA1067	unclassified
MAG-1810	d__Bacteria;p__Spirochaetota;c__Spirochaetia;	Bacteria	Spirochaetota	Spirochaetia		unclassified	unclassified	unclassified
MAG-1811	d__Bacteria;p__Bacteroidota;c__Bacteroidia;o__Bacteroidales;f__Paludibacteraceae;g__RF16;	Bacteria	Bacteroidota	Bacteroidia	Bacteroidales	Paludibacteraceae	RF16	unclassified
MAG-1812	d__Bacteria;p__Spirochaetota;c__Spirochaetia;o__Sphaerochaetales;f__Sphaerochaetaceae;g__UBA9732;	Bacteria	Spirochaetota	Spirochaetia	Sphaerochaetales	Sphaerochaetaceae	UBA9732	unclassified
MAG-1814	d__Bacteria;p__Proteobacteria;c__Alphaproteobacteria;o__Rs	Bacteria	Proteobacteria	Alphaproteobacteria	Rs-D84	Rs-D84	Rs-D84	unclassified
MAG-1815	d__Bacteria;p__Firmicutes_A;c__Clostridia;o__Lachnospirales;f__Lachnospiraceae;g__UBA1712	Bacteria	Firmicutes_A	Clostridia	Lachnospirales	Lachnospiraceae	UBA1712-A	unclassified
MAG-1816	d__Bacteria;p__Bacteroidota;c__Bacteroidia;o__Bacteroidales;f__Paludibacteraceae;g__RF16;	Bacteria	Bacteroidota	Bacteroidia	Bacteroidales	Paludibacteraceae	RF16	unclassified
MAG-1817	d__Bacteria;p__Bacteroidota;c__Bacteroidia;o__Bacteroidales;f__UBA932;g__RC9;	Bacteria	Bacteroidota	Bacteroidia	Bacteroidales	UBA932	RC9	unclassified
MAG-1818	d__Bacteria;p__Bacteroidota;c__Bacteroidia;o__Bacteroidales;f__UBA932;g__RC9;	Bacteria	Bacteroidota	Bacteroidia	Bacteroidales	UBA932	RC9	unclassified
MAG-1819	d__Bacteria;p__Cyanobacteria;c__Vampirovibrionia;o__Gastranaerophilales;f__Gastranaerophilaceae;g__RUG841;	Bacteria	Cyanobacteria	Vampirovibrionia	Gastranaerophilales	Gastranaerophilaceae	RUG841	unclassified
MAG-1820	d__Bacteria;p__Bacteroidota;c__Bacteroidia;o__Bacteroidales;f__UBA932;g__RC9;	Bacteria	Bacteroidota	Bacteroidia	Bacteroidales	UBA932	RC9	unclassified
MAG-1821	d__Bacteria;p__Bacteroidota;c__Bacteroidia;o__Bacteroidales;f__UBA932;g__Bact	Bacteria	Bacteroidota	Bacteroidia	Bacteroidales	UBA932	Bact-11	unclassified
MAG-1822	d__Bacteria;p__Spirochaetota;c__Spirochaetia;o__Treponematales;f__Treponemataceae;g__Treponema_D;	Bacteria	Spirochaetota	Spirochaetia	Treponematales	Treponemataceae	Treponema_D	unclassified
MAG-1823	d__Bacteria;p__Bacteroidota;c__Bacteroidia;o__Bacteroidales;f__UBA932;g__RC9;	Bacteria	Bacteroidota	Bacteroidia	Bacteroidales	UBA932	RC9	unclassified
MAG-1824	d__Bacteria;p__Bacteroidota;c__Bacteroidia;o__Bacteroidales;f__Bacteroidaceae;g__UBA4372;	Bacteria	Bacteroidota	Bacteroidia	Bacteroidales	Bacteroidaceae	UBA4372	unclassified
MAG-1825	d__Bacteria;p__Firmicutes;c__Bacilli;o__RF39;f__CAG	Bacteria	Firmicutes	Bacilli	RF39	CAG-822	UBA3631	unclassified
MAG-1826	d__Bacteria;p__Bacteroidota;c__Bacteroidia;o__Bacteroidales;f__WCHB1	Bacteria	Bacteroidota	Bacteroidia	Bacteroidales	WCHB1-69	F23-D06	unclassified
MAG-1827	d__Bacteria;p__Spirochaetota;c__Spirochaetia;o__Sphaerochaetales;f__Sphaerochaetaceae;g__UBA9732;	Bacteria	Spirochaetota	Spirochaetia	Sphaerochaetales	Sphaerochaetaceae	UBA9732	unclassified
MAG-1828	d__Bacteria;p__Elusimicrobiota;c__Elusimicrobia;o__Elusimicrobiales;f__Elusimicrobiaceae;g__UBA1174;	Bacteria	Elusimicrobiota	Elusimicrobia	Elusimicrobiales	Elusimicrobiaceae	UBA1174	unclassified
MAG-1829	d__Bacteria;p__Bacteroidota;c__Bacteroidia;o__Bacteroidales;f__Bacteroidaceae;g__Bacteroides;s__Bacteroides	Bacteria	Bacteroidota	Bacteroidia	Bacteroidales	Bacteroidaceae	Bacteroides	Bacteroides xylanisolvens
MAG-1830	d__Bacteria;p__Bacteroidota;c__Bacteroidia;o__Bacteroidales;f__UBA932;g__UBA1232;	Bacteria	Bacteroidota	Bacteroidia	Bacteroidales	UBA932	UBA1232	unclassified
MAG-1831	d__Bacteria;p__Bacteroidota;c__Bacteroidia;o__Bacteroidales;f__Paludibacteraceae;g__UBA1181;	Bacteria	Bacteroidota	Bacteroidia	Bacteroidales	Paludibacteraceae	UBA1181	unclassified
MAG-1832	d__Bacteria;p__Firmicutes_A;c__Clostridia;o__Lachnospirales;f__Lachnospiraceae;	Bacteria	Firmicutes_A	Clostridia	Lachnospirales	Lachnospiraceae	unclassified	unclassified
MAG-1833	d__Bacteria;p__Bacteroidota;c__Bacteroidia;o__Bacteroidales;f__UBA932;g__RC9;s__RC9	Bacteria	Bacteroidota	Bacteroidia	Bacteroidales	UBA932	RC9	RC9 sp900316675
MAG-1834	d__Bacteria;p__Bacteroidota;c__Bacteroidia;o__Bacteroidales;f__UBA932;g__RC9;	Bacteria	Bacteroidota	Bacteroidia	Bacteroidales	UBA932	RC9	unclassified
MAG-1835	d__Bacteria;p__Elusimicrobiota;c__Elusimicrobia;o__Elusimicrobiales;f__UBA9959;	Bacteria	Elusimicrobiota	Elusimicrobia	Elusimicrobiales	UBA9959	unclassified	unclassified
MAG-1836	d__Bacteria;p__Firmicutes_A;c__Clostridia;o__Lachnospirales;f__Lachnospiraceae;g__UBA1201;	Bacteria	Firmicutes_A	Clostridia	Lachnospirales	Lachnospiraceae	UBA1201	unclassified
MAG-1837	d__Bacteria;p__Bacteroidota;c__Bacteroidia;o__Bacteroidales;f__Paludibacteraceae;g__UBA1723;	Bacteria	Bacteroidota	Bacteroidia	Bacteroidales	Paludibacteraceae	UBA1723	unclassified
MAG-1838	d__Bacteria;p__Verrucomicrobiota;c__Verrucomicrobiae;o__Verrucomicrobiales;f__Akkermansiaceae;g__Akkermansia;	Bacteria	Verrucomicrobiota	Verrucomicrobiae	Verrucomicrobiales	Akkermansiaceae	Akkermansia	unclassified
MAG-1839	d__Bacteria;p__Firmicutes_A;c__Clostridia;o__Lachnospirales;f__Lachnospiraceae;g__Agathobacter;	Bacteria	Firmicutes_A	Clostridia	Lachnospirales	Lachnospiraceae	Agathobacter	unclassified
MAG-1840	d__Bacteria;p__Bacteroidota;c__Bacteroidia;o__Bacteroidales;f__Paludibacteraceae;g__RF16;	Bacteria	Bacteroidota	Bacteroidia	Bacteroidales	Paludibacteraceae	RF16	unclassified
MAG-1841	d__Bacteria;p__Firmicutes_A;c__Clostridia;o__4C28d	Bacteria	Firmicutes_A	Clostridia	4C28d-15	UBA1242	UBA7862	unclassified
MAG-1843	d__Bacteria;p__Verrucomicrobiota;c__Kiritimatiellae;o__RFP12;f__UBA1067;g__UBA1731;	Bacteria	Verrucomicrobiota	Kiritimatiellae	RFP12	UBA1067	UBA1731	unclassified
MAG-1844	d__Bacteria;p__Bacteroidota;c__Bacteroidia;o__Bacteroidales;f__WCHB1	Bacteria	Bacteroidota	Bacteroidia	Bacteroidales	WCHB1-69	UBA1756	unclassified
MAG-1845	d__Bacteria;p__Spirochaetota;c__Spirochaetia;o__Sphaerochaetales;f__Sphaerochaetaceae;g__UBA9732;	Bacteria	Spirochaetota	Spirochaetia	Sphaerochaetales	Sphaerochaetaceae	UBA9732	unclassified
MAG-1846	d__Bacteria;p__Verrucomicrobiota;c__Lentisphaeria;o__Victivallales;f__Victivallaceae;g__UBA1784;	Bacteria	Verrucomicrobiota	Lentisphaeria	Victivallales	Victivallaceae	UBA1784	unclassified
MAG-1847	d__Bacteria;p__Cyanobacteria;c__Vampirovibrionia;o__Gastranaerophilales;f__Gastranaerophilaceae;g__CAG	Bacteria	Cyanobacteria	Vampirovibrionia	Gastranaerophilales	Gastranaerophilaceae	CAG-196	unclassified
MAG-1848	d__Bacteria;p__Verrucomicrobiota;c__Lentisphaeria;o__Victivallales;f__UBA1829;	Bacteria	Verrucomicrobiota	Lentisphaeria	Victivallales	UBA1829	unclassified	unclassified
MAG-1849	d__Bacteria;p__Bacteroidota;c__Bacteroidia;o__Bacteroidales;f__Paludibacteraceae;g__RF16;	Bacteria	Bacteroidota	Bacteroidia	Bacteroidales	Paludibacteraceae	RF16	unclassified
MAG-1850	d__Bacteria;p__Firmicutes;c__Bacilli;o__RFN20;f__CAG	Bacteria	Firmicutes	Bacilli	RFN20	CAG-826	UBA3207	unclassified
MAG-1851	d__Bacteria;p__Proteobacteria;c__Alphaproteobacteria;o__Rs	Bacteria	Proteobacteria	Alphaproteobacteria	Rs-D84	Rs-D84	Rs-D84	unclassified
MAG-1852	d__Bacteria;p__Proteobacteria;c__Alphaproteobacteria;o__RF32;f__UBA3637;g__UBA3637;	Bacteria	Proteobacteria	Alphaproteobacteria	RF32	UBA3637	UBA3637	unclassified
MAG-1853	d__Bacteria;p__Firmicutes_A;c__Clostridia;o__Monoglobales;f__UBA1381;g__UBA1738;	Bacteria	Firmicutes_A	Clostridia	Monoglobales	UBA1381	UBA1738	unclassified
MAG-1854	d__Bacteria;p__Proteobacteria;c__Alphaproteobacteria;o__RF32;f__UBA3637;g__UBA3637;	Bacteria	Proteobacteria	Alphaproteobacteria	RF32	UBA3637	UBA3637	unclassified
MAG-1855	d__Bacteria;p__Verrucomicrobiota;c__Kiritimatiellae;o__RFP12;f__UBA1067;g__UBA1067;	Bacteria	Verrucomicrobiota	Kiritimatiellae	RFP12	UBA1067	UBA1067	unclassified
MAG-1856	d__Bacteria;p__Bacteroidota;c__Bacteroidia;o__Bacteroidales;f__Rikenellaceae;g__Alistipes;	Bacteria	Bacteroidota	Bacteroidia	Bacteroidales	Rikenellaceae	Alistipes	unclassified
MAG-1857	d__Bacteria;p__Firmicutes_A;c__Clostridia;o__Oscillospirales;f__CAG	Bacteria	Firmicutes_A	Clostridia	Oscillospirales	CAG-272	UBA1740	unclassified
MAG-1858	d__Bacteria;p__Firmicutes_A;c__Clostridia;o__Oscillospirales;f__CAG	Bacteria	Firmicutes_A	Clostridia	Oscillospirales	CAG-272	CAG-448	unclassified
MAG-1859	d__Bacteria;p__Bacteroidota;c__Bacteroidia;o__Bacteroidales;f__Rikenellaceae;g__Alistipes;	Bacteria	Bacteroidota	Bacteroidia	Bacteroidales	Rikenellaceae	Alistipes	unclassified
MAG-1860	d__Bacteria;p__Spirochaetota;c__Spirochaetia;o__Treponematales;f__Treponemataceae;g__Treponema_F;	Bacteria	Spirochaetota	Spirochaetia	Treponematales	Treponemataceae	Treponema_F	unclassified
MAG-1861	d__Bacteria;p__Verrucomicrobiota;c__Verrucomicrobiae;o__Verrucomicrobiales;f__Akkermansiaceae;g__Akkermansia;	Bacteria	Verrucomicrobiota	Verrucomicrobiae	Verrucomicrobiales	Akkermansiaceae	Akkermansia	unclassified
MAG-1862	d__Bacteria;p__Bacteroidota;c__Bacteroidia;o__Bacteroidales;f__UBA932;	Bacteria	Bacteroidota	Bacteroidia	Bacteroidales	UBA932	unclassified	unclassified
MAG-1863	d__Bacteria;p__Bacteroidota;c__Bacteroidia;o__Bacteroidales;f__Paludibacteraceae;	Bacteria	Bacteroidota	Bacteroidia	Bacteroidales	Paludibacteraceae	unclassified	unclassified
MAG-1864	d__Bacteria;p__Firmicutes;c__Bacilli;o__ML615J	Bacteria	Firmicutes	Bacilli	ML615J-28	CAG-313	CAG-313	unclassified
MAG-1865	d__Bacteria;p__Firmicutes_A;c__Clostridia;o__Christensenellales;f__CAG	Bacteria	Firmicutes_A	Clostridia	Christensenellales	CAG-138	RUG472	unclassified
MAG-1866	d__Bacteria;p__Firmicutes_A;c__Clostridia;o__Oscillospirales;f__CAG	Bacteria	Firmicutes_A	Clostridia	Oscillospirales	CAG-272	UBA1740	unclassified
MAG-1867	d__Bacteria;p__Bacteroidota;c__Bacteroidia;o__Bacteroidales;f__UBA932;g__RC9;	Bacteria	Bacteroidota	Bacteroidia	Bacteroidales	UBA932	RC9	unclassified
MAG-1868	d__Bacteria;p__Bacteroidota;c__Bacteroidia;o__Bacteroidales;f__Bacteroidaceae;	Bacteria	Bacteroidota	Bacteroidia	Bacteroidales	Bacteroidaceae	unclassified	unclassified
MAG-1869	d__Bacteria;p__Bacteroidota;c__Bacteroidia;o__Bacteroidales;f__UBA932;g__RC9;	Bacteria	Bacteroidota	Bacteroidia	Bacteroidales	UBA932	RC9	unclassified
MAG-1870	d__Bacteria;p__Firmicutes_A;c__Clostridia;o__Oscillospirales;f__CAG	Bacteria	Firmicutes_A	Clostridia	Oscillospirales	CAG-272	unclassified	unclassified
MAG-1871	d__Bacteria;p__Firmicutes_A;c__Clostridia;o__Oscillospirales;f__Oscillospiraceae;g__CAG	Bacteria	Firmicutes_A	Clostridia	Oscillospirales	Oscillospiraceae	CAG-110	unclassified
MAG-1872	d__Bacteria;p__Bacteroidota;c__Bacteroidia;o__Bacteroidales;f__Paludibacteraceae;	Bacteria	Bacteroidota	Bacteroidia	Bacteroidales	Paludibacteraceae	unclassified	unclassified
MAG-1873	d__Bacteria;p__Firmicutes_A;c__Clostridia;o__4C28d	Bacteria	Firmicutes_A	Clostridia	4C28d-15	CAG-314	unclassified	unclassified
MAG-1874	d__Bacteria;p__Firmicutes_A;c__Clostridia;o__Oscillospirales;f__CAG	Bacteria	Firmicutes_A	Clostridia	Oscillospirales	CAG-272	QALR01	unclassified
MAG-1875	d__Bacteria;p__Firmicutes;c__Bacilli;o__ML615J	Bacteria	Firmicutes	Bacilli	ML615J-28	CAG-313	unclassified	unclassified
MAG-1876	d__Bacteria;p__Bacteroidota;c__Bacteroidia;o__Bacteroidales;f__F082;g__F082;	Bacteria	Bacteroidota	Bacteroidia	Bacteroidales	F082	F082	unclassified
MAG-1877	d__Bacteria;p__Firmicutes_A;c__Clostridia;o__Oscillospirales;f__CAG	Bacteria	Firmicutes_A	Clostridia	Oscillospirales	CAG-272	Firm-07	unclassified
MAG-1878	d__Bacteria;p__Bacteroidota;c__Bacteroidia;o__Bacteroidales;f__UBA932;g__RC9;	Bacteria	Bacteroidota	Bacteroidia	Bacteroidales	UBA932	RC9	unclassified
MAG-1879	d__Bacteria;p__Firmicutes_A;c__Clostridia;o__4C28d	Bacteria	Firmicutes_A	Clostridia	4C28d-15	UBA1242	UBA5489	unclassified
MAG-1880	d__Bacteria;p__Bacteroidota;c__Bacteroidia;o__Bacteroidales;f__Bacteroidaceae;	Bacteria	Bacteroidota	Bacteroidia	Bacteroidales	Bacteroidaceae	unclassified	unclassified
MAG-1881	d__Bacteria;p__Proteobacteria;c__Alphaproteobacteria;o__Rs	Bacteria	Proteobacteria	Alphaproteobacteria	Rs-D84	Rs-D84	Rs-D84	unclassified
MAG-1882	d__Bacteria;p__Firmicutes_A;c__Clostridia;o__Oscillospirales;f__Oscillospiraceae;g__CAG	Bacteria	Firmicutes_A	Clostridia	Oscillospirales	Oscillospiraceae	CAG-110	unclassified
MAG-1883	d__Bacteria;p__Proteobacteria;c__Alphaproteobacteria;o__Rs	Bacteria	Proteobacteria	Alphaproteobacteria	Rs-D84	Rs-D84	Rs-D84	unclassified
MAG-1884	d__Bacteria;p__Firmicutes_A;c__Clostridia;o__Oscillospirales;f__CAG	Bacteria	Firmicutes_A	Clostridia	Oscillospirales	CAG-272	UBA1740	unclassified
MAG-1885	d__Bacteria;p__Firmicutes_A;c__Clostridia;o__4C28d	Bacteria	Firmicutes_A	Clostridia	4C28d-15	CAG-917	unclassified	unclassified
MAG-1886	d__Bacteria;p__Firmicutes_A;c__Clostridia;o__4C28d	Bacteria	Firmicutes_A	Clostridia	4C28d-15	CAG-727	unclassified	unclassified
MAG-1887	d__Bacteria;p__Firmicutes;c__Bacilli;o__ML615J	Bacteria	Firmicutes	Bacilli	ML615J-28	CAG-313	UBA1231	unclassified
MAG-1888	d__Bacteria;p__Firmicutes_A;c__Clostridia;o__Oscillospirales;f__CAG	Bacteria	Firmicutes_A	Clostridia	Oscillospirales	CAG-272	CAG-448	unclassified
MAG-1889	d__Bacteria;p__Bacteroidota;c__Bacteroidia;o__Bacteroidales;f__Bacteroidaceae;	Bacteria	Bacteroidota	Bacteroidia	Bacteroidales	Bacteroidaceae	unclassified	unclassified
MAG-1890	d__Bacteria;p__Bacteroidota;c__Bacteroidia;o__Bacteroidales;f__Paludibacteraceae;g__RF16;	Bacteria	Bacteroidota	Bacteroidia	Bacteroidales	Paludibacteraceae	RF16	unclassified
MAG-1891	d__Bacteria;p__Bacteroidota;c__Bacteroidia;o__Bacteroidales;f__UBA932;g__RC9;	Bacteria	Bacteroidota	Bacteroidia	Bacteroidales	UBA932	RC9	unclassified
MAG-1892	d__Bacteria;p__Bacteroidota;c__Bacteroidia;o__Bacteroidales;f__UBA932;g__RC9;	Bacteria	Bacteroidota	Bacteroidia	Bacteroidales	UBA932	RC9	unclassified
MAG-1893	d__Bacteria;p__Bacteroidota;c__Bacteroidia;o__Bacteroidales;f__Bacteroidaceae;	Bacteria	Bacteroidota	Bacteroidia	Bacteroidales	Bacteroidaceae	unclassified	unclassified
MAG-1894	d__Bacteria;p__Bacteroidota;c__Bacteroidia;o__Bacteroidales;f__UBA932;g__RC9;	Bacteria	Bacteroidota	Bacteroidia	Bacteroidales	UBA932	RC9	unclassified
MAG-1895	d__Bacteria;p__Proteobacteria;c__Alphaproteobacteria;o__Rs	Bacteria	Proteobacteria	Alphaproteobacteria	Rs-D84	Rs-D84	Rs-D84	unclassified
MAG-1896	d__Bacteria;p__Firmicutes_A;c__Clostridia;o__Oscillospirales;f__CAG	Bacteria	Firmicutes_A	Clostridia	Oscillospirales	CAG-272	UBA1740	unclassified
MAG-1897	d__Bacteria;p__Bacteroidota;c__Bacteroidia;o__Bacteroidales;f__F082;g__F082;	Bacteria	Bacteroidota	Bacteroidia	Bacteroidales	F082	F082	unclassified
MAG-1898	d__Bacteria;p__Firmicutes_A;c__Clostridia;o__Oscillospirales;f__CAG	Bacteria	Firmicutes_A	Clostridia	Oscillospirales	CAG-272	UBA1740	unclassified
MAG-1899	d__Bacteria;p__Firmicutes_A;c__Clostridia;o__Oscillospirales;f__CAG	Bacteria	Firmicutes_A	Clostridia	Oscillospirales	CAG-272	Firm-07	unclassified
MAG-1900	d__Bacteria;p__Firmicutes_A;c__Clostridia;o__4C28d	Bacteria	Firmicutes_A	Clostridia	4C28d-15	CAG-727	QALS01	unclassified
MAG-1901	d__Bacteria;p__Bacteroidota;c__Bacteroidia;o__Bacteroidales;f__Bacteroidaceae;	Bacteria	Bacteroidota	Bacteroidia	Bacteroidales	Bacteroidaceae	unclassified	unclassified
MAG-1902	d__Bacteria;p__Bacteroidota;c__Bacteroidia;o__Bacteroidales;f__Rikenellaceae;g__Alistipes;	Bacteria	Bacteroidota	Bacteroidia	Bacteroidales	Rikenellaceae	Alistipes	unclassified
MAG-1903	d__Bacteria;p__Firmicutes_A;c__Clostridia;o__4C28d	Bacteria	Firmicutes_A	Clostridia	4C28d-15	CAG-727	QALS01	unclassified
MAG-1904	d__Bacteria;p__Firmicutes_A;c__Clostridia;o__4C28d	Bacteria	Firmicutes_A	Clostridia	4C28d-15	CAG-727	unclassified	unclassified
MAG-1905	d__Bacteria;p__Verrucomicrobiota;c__Verrucomicrobiae;o__Verrucomicrobiales;f__Akkermansiaceae;g__Akkermansia;	Bacteria	Verrucomicrobiota	Verrucomicrobiae	Verrucomicrobiales	Akkermansiaceae	Akkermansia	unclassified
MAG-1906	d__Bacteria;p__Firmicutes_A;c__Clostridia;o__Oscillospirales;f__CAG	Bacteria	Firmicutes_A	Clostridia	Oscillospirales	CAG-272	UBA1740	unclassified
MAG-1907	d__Bacteria;p__Firmicutes_A;c__Clostridia;o__Oscillospirales;f__CAG	Bacteria	Firmicutes_A	Clostridia	Oscillospirales	CAG-272	UBA1740	unclassified
MAG-1908	d__Bacteria;p__Firmicutes_A;c__Clostridia;o__Oscillospirales;f__CAG	Bacteria	Firmicutes_A	Clostridia	Oscillospirales	CAG-272	UBA1740	unclassified
MAG-1909	d__Bacteria;p__Firmicutes_A;c__Clostridia;o__Oscillospirales;f__Oscillospiraceae;g__CAG	Bacteria	Firmicutes_A	Clostridia	Oscillospirales	Oscillospiraceae	CAG-110	unclassified
MAG-1910	d__Bacteria;p__Bacteroidota;c__Bacteroidia;o__Bacteroidales;f__Rikenellaceae;g__Alistipes;	Bacteria	Bacteroidota	Bacteroidia	Bacteroidales	Rikenellaceae	Alistipes	unclassified
MAG-1911	d__Bacteria;p__Spirochaetota;c__Spirochaetia;o__Treponematales;f__Treponemataceae;g__Treponema_F;	Bacteria	Spirochaetota	Spirochaetia	Treponematales	Treponemataceae	Treponema_F	unclassified
MAG-1913	d__Bacteria;p__Bacteroidota;c__Bacteroidia;o__Bacteroidales;f__Paludibacteraceae;	Bacteria	Bacteroidota	Bacteroidia	Bacteroidales	Paludibacteraceae	unclassified	unclassified
MAG-1914	d__Bacteria;p__Firmicutes_A;c__Clostridia;o__Lachnospirales;f__Lachnospiraceae;	Bacteria	Firmicutes_A	Clostridia	Lachnospirales	Lachnospiraceae	unclassified	unclassified
MAG-1915	d__Bacteria;p__Firmicutes_A;c__Clostridia;o__Oscillospirales;f__CAG	Bacteria	Firmicutes_A	Clostridia	Oscillospirales	CAG-272	unclassified	unclassified
MAG-1916	d__Bacteria;p__Bacteroidota;c__Bacteroidia;o__Bacteroidales;f__UBA932;g__RC9;	Bacteria	Bacteroidota	Bacteroidia	Bacteroidales	UBA932	RC9	unclassified
MAG-1917	d__Bacteria;p__Campylobacterota;c__Campylobacteria;o__Campylobacterales;f__Campylobacteraceae;g__Campylobacter;	Bacteria	Campylobacterota	Campylobacteria	Campylobacterales	Campylobacteraceae	Campylobacter	unclassified
MAG-1918	d__Bacteria;p__Bacteroidota;c__Bacteroidia;o__Bacteroidales;f__Rikenellaceae;g__Alistipes;	Bacteria	Bacteroidota	Bacteroidia	Bacteroidales	Rikenellaceae	Alistipes	unclassified
MAG-1919	d__Bacteria;p__Firmicutes;c__Bacilli;o__RFN20;f__CAG	Bacteria	Firmicutes	Bacilli	RFN20	CAG-449	unclassified	unclassified
MAG-1920	d__Bacteria;p__Bacteroidota;c__Bacteroidia;o__Bacteroidales;f__UBA932;g__UBA1232;	Bacteria	Bacteroidota	Bacteroidia	Bacteroidales	UBA932	UBA1232	unclassified
MAG-1921	d__Bacteria;p__Bacteroidota;c__Bacteroidia;o__Bacteroidales;f__Bacteroidaceae;g__UBA4372;	Bacteria	Bacteroidota	Bacteroidia	Bacteroidales	Bacteroidaceae	UBA4372	unclassified
MAG-1922	d__Bacteria;p__Bacteroidota;c__Bacteroidia;o__Bacteroidales;f__UBA932;g__RC9;	Bacteria	Bacteroidota	Bacteroidia	Bacteroidales	UBA932	RC9	unclassified
MAG-1923	d__Bacteria;p__Bacteroidota;c__Bacteroidia;o__Bacteroidales;f__Muribaculaceae;	Bacteria	Bacteroidota	Bacteroidia	Bacteroidales	Muribaculaceae	unclassified	unclassified
MAG-1924	d__Bacteria;p__Firmicutes_A;c__Clostridia;o__Oscillospirales;f__Acutalibacteraceae;g__UBA6857;	Bacteria	Firmicutes_A	Clostridia	Oscillospirales	Acutalibacteraceae	UBA6857	unclassified
MAG-1925	d__Bacteria;p__Bacteroidota;c__Bacteroidia;o__Bacteroidales;f__P3;g__UBA3388;s__UBA3388	Bacteria	Bacteroidota	Bacteroidia	Bacteroidales	P3	UBA3388	UBA3388 sp002358855
MAG-1926	d__Bacteria;p__Firmicutes_C;c__Negativicutes;o__Acidaminococcales;f__Acidaminococcaceae;	Bacteria	Firmicutes_C	Negativicutes	Acidaminococcales	Acidaminococcaceae	unclassified	unclassified
MAG-1927	d__Bacteria;p__Bacteroidota;c__Bacteroidia;o__Bacteroidales;f__Bacteroidaceae;g__F0040;	Bacteria	Bacteroidota	Bacteroidia	Bacteroidales	Bacteroidaceae	F0040	unclassified
MAG-1928	d__Bacteria;p__Bacteroidota;c__Bacteroidia;o__Bacteroidales;f__Rikenellaceae;g__Alistipes;	Bacteria	Bacteroidota	Bacteroidia	Bacteroidales	Rikenellaceae	Alistipes	unclassified
MAG-1929	d__Bacteria;p__Bacteroidota;c__Bacteroidia;o__Bacteroidales;f__Rikenellaceae;g__Alistipes;	Bacteria	Bacteroidota	Bacteroidia	Bacteroidales	Rikenellaceae	Alistipes	unclassified
MAG-1930	d__Bacteria;p__Bacteroidota;c__Bacteroidia;o__Bacteroidales;f__Paludibacteraceae;	Bacteria	Bacteroidota	Bacteroidia	Bacteroidales	Paludibacteraceae	unclassified	unclassified
MAG-1931	d__Bacteria;p__Verrucomicrobiota;c__Verrucomicrobiae;o__Verrucomicrobiales;f__Akkermansiaceae;g__Akkermansia;	Bacteria	Verrucomicrobiota	Verrucomicrobiae	Verrucomicrobiales	Akkermansiaceae	Akkermansia	unclassified
MAG-1932	d__Bacteria;p__Bacteroidota;c__Bacteroidia;o__Bacteroidales;f__Bacteroidaceae;g__UBA4372;	Bacteria	Bacteroidota	Bacteroidia	Bacteroidales	Bacteroidaceae	UBA4372	unclassified
MAG-1933	d__Bacteria;p__Bacteroidota;c__Bacteroidia;o__Bacteroidales;f__Rikenellaceae;g__Alistipes;	Bacteria	Bacteroidota	Bacteroidia	Bacteroidales	Rikenellaceae	Alistipes	unclassified
MAG-1934	d__Bacteria;p__Bacteroidota;c__Bacteroidia;o__Bacteroidales;f__Bacteroidaceae;	Bacteria	Bacteroidota	Bacteroidia	Bacteroidales	Bacteroidaceae	unclassified	unclassified
MAG-1935	d__Bacteria;p__Bacteroidota;c__Bacteroidia;o__Bacteroidales;f__Bacteroidaceae;	Bacteria	Bacteroidota	Bacteroidia	Bacteroidales	Bacteroidaceae	unclassified	unclassified
MAG-1936	d__Bacteria;p__Verrucomicrobiota;c__Kiritimatiellae;o__RFP12;	Bacteria	Verrucomicrobiota	Kiritimatiellae	RFP12	unclassified	unclassified	unclassified
MAG-1937	d__Bacteria;p__Spirochaetota;c__Spirochaetia;o__Treponematales;f__Treponemataceae;g__Treponema_F;	Bacteria	Spirochaetota	Spirochaetia	Treponematales	Treponemataceae	Treponema_F	unclassified
MAG-1938	d__Bacteria;p__Firmicutes_A;c__Clostridia;o__Oscillospirales;f__Acutalibacteraceae;	Bacteria	Firmicutes_A	Clostridia	Oscillospirales	Acutalibacteraceae	unclassified	unclassified
MAG-1939	d__Bacteria;p__Bacteroidota;c__Bacteroidia;o__Bacteroidales;	Bacteria	Bacteroidota	Bacteroidia	Bacteroidales	unclassified	unclassified	unclassified
MAG-1940	d__Bacteria;p__Firmicutes_A;c__Clostridia;o__Oscillospirales;f__CAG	Bacteria	Firmicutes_A	Clostridia	Oscillospirales	CAG-272	unclassified	unclassified
MAG-1941	d__Bacteria;p__Verrucomicrobiota;c__Verrucomicrobiae;o__Opitutales;f__UBA953;	Bacteria	Verrucomicrobiota	Verrucomicrobiae	Opitutales	UBA953	unclassified	unclassified
MAG-1942	d__Bacteria;p__Bacteroidota;c__Bacteroidia;o__Bacteroidales;f__Rikenellaceae;	Bacteria	Bacteroidota	Bacteroidia	Bacteroidales	Rikenellaceae	unclassified	unclassified
MAG-1943	d__Bacteria;p__Bacteroidota;c__Bacteroidia;o__Bacteroidales;	Bacteria	Bacteroidota	Bacteroidia	Bacteroidales	unclassified	unclassified	unclassified
MAG-1944	d__Bacteria;p__Firmicutes_A;c__Clostridia;o__Oscillospirales;f__Acutalibacteraceae;	Bacteria	Firmicutes_A	Clostridia	Oscillospirales	Acutalibacteraceae	unclassified	unclassified
MAG-1945	d__Bacteria;p__Bacteroidota;c__Bacteroidia;o__Bacteroidales;f__Paludibacteraceae;g__RF16;	Bacteria	Bacteroidota	Bacteroidia	Bacteroidales	Paludibacteraceae	RF16	unclassified
MAG-1946	d__Bacteria;p__Firmicutes_A;c__Clostridia;o__Oscillospirales;f__CAG	Bacteria	Firmicutes_A	Clostridia	Oscillospirales	CAG-272	unclassified	unclassified
MAG-1947	d__Bacteria;p__Firmicutes_A;c__Clostridia;o__4C28d	Bacteria	Firmicutes_A	Clostridia	4C28d-15	CAG-727	QALS01	unclassified
MAG-1948	d__Bacteria;p__Bacteroidota;c__Bacteroidia;o__Bacteroidales;f__Paludibacteraceae;	Bacteria	Bacteroidota	Bacteroidia	Bacteroidales	Paludibacteraceae	unclassified	unclassified
MAG-1949	d__Bacteria;p__Bacteroidota;c__Bacteroidia;o__Bacteroidales;f__Rikenellaceae;g__Alistipes;	Bacteria	Bacteroidota	Bacteroidia	Bacteroidales	Rikenellaceae	Alistipes	unclassified
MAG-1950	d__Bacteria;p__Verrucomicrobiota;c__Verrucomicrobiae;o__Verrucomicrobiales;f__Akkermansiaceae;g__Akkermansia;	Bacteria	Verrucomicrobiota	Verrucomicrobiae	Verrucomicrobiales	Akkermansiaceae	Akkermansia	unclassified
MAG-1951	d__Bacteria;p__Bacteroidota;c__Bacteroidia;o__Bacteroidales;f__Bacteroidaceae;	Bacteria	Bacteroidota	Bacteroidia	Bacteroidales	Bacteroidaceae	unclassified	unclassified
MAG-1952	d__Bacteria;p__Bacteroidota;c__Bacteroidia;o__Bacteroidales;f__Paludibacteraceae;	Bacteria	Bacteroidota	Bacteroidia	Bacteroidales	Paludibacteraceae	unclassified	unclassified
MAG-1953	d__Bacteria;p__Bacteroidota;c__Bacteroidia;o__Bacteroidales;f__Rikenellaceae;g__Tidjanibacter;	Bacteria	Bacteroidota	Bacteroidia	Bacteroidales	Rikenellaceae	Tidjanibacter	unclassified
MAG-1954	d__Bacteria;p__Firmicutes_A;c__Clostridia;o__Lachnospirales;f__Lachnospiraceae;g__Tyzzerella;	Bacteria	Firmicutes_A	Clostridia	Lachnospirales	Lachnospiraceae	Tyzzerella	unclassified
MAG-1955	d__Bacteria;p__Bacteroidota;c__Bacteroidia;o__Bacteroidales;f__Bacteroidaceae;	Bacteria	Bacteroidota	Bacteroidia	Bacteroidales	Bacteroidaceae	unclassified	unclassified
MAG-1956	d__Bacteria;p__Bacteroidota;c__Bacteroidia;o__Bacteroidales;f__Bacteroidaceae;	Bacteria	Bacteroidota	Bacteroidia	Bacteroidales	Bacteroidaceae	unclassified	unclassified
MAG-1957	d__Bacteria;p__Bacteroidota;c__Bacteroidia;o__Bacteroidales;f__Rikenellaceae;g__Alistipes;	Bacteria	Bacteroidota	Bacteroidia	Bacteroidales	Rikenellaceae	Alistipes	unclassified
MAG-1958	d__Bacteria;p__Firmicutes_A;c__Clostridia;o__4C28d	Bacteria	Firmicutes_A	Clostridia	4C28d-15	CAG-727	QALS01	unclassified
MAG-1959	d__Bacteria;p__Firmicutes_A;c__Clostridia;o__Oscillospirales;f__CAG	Bacteria	Firmicutes_A	Clostridia	Oscillospirales	CAG-272	CAG-448	unclassified
MAG-1960	d__Bacteria;p__Spirochaetota;c__Spirochaetia;o__Treponematales;f__Treponemataceae;g__Treponema_F;	Bacteria	Spirochaetota	Spirochaetia	Treponematales	Treponemataceae	Treponema_F	unclassified
MAG-1961	d__Bacteria;p__Bacteroidota;c__Bacteroidia;o__Bacteroidales;f__Rikenellaceae;g__Tidjanibacter;	Bacteria	Bacteroidota	Bacteroidia	Bacteroidales	Rikenellaceae	Tidjanibacter	unclassified
MAG-1962	d__Bacteria;p__Bacteroidota;c__Bacteroidia;o__Bacteroidales;f__Rikenellaceae;g__Alistipes;	Bacteria	Bacteroidota	Bacteroidia	Bacteroidales	Rikenellaceae	Alistipes	unclassified
MAG-1963	d__Bacteria;p__Firmicutes_A;c__Clostridia;o__Oscillospirales;f__CAG	Bacteria	Firmicutes_A	Clostridia	Oscillospirales	CAG-272	UBA1740	unclassified
MAG-1964	d__Bacteria;p__Firmicutes;c__Bacilli;o__ML615J	Bacteria	Firmicutes	Bacilli	ML615J-28	CAG-313	unclassified	unclassified
MAG-1965	d__Bacteria;p__Firmicutes_A;c__Clostridia;o__4C28d	Bacteria	Firmicutes_A	Clostridia	4C28d-15	CAG-727	unclassified	unclassified
MAG-1966	d__Bacteria;p__Firmicutes_A;c__Clostridia;o__Oscillospirales;f__Oscillospiraceae;g__CAG	Bacteria	Firmicutes_A	Clostridia	Oscillospirales	Oscillospiraceae	CAG-110	unclassified
MAG-1967	d__Bacteria;p__Bacteroidota;c__Bacteroidia;o__Bacteroidales;f__Bacteroidaceae;	Bacteria	Bacteroidota	Bacteroidia	Bacteroidales	Bacteroidaceae	unclassified	unclassified
MAG-1968	d__Bacteria;p__Firmicutes_A;c__Clostridia;o__Saccharofermentanales;f__Saccharofermentanaceae;g__Firm	Bacteria	Firmicutes_A	Clostridia	Saccharofermentanales	Saccharofermentanaceae	Firm-16	unclassified
MAG-1969	d__Bacteria;p__Bacteroidota;c__Bacteroidia;o__Bacteroidales;f__Barnesiellaceae;g__Barnesiella;	Bacteria	Bacteroidota	Bacteroidia	Bacteroidales	Barnesiellaceae	Barnesiella	unclassified
MAG-1970	d__Bacteria;p__Bacteroidota;c__Bacteroidia;o__Bacteroidales;f__F082;g__F082;	Bacteria	Bacteroidota	Bacteroidia	Bacteroidales	F082	F082	unclassified
MAG-1971	d__Bacteria;p__Firmicutes_A;c__Clostridia;o__Oscillospirales;f__Oscillospiraceae;g__UBA1777;	Bacteria	Firmicutes_A	Clostridia	Oscillospirales	Oscillospiraceae	UBA1777	unclassified
[truncated: 2,962 more rows]
